# Supplementary material for: Dynamic Changes to the Skeletal Muscle Proteome and Ubiquitinome Induced by the E3 Ligase, ASB2β
Source: Mol Cell Proteomics. 2021 Jan 29;20:100050. doi: 10.1016/j.mcpro.2021.100050 (PMC8042406; doi:10.1016/j.mcpro.2021.100050)
Supplement: Supplemental Table S1 [file mmc2.xlsx]

## Sheet: Sheet1
Accession	Description	FASTA Title Lines	Gene Names	Log (ASB2/MCS) (mouse #49)	Log (ASB2/MCS) (mouse #50)	Log (ASB2/MCS) (mouse #51)	Log (ASB2/MCS) (mouse #52)	Log (ASB2/MCS) (mouse #53)	Log (ASB2/MCS) Average	t-test q-value	q<0.05	Exp. q-value	Sum PEP Score	Protein Coverage (%)	# Peptides	# PSMs	# Protein Unique Peptides	# Unique Peptides
A3KGF9	Uncharacterized protein C15orf52 homolog OS=Mus musculus PE=1 SV=1	>sp|A3KGF9|CO052_MOUSE Uncharacterized protein C15orf52 homolog OS=Mus musculus PE=1 SV=1	>sp|A3KGF9|CO052_MOUSE Uncharacterized protein C15orf52 homolog OS=Mus musculus	-0.260453	0.0248034	0.16665	-0.204085	-0.0926271	-0.0731423	0.397974		0	28.6194	22.3853	7	7	7	7
P01644	Ig kappa chain V-V region HP R16.7 OS=Mus musculus PE=1 SV=1	>sp|P01644|KV5AB_MOUSE Ig kappa chain V-V region HP R16.7 OS=Mus musculus PE=1 SV=1	>sp|P01644|KV5AB_MOUSE Ig kappa chain V-V region HP R16.7 OS=Mus musculus	-0.0275359	0.548365	0.238525	0.496975	0.0650737	0.264281	0.0814653		0	14.453	36.1111	2	4	0	2
P01655	Ig kappa chain V-III region PC 7132 OS=Mus musculus PE=1 SV=1	>sp|P01655|KV3A2_MOUSE Ig kappa chain V-III region PC 7132 OS=Mus musculus PE=1 SV=1	>sp|P01655|KV3A2_MOUSE Ig kappa chain V-III region PC 7132 OS=Mus musculus	-0.221436	0.0329774	-0.0971342	0.0139257	-0.0336717	-0.0610677	0.254632		0.00237741	4.67923	16.0714	1	1	0	1
P01675	Ig kappa chain V-VI region XRPC 44 OS=Mus musculus PE=1 SV=1	>sp|P01675|KV6A1_MOUSE Ig kappa chain V-VI region XRPC 44 OS=Mus musculus PE=1 SV=1	>sp|P01675|KV6A1_MOUSE Ig kappa chain V-VI region XRPC 44 OS=Mus musculus	0.0673099	-0.124773	0.0125634	0.100002	-0.191612	-0.0273019	0.652712		0.00237741	4.43121	16.8224	1	2	0	1
P01680	Ig kappa chain V-IV region S107B OS=Mus musculus PE=4 SV=1	>sp|P01680|KV4A1_MOUSE Ig kappa chain V-IV region S107B OS=Mus musculus PE=4 SV=1	>sp|P01680|KV4A1_MOUSE Ig kappa chain V-IV region S107B OS=Mus musculus	-0.189982	-0.186701	0.416089	-0.141006	0.163964	0.0124728	0.922497		0.00237741	4.49976	8.52713	1	1	0	1
P03987	Ig gamma-3 chain C region OS=Mus musculus PE=1 SV=2	>sp|P03987|IGHG3_MOUSE Ig gamma-3 chain C region OS=Mus musculus PE=1 SV=2	>sp|P03987|IGHG3_MOUSE Ig gamma-3 chain C region OS=Mus musculus	-0.151206	0.241329	0.403424	0.156334	-0.21158	0.0876603	0.496007		0	15.766	8.0402	3	5	0	3
P06330	Ig heavy chain V region AC38 205.12 OS=Mus musculus PE=1 SV=1	>sp|P06330|HVM51_MOUSE Ig heavy chain V region AC38 205.12 OS=Mus musculus PE=1 SV=1	>sp|P06330|HVM51_MOUSE Ig heavy chain V region AC38 205.12 OS=Mus musculus	0.0549263	-0.114204	0.24682	0.446526	0.207223	0.168258	0.148853		0.000441241	10.2677	27.9661	2	3	0	1
Q5EBG8	Uncharacterized protein C1orf50 homolog OS=Mus musculus PE=1 SV=1	>sp|Q5EBG8|CA050_MOUSE Uncharacterized protein C1orf50 homolog OS=Mus musculus PE=1 SV=1	>sp|Q5EBG8|CA050_MOUSE Uncharacterized protein C1orf50 homolog OS=Mus musculus	-0.00719549	-0.181963	0.0111728	-0.00140006	-0.0757533	-0.0510278	0.229978		0.000929985	7.8888	14.0704	2	2	2	2
Q6PIU9	Uncharacterized protein FLJ45252 homolog OS=Mus musculus PE=1 SV=2	>sp|Q6PIU9|YJ005_MOUSE Uncharacterized protein FLJ45252 homolog OS=Mus musculus PE=1 SV=2	>sp|Q6PIU9|YJ005_MOUSE Uncharacterized protein FLJ45252 homolog OS=Mus musculus	0.155014	-0.246451	0.151582	0.0208385	0.225902	0.0613773	0.504409		0.0242944	1.26512	4.80226	1	1	1	1
Q80UY1	Carnosine N-methyltransferase OS=Mus musculus PE=1 SV=1	>sp|Q80UY1|CARME_MOUSE Carnosine N-methyltransferase OS=Mus musculus PE=1 SV=1	>sp|Q80UY1|CARME_MOUSE Carnosine N-methyltransferase OS=Mus musculus	-0.263896	-0.058141	-0.174137	-0.299022	0.0664564	-0.145748	0.0967648		0	48.1603	21.5	10	33	10	10
Q80VP5	Probable peptide chain release factor C12orf65 homolog, mitochondrial OS=Mus musculus PE=1 SV=1	>sp|Q80VP5|CL065_MOUSE Probable peptide chain release factor C12orf65 homolog, mitochondrial OS=Mus musculus PE=1 SV=1	>sp|Q80VP5|CL065_MOUSE Probable peptide chain release factor C12orf65 homolog, mitochondrial OS=Mus musculus	0.0213736	-0.0408803	-0.106161	0.0629739	-0.0727064	-0.02708	0.429049		0.00237741	4.44478	7.6087	1	1	1	1
Q80WR5	UPF0688 protein C1orf174 homolog OS=Mus musculus PE=1 SV=1	>sp|Q80WR5|CA174_MOUSE UPF0688 protein C1orf174 homolog OS=Mus musculus PE=1 SV=1	>sp|Q80WR5|CA174_MOUSE UPF0688 protein C1orf174 homolog OS=Mus musculus	-0.00863889	0.00831533	0.0590619	0.0468092	-0.308605	-0.0406114	0.58317		0.0024443	4.01395	4.78261	1	1	1	1
Q8BGX2	Uncharacterized protein C19orf52 homolog OS=Mus musculus PE=1 SV=1	>sp|Q8BGX2|CS052_MOUSE Uncharacterized protein C19orf52 homolog OS=Mus musculus PE=1 SV=1	>sp|Q8BGX2|CS052_MOUSE Uncharacterized protein C19orf52 homolog OS=Mus musculus	0.28794	-0.0408803	0.143989	-0.0382852	-0.510239	-0.031495	0.826439		0	18.4602	17.2932	3	4	3	3
Q8BHE8	Uncharacterized protein C2orf47 homolog, mitochondrial OS=Mus musculus PE=1 SV=1	>sp|Q8BHE8|CB047_MOUSE Uncharacterized protein C2orf47 homolog, mitochondrial OS=Mus musculus PE=1 SV=1	>sp|Q8BHE8|CB047_MOUSE Uncharacterized protein C2orf47 homolog, mitochondrial OS=Mus musculus	0.0142842	-0.030906	-0.0441313	-0.148742	-0.209906	-0.0838801	0.112079		0.00237741	4.70997	4.811	1	2	1	1
Q8BHG2-3	Isoform of Q8BVE3, Isoform 3 of UPF0587 protein C1orf123 homolog OS=Mus musculus	>sp|Q8BHG2-3|CA123_MOUSE Isoform of Q8BVE3, Isoform 3 of UPF0587 protein C1orf123 homolog OS=Mus musculus	>sp|Q8BHG2-3|CA123_MOUSE Isoform of Q8BVE3, Isoform 3 of UPF0587 protein C1orf123 homolog OS=Mus musculus	-0.13693	0.0545507	-0.0340476	-0.0909654	-0.0189351	-0.0452654	0.237467		0.000441241	10.0074	18.3673	3	5	0	3
Q8BR90	UPF0600 protein C5orf51 homolog OS=Mus musculus PE=1 SV=1	>sp|Q8BR90|CE051_MOUSE UPF0600 protein C5orf51 homolog OS=Mus musculus PE=1 SV=1	>sp|Q8BR90|CE051_MOUSE UPF0600 protein C5orf51 homolog OS=Mus musculus	0.0507746	-0.0992379	-0.0383606	0.0222172	-0.0941709	-0.0317555	0.352078		0	14.5085	13.2653	2	4	1	2
Q8BT35	Uncharacterized protein LINC00116 homolog OS=Mus musculus PE=4 SV=1	>sp|Q8BT35|YB039_MOUSE Uncharacterized protein LINC00116 homolog OS=Mus musculus PE=4 SV=1	>sp|Q8BT35|YB039_MOUSE Uncharacterized protein LINC00116 homolog OS=Mus musculus	0.191927	-0.839682	-0.0630474	-0.104442	0.0357297	-0.155903	0.431505		0.0341448	0.95546	19.6429	1	1	1	1
Q8C3W1	Uncharacterized protein C1orf198 homolog OS=Mus musculus PE=1 SV=1	>sp|Q8C3W1|CA198_MOUSE Uncharacterized protein C1orf198 homolog OS=Mus musculus PE=1 SV=1	>sp|Q8C3W1|CA198_MOUSE Uncharacterized protein C1orf198 homolog OS=Mus musculus	-0.218092	0.0665455	0.0153404	-0.186461	0.282914	-0.00795067	0.934792		0.00189227	6.59867	9.62733	2	3	2	2
Q8VE95	UPF0598 protein C8orf82 homolog OS=Mus musculus PE=1 SV=1	>sp|Q8VE95|CH082_MOUSE UPF0598 protein C8orf82 homolog OS=Mus musculus PE=1 SV=1	>sp|Q8VE95|CH082_MOUSE UPF0598 protein C8orf82 homolog OS=Mus musculus	-0.0363418	0.00277705	-0.0792494	-0.0731907	-0.206562	-0.0785134	0.0897011		0	26.6265	48.1651	6	11	6	6
Q922R1	UPF0183 protein C16orf70 homolog OS=Mus musculus PE=1 SV=2	>sp|Q922R1|CP070_MOUSE UPF0183 protein C16orf70 homolog OS=Mus musculus PE=1 SV=2	>sp|Q922R1|CP070_MOUSE UPF0183 protein C16orf70 homolog OS=Mus musculus	0.181838	-0.00557019	0.213351	0.17008	0.06369	0.124678	0.0388024	+	0.00469443	3.16986	4.73934	1	1	1	1
Q99K99	Uncharacterized protein C4orf19 homolog OS=Mus musculus PE=1 SV=2	>sp|Q99K99|CD019_MOUSE Uncharacterized protein C4orf19 homolog OS=Mus musculus PE=1 SV=2	>sp|Q99K99|CD019_MOUSE Uncharacterized protein C4orf19 homolog OS=Mus musculus	-0.204795	0.0478436	-0.207746	-0.141006	-0.0849327	-0.118127	0.0668894		0.00237741	4.37592	3.51438	1	1	0	1
Q99M08	Uncharacterized protein C4orf3 homolog OS=Mus musculus PE=1 SV=1	>sp|Q99M08|CD003_MOUSE Uncharacterized protein C4orf3 homolog OS=Mus musculus PE=1 SV=1	>sp|Q99M08|CD003_MOUSE Uncharacterized protein C4orf3 homolog OS=Mus musculus	0.117133	0.295559	0.077781	-0.323328	-0.0788066	0.0176676	0.873349		0.00259717	3.57823	23.0769	1	1	1	1
Q9CQF4	Uncharacterized protein C6orf203 homolog OS=Mus musculus PE=1 SV=1	>sp|Q9CQF4|CF203_MOUSE Uncharacterized protein C6orf203 homolog OS=Mus musculus PE=1 SV=1	>sp|Q9CQF4|CF203_MOUSE Uncharacterized protein C6orf203 homolog OS=Mus musculus	-0.304095	-0.202607	-0.0340476	-0.0570874	0.0286542	-0.113837	0.134542		0.00237741	5.29038	10.4167	2	2	1	2
Q9CR13	UPF0562 protein C7orf55 homolog OS=Mus musculus PE=1 SV=1	>sp|Q9CR13|CG055_MOUSE UPF0562 protein C7orf55 homolog OS=Mus musculus PE=1 SV=1	>sp|Q9CR13|CG055_MOUSE UPF0562 protein C7orf55 homolog OS=Mus musculus	-1.6601	0.530194	0.319402	-0.90392	0.19716	-0.303452	0.510339		0.00237741	4.58553	10.6195	1	1	1	1
Q9CRC3	UPF0235 protein C15orf40 homolog OS=Mus musculus PE=1 SV=1	>sp|Q9CRC3|CO040_MOUSE UPF0235 protein C15orf40 homolog OS=Mus musculus PE=1 SV=1	>sp|Q9CRC3|CO040_MOUSE UPF0235 protein C15orf40 homolog OS=Mus musculus	0.181838	-0.388414	-0.116763	-0.0541788	-0.106581	-0.0968197	0.346497		0.0027361	3.46357	13.4921	1	1	1	1
Q9CRC6	UPF0693 protein C10orf32 homolog OS=Mus musculus PE=1 SV=1	>sp|Q9CRC6|CJ032_MOUSE UPF0693 protein C10orf32 homolog OS=Mus musculus PE=1 SV=1	>sp|Q9CRC6|CJ032_MOUSE UPF0693 protein C10orf32 homolog OS=Mus musculus	-0.0173299	0.0329774	0.161645	0.109112	-0.0515566	0.0469696	0.29912		0.00237741	4.94119	17.1429	1	1	1	1
Q9CWU4	UPF0690 protein C1orf52 homolog OS=Mus musculus PE=1 SV=1	>sp|Q9CWU4|CA052_MOUSE UPF0690 protein C1orf52 homolog OS=Mus musculus PE=1 SV=1	>sp|Q9CWU4|CA052_MOUSE UPF0690 protein C1orf52 homolog OS=Mus musculus	-0.0275359	-0.00976207	-0.0155055	0.0331986	-0.0833988	-0.0206007	0.333532		0.00104058	7.57243	17.7778	2	2	1	2
Q9CXL3	Uncharacterized protein C7orf50 homolog OS=Mus musculus PE=1 SV=3	>sp|Q9CXL3|CG050_MOUSE Uncharacterized protein C7orf50 homolog OS=Mus musculus PE=1 SV=3	>sp|Q9CXL3|CG050_MOUSE Uncharacterized protein C7orf50 homolog OS=Mus musculus	-0.17208	0.109692	0.113211	-0.223559	0.0553586	-0.0234755	0.761904		0.0027361	3.42608	7.69231	1	1	1	1
Q9CZL2	Uncharacterized protein C4orf32 homolog OS=Mus musculus PE=1 SV=1	>sp|Q9CZL2|CD032_MOUSE Uncharacterized protein C4orf32 homolog OS=Mus musculus PE=1 SV=1	>sp|Q9CZL2|CD032_MOUSE Uncharacterized protein C4orf32 homolog OS=Mus musculus	-0.14009	-0.18512	-0.423945	0.141188	-0.328454	-0.187284	0.124132		0.0024443	4.15695	8.39695	1	1	0	1
Q9D727	Uncharacterized protein C6orf226 homolog OS=Mus musculus PE=1 SV=1	>sp|Q9D727|CF226_MOUSE Uncharacterized protein C6orf226 homolog OS=Mus musculus PE=1 SV=1	>sp|Q9D727|CF226_MOUSE Uncharacterized protein C6orf226 homolog OS=Mus musculus	0.170404	-0.427134	0.55235	0.349921	-1.51437	-0.173765	0.665485		0.0024443	4.03896	14.9123	1	1	1	1
Q9D7E4	UPF0449 protein C19orf25 homolog OS=Mus musculus PE=1 SV=1	>sp|Q9D7E4|CS025_MOUSE UPF0449 protein C19orf25 homolog OS=Mus musculus PE=1 SV=1	>sp|Q9D7E4|CS025_MOUSE UPF0449 protein C19orf25 homolog OS=Mus musculus	0.00430017	-0.370335	-0.255483	-0.0197247	0.270971	-0.0740543	0.543058		0.00237741	4.44515	14.6789	1	1	1	1
Q9DCS2	UPF0585 protein C16orf13 homolog OS=Mus musculus PE=1 SV=1	>sp|Q9DCS2|CP013_MOUSE UPF0585 protein C16orf13 homolog OS=Mus musculus PE=1 SV=1	>sp|Q9DCS2|CP013_MOUSE UPF0585 protein C16orf13 homolog OS=Mus musculus	-0.146431	-0.00557019	0.14272	-0.151848	0.149686	-0.0022887	0.974023		0.00104058	7.32507	19.6078	2	2	0	2
D3Z687	Isoform of Q9DCT6, Protein 0610010K14Rik OS=Mus musculus GN=0610010K14Rik PE=1 SV=2	>tr|D3Z687|D3Z687_MOUSE Isoform of Q9DCT6, Protein 0610010K14Rik OS=Mus musculus GN=0610010K14Rik PE=1 SV=2	0610010K14Rik	0.148554	-0.0668495	0.182797	0.160096	-0.539385	-0.0229574	0.874804		0.0462072	0.759451	10.4712	1	1	0	1
E0CYV9	Protein 1110002E22Rik OS=Mus musculus GN=1110002E22Rik PE=1 SV=1	>tr|E0CYV9|E0CYV9_MOUSE Protein 1110002E22Rik OS=Mus musculus GN=1110002E22Rik PE=1 SV=1	1110002E22Rik	0.0270203	0.0438044	0.111914	0.0960799	0.172977	0.090359	0.0254063	+	0	31.4797	5.87906	9	12	9	9
Q9D1J3	SAP domain-containing ribonucleoprotein OS=Mus musculus GN=Sarnp PE=1 SV=3	>sp|Q9D1J3|SARNP_MOUSE SAP domain-containing ribonucleoprotein OS=Mus musculus GN=Sarnp PE=1 SV=3;>tr|B2RXM7|B2RXM7_MOUSE Isoform of Q9D1J3, MCG113697 OS=Mus musculus GN=1110005A23Rik PE=1 SV=1	1110005A23Rik	0.0452203	0.172702	0.110616	0.332246	0.0469789	0.141553	0.0562222		0	19.0478	14.2857	3	5	3	3
Q9D1I2	Bcl10-interacting CARD protein OS=Mus musculus PE=1 SV=1	>sp|Q9D1I2|BINCA_MOUSE Bcl10-interacting CARD protein OS=Mus musculus PE=1 SV=1;>tr|B2RV71|B2RV71_MOUSE Isoform of Q9D1I2, Protein 1110007C09Rik OS=Mus musculus GN=1110007C09Rik PE=1 SV=1	1110007C09Rik	-0.449418	0.127614	-0.0155055	-0.134847	0.485634	0.00269543	0.986848		0.00237741	4.77124	8.19672	2	2	2	2
F8WIU1	Isoform of Q9D1K7, Protein 1700037H04Rik OS=Mus musculus GN=1700037H04Rik PE=1 SV=1	>tr|F8WIU1|F8WIU1_MOUSE Isoform of Q9D1K7, Protein 1700037H04Rik OS=Mus musculus GN=1700037H04Rik PE=1 SV=1	1700037H04Rik	0.152434	0.085008	-0.07629	0.109112	0.110013	0.0760554	0.12721		0	13.7527	19.774	2	3	0	2
D3Z2E9	Isoform of Q9D882, Protein 2010107G23Rik (Fragment) OS=Mus musculus GN=2010107G23Rik PE=1 SV=6	>tr|D3Z2E9|D3Z2E9_MOUSE Isoform of Q9D882, Protein 2010107G23Rik (Fragment) OS=Mus musculus GN=2010107G23Rik PE=1 SV=6	2010107G23Rik	0.246189	0.128886	-0.0112601	0.0481631	0.08431	0.0992575	0.083691		0.00237741	4.67531	9.01639	1	1	0	1
Q9D807	Protein 2200002J24Rik OS=Mus musculus GN=2200002J24Rik PE=1 SV=1	>tr|Q9D807|Q9D807_MOUSE Protein 2200002J24Rik OS=Mus musculus GN=2200002J24Rik PE=1 SV=1	2200002J24Rik	-0.0437213	-0.204207	-0.188445	-0.101436	-0.0515566	-0.117873	0.0247507	+	0.0160467	1.80247	15.4545	1	7	1	1
G3X8U3	MCG6895 OS=Mus musculus GN=2210016F16Rik PE=1 SV=1	>tr|G3X8U3|G3X8U3_MOUSE MCG6895 OS=Mus musculus GN=2210016F16Rik PE=1 SV=1	2210016F16Rik	0.20444	-0.00139062	-0.100137	0.0372952	-0.0189351	0.0242545	0.654961		0	13.0825	13.6095	3	3	3	3
Q9D7L5	Protein 2310002L09Rik OS=Mus musculus GN=2310002L09Rik PE=2 SV=1	>tr|Q9D7L5|Q9D7L5_MOUSE Protein 2310002L09Rik OS=Mus musculus GN=2310002L09Rik PE=2 SV=1	2310002L09Rik	-0.175318	0.00138927	0.0222598	0.109112	-0.0366372	-0.0158388	0.75048		0.000547645	8.70537	13.8249	2	2	0	2
G5E8K1	Protein 2610028H24Rik OS=Mus musculus GN=2610028H24Rik PE=4 SV=1	>tr|G5E8K1|G5E8K1_MOUSE Protein 2610028H24Rik OS=Mus musculus GN=2610028H24Rik PE=4 SV=1	2610028H24Rik	1.07278	0.0248034	-0.0718623	-1.07909	-0.447722	-0.100218	0.789719		0.0339141	0.959398	2.22222	1	1	0	1
D3Z1D3	Protein 3425401B19Rik OS=Mus musculus GN=3425401B19Rik PE=1 SV=1	>tr|D3Z1D3|D3Z1D3_MOUSE Protein 3425401B19Rik OS=Mus musculus GN=3425401B19Rik PE=1 SV=1	3425401B19Rik	-0.133776	0.09024	0.00838768	-0.00280131	0.0747239	0.00735484	0.861842		0	72.4524	19.051	17	23	17	17
Q8C0T1	Protein fem-1 homolog A-B OS=Mus musculus GN=Fem1ab PE=2 SV=1	>sp|Q8C0T1|FM1AB_MOUSE Protein fem-1 homolog A-B OS=Mus musculus GN=Fem1ab PE=2 SV=1;>tr|Z4YK74|Z4YK74_MOUSE Isoform of Q8C0T1, Protein 4931440F15Rik OS=Mus musculus GN=4931440F15Rik PE=4 SV=2	4931440F15Rik	0.091763	0.0941515	0.0455408	0.0602924	0.140526	0.0864547	0.00618535	+	0	10.6184	4.43425	2	3	0	2
B1APX2	Isoform of Q3UE31, Protein 5031439G07Rik OS=Mus musculus GN=5031439G07Rik PE=1 SV=1	>tr|B1APX2|B1APX2_MOUSE Isoform of Q3UE31, Protein 5031439G07Rik OS=Mus musculus GN=5031439G07Rik PE=1 SV=1	5031439G07Rik	-0.0979984	-0.0741469	-0.104652	-0.0042041	0.0774694	-0.0407064	0.303266		0.000441241	10.2232	11.4094	3	4	1	3
J3KMQ6	Isoform of Q9CYI0, Protein 5730455P16Rik OS=Mus musculus GN=5730455P16Rik PE=1 SV=1	>tr|J3KMQ6|J3KMQ6_MOUSE Isoform of Q9CYI0, Protein 5730455P16Rik OS=Mus musculus GN=5730455P16Rik PE=1 SV=1	5730455P16Rik	-0.521769	-0.0252373	0.145258	-0.466797	-0.0666319	-0.187035	0.225533		0.000929985	7.97554	6.10687	2	3	0	2
Q14AT3	Isoform of Q8BGK9, 6430571L13Rik protein OS=Mus musculus GN=6430571L13Rik PE=1 SV=1	>tr|Q14AT3|Q14AT3_MOUSE Isoform of Q8BGK9, 6430571L13Rik protein OS=Mus musculus GN=6430571L13Rik PE=1 SV=1;>sp|Q8BGK9|CC018_MOUSE Uncharacterized protein C3orf18 homolog OS=Mus musculus PE=2 SV=1	6430571L13Rik	-0.0481673	-0.295077	-0.147492	-0.145643	-0.326639	-0.192604	0.0204467	+	0.00252252	3.95507	8.53659	1	1	1	1
Q0VAW6	Isoform of Q8BH50, Protein 8030462N17Rik OS=Mus musculus GN=8030462N17Rik PE=1 SV=1	>tr|Q0VAW6|Q0VAW6_MOUSE Isoform of Q8BH50, Protein 8030462N17Rik OS=Mus musculus GN=8030462N17Rik PE=1 SV=1	8030462N17Rik	0.1105	-0.17724	-0.10767	-0.14255	-0.233529	-0.110098	0.135121		0.00237741	5.97347	4.7619	1	1	0	1
E9QMK9	Isoform of Q8BH86, Protein 9030617O03Rik OS=Mus musculus GN=9030617O03Rik PE=1 SV=1	>tr|E9QMK9|E9QMK9_MOUSE Isoform of Q8BH86, Protein 9030617O03Rik OS=Mus musculus GN=9030617O03Rik PE=1 SV=1	9030617O03Rik	-0.0452019	0.0356917	0.0277717	-0.124132	-0.119099	-0.044994	0.26007		0	54.4881	25.6569	9	18	0	9
I1E4X5	Isoform of Q8BWQ6, Protein 9030624J02Rik OS=Mus musculus GN=9030624J02Rik PE=1 SV=1	>tr|I1E4X5|I1E4X5_MOUSE Isoform of Q8BWQ6, Protein 9030624J02Rik OS=Mus musculus GN=9030624J02Rik PE=1 SV=1	9030624J02Rik	0.083658	0.109692	-0.280809	0.0602924	-0.0425864	-0.0139506	0.854895		0.00469443	3.18822	1.71544	1	1	0	1
D3Z623	MCG7194, isoform CRA_a OS=Mus musculus GN=9330159F19Rik PE=1 SV=2	>tr|D3Z623|D3Z623_MOUSE MCG7194, isoform CRA_a OS=Mus musculus GN=9330159F19Rik PE=1 SV=2	9330159F19Rik	0.142064	-0.0394511	-0.141294	0.0440972	0.240674	0.049218	0.502607		0.0024443	4.10408	2.00617	1	1	1	1
Q5DTX6	Junctional protein associated with coronary artery disease OS=Mus musculus GN=Jcad PE=1 SV=2	>sp|Q5DTX6|JCAD_MOUSE Junctional protein associated with coronary artery disease OS=Mus musculus GN=Jcad PE=1 SV=2;>tr|B7ZN02|B7ZN02_MOUSE Isoform of Q5DTX6, MCG55337 OS=Mus musculus GN=9430020K01Rik PE=1 SV=1	9430020K01Rik	0.135545	0.218814	0.0482551	-0.0254102	0.0856742	0.0925755	0.0871849		0.0024443	4.19311	1.43939	2	3	2	2
P58742	Aladin OS=Mus musculus GN=Aaas PE=1 SV=1	>sp|P58742|AAAS_MOUSE Aladin OS=Mus musculus GN=Aaas PE=1 SV=1	Aaas	0.213134	-0.303629	0.326128	-0.261636	0.096542	0.014108	0.916664		0.00237741	4.40362	2.1978	1	1	1	1
Q3UHJ0	AP2-associated protein kinase 1 OS=Mus musculus GN=Aak1 PE=1 SV=2	>sp|Q3UHJ0|AAK1_MOUSE AP2-associated protein kinase 1 OS=Mus musculus GN=Aak1 PE=1 SV=2	Aak1	0.0877161	0.103237	0.0509644	0.138648	-0.091085	0.0578961	0.219616		0.000547645	9.01416	4.17101	2	2	0	2
D3YZD8	Isoform of Q8R0P4, Mth938 domain-containing protein OS=Mus musculus GN=Aamdc PE=1 SV=1	>tr|D3YZD8|D3YZD8_MOUSE Isoform of Q8R0P4, Mth938 domain-containing protein OS=Mus musculus GN=Aamdc PE=1 SV=1	Aamdc	-0.542527	-0.169404	-0.185253	-0.293867	0.0343175	-0.231347	0.0698987		0.00237741	5.41802	10.6667	1	4	0	1
J3QN89	Protein Aamp OS=Mus musculus GN=Aamp PE=1 SV=1	>tr|J3QN89|J3QN89_MOUSE Protein Aamp OS=Mus musculus GN=Aamp PE=1 SV=1	Aamp	-0.0348704	0.118681	-0.0557426	-0.0325487	0.213476	0.0417991	0.474878		0	13.4268	8.94495	3	3	0	3
Q8BGQ7	Alanine--tRNA ligase, cytoplasmic OS=Mus musculus GN=Aars PE=1 SV=1	>sp|Q8BGQ7|SYAC_MOUSE Alanine--tRNA ligase, cytoplasmic OS=Mus musculus GN=Aars PE=1 SV=1	Aars	0.0185421	0.0731664	0.120967	0.0683221	-0.0116229	0.0538749	0.0795604		0	73.3356	20.2479	14	24	14	14
Q14CH7	Alanine--tRNA ligase, mitochondrial OS=Mus musculus GN=Aars2 PE=1 SV=1	>sp|Q14CH7|SYAM_MOUSE Alanine--tRNA ligase, mitochondrial OS=Mus musculus GN=Aars2 PE=1 SV=1	Aars2	-0.0979984	-0.069764	-0.0777689	-0.0731907	-0.17518	-0.0987804	0.00743913	+	0	18.9785	6.93878	5	5	5	5
Q3THG9	Alanyl-tRNA editing protein Aarsd1 OS=Mus musculus GN=Aarsd1 PE=1 SV=2	>sp|Q3THG9|AASD1_MOUSE Alanyl-tRNA editing protein Aarsd1 OS=Mus musculus GN=Aarsd1 PE=1 SV=2	Aarsd1	-0.00863889	-0.0323267	0	0.015311	0.096542	0.0141775	0.554185		0	22.3549	18.6893	4	5	1	4
Q9CQF6	L-aminoadipate-semialdehyde dehydrogenase-phosphopantetheinyl transferase OS=Mus musculus GN=Aasdhppt PE=1 SV=1	>sp|Q9CQF6|ADPPT_MOUSE L-aminoadipate-semialdehyde dehydrogenase-phosphopantetheinyl transferase OS=Mus musculus GN=Aasdhppt PE=1 SV=1	Aasdhppt	0.0535436	-0.155405	-0.13051	0.0372952	-0.28373	-0.0957612	0.204772		0.00237741	4.92191	3.8835	1	1	0	1
Q9JKX4	Protein AATF OS=Mus musculus GN=Aatf PE=1 SV=1	>sp|Q9JKX4|AATF_MOUSE Protein AATF OS=Mus musculus GN=Aatf PE=1 SV=1	Aatf	0.166572	-0.160056	-0.164677	0.233345	0.123359	0.0397085	0.662301		0.0143159	1.94769	2.47148	1	1	0	1
P61922	4-aminobutyrate aminotransferase, mitochondrial OS=Mus musculus GN=Abat PE=1 SV=1	>sp|P61922|GABT_MOUSE 4-aminobutyrate aminotransferase, mitochondrial OS=Mus musculus GN=Abat PE=1 SV=1	Abat	0.00715979	-0.0480472	-0.0226088	-0.0894758	0.123359	-0.00592268	0.877299		0.0226141	1.36321	2.2	1	1	0	1
Q8K440	ATP-binding cassette sub-family A member 8-B OS=Mus musculus GN=Abca8b PE=1 SV=2	>sp|Q8K440|ABC8B_MOUSE ATP-binding cassette sub-family A member 8-B OS=Mus musculus GN=Abca8b PE=1 SV=2	Abca8b	-0.0857591	-0.186701	0.0455408	-0.0776139	-0.333916	-0.12769	0.1141		0	14.2109	1.97531	2	3	0	2
Q8K449	ATP-binding cassette sub-family A member 9 OS=Mus musculus GN=Abca9 PE=1 SV=2	>sp|Q8K449|ABCA9_MOUSE ATP-binding cassette sub-family A member 9 OS=Mus musculus GN=Abca9 PE=1 SV=2	Abca9	0.0768687	-0.13237	-0.0354838	0.132278	-0.155706	-0.0228825	0.706134		0.00259717	3.591	2.09489	2	2	2	2
Q9JI39	ATP-binding cassette sub-family B member 10, mitochondrial OS=Mus musculus GN=Abcb10 PE=1 SV=1	>sp|Q9JI39|ABCBA_MOUSE ATP-binding cassette sub-family B member 10, mitochondrial OS=Mus musculus GN=Abcb10 PE=1 SV=1	Abcb10	-0.129059	0.0823849	-0.14594	0.0263449	-0.101915	-0.0536368	0.303966		0.00237741	4.73002	2.37762	1	1	1	1
P21447	Multidrug resistance protein 1A OS=Mus musculus GN=Abcb1a PE=1 SV=3	>sp|P21447|MDR1A_MOUSE Multidrug resistance protein 1A OS=Mus musculus GN=Abcb1a PE=1 SV=3	Abcb1a	0.00430017	0.0275331	-0.0822148	-0.0790913	-0.0711854	-0.0401316	0.15933		0.00237741	5.59584	2.03762	2	2	2	2
P21440	Phosphatidylcholine translocator ABCB4 OS=Mus musculus GN=Abcb4 PE=1 SV=2	>sp|P21440|MDR3_MOUSE Phosphatidylcholine translocator ABCB4 OS=Mus musculus GN=Abcb4 PE=1 SV=2	Abcb4	-0.144843	0.194728	-0.0126739	0.21899	0.17426	0.0860922	0.290986		0.00237741	5.47353	1.88088	1	1	0	1
Q9DC29	ATP-binding cassette sub-family B member 6, mitochondrial OS=Mus musculus GN=Abcb6 PE=1 SV=1	>sp|Q9DC29|ABCB6_MOUSE ATP-binding cassette sub-family B member 6, mitochondrial OS=Mus musculus GN=Abcb6 PE=1 SV=1	Abcb6	-0.459252	0.0718446	-0.814735	0.564765	-0.101915	-0.147858	0.562595		0.00421311	3.33068	1.18765	1	1	1	1
Q61102	ATP-binding cassette sub-family B member 7, mitochondrial OS=Mus musculus GN=Abcb7 PE=1 SV=3	>sp|Q61102|ABCB7_MOUSE ATP-binding cassette sub-family B member 7, mitochondrial OS=Mus musculus GN=Abcb7 PE=1 SV=3	Abcb7	0.0410407	-0.0624886	-0.15684	-0.116527	-0.0681482	-0.0725928	0.0941473		0	41.538	11.8351	7	12	7	7
Q9CXJ4	ATP-binding cassette sub-family B member 8, mitochondrial OS=Mus musculus GN=Abcb8 PE=1 SV=1	>sp|Q9CXJ4|ABCB8_MOUSE ATP-binding cassette sub-family B member 8, mitochondrial OS=Mus musculus GN=Abcb8 PE=1 SV=1	Abcb8	-0.0751343	-0.0566947	-0.0866745	-0.116527	-0.280211	-0.123048	0.0383978	+	0	40.7424	16.5969	9	13	3	9
O35379	Multidrug resistance-associated protein 1 OS=Mus musculus GN=Abcc1 PE=1 SV=1	>sp|O35379|MRP1_MOUSE Multidrug resistance-associated protein 1 OS=Mus musculus GN=Abcc1 PE=1 SV=1;>tr|A5D6P3|A5D6P3_MOUSE Isoform of O35379, ATP-binding cassette, sub-family C (CFTR/MRP), member 1 OS=Mus musculus GN=Abcc1 PE=1 SV=1	Abcc1	0.0768687	-0.030906	0.0617509	0.0562606	0.131307	0.0590563	0.0865939		0	25.8281	4.84293	4	6	4	4
E9Q236	Protein Abcc4 OS=Mus musculus GN=Abcc4 PE=1 SV=1	>tr|E9Q236|E9Q236_MOUSE Protein Abcc4 OS=Mus musculus GN=Abcc4 PE=1 SV=1	Abcc4	0.130308	0.020699	-0.041243	-0.0168902	0.0413654	0.0268478	0.415437		0.00237741	4.87484	1.13208	1	1	0	1
Q9R1X5	Multidrug resistance-associated protein 5 OS=Mus musculus GN=Abcc5 PE=1 SV=2	>sp|Q9R1X5|MRP5_MOUSE Multidrug resistance-associated protein 5 OS=Mus musculus GN=Abcc5 PE=1 SV=2	Abcc5	0.0466109	0.504951	0.524354	0.330021	-0.384021	0.204383	0.296152		0.00237741	6.24039	2.29805	2	2	1	2
P70170	ATP-binding cassette sub-family C member 9 OS=Mus musculus GN=Abcc9 PE=1 SV=2	>sp|P70170|ABCC9_MOUSE ATP-binding cassette sub-family C member 9 OS=Mus musculus GN=Abcc9 PE=1 SV=2	Abcc9	-0.078162	-0.0844257	0.0657752	-0.110472	0.118035	-0.0178498	0.717082		0	36.2072	6.66235	8	12	0	8
P48410	ATP-binding cassette sub-family D member 1 OS=Mus musculus GN=Abcd1 PE=1 SV=1	>sp|P48410|ABCD1_MOUSE ATP-binding cassette sub-family D member 1 OS=Mus musculus GN=Abcd1 PE=1 SV=1	Abcd1	0.125052	0.333556	0.182797	0.161348	0.08431	0.177413	0.0139502	+	0.000547645	8.15796	3.53261	3	3	3	3
Q61285	ATP-binding cassette sub-family D member 2 OS=Mus musculus GN=Abcd2 PE=1 SV=1	>sp|Q61285|ABCD2_MOUSE ATP-binding cassette sub-family D member 2 OS=Mus musculus GN=Abcd2 PE=1 SV=1	Abcd2	-0.199841	-0.193042	-0.15684	-0.197651	-0.276701	-0.204815	0.000473952	+	0	11.4193	4.58839	3	4	3	3
P55096	ATP-binding cassette sub-family D member 3 OS=Mus musculus GN=Abcd3 PE=1 SV=2	>sp|P55096|ABCD3_MOUSE ATP-binding cassette sub-family D member 3 OS=Mus musculus GN=Abcd3 PE=1 SV=2	Abcd3	0.0157049	-0.0423108	-0.0911479	-0.0600019	0.0286542	-0.0298203	0.259511		0	22.0798	12.1396	6	6	2	6
O89016	ATP-binding cassette sub-family D member 4 OS=Mus musculus GN=Abcd4 PE=1 SV=2	>sp|O89016|ABCD4_MOUSE ATP-binding cassette sub-family D member 4 OS=Mus musculus GN=Abcd4 PE=1 SV=2	Abcd4	-0.0275359	-0.068306	-0.0881641	-0.225194	-0.100363	-0.101913	0.0373211	+	0.0024443	4.21983	2.14521	1	1	1	1
P61222	ATP-binding cassette sub-family E member 1 OS=Mus musculus GN=Abce1 PE=1 SV=1	>sp|P61222|ABCE1_MOUSE ATP-binding cassette sub-family E member 1 OS=Mus musculus GN=Abce1 PE=1 SV=1;>tr|Q3UHY8|Q3UHY8_MOUSE Isoform of P61222, ATP-binding cassette sub-family E member 1 OS=Mus musculus GN=Abce1 PE=1 SV=1	Abce1	0.0438285	-0.0800115	0.0550188	0.0249704	-0.146066	-0.020452	0.632		0	52.0971	22.3706	9	16	9	9
Q6P542	ATP-binding cassette sub-family F member 1 OS=Mus musculus GN=Abcf1 PE=1 SV=1	>sp|Q6P542|ABCF1_MOUSE ATP-binding cassette sub-family F member 1 OS=Mus musculus GN=Abcf1 PE=1 SV=1	Abcf1	-0.0496523	0.116119	0.118386	0.105215	0.06369	0.0707515	0.0892233		0	36.3734	12.0669	7	11	7	7
Q99LE6	ATP-binding cassette sub-family F member 2 OS=Mus musculus GN=Abcf2 PE=1 SV=1	>sp|Q99LE6|ABCF2_MOUSE ATP-binding cassette sub-family F member 2 OS=Mus musculus GN=Abcf2 PE=1 SV=1	Abcf2	0.0368489	0.0665455	-0.0126739	-0.00140006	0.180657	0.0539956	0.194129		0	25.4787	10.9873	6	9	6	6
Q8K268	ATP-binding cassette sub-family F member 3 OS=Mus musculus GN=Abcf3 PE=1 SV=1	>sp|Q8K268|ABCF3_MOUSE ATP-binding cassette sub-family F member 3 OS=Mus musculus GN=Abcf3 PE=1 SV=1	Abcf3	0.180572	0.224773	0.105412	0.172566	0.313511	0.199367	0.00437518	+	0	12.4743	5.35966	3	4	3	3
Q7TMS5	ATP-binding cassette sub-family G member 2 OS=Mus musculus GN=Abcg2 PE=1 SV=1	>sp|Q7TMS5|ABCG2_MOUSE ATP-binding cassette sub-family G member 2 OS=Mus musculus GN=Abcg2 PE=1 SV=1	Abcg2	0.203193	0.146572	-0.0426864	0.106515	0.280533	0.138826	0.0618584		0.000547645	9.02052	3.19635	2	2	0	2
Q8K4F5	Alpha/beta hydrolase domain-containing protein 11 OS=Mus musculus GN=Abhd11 PE=1 SV=1	>sp|Q8K4F5|ABHDB_MOUSE Alpha/beta hydrolase domain-containing protein 11 OS=Mus musculus GN=Abhd11 PE=1 SV=1	Abhd11	0.113156	0.186202	-0.132046	-0.178521	0.0978948	0.0173373	0.822537		0	28.1366	46.2541	4	7	0	4
Q99LR1	Monoacylglycerol lipase ABHD12 OS=Mus musculus GN=Abhd12 PE=1 SV=2	>sp|Q99LR1|ABD12_MOUSE Monoacylglycerol lipase ABHD12 OS=Mus musculus GN=Abhd12 PE=1 SV=2	Abhd12	-0.0888093	0.0625583	-0.0674481	0.0372952	0.172977	0.0233146	0.648614		0	14.8931	9.29648	3	4	0	3
E9QN99	Isoform of Q8VCR7, Alpha/beta hydrolase domain-containing protein 14B OS=Mus musculus GN=Abhd14b PE=1 SV=1	>tr|E9QN99|E9QN99_MOUSE Isoform of Q8VCR7, Alpha/beta hydrolase domain-containing protein 14B OS=Mus musculus GN=Abhd14b PE=1 SV=1	Abhd14b	0.0535436	-0.150768	-0.0822148	-0.0600019	-0.0366372	-0.0552157	0.171706		0.000547645	8.86033	21.9048	3	3	0	3
Q9Z1Q2	Abhydrolase domain-containing protein 16A OS=Mus musculus GN=Abhd16a PE=1 SV=3	>sp|Q9Z1Q2|ABHGA_MOUSE Abhydrolase domain-containing protein 16A OS=Mus musculus GN=Abhd16a PE=1 SV=3	Abhd16a	0.0631938	-0.0111621	0.0414596	0.0125391	-0.106581	-0.000110196	0.997194		0	42.5257	24.9104	9	13	9	9
Q8R2Y0	Monoacylglycerol lipase ABHD6 OS=Mus musculus GN=Abhd6 PE=1 SV=1	>sp|Q8R2Y0|ABHD6_MOUSE Monoacylglycerol lipase ABHD6 OS=Mus musculus GN=Abhd6 PE=1 SV=1	Abhd6	-0.0187835	-0.111198	0.0263956	-0.0183068	0.0115301	-0.0220725	0.408415		0	14.593	12.7976	3	4	0	3
Q59IW6	Protein Abi3bp OS=Mus musculus GN=Abi3bp PE=1 SV=1	>tr|Q59IW6|Q59IW6_MOUSE Protein Abi3bp OS=Mus musculus GN=Abi3bp PE=1 SV=1	Abi3bp	0.0368489	-0.28997	-0.10164	-0.0126492	0.00865626	-0.0717509	0.292714		0	27.0136	6.78541	5	8	0	5
F8VQH0	Isoform of Q4JIM5, Tyrosine-protein kinase OS=Mus musculus GN=Abl2 PE=1 SV=1	>tr|F8VQH0|F8VQH0_MOUSE Isoform of Q4JIM5, Tyrosine-protein kinase OS=Mus musculus GN=Abl2 PE=1 SV=1	Abl2	-0.0100837	0.026169	0.0236398	0.142456	-0.42812	-0.0491877	0.642724		0.00104058	7.57264	2.28426	2	2	0	2
E9QK41	Isoform of Q8K4G5, Actin-binding LIM protein 1 OS=Mus musculus GN=Ablim1 PE=1 SV=1	>tr|E9QK41|E9QK41_MOUSE Isoform of Q8K4G5, Actin-binding LIM protein 1 OS=Mus musculus GN=Ablim1 PE=1 SV=1	Ablim1	-0.239964	0.0810717	-0.0126739	-0.2433	-0.0101649	-0.0850063	0.268061		0	26.2276	9.29152	7	8	0	7
E9Q4K0	Isoform of Q8BL65, Actin-binding LIM protein 2 OS=Mus musculus GN=Ablim2 PE=1 SV=1	>tr|E9Q4K0|E9Q4K0_MOUSE Isoform of Q8BL65, Actin-binding LIM protein 2 OS=Mus musculus GN=Ablim2 PE=1 SV=1	Ablim2	-0.072113	0.103237	-0.0986347	0.0413803	0.08431	0.011636	0.790976		0	41.3227	14.759	8	14	0	8
Q69ZX8	Actin-binding LIM protein 3 OS=Mus musculus GN=Ablim3 PE=1 SV=2	>sp|Q69ZX8|ABLM3_MOUSE Actin-binding LIM protein 3 OS=Mus musculus GN=Ablim3 PE=1 SV=2	Ablim3	-0.414559	0.181308	0.0804356	0.0855684	0.0992462	0.00639981	0.955095		0.000929985	7.72529	3.81232	2	3	2	2
Q8BUZ1	Actin-binding Rho-activating protein OS=Mus musculus GN=Abra PE=1 SV=1	>sp|Q8BUZ1|ABRA_MOUSE Actin-binding Rho-activating protein OS=Mus musculus GN=Abra PE=1 SV=1	Abra	0.428966	1.01314	1.13891	0.782148	1.31584	0.9358	0.00367485	+	0	36.409	29.3333	10	12	10	10
Q921H8	3-ketoacyl-CoA thiolase A, peroxisomal OS=Mus musculus GN=Acaa1a PE=1 SV=1	>sp|Q921H8|THIKA_MOUSE 3-ketoacyl-CoA thiolase A, peroxisomal OS=Mus musculus GN=Acaa1a PE=1 SV=1	Acaa1a	0.0312406	-0.0153703	-0.0956353	0.114293	-0.310398	-0.055174	0.487915		0	34.3128	28.3019	6	8	0	6
Q8BWT1	3-ketoacyl-CoA thiolase, mitochondrial OS=Mus musculus GN=Acaa2 PE=1 SV=3	>sp|Q8BWT1|THIM_MOUSE 3-ketoacyl-CoA thiolase, mitochondrial OS=Mus musculus GN=Acaa2 PE=1 SV=3	Acaa2	-0.291741	-0.136948	-0.219125	-0.319831	-0.441813	-0.281892	0.00524101	+	0	197.443	73.2997	22	72	22	22
E9Q4Z2	Acetyl-CoA carboxylase 2 OS=Mus musculus GN=Acacb PE=1 SV=1	>sp|E9Q4Z2|ACACB_MOUSE Acetyl-CoA carboxylase 2 OS=Mus musculus GN=Acacb PE=1 SV=1	Acacb	-0.0202385	-0.030906	-0.0470254	-0.0643848	0.0186899	-0.028773	0.109415		0	97.9267	10.7843	19	31	17	19
Q80XL6	Acyl-CoA dehydrogenase family member 11 OS=Mus musculus GN=Acad11 PE=1 SV=2	>sp|Q80XL6|ACD11_MOUSE Acyl-CoA dehydrogenase family member 11 OS=Mus musculus GN=Acad11 PE=1 SV=2	Acad11	-0.416474	0.0165828	-0.00421228	-0.181692	-0.25409	-0.167977	0.105829		0	17.8317	8.98588	6	6	0	6
D3Z7X0	MCG142036 OS=Mus musculus GN=Acad12 PE=1 SV=1	>tr|D3Z7X0|D3Z7X0_MOUSE MCG142036 OS=Mus musculus GN=Acad12 PE=1 SV=1	Acad12	-0.300555	-0.0918128	0.00838768	-0.147191	-0.245488	-0.155332	0.0471983	+	0	17.4692	10.0901	5	12	0	5
Q9D7B6	Isobutyryl-CoA dehydrogenase, mitochondrial OS=Mus musculus GN=Acad8 PE=1 SV=2	>sp|Q9D7B6|ACAD8_MOUSE Isobutyryl-CoA dehydrogenase, mitochondrial OS=Mus musculus GN=Acad8 PE=1 SV=2	Acad8	0.0563074	0.180082	-0.263876	-0.186461	-0.228434	-0.0884765	0.369017		0	46.4322	24.9395	8	15	1	8
Q8JZN5	Acyl-CoA dehydrogenase family member 9, mitochondrial OS=Mus musculus GN=Acad9 PE=1 SV=2	>sp|Q8JZN5|ACAD9_MOUSE Acyl-CoA dehydrogenase family member 9, mitochondrial OS=Mus musculus GN=Acad9 PE=1 SV=2	Acad9	0.103836	-0.155405	-0.10164	-0.122608	-0.24035	-0.103234	0.143889		0	63.46	24.96	13	19	9	13
P51174	Long-chain specific acyl-CoA dehydrogenase, mitochondrial OS=Mus musculus GN=Acadl PE=1 SV=2	>sp|P51174|ACADL_MOUSE Long-chain specific acyl-CoA dehydrogenase, mitochondrial OS=Mus musculus GN=Acadl PE=1 SV=2	Acadl	-0.260453	-0.00696618	-0.247139	-0.281908	-0.47562	-0.254417	0.0269046	+	0	111.71	40.9302	15	56	15	15
P45952	Medium-chain specific acyl-CoA dehydrogenase, mitochondrial OS=Mus musculus GN=Acadm PE=1 SV=1	>sp|P45952|ACADM_MOUSE Medium-chain specific acyl-CoA dehydrogenase, mitochondrial OS=Mus musculus GN=Acadm PE=1 SV=1	Acadm	-0.255303	-0.140008	-0.14594	-0.3146	-0.47361	-0.265892	0.0124756	+	0	86.3419	42.7553	12	34	8	12
Q07417	Short-chain specific acyl-CoA dehydrogenase, mitochondrial OS=Mus musculus GN=Acads PE=1 SV=2	>sp|Q07417|ACADS_MOUSE Short-chain specific acyl-CoA dehydrogenase, mitochondrial OS=Mus musculus GN=Acads PE=1 SV=2	Acads	-0.17208	-0.0125634	-0.177305	-0.161206	-0.276701	-0.159971	0.019421	+	0	57.2443	35.4369	10	20	3	10
Q9DBL1	Short/branched chain specific acyl-CoA dehydrogenase, mitochondrial OS=Mus musculus GN=Acadsb PE=1 SV=1	>sp|Q9DBL1|ACDSB_MOUSE Short/branched chain specific acyl-CoA dehydrogenase, mitochondrial OS=Mus musculus GN=Acadsb PE=1 SV=1	Acadsb	-0.160802	-0.0323267	-0.068918	-0.18328	-0.233529	-0.135771	0.0216919	+	0	55.4719	25.2315	10	15	1	10
P50544	Very long-chain specific acyl-CoA dehydrogenase, mitochondrial OS=Mus musculus GN=Acadvl PE=1 SV=3	>sp|P50544|ACADV_MOUSE Very long-chain specific acyl-CoA dehydrogenase, mitochondrial OS=Mus musculus GN=Acadvl PE=1 SV=3	Acadvl	0.0114387	-0.0639408	-0.201284	-0.246616	-0.321205	-0.164321	0.0537275		0	155.048	35.8232	19	82	1	19
Q8QZT1	Acetyl-CoA acetyltransferase, mitochondrial OS=Mus musculus GN=Acat1 PE=1 SV=1	>sp|Q8QZT1|THIL_MOUSE Acetyl-CoA acetyltransferase, mitochondrial OS=Mus musculus GN=Acat1 PE=1 SV=1	Acat1	-0.108794	-0.0741469	-0.142841	-0.220295	-0.391594	-0.187534	0.0293458	+	0	134.108	48.5849	13	56	13	13
Q8BMP6	Golgi resident protein GCP60 OS=Mus musculus GN=Acbd3 PE=1 SV=3	>sp|Q8BMP6|GCP60_MOUSE Golgi resident protein GCP60 OS=Mus musculus GN=Acbd3 PE=1 SV=3	Acbd3	0.0782291	0.142801	-0.00421228	0.143724	0.193368	0.110782	0.0313262	+	0.00189227	6.64007	8.19048	2	2	2	2
E9QNH7	Isoform of Q5XG73, Acyl-CoA-binding domain-containing protein 5 OS=Mus musculus GN=Acbd5 PE=1 SV=1	>tr|E9QNH7|E9QNH7_MOUSE Isoform of Q5XG73, Acyl-CoA-binding domain-containing protein 5 OS=Mus musculus GN=Acbd5 PE=1 SV=1	Acbd5	0.00143487	-0.0027824	-0.106161	-0.180106	-0.120672	-0.0816571	0.0818182		0	13.593	4.51866	3	4	0	3
P09470	Angiotensin-converting enzyme OS=Mus musculus GN=Ace PE=1 SV=3	>sp|P09470|ACE_MOUSE Angiotensin-converting enzyme OS=Mus musculus GN=Ace PE=1 SV=3	Ace	-0.0918658	-0.271398	-0.161537	-0.0126492	-0.074229	-0.122336	0.0503675		0	28.1723	6.47866	6	7	1	6
P21836	Acetylcholinesterase OS=Mus musculus GN=Ache PE=1 SV=1	>sp|P21836|ACES_MOUSE Acetylcholinesterase OS=Mus musculus GN=Ache PE=1 SV=1	Ache	0.134237	-0.0947782	-0.0866745	0.131001	-0.384021	-0.060047	0.562304		0.00237741	4.65014	3.58306	1	1	0	1
Q9JIX8	Apoptotic chromatin condensation inducer in the nucleus OS=Mus musculus GN=Acin1 PE=1 SV=3	>sp|Q9JIX8|ACINU_MOUSE Apoptotic chromatin condensation inducer in the nucleus OS=Mus musculus GN=Acin1 PE=1 SV=3	Acin1	0.111829	0.175166	0.133802	0.303054	-0.0515566	0.134459	0.0780859		0	17.3336	4.18535	4	4	0	4
Q3V117	Isoform of Q91V92, ATP-citrate synthase OS=Mus musculus GN=Acly PE=1 SV=1	>tr|Q3V117|Q3V117_MOUSE Isoform of Q91V92, ATP-citrate synthase OS=Mus musculus GN=Acly PE=1 SV=1	Acly	0.160163	-0.0408803	0.0577154	0.398501	0.08431	0.131962	0.149082		0	21.0474	6.81199	6	6	0	6
P28271	Cytoplasmic aconitate hydratase OS=Mus musculus GN=Aco1 PE=1 SV=3	>sp|P28271|ACOC_MOUSE Cytoplasmic aconitate hydratase OS=Mus musculus GN=Aco1 PE=1 SV=3	Aco1	-0.0202385	-0.0111621	-0.0383606	-0.0254102	-0.0366372	-0.0263617	0.00662902	+	0	63.3175	16.4229	13	20	13	13
Q99KI0	Aconitate hydratase, mitochondrial OS=Mus musculus GN=Aco2 PE=1 SV=1	>sp|Q99KI0|ACON_MOUSE Aconitate hydratase, mitochondrial OS=Mus musculus GN=Aco2 PE=1 SV=1	Aco2	-0.121231	-0.0829528	-0.127444	-0.181692	-0.17518	-0.1377	0.00167761	+	0	298.655	55.5128	34	206	34	34
A2AVR6	Isoform of Q8VHQ9, Acyl-coenzyme A thioesterase 11 OS=Mus musculus GN=Acot11 PE=1 SV=1	>tr|A2AVR6|A2AVR6_MOUSE Isoform of Q8VHQ9, Acyl-coenzyme A thioesterase 11 OS=Mus musculus GN=Acot11 PE=1 SV=1	Acot11	-0.208108	0.0248034	-0.311799	0.0249704	0.11403	-0.0712208	0.425955		0.0024443	4.15292	2.443	1	1	0	1
Q4VA32	Isoform of Q9CQR4, Acyl-coenzyme A thioesterase 13 OS=Mus musculus GN=Acot13 PE=1 SV=1	>tr|Q4VA32|Q4VA32_MOUSE Isoform of Q9CQR4, Acyl-coenzyme A thioesterase 13 OS=Mus musculus GN=Acot13 PE=1 SV=1;>sp|Q9CQR4|ACO13_MOUSE Acyl-coenzyme A thioesterase 13 OS=Mus musculus GN=Acot13 PE=1 SV=1	Acot13	0.0312406	-0.178813	-0.10767	-0.14255	-0.418418	-0.163242	0.0891182		0	16.3131	22.8571	3	10	3	3
Q9QYR9	Acyl-coenzyme A thioesterase 2, mitochondrial OS=Mus musculus GN=Acot2 PE=1 SV=2	>sp|Q9QYR9|ACOT2_MOUSE Acyl-coenzyme A thioesterase 2, mitochondrial OS=Mus musculus GN=Acot2 PE=1 SV=2	Acot2	-0.157596	0.0179562	-0.282513	-0.239991	-0.49997	-0.232423	0.0511574		0	13.5971	5.51876	3	3	3	3
E9PYH2	Isoform of Q91V12, Cytosolic acyl coenzyme A thioester hydrolase OS=Mus musculus GN=Acot7 PE=1 SV=1	>tr|E9PYH2|E9PYH2_MOUSE Isoform of Q91V12, Cytosolic acyl coenzyme A thioester hydrolase OS=Mus musculus GN=Acot7 PE=1 SV=1	Acot7	0.286763	0.0810717	0.108016	0.361948	-0.0895445	0.149651	0.134186		0.00237741	4.70774	5.20833	1	1	0	1
Q9R0X4	Acyl-coenzyme A thioesterase 9, mitochondrial OS=Mus musculus GN=Acot9 PE=1 SV=1	>sp|Q9R0X4|ACOT9_MOUSE Acyl-coenzyme A thioesterase 9, mitochondrial OS=Mus musculus GN=Acot9 PE=1 SV=1	Acot9	-0.0949289	0.0718446	-0.0615835	-0.0614614	0.140526	-0.00112064	0.981548		0	26.6908	12.7563	5	12	2	5
Q9R0H0	Peroxisomal acyl-coenzyme A oxidase 1 OS=Mus musculus GN=Acox1 PE=1 SV=5	>sp|Q9R0H0|ACOX1_MOUSE Peroxisomal acyl-coenzyme A oxidase 1 OS=Mus musculus GN=Acox1 PE=1 SV=5	Acox1	-0.185077	0.195942	-0.196456	-0.105947	0.0567504	-0.0469574	0.568732		0	40.9235	20.5749	9	13	0	9
Q9D358	Low molecular weight phosphotyrosine protein phosphatase OS=Mus musculus GN=Acp1 PE=1 SV=3	>sp|Q9D358|PPAC_MOUSE Low molecular weight phosphotyrosine protein phosphatase OS=Mus musculus GN=Acp1 PE=1 SV=3	Acp1	-0.0158777	0.0993504	0.106715	-0.0197247	0.145767	0.0632461	0.136547		0	14.3803	21.519	3	5	3	3
Q561M1	Isoform of Q9D358, Acp1 protein OS=Mus musculus GN=Acp1 PE=1 SV=1	>tr|Q561M1|Q561M1_MOUSE Isoform of Q9D358, Acp1 protein OS=Mus musculus GN=Acp1 PE=1 SV=1	Acp1	0.132929	-0.274757	-0.0971342	0.115585	-0.42812	-0.1103	0.369528		0.0024443	4.26825	15.1899	1	2	0	1
P24638	Lysosomal acid phosphatase OS=Mus musculus GN=Acp2 PE=1 SV=2	>sp|P24638|PPAL_MOUSE Lysosomal acid phosphatase OS=Mus musculus GN=Acp2 PE=1 SV=2	Acp2	0.111829	0.183757	-0.250471	-0.161206	-0.201562	-0.0635305	0.511003		0.00639246	2.58804	3.30969	1	1	1	1
Q05117	Tartrate-resistant acid phosphatase type 5 OS=Mus musculus GN=Acp5 PE=1 SV=2	>sp|Q05117|PPA5_MOUSE Tartrate-resistant acid phosphatase type 5 OS=Mus musculus GN=Acp5 PE=1 SV=2	Acp5	-0.189982	-0.484315	0.140178	0.0180774	-0.552059	-0.21362	0.190046		0.00237741	4.49812	3.97554	1	1	1	1
Q8BP40	Lysophosphatidic acid phosphatase type 6 OS=Mus musculus GN=Acp6 PE=1 SV=1	>sp|Q8BP40|PPA6_MOUSE Lysophosphatidic acid phosphatase type 6 OS=Mus musculus GN=Acp6 PE=1 SV=1	Acp6	-0.0129779	-0.126289	-0.149046	-0.0527266	-0.152485	-0.0987051	0.0242636	+	0	18.5155	13.6364	3	5	3	3
Q8VCW8	Acyl-CoA synthetase family member 2, mitochondrial OS=Mus musculus GN=Acsf2 PE=1 SV=1	>sp|Q8VCW8|ACSF2_MOUSE Acyl-CoA synthetase family member 2, mitochondrial OS=Mus musculus GN=Acsf2 PE=1 SV=1	Acsf2	-0.276012	0.0954529	0.162898	-0.292152	-0.171916	-0.096346	0.367653		0.000547645	9.02292	7.31707	3	3	3	3
Q3URE1	Acyl-CoA synthetase family member 3, mitochondrial OS=Mus musculus GN=Acsf3 PE=1 SV=2	>sp|Q3URE1|ACSF3_MOUSE Acyl-CoA synthetase family member 3, mitochondrial OS=Mus musculus GN=Acsf3 PE=1 SV=2	Acsf3	-0.0216951	0.00969646	-0.041243	-0.178521	-0.372735	-0.1209	0.162456		0	18.9108	13.2075	6	6	3	6
D3Z041	Isoform of P41216, Long-chain-fatty-acid--CoA ligase 1 OS=Mus musculus GN=Acsl1 PE=1 SV=1	>tr|D3Z041|D3Z041_MOUSE Isoform of P41216, Long-chain-fatty-acid--CoA ligase 1 OS=Mus musculus GN=Acsl1 PE=1 SV=1	Acsl1	-0.0796783	-0.0800115	-0.178891	-0.200864	-0.333916	-0.174672	0.0204381	+	0	80.357	23.176	13	36	0	13
Q9CZW4	Long-chain-fatty-acid--CoA ligase 3 OS=Mus musculus GN=Acsl3 PE=1 SV=2	>sp|Q9CZW4|ACSL3_MOUSE Long-chain-fatty-acid--CoA ligase 3 OS=Mus musculus GN=Acsl3 PE=1 SV=2	Acsl3	-0.0556077	0.00416365	-0.0226088	-0.188055	0.421174	0.0318134	0.772393		0	18.355	6.25	4	7	0	4
Q9QUJ7	Long-chain-fatty-acid--CoA ligase 4 OS=Mus musculus GN=Acsl4 PE=1 SV=2	>sp|Q9QUJ7|ACSL4_MOUSE Long-chain-fatty-acid--CoA ligase 4 OS=Mus musculus GN=Acsl4 PE=1 SV=2	Acsl4	0.193183	-0.0756108	0.21456	-0.0382852	0.285291	0.115828	0.18491		0.000441241	9.60437	3.93812	2	3	0	2
Q8R1X1	Isoform of Q91WC3, Acyl-CoA synthetase long-chain family member 6 OS=Mus musculus GN=Acsl6 PE=1 SV=2	>tr|Q8R1X1|Q8R1X1_MOUSE Isoform of Q91WC3, Acyl-CoA synthetase long-chain family member 6 OS=Mus musculus GN=Acsl6 PE=1 SV=2	Acsl6	-0.180189	-0.0153703	-0.142841	-0.15808	0.0511749	-0.0890611	0.120767		0	29.072	12.0499	7	9	0	7
Q99NB1	Acetyl-coenzyme A synthetase 2-like, mitochondrial OS=Mus musculus GN=Acss1 PE=1 SV=1	>sp|Q99NB1|ACS2L_MOUSE Acetyl-coenzyme A synthetase 2-like, mitochondrial OS=Mus musculus GN=Acss1 PE=1 SV=1;>tr|Q569W4|Q569W4_MOUSE Isoform of Q99NB1, Acetyl-coenzyme A synthetase OS=Mus musculus GN=Acss1 PE=1 SV=1	Acss1	-0.0187835	-0.0437428	-0.0911479	-0.199257	-0.457624	-0.162111	0.112977		0	24.5195	11.5836	6	7	6	6
A2AQN4	Isoform of Q9QXG4, Acetyl-coenzyme A synthetase, cytoplasmic OS=Mus musculus GN=Acss2 PE=1 SV=1	>tr|A2AQN4|A2AQN4_MOUSE Isoform of Q9QXG4, Acetyl-coenzyme A synthetase, cytoplasmic OS=Mus musculus GN=Acss2 PE=1 SV=1	Acss2	0.126368	0.136492	-0.0240338	0.030461	-0.0711854	0.0396204	0.386688		0	13.7838	7.98319	4	4	0	4
P68134	Actin, alpha skeletal muscle OS=Mus musculus GN=Acta1 PE=1 SV=1	>sp|P68134|ACTS_MOUSE Actin, alpha skeletal muscle OS=Mus musculus GN=Acta1 PE=1 SV=1	Acta1	0.113156	-0.0494848	-0.052831	0.0290904	0.0441749	0.0168212	0.618034		0	492.127	95.2255	38	1754	9	9
P60710	Actin, cytoplasmic 1 OS=Mus musculus GN=Actb PE=1 SV=1	>sp|P60710|ACTB_MOUSE Actin, cytoplasmic 1 OS=Mus musculus GN=Actb PE=1 SV=1;>tr|B2RRX1|B2RRX1_MOUSE Isoform of P60710, Actin, beta OS=Mus musculus GN=Actb PE=1 SV=1	Actb	0.143364	0.0797571	0.151582	0.318846	0.0539653	0.149503	0.0318197	+	0	281.855	79.7333	30	846	0	5
Q8BFZ3	Beta-actin-like protein 2 OS=Mus musculus GN=Actbl2 PE=1 SV=1	>sp|Q8BFZ3|ACTBL_MOUSE Beta-actin-like protein 2 OS=Mus musculus GN=Actbl2 PE=1 SV=1	Actbl2	0.0741441	0.117401	-0.0718623	-0.15496	0.203457	0.0336359	0.631529		0	114.186	51.5957	19	545	6	6
P68033	Actin, alpha cardiac muscle 1 OS=Mus musculus GN=Actc1 PE=1 SV=1	>sp|P68033|ACTC_MOUSE Actin, alpha cardiac muscle 1 OS=Mus musculus GN=Actc1 PE=1 SV=1;>tr|Q497E4|Q497E4_MOUSE Isoform of P68033, Actin, alpha cardiac muscle 1 OS=Mus musculus GN=Actc1 PE=2 SV=1	Actc1	-0.0304652	-0.0351722	-0.0183426	-0.0368489	0.165255	0.00888517	0.831908		0	440.115	95.2255	39	1549	0	7
B1ATY1	Isoform of P63260, Actin, cytoplasmic 2 OS=Mus musculus GN=Actg1 PE=1 SV=1	>tr|B1ATY1|B1ATY1_MOUSE Isoform of P63260, Actin, cytoplasmic 2 OS=Mus musculus GN=Actg1 PE=1 SV=1	Actg1	-0.13693	0.132694	0.060407	-0.0820507	0.0978948	0.0144032	0.797689		0	111.56	82.3529	15	147	1	1
Q505L1	Isoform of Q9Z2N8, Actin-like 6A, isoform CRA_a OS=Mus musculus GN=Actl6a PE=1 SV=1	>tr|Q505L1|Q505L1_MOUSE Isoform of Q9Z2N8, Actin-like 6A, isoform CRA_a OS=Mus musculus GN=Actl6a PE=1 SV=1;>sp|Q9Z2N8|ACL6A_MOUSE Actin-like protein 6A OS=Mus musculus GN=Actl6a PE=1 SV=2	Actl6a	-0.111893	0.0464985	-0.104652	-0.048379	0.0399585	-0.0356934	0.353799		0	16.748	16.5501	4	4	1	4
A1BN54	Isoform of Q7TPR4, Alpha actinin 1a OS=Mus musculus GN=Actn1 PE=1 SV=1	>tr|A1BN54|A1BN54_MOUSE Isoform of Q7TPR4, Alpha actinin 1a OS=Mus musculus GN=Actn1 PE=1 SV=1	Actn1	-0.0437213	-0.166281	0.0724575	-0.167478	-0.278455	-0.116696	0.124266		0	210.122	30.1015	25	160	0	11
Q9JI91	Alpha-actinin-2 OS=Mus musculus GN=Actn2 PE=1 SV=2	>sp|Q9JI91|ACTN2_MOUSE Alpha-actinin-2 OS=Mus musculus GN=Actn2 PE=1 SV=2	Actn2	-0.180189	0.0424554	-0.188445	-0.192845	-0.308605	-0.165526	0.0441739	+	0	491.925	65.4362	51	450	33	33
O88990	Alpha-actinin-3 OS=Mus musculus GN=Actn3 PE=2 SV=1	>sp|O88990|ACTN3_MOUSE Alpha-actinin-3 OS=Mus musculus GN=Actn3 PE=2 SV=1	Actn3	0.0563074	-0.0668495	-0.0748126	-0.0339807	0.162672	0.00866726	0.856612		0	689.302	68.2222	66	794	50	50
P57780	Alpha-actinin-4 OS=Mus musculus GN=Actn4 PE=1 SV=1	>sp|P57780|ACTN4_MOUSE Alpha-actinin-4 OS=Mus musculus GN=Actn4 PE=1 SV=1;>tr|Q3ULT2|Q3ULT2_MOUSE Isoform of P57780, Actinin alpha 4 OS=Mus musculus GN=Actn4 PE=1 SV=1	Actn4	0	0.0302578	0.0055972	0.0222172	-0.176815	-0.0237485	0.572193		0	219.152	40.5702	29	167	11	18
Q9QZB7	Actin-related protein 10 OS=Mus musculus GN=Actr10 PE=1 SV=2	>sp|Q9QZB7|ARP10_MOUSE Actin-related protein 10 OS=Mus musculus GN=Actr10 PE=1 SV=2	Actr10	0.153725	0.105823	0.220589	-0.0325487	-0.18009	0.0534995	0.496746		0.00237741	4.46929	5.7554	1	1	1	1
P61164	Alpha-centractin OS=Mus musculus GN=Actr1a PE=1 SV=1	>sp|P61164|ACTZ_MOUSE Alpha-centractin OS=Mus musculus GN=Actr1a PE=1 SV=1	Actr1a	0.0438285	-0.0337487	-0.0455777	0.0400198	0.0719733	0.0152991	0.545358		0	37.3299	29.7872	8	21	4	4
Q8R5C5	Beta-centractin OS=Mus musculus GN=Actr1b PE=1 SV=1	>sp|Q8R5C5|ACTY_MOUSE Beta-centractin OS=Mus musculus GN=Actr1b PE=1 SV=1	Actr1b	0.138156	-0.00417571	-0.0572006	0.0549141	0.154894	0.0573176	0.230812		0	38.935	31.9149	7	13	3	4
P61161	Actin-related protein 2 OS=Mus musculus GN=Actr2 PE=1 SV=1	>sp|P61161|ARP2_MOUSE Actin-related protein 2 OS=Mus musculus GN=Actr2 PE=1 SV=1;>tr|Q5SW83|Q5SW83_MOUSE Isoform of P61161, ARP2 actin-related protein 2 homolog (Yeast) OS=Mus musculus GN=Actr2 PE=1 SV=1	Actr2	0.0957985	0.020699	0.00140125	0.103914	0.0567504	0.0557126	0.0504762		0	25.7428	14.2132	5	15	4	4
Q3ULF7	Isoform of Q99JY9, Actin-related protein 3 OS=Mus musculus GN=Actr3 PE=1 SV=1	>tr|Q3ULF7|Q3ULF7_MOUSE Isoform of Q99JY9, Actin-related protein 3 OS=Mus musculus GN=Actr3 PE=1 SV=1;>sp|Q99JY9|ARP3_MOUSE Actin-related protein 3 OS=Mus musculus GN=Actr3 PE=1 SV=3	Actr3	0.169127	0.045152	0.162898	0.43104	0.00433462	0.16251	0.0945395		0	38.3556	24.1627	7	10	5	7
Q641P0	Actin-related protein 3B OS=Mus musculus GN=Actr3b PE=1 SV=1	>sp|Q641P0|ARP3B_MOUSE Actin-related protein 3B OS=Mus musculus GN=Actr3b PE=1 SV=1	Actr3b	0.0998228	-0.0139662	0.0684518	0.133555	-0.0321912	0.0511344	0.186697		0.000929985	8.02807	2.63158	1	2	0	1
Q61271	Activin receptor type-1B OS=Mus musculus GN=Acvr1b PE=1 SV=1	>sp|Q61271|ACV1B_MOUSE Activin receptor type-1B OS=Mus musculus GN=Acvr1b PE=1 SV=1;>tr|Q3TZF1|Q3TZF1_MOUSE Isoform of Q61271, Receptor protein serine/threonine kinase OS=Mus musculus GN=Acvr1b PE=1 SV=1	Acvr1b	0.26423	0.126341	-0.22895	0.144989	0.111353	0.0835928	0.369126		0.00237741	4.78701	2.9703	1	1	1	1
Q99JW2	Aminoacylase-1 OS=Mus musculus GN=Acy1 PE=1 SV=1	>sp|Q99JW2|ACY1_MOUSE Aminoacylase-1 OS=Mus musculus GN=Acy1 PE=1 SV=1	Acy1	-0.189982	-0.155405	-0.11221	-0.0600019	-0.278455	-0.159211	0.0124999	+	0.000547645	8.66443	6.86275	2	2	0	2
Q91XE4	N-acyl-aromatic-L-amino acid amidohydrolase (carboxylate-forming) OS=Mus musculus GN=Acy3 PE=1 SV=1	>sp|Q91XE4|ACY3_MOUSE N-acyl-aromatic-L-amino acid amidohydrolase (carboxylate-forming) OS=Mus musculus GN=Acy3 PE=1 SV=1	Acy3	-0.330928	-0.0566947	-0.315284	-0.241644	-0.125399	-0.21399	0.0161536	+	0.0390063	0.870632	2.51572	1	1	1	1
E9QJT5	Isoform of P56376, Acylphosphatase OS=Mus musculus GN=Acyp1 PE=1 SV=1	>tr|E9QJT5|E9QJT5_MOUSE Isoform of P56376, Acylphosphatase OS=Mus musculus GN=Acyp1 PE=1 SV=1	Acyp1	-0.078162	-0.0238235	-0.15684	-0.0454878	-0.0560627	-0.0720753	0.0347282	+	0.000441241	9.54339	8.28025	1	4	0	1
P56375	Acylphosphatase-2 OS=Mus musculus GN=Acyp2 PE=1 SV=2	>sp|P56375|ACYP2_MOUSE Acylphosphatase-2 OS=Mus musculus GN=Acyp2 PE=1 SV=2	Acyp2	-0.185077	-0.167842	-0.00280693	-0.218666	0.0497775	-0.104923	0.122429		0	29.0671	44.3396	5	21	5	5
Q80SY6	Adenosine deaminase-like protein OS=Mus musculus GN=Adal PE=2 SV=1	>sp|Q80SY6|ADAL_MOUSE Adenosine deaminase-like protein OS=Mus musculus GN=Adal PE=2 SV=1	Adal	-0.226465	-0.136948	-0.215864	-0.119564	-0.18831	-0.17743	0.0011143	+	0.00189227	6.79313	4.16667	1	2	0	1
O35598	Disintegrin and metalloproteinase domain-containing protein 10 OS=Mus musculus GN=Adam10 PE=1 SV=2	>sp|O35598|ADA10_MOUSE Disintegrin and metalloproteinase domain-containing protein 10 OS=Mus musculus GN=Adam10 PE=1 SV=2	Adam10	-0.246762	0.00693271	-0.0112601	-0.150294	-0.163788	-0.113034	0.0792247		0	14.4431	5.07343	4	5	4	4
E9PXU2	Isoform of Q9Z0F8, Disintegrin and metalloproteinase domain-containing protein 17 OS=Mus musculus GN=Adam17 PE=1 SV=1	>tr|E9PXU2|E9PXU2_MOUSE Isoform of Q9Z0F8, Disintegrin and metalloproteinase domain-containing protein 17 OS=Mus musculus GN=Adam17 PE=1 SV=1	Adam17	-0.0014363	0.117401	0.0250185	-0.0397227	0.183208	0.0568937	0.236089		0.00727303	2.46712	0.945626	1	1	0	1
Q61072	Disintegrin and metalloproteinase domain-containing protein 9 OS=Mus musculus GN=Adam9 PE=1 SV=2	>sp|Q61072|ADAM9_MOUSE Disintegrin and metalloproteinase domain-containing protein 9 OS=Mus musculus GN=Adam9 PE=1 SV=2	Adam9	-0.181817	-0.0181825	0.294469	-0.376833	0.123359	-0.0318011	0.798684		0.0024443	4.09827	1.42012	1	1	0	1
P97857	A disintegrin and metalloproteinase with thrombospondin motifs 1 OS=Mus musculus GN=Adamts1 PE=1 SV=4	>sp|P97857|ATS1_MOUSE A disintegrin and metalloproteinase with thrombospondin motifs 1 OS=Mus musculus GN=Adamts1 PE=1 SV=4	Adamts1	-0.0690979	0.0889337	0.282992	0.291668	0.422255	0.20335	0.0782634		0.00497555	3.04803	1.03306	1	1	0	1
D3Z689	ADAMTS-like 5, isoform CRA_c OS=Mus musculus GN=Adamtsl5 PE=1 SV=1	>tr|D3Z689|D3Z689_MOUSE ADAMTS-like 5, isoform CRA_c OS=Mus musculus GN=Adamtsl5 PE=1 SV=1	Adamtsl5	-0.835989	0.334659	0.0359999	-0.0924565	0.0229688	-0.106964	0.613301		0.0027361	3.41476	2.06186	1	1	1	1
Q9D0L4	Uncharacterized aarF domain-containing protein kinase 1 OS=Mus musculus GN=Adck1 PE=1 SV=1	>sp|Q9D0L4|ADCK1_MOUSE Uncharacterized aarF domain-containing protein kinase 1 OS=Mus musculus GN=Adck1 PE=1 SV=1	Adck1	-0.135352	-0.0639408	-0.124384	-0.18328	-0.0590745	-0.113206	0.00832132	+	0	23.3382	13.5238	5	6	2	5
Q60936	Atypical kinase ADCK3, mitochondrial OS=Mus musculus GN=Adck3 PE=1 SV=2	>sp|Q60936|ADCK3_MOUSE Atypical kinase ADCK3, mitochondrial OS=Mus musculus GN=Adck3 PE=1 SV=2	Adck3	-0.371209	-0.0252373	-0.116763	-0.353404	-0.35597	-0.244517	0.0278127	+	0	71.4014	25.1163	12	30	0	12
Q3V1Q3	Isoform of Q80TL1, Adenylate cyclase type 2 OS=Mus musculus GN=Adcy2 PE=1 SV=1	>tr|Q3V1Q3|Q3V1Q3_MOUSE Isoform of Q80TL1, Adenylate cyclase type 2 OS=Mus musculus GN=Adcy2 PE=1 SV=1	Adcy2	0.117133	-0.18354	0.101497	0.212966	-0.416485	-0.0336859	0.786608		0.00237741	4.46332	1.46119	1	1	0	1
Q91WF3	Adenylate cyclase type 4 OS=Mus musculus GN=Adcy4 PE=1 SV=1	>sp|Q91WF3|ADCY4_MOUSE Adenylate cyclase type 4 OS=Mus musculus GN=Adcy4 PE=1 SV=1	Adcy4	-0.580662	-0.341871	0.403424	-0.0570874	-0.680679	-0.251375	0.268701		0.00237741	4.47815	3.89972	3	4	3	3
P51830	Adenylate cyclase type 9 OS=Mus musculus GN=Adcy9 PE=1 SV=1	>sp|P51830|ADCY9_MOUSE Adenylate cyclase type 9 OS=Mus musculus GN=Adcy9 PE=1 SV=1	Adcy9	-0.0378148	-0.030906	0.152844	-0.139464	-0.0145434	-0.0139768	0.78158		0	18.0134	5.61715	5	6	1	5
Q9QYC0	Alpha-adducin OS=Mus musculus GN=Add1 PE=1 SV=2	>sp|Q9QYC0|ADDA_MOUSE Alpha-adducin OS=Mus musculus GN=Add1 PE=1 SV=2	Add1	-0.0979984	-0.14154	-0.00140278	-0.0254102	-0.259277	-0.105126	0.0841192		0	45.2985	22.3129	11	13	0	11
Q9QYB8	Beta-adducin OS=Mus musculus GN=Add2 PE=1 SV=4	>sp|Q9QYB8|ADDB_MOUSE Beta-adducin OS=Mus musculus GN=Add2 PE=1 SV=4	Add2	-0.121231	0.00554893	-0.0986347	-0.175358	-0.17518	-0.112971	0.0272821	+	0.00178117	6.88282	8.68966	3	4	0	3
Q9QYB5	Gamma-adducin OS=Mus musculus GN=Add3 PE=1 SV=2	>sp|Q9QYB5|ADDG_MOUSE Gamma-adducin OS=Mus musculus GN=Add3 PE=1 SV=2	Add3	-0.277751	-0.121745	-0.103146	-0.0984367	-0.0233403	-0.124884	0.0402895	+	0	23.6506	10.0567	5	6	0	5
P00329	Alcohol dehydrogenase 1 OS=Mus musculus GN=Adh1 PE=1 SV=2	>sp|P00329|ADH1_MOUSE Alcohol dehydrogenase 1 OS=Mus musculus GN=Adh1 PE=1 SV=2;>tr|Q3UKA4|Q3UKA4_MOUSE Isoform of P00329, Alcohol dehydrogenase 1 OS=Mus musculus GN=Adh1 PE=1 SV=1	Adh1	-0.0319322	-0.0139662	-0.068918	-0.0512759	-0.0788066	-0.0489798	0.0144598	+	0	21.4904	10.4	3	7	3	3
P28474	Alcohol dehydrogenase class-3 OS=Mus musculus GN=Adh5 PE=1 SV=3	>sp|P28474|ADHX_MOUSE Alcohol dehydrogenase class-3 OS=Mus musculus GN=Adh5 PE=1 SV=3;>tr|Q6P5I3|Q6P5I3_MOUSE Isoform of P28474, S-(hydroxymethyl)glutathione dehydrogenase OS=Mus musculus GN=Adh5 PE=1 SV=2	Adh5	0.0809461	-0.0639408	0.00838768	0.0139257	0.0229688	0.0124575	0.618058		0	40.6168	35.2941	7	15	6	7
Q8R0N6	Hydroxyacid-oxoacid transhydrogenase, mitochondrial OS=Mus musculus GN=Adhfe1 PE=1 SV=2	>sp|Q8R0N6|HOT_MOUSE Hydroxyacid-oxoacid transhydrogenase, mitochondrial OS=Mus musculus GN=Adhfe1 PE=1 SV=2	Adhfe1	-0.23827	-0.225175	-0.15997	-0.22683	-0.38591	-0.247231	0.00268838	+	0.00237741	4.83983	2.58065	1	1	0	1
Q99JT9	1,2-dihydroxy-3-keto-5-methylthiopentene dioxygenase OS=Mus musculus GN=Adi1 PE=1 SV=1	>sp|Q99JT9|MTND_MOUSE 1,2-dihydroxy-3-keto-5-methylthiopentene dioxygenase OS=Mus musculus GN=Adi1 PE=1 SV=1	Adi1	-0.0014363	-0.256378	-0.138205	0.0372952	-0.147669	-0.101279	0.130026		0	16.1871	31.8436	4	4	2	4
Q60994	Adiponectin OS=Mus musculus GN=Adipoq PE=1 SV=2	>sp|Q60994|ADIPO_MOUSE Adiponectin OS=Mus musculus GN=Adipoq PE=1 SV=2	Adipoq	0.13946	-0.160056	-0.127444	-0.105947	0.0978948	-0.0312185	0.641826		0	13.0441	12.1457	2	6	1	2
P55264	Adenosine kinase OS=Mus musculus GN=Adk PE=1 SV=2	>sp|P55264|ADK_MOUSE Adenosine kinase OS=Mus musculus GN=Adk PE=1 SV=2	Adk	-0.0496523	0.142801	-0.0601211	-0.113496	0.0595303	-0.0041877	0.932229		0	18.4882	13.0194	4	8	0	4
Q9Z103	Activity-dependent neuroprotector homeobox protein OS=Mus musculus GN=Adnp PE=1 SV=2	>sp|Q9Z103|ADNP_MOUSE Activity-dependent neuroprotector homeobox protein OS=Mus musculus GN=Adnp PE=1 SV=2	Adnp	-0.696855	-0.115709	-0.110695	-0.316342	-0.0262847	-0.253177	0.104001		0.00598651	2.694	0.902527	1	1	1	1
Q6PDY2	2-aminoethanethiol dioxygenase OS=Mus musculus GN=Ado PE=1 SV=2	>sp|Q6PDY2|AEDO_MOUSE 2-aminoethanethiol dioxygenase OS=Mus musculus GN=Ado PE=1 SV=2	Ado	-0.148021	-0.56838	-0.270625	-0.0629224	0.236995	-0.162591	0.284119		0.000441241	9.57297	14.4531	2	2	2	2
Q8VDL4	ADP-dependent glucokinase OS=Mus musculus GN=Adpgk PE=1 SV=2	>sp|Q8VDL4|ADPGK_MOUSE ADP-dependent glucokinase OS=Mus musculus GN=Adpgk PE=1 SV=2	Adpgk	0.290289	-0.160056	0.295612	0.249915	-0.380249	0.0591021	0.692731		0.000441241	10.071	9.07258	2	2	0	2
P54923	[Protein ADP-ribosylarginine] hydrolase OS=Mus musculus GN=Adprh PE=1 SV=1	>sp|P54923|ADPRH_MOUSE [Protein ADP-ribosylarginine] hydrolase OS=Mus musculus GN=Adprh PE=1 SV=1;>tr|Q3U5N4|Q3U5N4_MOUSE Isoform of P54923, ADP-ribosylarginine hydrolase, isoform CRA_a OS=Mus musculus GN=Adprh PE=1 SV=1	Adprh	0.00286814	0.0411052	-0.0630474	0.0359311	0.136582	0.0306879	0.396319		0	31.9548	18.7845	6	12	6	6
Q8BGK2	[Protein ADP-ribosylarginine] hydrolase-like protein 1 OS=Mus musculus GN=Adprhl1 PE=1 SV=1	>sp|Q8BGK2|ARHL1_MOUSE [Protein ADP-ribosylarginine] hydrolase-like protein 1 OS=Mus musculus GN=Adprhl1 PE=1 SV=1	Adprhl1	0.117133	0.0438044	0.0125634	0.0359311	-0.186663	0.0045538	0.93302		0	14.8666	15.864	3	4	2	3
Q8CG72	Poly(ADP-ribose) glycohydrolase ARH3 OS=Mus musculus GN=Adprhl2 PE=1 SV=1	>sp|Q8CG72|ARHL2_MOUSE Poly(ADP-ribose) glycohydrolase ARH3 OS=Mus musculus GN=Adprhl2 PE=1 SV=1	Adprhl2	-0.255303	0.0138323	0.0125634	0.00419188	0.241898	0.00343651	0.967281		0	13.1355	8.91892	3	5	1	3
P54822	Adenylosuccinate lyase OS=Mus musculus GN=Adsl PE=1 SV=2	>sp|P54822|PUR8_MOUSE Adenylosuccinate lyase OS=Mus musculus GN=Adsl PE=1 SV=2	Adsl	-0.00719549	-0.100727	-0.0866745	-0.076138	-0.147669	-0.0836808	0.0210693	+	0	121.071	32.2314	14	50	0	14
B9EIE9	Isoform of P46664, Adenylosuccinate synthetase isozyme 2 OS=Mus musculus GN=Adss PE=1 SV=1	>tr|B9EIE9|B9EIE9_MOUSE Isoform of P46664, Adenylosuccinate synthetase isozyme 2 OS=Mus musculus GN=Adss PE=1 SV=1;>sp|P46664|PURA2_MOUSE Adenylosuccinate synthetase isozyme 2 OS=Mus musculus GN=Adss PE=1 SV=2	Adss	0.134237	-0.158504	0.0536686	0.092147	-0.0727064	0.00976855	0.866372		0	13.4777	9.42982	3	7	3	3
P28650	Adenylosuccinate synthetase isozyme 1 OS=Mus musculus GN=Adssl1 PE=1 SV=2	>sp|P28650|PURA1_MOUSE Adenylosuccinate synthetase isozyme 1 OS=Mus musculus GN=Adssl1 PE=1 SV=2	Adssl1	-0.154398	0.0234365	-0.0542861	-0.115011	0.192102	-0.0216311	0.741949		0	130.112	42.4508	16	69	1	16
Q640N1	Adipocyte enhancer-binding protein 1 OS=Mus musculus GN=Aebp1 PE=1 SV=1	>sp|Q640N1|AEBP1_MOUSE Adipocyte enhancer-binding protein 1 OS=Mus musculus GN=Aebp1 PE=1 SV=1	Aebp1	0.18563	-0.359595	-0.230594	-0.0865011	-0.120672	-0.122346	0.248202		0.000929985	8.00288	3.28014	3	3	2	3
Q8BZI0	Actin filament-associated protein 1-like 1 OS=Mus musculus GN=Afap1l1 PE=1 SV=1	>sp|Q8BZI0|AF1L1_MOUSE Actin filament-associated protein 1-like 1 OS=Mus musculus GN=Afap1l1 PE=1 SV=1	Afap1l1	-0.790586	-0.069764	-0.0542861	-0.385947	-0.0880055	-0.277718	0.122359		0.00237741	4.33227	1.95312	1	1	1	1
Q8JZQ2	AFG3-like protein 2 OS=Mus musculus GN=Afg3l2 PE=1 SV=1	>sp|Q8JZQ2|AFG32_MOUSE AFG3-like protein 2 OS=Mus musculus GN=Afg3l2 PE=1 SV=1	Afg3l2	-0.325521	-0.0466109	-0.0211853	-0.30247	-0.271452	-0.193448	0.0424323	+	0	32.6796	9.85037	8	11	6	8
O89020-3	Isoform of O89020, Isoform 3 of Afamin OS=Mus musculus GN=Afm	>sp|O89020-3|AFAM_MOUSE Isoform of O89020, Isoform 3 of Afamin OS=Mus musculus GN=Afm	Afm	-0.540438	-0.0451761	0.336158	-0.108962	0.0870372	-0.054276	0.724473		0	18.6559	8.6743	5	7	0	5
Q3UPL5	Uncharacterized protein C11orf96 homolog OS=Mus musculus GN=Ag2 PE=1 SV=2	>sp|Q3UPL5|CK096_MOUSE Uncharacterized protein C11orf96 homolog OS=Mus musculus GN=Ag2 PE=1 SV=2	Ag2	0.472035	0.519568	0.450354	0.423757	0.686009	0.510344	0.000396234	+	0.00497555	3.04345	3.61446	1	2	0	1
Q64191	N(4)-(beta-N-acetylglucosaminyl)-L-asparaginase OS=Mus musculus GN=Aga PE=1 SV=1	>sp|Q64191|ASPG_MOUSE N(4)-(beta-N-acetylglucosaminyl)-L-asparaginase OS=Mus musculus GN=Aga PE=1 SV=1;>tr|A2RSS6|A2RSS6_MOUSE Isoform of Q64191, Aspartylglucosaminidase OS=Mus musculus GN=Aga PE=1 SV=1	Aga	-0.14009	0.0397538	-0.106161	-0.233396	0.620692	0.03616	0.824317		0	21.57	23.4104	5	6	5	5
F8VQE9	Isoform of Q8VHH5, Arf-GAP with GTPase, ANK repeat and PH domain-containing protein 3 OS=Mus musculus GN=Agap3 PE=1 SV=1	>tr|F8VQE9|F8VQE9_MOUSE Isoform of Q8VHH5, Arf-GAP with GTPase, ANK repeat and PH domain-containing protein 3 OS=Mus musculus GN=Agap3 PE=1 SV=1	Agap3	0.0480002	0.0625583	-0.227308	-0.0924565	-0.0880055	-0.0594423	0.326084		0.00252252	3.90904	1.42857	1	1	0	1
Q09M05-4	Isoform of Q09M05, Isoform 4 of Cytosolic carboxypeptidase 4 OS=Mus musculus GN=Agbl1	>sp|Q09M05-4|CBPC4_MOUSE Isoform of Q09M05, Isoform 4 of Cytosolic carboxypeptidase 4 OS=Mus musculus GN=Agbl1	Agbl1	0.0809461	0.0558884	0.272583	0.408024	-0.619375	0.0396133	0.833832		0.00104058	7.37341	2.94118	2	2	0	2
A0A087WR52	Isoform of Q8K2K6, Arf-GAP domain and FG repeat-containing protein 1 (Fragment) OS=Mus musculus GN=Agfg1 PE=1 SV=1	>tr|A0A087WR52|A0A087WR52_MOUSE Isoform of Q8K2K6, Arf-GAP domain and FG repeat-containing protein 1 (Fragment) OS=Mus musculus GN=Agfg1 PE=1 SV=1	Agfg1	-0.19326	-0.0167757	0.106715	-0.15496	0.198422	-0.011972	0.880483		0.00237741	4.85636	2.75862	2	2	0	2
Q3U2K8	Isoform of Q80WC7, Arf-GAP domain and FG repeat-containing protein 2 OS=Mus musculus GN=Agfg2 PE=1 SV=1	>tr|Q3U2K8|Q3U2K8_MOUSE Isoform of Q80WC7, Arf-GAP domain and FG repeat-containing protein 2 OS=Mus musculus GN=Agfg2 PE=1 SV=1	Agfg2	-0.141673	-0.0653944	-0.0383606	0.120742	0.11403	-0.0021312	0.969071		0.00237741	4.80688	3.87755	1	1	0	1
Q9ESW4	Acylglycerol kinase, mitochondrial OS=Mus musculus GN=Agk PE=1 SV=1	>sp|Q9ESW4|AGK_MOUSE Acylglycerol kinase, mitochondrial OS=Mus musculus GN=Agk PE=1 SV=1	Agk	0.0227874	0.0165828	0.0590619	0.272101	-0.359679	0.00217095	0.984023		0.00189227	6.66465	10.2138	2	2	2	2
F8VPN4	Protein Agl OS=Mus musculus GN=Agl PE=1 SV=1	>tr|F8VPN4|F8VPN4_MOUSE Protein Agl OS=Mus musculus GN=Agl PE=1 SV=1	Agl	0.0507746	0.116119	-0.0354838	-0.0197247	0.279342	0.0782053	0.242519		0	443.122	48.1723	52	191	0	52
Q8CJG0	Protein argonaute-2 OS=Mus musculus GN=Ago2 PE=1 SV=3	>sp|Q8CJG0|AGO2_MOUSE Protein argonaute-2 OS=Mus musculus GN=Ago2 PE=1 SV=3	Ago2	0.0604432	0.0691975	0.0277717	-0.00982857	0.0272351	0.0349638	0.0673838		0	66.6083	24.3023	14	16	10	11
Q8CJF9	Protein argonaute-3 OS=Mus musculus GN=Ago3 PE=2 SV=2	>sp|Q8CJF9|AGO3_MOUSE Protein argonaute-3 OS=Mus musculus GN=Ago3 PE=2 SV=2	Ago3	-0.35827	-0.317418	-0.0197633	0.114293	-0.0189351	-0.120019	0.263965		0	15.3164	6.51163	4	4	1	1
O35083	1-acyl-sn-glycerol-3-phosphate acyltransferase alpha OS=Mus musculus GN=Agpat1 PE=1 SV=1	>sp|O35083|PLCA_MOUSE 1-acyl-sn-glycerol-3-phosphate acyltransferase alpha OS=Mus musculus GN=Agpat1 PE=1 SV=1	Agpat1	-0.255303	-0.118724	-0.270625	-0.15808	0.156193	-0.129308	0.167992		0.00200778	6.55194	8.07018	2	2	2	2
Q9D517	1-acyl-sn-glycerol-3-phosphate acyltransferase gamma OS=Mus musculus GN=Agpat3 PE=1 SV=2	>sp|Q9D517|PLCC_MOUSE 1-acyl-sn-glycerol-3-phosphate acyltransferase gamma OS=Mus musculus GN=Agpat3 PE=1 SV=2	Agpat3	-0.204795	-0.0639408	-0.0183426	-0.32859	-0.273199	-0.177774	0.0405552	+	0	18.7751	10.3723	3	5	3	3
Q9D1E8	1-acyl-sn-glycerol-3-phosphate acyltransferase epsilon OS=Mus musculus GN=Agpat5 PE=2 SV=2	>sp|Q9D1E8|PLCE_MOUSE 1-acyl-sn-glycerol-3-phosphate acyltransferase epsilon OS=Mus musculus GN=Agpat5 PE=2 SV=2	Agpat5	-0.175318	-0.0451761	0.0208787	-0.202474	-0.221669	-0.124752	0.0591329		0	22.6254	13.4247	4	6	1	4
Q8K2C8	Glycerol-3-phosphate acyltransferase 4 OS=Mus musculus GN=Agpat6 PE=1 SV=1	>sp|Q8K2C8|GPAT4_MOUSE Glycerol-3-phosphate acyltransferase 4 OS=Mus musculus GN=Agpat6 PE=1 SV=1	Agpat6	0.0604432	0.128886	0.136356	0.198406	0.0692175	0.118662	0.00913399	+	0.0024443	4.27376	2.63158	1	1	1	1
A2AL50	Isoform of Q8C0I1, Alkyldihydroxyacetonephosphate synthase, peroxisomal OS=Mus musculus GN=Agps PE=1 SV=1	>tr|A2AL50|A2AL50_MOUSE Isoform of Q8C0I1, Alkyldihydroxyacetonephosphate synthase, peroxisomal OS=Mus musculus GN=Agps PE=1 SV=1	Agps	0.0673099	0.242504	0.0387324	0.0973885	0.100597	0.109306	0.0358678	+	0	15.2058	8.49478	4	4	0	4
M0QWP1	Isoform of A2ASQ1, Agrin OS=Mus musculus GN=Agrn PE=1 SV=1	>tr|M0QWP1|M0QWP1_MOUSE Isoform of A2ASQ1, Agrin OS=Mus musculus GN=Agrn PE=1 SV=1	Agrn	-0.175318	0.11098	0.0550188	-0.323328	-0.0057998	-0.0676895	0.444716		0	21.6473	4.03147	6	6	1	6
Q8CJF7	Protein ELYS OS=Mus musculus GN=Ahctf1 PE=1 SV=1	>sp|Q8CJF7|ELYS_MOUSE Protein ELYS OS=Mus musculus GN=Ahctf1 PE=1 SV=1	Ahctf1	-0.350928	-0.0624886	-0.182069	-0.428628	0.254083	-0.154006	0.269999		0.00237741	5.52727	1.64958	3	3	3	3
Q68FL4	Putative adenosylhomocysteinase 3 OS=Mus musculus GN=Ahcyl2 PE=1 SV=1	>sp|Q68FL4|SAHH3_MOUSE Putative adenosylhomocysteinase 3 OS=Mus musculus GN=Ahcyl2 PE=1 SV=1	Ahcyl2	0.0057306	0.00693271	-0.0792494	-0.00701359	0.0829445	0.00186895	0.945648		0	23.517	12.7243	5	7	0	5
Q6PAL7	AT-hook DNA-binding motif-containing protein 1 OS=Mus musculus GN=Ahdc1 PE=1 SV=1	>sp|Q6PAL7|AHDC1_MOUSE AT-hook DNA-binding motif-containing protein 1 OS=Mus musculus GN=Ahdc1 PE=1 SV=1	Ahdc1	-0.420311	-0.114204	-0.0441313	-0.270048	-0.173547	-0.204448	0.0354153	+	0.0295497	1.08176	0.627353	1	1	1	1
E9Q616	Protein Ahnak OS=Mus musculus GN=Ahnak PE=1 SV=1	>tr|E9Q616|E9Q616_MOUSE Protein Ahnak OS=Mus musculus GN=Ahnak PE=1 SV=1	Ahnak	0.0984826	-0.102219	-0.00984791	0.146255	-0.112827	0.00396877	0.942936		0	678.539	44.7313	116	205	113	116
E9PYB0	Protein Ahnak2 (Fragment) OS=Mus musculus GN=Ahnak2 PE=1 SV=6	>tr|E9PYB0|E9PYB0_MOUSE Protein Ahnak2 (Fragment) OS=Mus musculus GN=Ahnak2 PE=1 SV=6	Ahnak2	0.18563	-0.21546	-0.0572006	0.116876	-0.259277	-0.0458863	0.629205		0	23.301	16.5708	5	7	2	5
Q8BK64	Activator of 90 kDa heat shock protein ATPase homolog 1 OS=Mus musculus GN=Ahsa1 PE=1 SV=2	>sp|Q8BK64|AHSA1_MOUSE Activator of 90 kDa heat shock protein ATPase homolog 1 OS=Mus musculus GN=Ahsa1 PE=1 SV=2	Ahsa1	0.0142842	0.108404	0.13508	0.0277183	0.058141	0.0687254	0.0412894	+	0	39.5819	30.7692	8	14	8	8
Q3UEK9	Isoform of P29699, Alpha-2-HS-glycoprotein OS=Mus musculus GN=Ahsg PE=1 SV=1	>tr|Q3UEK9|Q3UEK9_MOUSE Isoform of P29699, Alpha-2-HS-glycoprotein OS=Mus musculus GN=Ahsg PE=1 SV=1;>sp|P29699|FETUA_MOUSE Alpha-2-HS-glycoprotein OS=Mus musculus GN=Ahsg PE=1 SV=1	Ahsg	-0.239964	-0.188283	0.076452	0.0468092	-0.027759	-0.0665491	0.351242		0	64.086	30.1449	6	27	6	6
E9QNR6	Isoform of Q8VD62, Protein AI837181 OS=Mus musculus GN=AI837181 PE=1 SV=1	>tr|E9QNR6|E9QNR6_MOUSE Isoform of Q8VD62, Protein AI837181 OS=Mus musculus GN=AI837181 PE=1 SV=1	AI837181	0.114483	0.297822	0	0.125881	0.131307	0.133899	0.0480671	+	0.00237741	4.83594	4.36242	1	2	0	1
Q9EQX4	Allograft inflammatory factor 1-like OS=Mus musculus GN=Aif1l PE=1 SV=1	>sp|Q9EQX4|AIF1L_MOUSE Allograft inflammatory factor 1-like OS=Mus musculus GN=Aif1l PE=1 SV=1	Aif1l	-0.0872834	-0.352479	-0.174137	0.621348	0.0802095	0.0175316	0.921119		0.00237741	4.53641	6.66667	1	1	0	1
Q9Z0X1	Apoptosis-inducing factor 1, mitochondrial OS=Mus musculus GN=Aifm1 PE=1 SV=1	>sp|Q9Z0X1|AIFM1_MOUSE Apoptosis-inducing factor 1, mitochondrial OS=Mus musculus GN=Aifm1 PE=1 SV=1	Aifm1	-0.110342	-0.087376	-0.128976	-0.173778	-0.389697	-0.178034	0.0313843	+	0	64.1084	23.5294	10	27	0	10
Q3UZG4	Isoform of P31230, Aminoacyl tRNA synthase complex-interacting multifunctional protein 1 OS=Mus musculus GN=Aimp1 PE=1 SV=1	>tr|Q3UZG4|Q3UZG4_MOUSE Isoform of P31230, Aminoacyl tRNA synthase complex-interacting multifunctional protein 1 OS=Mus musculus GN=Aimp1 PE=1 SV=1	Aimp1	-0.101075	0.118681	0.110616	-0.0835327	0.195897	0.0481173	0.462599		0	35.1239	38.558	7	10	0	7
Q8R010	Aminoacyl tRNA synthase complex-interacting multifunctional protein 2 OS=Mus musculus GN=Aimp2 PE=1 SV=2	>sp|Q8R010|AIMP2_MOUSE Aminoacyl tRNA synthase complex-interacting multifunctional protein 2 OS=Mus musculus GN=Aimp2 PE=1 SV=2	Aimp2	0.118456	0.116119	0.0883697	0.0331986	0.245565	0.120341	0.0260272	+	0	22.1191	26.5625	4	6	1	4
O08915	AH receptor-interacting protein OS=Mus musculus GN=Aip PE=1 SV=1	>sp|O08915|AIP_MOUSE AH receptor-interacting protein OS=Mus musculus GN=Aip PE=1 SV=1	Aip	-0.0129779	0.026169	-0.0126739	0.0643128	0.0911184	0.0311897	0.206751		0	24.2961	29.697	6	8	2	6
Q9R0Y5-2	Isoform of Q9R0Y5, Isoform 2 of Adenylate kinase isoenzyme 1 OS=Mus musculus GN=Ak1	>sp|Q9R0Y5-2|KAD1_MOUSE Isoform of Q9R0Y5, Isoform 2 of Adenylate kinase isoenzyme 1 OS=Mus musculus GN=Ak1	Ak1	-0.196547	-0.0741469	-0.0268878	-0.194445	0.152292	-0.0679468	0.350443		0	126.762	70.9524	18	87	0	18
I3ITR1	MCG50313 OS=Mus musculus GN=AK157302 PE=4 SV=1	>tr|I3ITR1|I3ITR1_MOUSE MCG50313 OS=Mus musculus GN=AK157302 PE=4 SV=1	AK157302	-0.246762	-0.244804	-0.334602	-0.244957	0	-0.214225	0.0189851	+	0	10.4662	20.155	2	4	0	2
Q9WTP6	Adenylate kinase 2, mitochondrial OS=Mus musculus GN=Ak2 PE=1 SV=5	>sp|Q9WTP6|KAD2_MOUSE Adenylate kinase 2, mitochondrial OS=Mus musculus GN=Ak2 PE=1 SV=5	Ak2	-0.104157	-0.00836353	-0.0441313	-0.0643848	-0.213257	-0.0868587	0.0690787		0	31.3897	38.4937	7	13	0	7
Q9WTP7	GTP:AMP phosphotransferase AK3, mitochondrial OS=Mus musculus GN=Ak3 PE=1 SV=3	>sp|Q9WTP7|KAD3_MOUSE GTP:AMP phosphotransferase AK3, mitochondrial OS=Mus musculus GN=Ak3 PE=1 SV=3	Ak3	-0.165625	-0.221929	-0.0484746	-0.223559	-0.552059	-0.242329	0.0443534	+	0	23.176	23.7885	5	6	3	5
O08715-4	Isoform of O08715, Isoform 4 of A-kinase anchor protein 1, mitochondrial OS=Mus musculus GN=Akap1	>sp|O08715-4|AKAP1_MOUSE Isoform of O08715, Isoform 4 of A-kinase anchor protein 1, mitochondrial OS=Mus musculus GN=Akap1	Akap1	-0.0964628	0.085008	-0.00561917	-0.164339	-0.16055	-0.0683925	0.22682		0	30.2929	11.573	6	7	0	6
Q9WTQ5	A-kinase anchor protein 12 OS=Mus musculus GN=Akap12 PE=1 SV=1	>sp|Q9WTQ5|AKA12_MOUSE A-kinase anchor protein 12 OS=Mus musculus GN=Akap12 PE=1 SV=1	Akap12	-0.0675928	-0.199412	-0.119807	-0.0498267	-0.0957164	-0.106471	0.0151574	+	0	64.7197	11.4608	13	14	0	13
E9Q474	Protein Akap13 OS=Mus musculus GN=Akap13 PE=1 SV=1	>tr|E9Q474|E9Q474_MOUSE Protein Akap13 OS=Mus musculus GN=Akap13 PE=1 SV=1	Akap13	-1.26562	-0.126289	1.01048	0.103914	0.263758	-0.00275236	0.994402		0.0024443	3.96377	0.393701	1	1	0	1
E9Q9K8	Protein Akap6 OS=Mus musculus GN=Akap6 PE=1 SV=1	>tr|E9Q9K8|E9Q9K8_MOUSE Protein Akap6 OS=Mus musculus GN=Akap6 PE=1 SV=1	Akap6	-0.260453	0.0941515	-0.217494	0.259298	-0.0560627	-0.0361119	0.728346		0.00519061	2.78701	0.47681	1	1	1	1
Q059U9	Isoform of Q9DBR0, A kinase (PRKA) anchor protein 8 OS=Mus musculus GN=Akap8 PE=1 SV=1	>tr|Q059U9|Q059U9_MOUSE Isoform of Q9DBR0, A kinase (PRKA) anchor protein 8 OS=Mus musculus GN=Akap8 PE=1 SV=1;>sp|Q9DBR0|AKAP8_MOUSE A-kinase anchor protein 8 OS=Mus musculus GN=Akap8 PE=1 SV=1	Akap8	-0.300555	0.0138323	0.314901	0.162599	0.0553586	0.0492272	0.653826		0.00237741	5.25625	3.05677	2	2	2	2
Q9R0L7	A-kinase anchor protein 8-like OS=Mus musculus GN=Akap8l PE=1 SV=1	>sp|Q9R0L7|AKP8L_MOUSE A-kinase anchor protein 8-like OS=Mus musculus GN=Akap8l PE=1 SV=1	Akap8l	0.184367	0.186202	-0.0733367	0.248737	0.280533	0.165301	0.0571531		0.000547645	8.71189	3.73832	2	2	0	2
Q70FJ1	A-kinase anchor protein 9 OS=Mus musculus GN=Akap9 PE=1 SV=2	>sp|Q70FJ1|AKAP9_MOUSE A-kinase anchor protein 9 OS=Mus musculus GN=Akap9 PE=1 SV=2	Akap9	-0.0481673	0.144059	-0.0126739	0.0427395	0.0951881	0.0442291	0.273634		0	16.1518	1.50119	4	4	0	4
Q9JII6	Alcohol dehydrogenase [NADP(+)] OS=Mus musculus GN=Akr1a1 PE=1 SV=3	>sp|Q9JII6|AK1A1_MOUSE Alcohol dehydrogenase [NADP(+)] OS=Mus musculus GN=Akr1a1 PE=1 SV=3;>tr|Q540D7|Q540D7_MOUSE Isoform of Q9JII6, Alcohol dehydrogenase [NADP(+)] OS=Mus musculus GN=Akr1a1 PE=1 SV=1	Akr1a1	-0.239964	-0.0153703	0.0428211	-0.00842048	0.348027	0.0254185	0.800713		0	23.2194	25.2308	5	8	1	5
G5E895	MCG142264, isoform CRA_b OS=Mus musculus GN=Akr1b10 PE=1 SV=1	>tr|G5E895|G5E895_MOUSE MCG142264, isoform CRA_b OS=Mus musculus GN=Akr1b10 PE=1 SV=1	Akr1b10	-0.11967	0.0464985	-0.247139	-0.22683	0.246785	-0.0600714	0.5523		0	29.5827	22.7848	4	9	0	4
D3YVJ7	Isoform of P45376, Aldose reductase (Fragment) OS=Mus musculus GN=Akr1b3 PE=1 SV=1	>tr|D3YVJ7|D3YVJ7_MOUSE Isoform of P45376, Aldose reductase (Fragment) OS=Mus musculus GN=Akr1b3 PE=1 SV=1	Akr1b3	0.0480002	0.170234	0.106715	0.129723	-0.0590745	0.0791194	0.117768		0	28.9113	34.0909	5	23	1	1
P45376	Aldose reductase OS=Mus musculus GN=Akr1b1 PE=1 SV=3	>sp|P45376|ALDR_MOUSE Aldose reductase OS=Mus musculus GN=Akr1b1 PE=1 SV=3;>tr|Q3UDY1|Q3UDY1_MOUSE Isoform of P45376, Aldose reductase OS=Mus musculus GN=Akr1b3 PE=1 SV=1	Akr1b3	-0.354594	-0.0423108	-0.0586601	-0.118045	0.169121	-0.0808978	0.389537		0	55.8513	32.5949	7	41	3	3
P21300	Aldose reductase-related protein 1 OS=Mus musculus GN=Akr1b7 PE=1 SV=4	>sp|P21300|ALD1_MOUSE Aldose reductase-related protein 1 OS=Mus musculus GN=Akr1b7 PE=1 SV=4;>tr|Q5M9J9|Q5M9J9_MOUSE Isoform of P21300, Aldo-keto reductase family 1, member B7 OS=Mus musculus GN=Akr1b7 PE=1 SV=1	Akr1b7	0.0782291	0.365193	-0.0513775	0.114293	-0.0895445	0.0833586	0.357027		0.0240623	1.29921	6.64557	1	1	1	1
Q9DCT1	1,5-anhydro-D-fructose reductase OS=Mus musculus GN=Akr1e2 PE=1 SV=1	>sp|Q9DCT1|AKCL2_MOUSE 1,5-anhydro-D-fructose reductase OS=Mus musculus GN=Akr1e2 PE=1 SV=1	Akr1e2	-0.0319322	-0.0294868	-0.178891	-0.0570874	0.096542	-0.0401711	0.411144		0	24.006	29.2359	5	7	1	5
Q8CG76	Aflatoxin B1 aldehyde reductase member 2 OS=Mus musculus GN=Akr7a2 PE=1 SV=3	>sp|Q8CG76|ARK72_MOUSE Aflatoxin B1 aldehyde reductase member 2 OS=Mus musculus GN=Akr7a2 PE=1 SV=3	Akr7a2	-0.173698	-0.00976207	-0.00561917	-0.199257	-0.0803357	-0.0937344	0.0807468		0	37.7889	20.7084	6	14	6	6
P31750	RAC-alpha serine/threonine-protein kinase OS=Mus musculus GN=Akt1 PE=1 SV=2	>sp|P31750|AKT1_MOUSE RAC-alpha serine/threonine-protein kinase OS=Mus musculus GN=Akt1 PE=1 SV=2	Akt1	-0.12749	0.0165828	-0.0470254	-0.0629224	0.0314888	-0.0378732	0.25797		0	15.2787	12.0833	5	6	0	5
E9QKI4	Isoform of Q9D1F4, Proline-rich AKT1 substrate 1 OS=Mus musculus GN=Akt1s1 PE=1 SV=1	>tr|E9QKI4|E9QKI4_MOUSE Isoform of Q9D1F4, Proline-rich AKT1 substrate 1 OS=Mus musculus GN=Akt1s1 PE=1 SV=1	Akt1s1	0.106505	-0.00696618	0.0590619	0.200843	-0.319398	0.00800908	0.932299		0	16.7079	21.9512	4	6	0	4
Q60823	RAC-beta serine/threonine-protein kinase OS=Mus musculus GN=Akt2 PE=1 SV=1	>sp|Q60823|AKT2_MOUSE RAC-beta serine/threonine-protein kinase OS=Mus musculus GN=Akt2 PE=1 SV=1;>tr|Q3TY95|Q3TY95_MOUSE Isoform of Q60823, MCG22777, isoform CRA_a OS=Mus musculus GN=Akt2 PE=1 SV=1	Akt2	0.114483	0.0612267	-0.0126739	0.0468092	-0.0425864	0.0334517	0.294781		0	24.1322	20.1663	7	9	0	7
P10518	Delta-aminolevulinic acid dehydratase OS=Mus musculus GN=Alad PE=1 SV=1	>sp|P10518|HEM2_MOUSE Delta-aminolevulinic acid dehydratase OS=Mus musculus GN=Alad PE=1 SV=1	Alad	0.0171241	-0.191454	-0.13051	-0.191247	-0.0895445	-0.117126	0.0389668	+	0	25.342	26.3636	5	6	5	5
Q8VC19	5-aminolevulinate synthase, nonspecific, mitochondrial OS=Mus musculus GN=Alas1 PE=1 SV=2	>sp|Q8VC19|HEM1_MOUSE 5-aminolevulinate synthase, nonspecific, mitochondrial OS=Mus musculus GN=Alas1 PE=1 SV=2;>tr|Q3V0B2|Q3V0B2_MOUSE Isoform of Q8VC19, 5-aminolevulinate synthase OS=Mus musculus GN=Alas1 PE=1 SV=1	Alas1	0.0213736	0.0343351	-0.0112601	-0.0805702	-0.18831	-0.0448864	0.33524		0.00237741	6.00181	4.51713	2	2	0	2
P07724	Serum albumin OS=Mus musculus GN=Alb PE=1 SV=3	>sp|P07724|ALBU_MOUSE Serum albumin OS=Mus musculus GN=Alb PE=1 SV=3;>tr|Q546G4|Q546G4_MOUSE Isoform of P07724, Albumin 1 OS=Mus musculus GN=Alb PE=1 SV=1	Alb	-0.206451	-0.166281	0.0657752	0.0386582	0.0815775	-0.0373442	0.576796		0	330.435	71.875	40	353	40	40
Q571I9	Aldehyde dehydrogenase family 16 member A1 OS=Mus musculus GN=Aldh16a1 PE=1 SV=2	>sp|Q571I9|A16A1_MOUSE Aldehyde dehydrogenase family 16 member A1 OS=Mus musculus GN=Aldh16a1 PE=1 SV=2	Aldh16a1	0.049388	0.100647	0.1654	0.147518	-0.131727	0.0662453	0.282804		0	12.1763	5.98504	3	3	0	3
P24549	Retinal dehydrogenase 1 OS=Mus musculus GN=Aldh1a1 PE=1 SV=5	>sp|P24549|AL1A1_MOUSE Retinal dehydrogenase 1 OS=Mus musculus GN=Aldh1a1 PE=1 SV=5	Aldh1a1	0.0700474	0.0220685	-0.0718623	-0.0954436	0.00865626	-0.0133067	0.687098		0	62.8867	17.9641	8	18	5	5
B2RTL5	Isoform of O35945, Aldehyde dehydrogenase family 1, subfamily A7 OS=Mus musculus GN=Aldh1a7 PE=1 SV=1	>tr|B2RTL5|B2RTL5_MOUSE Isoform of O35945, Aldehyde dehydrogenase family 1, subfamily A7 OS=Mus musculus GN=Aldh1a7 PE=1 SV=1;>sp|O35945|AL1A7_MOUSE Aldehyde dehydrogenase, cytosolic 1 OS=Mus musculus GN=Aldh1a7 PE=1 SV=1	Aldh1a7	0.0631938	-0.0523644	-0.0986347	0.165097	-0.125399	-0.00962152	0.867983		0	21.5343	11.7764	4	6	1	1
Q8R0Y6	Cytosolic 10-formyltetrahydrofolate dehydrogenase OS=Mus musculus GN=Aldh1l1 PE=1 SV=1	>sp|Q8R0Y6|AL1L1_MOUSE Cytosolic 10-formyltetrahydrofolate dehydrogenase OS=Mus musculus GN=Aldh1l1 PE=1 SV=1	Aldh1l1	0.0971412	-0.0918128	0.0657752	0.315477	0.0413654	0.0855892	0.263706		0.00237741	5.02529	3.99113	2	2	2	2
Q8K009	Mitochondrial 10-formyltetrahydrofolate dehydrogenase OS=Mus musculus GN=Aldh1l2 PE=1 SV=2	>sp|Q8K009|AL1L2_MOUSE Mitochondrial 10-formyltetrahydrofolate dehydrogenase OS=Mus musculus GN=Aldh1l2 PE=1 SV=2	Aldh1l2	0.0741441	-0.0365972	0.0536686	-0.0454878	-0.401117	-0.0710778	0.45427		0.00178117	6.79867	3.5753	2	2	0	2
Q544B1	Isoform of P47738, Aldehyde dehydrogenase 2, mitochondrial, isoform CRA_b OS=Mus musculus GN=Aldh2 PE=1 SV=1	>tr|Q544B1|Q544B1_MOUSE Isoform of P47738, Aldehyde dehydrogenase 2, mitochondrial, isoform CRA_b OS=Mus musculus GN=Aldh2 PE=1 SV=1;>sp|P47738|ALDH2_MOUSE Aldehyde dehydrogenase, mitochondrial OS=Mus musculus GN=Aldh2 PE=1 SV=1	Aldh2	-0.28473	0.0316182	-0.0484746	-0.130245	-0.433973	-0.173161	0.107085		0	34.1385	9.05588	5	10	0	5
B1ATI0	Isoform of P47740, Aldehyde dehydrogenase OS=Mus musculus GN=Aldh3a2 PE=1 SV=1	>tr|B1ATI0|B1ATI0_MOUSE Isoform of P47740, Aldehyde dehydrogenase OS=Mus musculus GN=Aldh3a2 PE=1 SV=1	Aldh3a2	-0.12749	0.119961	-0.0659798	-0.249941	0.0938328	-0.0459233	0.543131		0.000441241	10.0778	7.33083	3	3	0	3
Q8CHT0	Delta-1-pyrroline-5-carboxylate dehydrogenase, mitochondrial OS=Mus musculus GN=Aldh4a1 PE=1 SV=3	>sp|Q8CHT0|AL4A1_MOUSE Delta-1-pyrroline-5-carboxylate dehydrogenase, mitochondrial OS=Mus musculus GN=Aldh4a1 PE=1 SV=3	Aldh4a1	-0.101075	-0.0394511	-0.174137	-0.175358	0.0143983	-0.0951245	0.0632414		0	52.1773	19.2171	7	27	7	7
B2RS41	Isoform of Q8BWF0, Aldhehyde dehydrogenase family 5, subfamily A1 OS=Mus musculus GN=Aldh5a1 PE=1 SV=1	>tr|B2RS41|B2RS41_MOUSE Isoform of Q8BWF0, Aldhehyde dehydrogenase family 5, subfamily A1 OS=Mus musculus GN=Aldh5a1 PE=1 SV=1;>sp|Q8BWF0|SSDH_MOUSE Succinate-semialdehyde dehydrogenase, mitochondrial OS=Mus musculus GN=Aldh5a1 PE=1 SV=1	Aldh5a1	0.0549263	-0.102219	0.0111728	0.0372952	-0.233529	-0.0464707	0.439441		0	12.8111	9.17782	3	3	3	3
Q9EQ20	Methylmalonate-semialdehyde dehydrogenase [acylating], mitochondrial OS=Mus musculus GN=Aldh6a1 PE=1 SV=1	>sp|Q9EQ20|MMSA_MOUSE Methylmalonate-semialdehyde dehydrogenase [acylating], mitochondrial OS=Mus musculus GN=Aldh6a1 PE=1 SV=1	Aldh6a1	-0.149613	-0.111198	-0.125913	-0.110472	-0.228434	-0.145126	0.00273667	+	0	116.426	42.9907	15	42	15	15
Q9DBF1	Alpha-aminoadipic semialdehyde dehydrogenase OS=Mus musculus GN=Aldh7a1 PE=1 SV=4	>sp|Q9DBF1|AL7A1_MOUSE Alpha-aminoadipic semialdehyde dehydrogenase OS=Mus musculus GN=Aldh7a1 PE=1 SV=4	Aldh7a1	-0.101075	0.00138927	0.00140125	-0.127186	-0.0926271	-0.0636194	0.0790713		0	45.9535	23.3766	8	13	0	8
Q3U367	Isoform of Q9JLJ2, 4-trimethylaminobutyraldehyde dehydrogenase OS=Mus musculus GN=Aldh9a1 PE=1 SV=1	>tr|Q3U367|Q3U367_MOUSE Isoform of Q9JLJ2, 4-trimethylaminobutyraldehyde dehydrogenase OS=Mus musculus GN=Aldh9a1 PE=1 SV=1	Aldh9a1	-0.48715	0.150334	0.374516	0.0427395	0.128663	0.0418203	0.784697		0.000441241	9.92576	5.79151	2	2	0	2
A6ZI44	Isoform of P05064, Fructose-bisphosphate aldolase OS=Mus musculus GN=Aldoa PE=1 SV=1	>tr|A6ZI44|A6ZI44_MOUSE Isoform of P05064, Fructose-bisphosphate aldolase OS=Mus musculus GN=Aldoa PE=1 SV=1	Aldoa	-0.104157	0.0638887	-0.0645128	-0.0954436	0.327416	0.0254383	0.769974		0	352.81	74.8804	34	685	0	5
A6ZI46	Fructose-bisphosphate aldolase OS=Mus musculus GN=Aldoart1 PE=1 SV=1	>tr|A6ZI46|A6ZI46_MOUSE Fructose-bisphosphate aldolase OS=Mus musculus GN=Aldoart1 PE=1 SV=1	Aldoart1	0.0199586	0.146572	-0.190044	-0.147191	1.01511	0.168882	0.485402		0	180.227	48.4487	21	381	0	2
A6ZI47	Fructose-bisphosphate aldolase OS=Mus musculus GN=Aldoart2 PE=1 SV=1	>tr|A6ZI47|A6ZI47_MOUSE Fructose-bisphosphate aldolase OS=Mus musculus GN=Aldoart2 PE=1 SV=1	Aldoart2	-0.0260735	-0.0624886	-0.0777689	-0.0411619	-0.0101649	-0.0435316	0.0231445	+	0	98.5755	28.5714	11	178	2	2
P05063	Fructose-bisphosphate aldolase C OS=Mus musculus GN=Aldoc PE=1 SV=4	>sp|P05063|ALDOC_MOUSE Fructose-bisphosphate aldolase C OS=Mus musculus GN=Aldoc PE=1 SV=4	Aldoc	0.0604432	0.0491876	-0.31354	-0.0673141	0.232076	-0.00782961	0.934949		0	50.3766	19.2837	8	42	1	1
Q3UGP8	Putative Dol-P-Glc:Glc(2)Man(9)GlcNAc(2)-PP-Dol alpha-1,2-glucosyltransferase OS=Mus musculus GN=Alg10b PE=2 SV=1	>sp|Q3UGP8|AG10B_MOUSE Putative Dol-P-Glc:Glc(2)Man(9)GlcNAc(2)-PP-Dol alpha-1,2-glucosyltransferase OS=Mus musculus GN=Alg10b PE=2 SV=1	Alg10b	0.270194	-0.133894	-0.0499253	-0.0339807	-0.185017	-0.0265246	0.754373		0.0024443	3.98422	3.79747	1	1	1	1
Q3TZM9	GDP-Man:Man(3)GlcNAc(2)-PP-Dol alpha-1,2-mannosyltransferase OS=Mus musculus GN=Alg11 PE=2 SV=1	>sp|Q3TZM9|ALG11_MOUSE GDP-Man:Man(3)GlcNAc(2)-PP-Dol alpha-1,2-mannosyltransferase OS=Mus musculus GN=Alg11 PE=2 SV=1	Alg11	0.155014	-0.105206	-0.0499253	0	0.153594	0.0306955	0.594446		0	13.7185	10.5691	3	3	0	3
Q9D081	UDP-N-acetylglucosamine transferase subunit ALG14 homolog OS=Mus musculus GN=Alg14 PE=1 SV=1	>sp|Q9D081|ALG14_MOUSE UDP-N-acetylglucosamine transferase subunit ALG14 homolog OS=Mus musculus GN=Alg14 PE=1 SV=1	Alg14	-0.297023	0.186202	0.143989	-0.65889	0.0525709	-0.11463	0.514418		0.00237741	4.62233	5.06912	1	2	0	1
Q8VDI9	Alpha-1,2-mannosyltransferase ALG9 OS=Mus musculus GN=Alg9 PE=2 SV=1	>sp|Q8VDI9|ALG9_MOUSE Alpha-1,2-mannosyltransferase ALG9 OS=Mus musculus GN=Alg9 PE=2 SV=1	Alg9	-0.265621	-0.386595	-0.41457	-0.415504	-0.310398	-0.358538	0.000284628	+	0.0024443	4.16992	2.61866	1	1	0	1
P0CB42	DNA oxidative demethylase ALKBH1 OS=Mus musculus GN=Alkbh1 PE=1 SV=1	>sp|P0CB42|ALKB1_MOUSE DNA oxidative demethylase ALKBH1 OS=Mus musculus GN=Alkbh1 PE=1 SV=1	Alkbh1	0.303145	-0.0770762	-0.110695	-0.0168902	-0.0174697	0.0162027	0.837293		0.0361987	0.915066	3.08483	1	1	0	1
A2AKV6	Isoform of Q8K1E6, Alpha-ketoglutarate-dependent dioxygenase alkB homolog 3 OS=Mus musculus GN=Alkbh3 PE=1 SV=1	>tr|A2AKV6|A2AKV6_MOUSE Isoform of Q8K1E6, Alpha-ketoglutarate-dependent dioxygenase alkB homolog 3 OS=Mus musculus GN=Alkbh3 PE=1 SV=1	Alkbh3	0.131619	0.209228	-0.25214	0.115585	0.204713	0.0818011	0.393288		0	18.8406	23.3449	4	5	0	4
Q91ZB0	Alpha-protein kinase 2 OS=Mus musculus GN=Alpk2 PE=2 SV=3	>sp|Q91ZB0|ALPK2_MOUSE Alpha-protein kinase 2 OS=Mus musculus GN=Alpk2 PE=2 SV=3	Alpk2	0.238908	0.00831533	-0.00702726	-0.196048	0.313511	0.071532	0.479124		0	20.9304	3.40485	5	6	1	5
D3YUT2	Isoform of Q924C5, Alpha-protein kinase 3 OS=Mus musculus GN=Alpk3 PE=1 SV=1	>tr|D3YUT2|D3YUT2_MOUSE Isoform of Q924C5, Alpha-protein kinase 3 OS=Mus musculus GN=Alpk3 PE=1 SV=1	Alpk3	0.0507746	0.0889337	0.0468985	0.0386582	0.0357297	0.052199	0.00550362	+	0	133.613	27.1429	29	43	1	29
P09242	Alkaline phosphatase, tissue-nonspecific isozyme OS=Mus musculus GN=Alpl PE=1 SV=2	>sp|P09242|PPBT_MOUSE Alkaline phosphatase, tissue-nonspecific isozyme OS=Mus musculus GN=Alpl PE=1 SV=2	Alpl	-0.162408	-0.249753	-0.0426864	-0.244957	-0.292565	-0.198474	0.0109706	+	0	18.4281	10.3053	5	6	1	5
O08583	THO complex subunit 4 OS=Mus musculus GN=Alyref PE=1 SV=3	>sp|O08583|THOC4_MOUSE THO complex subunit 4 OS=Mus musculus GN=Alyref PE=1 SV=3	Alyref	0.145961	0.216423	0.076452	-0.0183068	-0.109701	0.0621659	0.343381		0	16.8345	25.098	4	6	1	4
O09174	Alpha-methylacyl-CoA racemase OS=Mus musculus GN=Amacr PE=1 SV=4	>sp|O09174|AMACR_MOUSE Alpha-methylacyl-CoA racemase OS=Mus musculus GN=Amacr PE=1 SV=4	Amacr	-0.144843	-0.0238235	-0.0268878	-0.148742	-0.199899	-0.108839	0.037263	+	0	22.9935	14.4357	4	6	4	4
Q07456	Protein AMBP OS=Mus musculus GN=Ambp PE=1 SV=2	>sp|Q07456|AMBP_MOUSE Protein AMBP OS=Mus musculus GN=Ambp PE=1 SV=2	Ambp	-0.28473	-0.0323267	0.314901	0.155078	-0.122246	0.00613538	0.956166		0.000441241	9.49181	9.16905	3	3	3	3
Q8JZV7	Putative N-acetylglucosamine-6-phosphate deacetylase OS=Mus musculus GN=Amdhd2 PE=1 SV=1	>sp|Q8JZV7|NAGA_MOUSE Putative N-acetylglucosamine-6-phosphate deacetylase OS=Mus musculus GN=Amdhd2 PE=1 SV=1	Amdhd2	-0.00863889	-0.121745	-0.0169234	-0.0687811	0.154894	-0.0122389	0.805204		0.000441241	9.91947	5.86797	2	3	0	2
Q9D4H4	Angiomotin-like protein 1 OS=Mus musculus GN=Amotl1 PE=1 SV=2	>sp|Q9D4H4|AMOL1_MOUSE Angiomotin-like protein 1 OS=Mus musculus GN=Amotl1 PE=1 SV=2	Amotl1	-0.274275	0.343449	-0.250471	0.487025	0.928054	0.246756	0.342119		0.0024443	4.07386	2.47934	2	2	1	2
Q3V1D3	AMP deaminase 1 OS=Mus musculus GN=Ampd1 PE=1 SV=2	>sp|Q3V1D3|AMPD1_MOUSE AMP deaminase 1 OS=Mus musculus GN=Ampd1 PE=1 SV=2	Ampd1	0.0890664	0.105823	-0.0169234	0.00697967	0.429794	0.122948	0.199999		0	249.921	51.0067	30	134	0	30
A2AE27	Isoform of Q9DBT5, AMP deaminase 2 OS=Mus musculus GN=Ampd2 PE=1 SV=1	>tr|A2AE27|A2AE27_MOUSE Isoform of Q9DBT5, AMP deaminase 2 OS=Mus musculus GN=Ampd2 PE=1 SV=1	Ampd2	0.00286814	-0.106701	0.159136	0.0696562	0.0897593	0.0429436	0.393471		0.00237741	4.55269	1.33495	1	1	0	1
P00687	Alpha-amylase 1 OS=Mus musculus GN=Amy1 PE=1 SV=2	>sp|P00687|AMY1_MOUSE Alpha-amylase 1 OS=Mus musculus GN=Amy1 PE=1 SV=2	Amy1	-0.00431302	-0.0337487	-0.0499253	-0.130245	-0.167034	-0.0770532	0.0659649		0	21.4334	13.5029	5	6	3	5
B1AT59	Isoform of Q400C8, Archaemetzincin-2 OS=Mus musculus GN=Amz2 PE=1 SV=1	>tr|B1AT59|B1AT59_MOUSE Isoform of Q400C8, Archaemetzincin-2 OS=Mus musculus GN=Amz2 PE=1 SV=1	Amz2	-0.023153	-0.191454	0.076452	0.0372952	-0.0545591	-0.0310838	0.53741		0.0240623	1.28191	5.50964	1	1	0	1
P53995	Anaphase-promoting complex subunit 1 OS=Mus musculus GN=Anapc1 PE=1 SV=2	>sp|P53995|APC1_MOUSE Anaphase-promoting complex subunit 1 OS=Mus musculus GN=Anapc1 PE=1 SV=2	Anapc1	0.0326448	0.231892	0.620507	-0.490192	1.02297	0.283564	0.332363		0.00497555	2.95195	0.462963	1	2	0	1
Q3TBG7	Isoform of P21570, Angiogenin OS=Mus musculus GN=Ang PE=1 SV=1	>tr|Q3TBG7|Q3TBG7_MOUSE Isoform of P21570, Angiogenin OS=Mus musculus GN=Ang PE=1 SV=1;>sp|P21570|ANGI_MOUSE Angiogenin OS=Mus musculus GN=Ang PE=1 SV=1	Ang	-0.277751	-0.430876	-0.292782	-0.0894758	0.161378	-0.185901	0.143678		0.00178117	7.13761	16.5517	2	2	2	2
Q8R1Q3	Angiopoietin-related protein 7 OS=Mus musculus GN=Angptl7 PE=2 SV=1	>sp|Q8R1Q3|ANGL7_MOUSE Angiopoietin-related protein 7 OS=Mus musculus GN=Angptl7 PE=2 SV=1	Angptl7	-0.559352	-0.595425	0.0577154	-0.241644	-0.0366372	-0.275069	0.106873		0.00462882	3.20719	2.67062	1	2	1	1
Q9JHZ2	Progressive ankylosis protein OS=Mus musculus GN=Ankh PE=2 SV=1	>sp|Q9JHZ2|ANKH_MOUSE Progressive ankylosis protein OS=Mus musculus GN=Ankh PE=2 SV=1;>tr|Q3UG85|Q3UG85_MOUSE Isoform of Q9JHZ2, Progressive ankylosis OS=Mus musculus GN=Ank PE=1 SV=1	Ank	-0.0378148	-0.108199	-0.0197633	0.015311	-0.310398	-0.0921727	0.18813		0.00606725	2.62015	2.64228	1	1	1	1
Q02357-6	Isoform of Q02357, Isoform 6 of Ankyrin-1 OS=Mus musculus GN=Ank1	>sp|Q02357-6|ANK1_MOUSE Isoform of Q02357, Isoform 6 of Ankyrin-1 OS=Mus musculus GN=Ank1	Ank1	-0.0496523	-0.0181825	0.0153404	-0.0570874	0.0427707	-0.0133622	0.52085		0	61.7708	11.484	15	29	0	13
Q02357-7	Isoform of Q02357, Isoform Mu7 of Ankyrin-1 OS=Mus musculus GN=Ank1	>sp|Q02357-7|ANK1_MOUSE Isoform of Q02357, Isoform Mu7 of Ankyrin-1 OS=Mus musculus GN=Ank1	Ank1	0.149848	-0.0266523	-0.0084369	-0.0411619	-0.00289694	0.01414	0.703689		0	36.6557	49.6774	5	25	0	3
Q8C8R3-4	Isoform of Q8C8R3, Isoform 4 of Ankyrin-2 OS=Mus musculus GN=Ank2	>sp|Q8C8R3-4|ANK2_MOUSE Isoform of Q8C8R3, Isoform 4 of Ankyrin-2 OS=Mus musculus GN=Ank2	Ank2	-0.00719549	-0.0741469	0.0936351	-0.0268351	0.128663	0.0228241	0.581127		0	54.2144	5.1023	12	16	0	1
S4R2H6	Isoform of Q8C8R3, Ankyrin-2 OS=Mus musculus GN=Ank2 PE=1 SV=1	>tr|S4R2H6|S4R2H6_MOUSE Isoform of Q8C8R3, Ankyrin-2 OS=Mus musculus GN=Ank2 PE=1 SV=1	Ank2	0.0368489	0.0572249	-0.0169234	-0.0239866	-0.154095	-0.0201862	0.613242		0	53.4773	9.94057	13	19	0	2
Q8C8R3-2	Isoform of Q8C8R3, Isoform 2 of Ankyrin-2 OS=Mus musculus GN=Ank2	>sp|Q8C8R3-2|ANK2_MOUSE Isoform of Q8C8R3, Isoform 2 of Ankyrin-2 OS=Mus musculus GN=Ank2	Ank2	-0.0202385	0.109692	-0.0851863	-0.210547	0.0829445	-0.024667	0.693742		0	53.273	4.63576	12	17	0	1
S4R2S8	Isoform of G5E8K5, Ankyrin-3 OS=Mus musculus GN=Ank3 PE=1 SV=1	>tr|S4R2S8|S4R2S8_MOUSE Isoform of G5E8K5, Ankyrin-3 OS=Mus musculus GN=Ank3 PE=1 SV=1	Ank3	0.00286814	0.103237	0.0346318	-0.0426023	0.0258143	0.0247899	0.355378		0	109.413	16.2217	25	36	0	23
Q810B6	Rabankyrin-5 OS=Mus musculus GN=Ankfy1 PE=1 SV=2	>sp|Q810B6|ANFY1_MOUSE Rabankyrin-5 OS=Mus musculus GN=Ankfy1 PE=1 SV=2	Ankfy1	-0.0437213	-0.061038	0.076452	0.101307	-0.0941709	-0.00423424	0.918909		0	17.6771	5.56031	5	5	4	5
E9PUR0	Protein Ankhd1 OS=Mus musculus GN=Ankhd1 PE=1 SV=1	>tr|E9PUR0|E9PUR0_MOUSE Protein Ankhd1 OS=Mus musculus GN=Ankhd1 PE=1 SV=1	Ankhd1	0.135545	-0.058141	0.123543	0.131001	0.0650737	0.0794043	0.0962749		0.00189227	6.78984	1.13815	2	2	0	1
Q6P1H6	Ankyrin repeat and LEM domain-containing protein 2 OS=Mus musculus GN=Ankle2 PE=1 SV=2	>sp|Q6P1H6|ANKL2_MOUSE Ankyrin repeat and LEM domain-containing protein 2 OS=Mus musculus GN=Ankle2 PE=1 SV=2	Ankle2	-0.0949289	0.21283	-0.041243	0.0908338	0.210978	0.075694	0.297779		0.000547645	8.35783	2.38589	2	3	0	2
Q9CR42	Ankyrin repeat domain-containing protein 1 OS=Mus musculus GN=Ankrd1 PE=1 SV=1	>sp|Q9CR42|ANKR1_MOUSE Ankyrin repeat domain-containing protein 1 OS=Mus musculus GN=Ankrd1 PE=1 SV=1	Ankrd1	0.633425	1.28533	1.06645	1.188	1.06991	1.04862	0.000712253	+	0.0027361	3.35763	4.07524	1	1	1	1
Q80UP5	Ankyrin repeat domain-containing protein 13A OS=Mus musculus GN=Ankrd13a PE=1 SV=2	>sp|Q80UP5|AN13A_MOUSE Ankyrin repeat domain-containing protein 13A OS=Mus musculus GN=Ankrd13a PE=1 SV=2	Ankrd13a	0.0727799	0.0505303	0.0737901	0.0359311	0.0692175	0.0604498	0.00124668	+	0.00823011	2.38112	1.70068	1	1	1	1
Q99NH0	Ankyrin repeat domain-containing protein 17 OS=Mus musculus GN=Ankrd17 PE=1 SV=2	>sp|Q99NH0|ANR17_MOUSE Ankyrin repeat domain-containing protein 17 OS=Mus musculus GN=Ankrd17 PE=1 SV=2	Ankrd17	-0.0888093	-0.0323267	0.117094	0.172566	-0.027759	0.0281529	0.600743		0.00178117	6.98167	0.845179	2	2	0	1
Q9WV06	Ankyrin repeat domain-containing protein 2 OS=Mus musculus GN=Ankrd2 PE=1 SV=3	>sp|Q9WV06|ANKR2_MOUSE Ankyrin repeat domain-containing protein 2 OS=Mus musculus GN=Ankrd2 PE=1 SV=3	Ankrd2	0.314733	0.904479	0.471742	0.43104	0.115366	0.447472	0.0261981	+	0	45.3655	35.9756	9	19	9	9
A2RT50	Isoform of Q812A3, Ankyrin repeat domain 23 OS=Mus musculus GN=Ankrd23 PE=2 SV=1	>tr|A2RT50|A2RT50_MOUSE Isoform of Q812A3, Ankyrin repeat domain 23 OS=Mus musculus GN=Ankrd23 PE=2 SV=1;>sp|Q812A3|ANR23_MOUSE Ankyrin repeat domain-containing protein 23 OS=Mus musculus GN=Ankrd23 PE=2 SV=1	Ankrd23	0.226693	1.2425	0.844722	0.87663	0.81004	0.800118	0.00802266	+	0.000441241	10.0898	11.1111	3	3	0	3
Q505D1	Serine/threonine-protein phosphatase 6 regulatory ankyrin repeat subunit A OS=Mus musculus GN=Ankrd28 PE=1 SV=1	>sp|Q505D1|ANR28_MOUSE Serine/threonine-protein phosphatase 6 regulatory ankyrin repeat subunit A OS=Mus musculus GN=Ankrd28 PE=1 SV=1	Ankrd28	-0.0437213	-0.129326	-0.0572006	-0.137923	-0.0803357	-0.0897015	0.00901751	+	0	14.6142	6.17284	4	4	4	4
Q5SUE8	Ankyrin repeat domain-containing protein 40 OS=Mus musculus GN=Ankrd40 PE=1 SV=1	>sp|Q5SUE8|ANR40_MOUSE Ankyrin repeat domain-containing protein 40 OS=Mus musculus GN=Ankrd40 PE=1 SV=1	Ankrd40	0.0618192	0.104531	-0.0822148	-0.0411619	0.268571	0.0623088	0.369071		0.000547645	8.81831	9.09091	2	3	1	2
E9QNQ2	Isoform of B2RXR6, Serine/threonine-protein phosphatase 6 regulatory ankyrin repeat subunit B OS=Mus musculus GN=Ankrd44 PE=1 SV=1	>tr|E9QNQ2|E9QNQ2_MOUSE Isoform of B2RXR6, Serine/threonine-protein phosphatase 6 regulatory ankyrin repeat subunit B OS=Mus musculus GN=Ankrd44 PE=1 SV=1	Ankrd44	0.183103	-0.186701	0.140178	0.717241	-0.370862	0.0965917	0.631298		0.00237741	4.63171	1.08803	1	1	0	1
Q8VE42	Ankyrin repeat domain-containing protein 49 OS=Mus musculus GN=Ankrd49 PE=1 SV=1	>sp|Q8VE42|ANR49_MOUSE Ankyrin repeat domain-containing protein 49 OS=Mus musculus GN=Ankrd49 PE=1 SV=1	Ankrd49	-0.422233	0.264655	0.61044	-0.517976	0.647729	0.116523	0.664282		0.00598651	2.70377	5.04202	1	1	1	1
D3Z2N1	Isoform of Q8BH83, Ankyrin repeat domain-containing protein 9 OS=Mus musculus GN=Ankrd9 PE=4 SV=1	>tr|D3Z2N1|D3Z2N1_MOUSE Isoform of Q8BH83, Ankyrin repeat domain-containing protein 9 OS=Mus musculus GN=Ankrd9 PE=4 SV=1	Ankrd9	-0.517652	0.178854	-0.291065	-0.127186	0.0371408	-0.143982	0.303948		0.00694619	2.47703	2.78552	1	1	0	1
Q8BH79	Anoctamin-10 OS=Mus musculus GN=Ano10 PE=1 SV=1	>sp|Q8BH79|ANO10_MOUSE Anoctamin-10 OS=Mus musculus GN=Ano10 PE=1 SV=1	Ano10	0.220546	-0.0523644	0.0332624	-0.0426023	-0.0560627	0.0205557	0.715869		0	28.1921	12.1396	6	9	0	6
Q6P9J9	Anoctamin-6 OS=Mus musculus GN=Ano6 PE=1 SV=1	>sp|Q6P9J9|ANO6_MOUSE Anoctamin-6 OS=Mus musculus GN=Ano6 PE=1 SV=1	Ano6	0.310109	-0.0139662	0.266768	0.253441	0.611251	0.28552	0.0454137	+	0.00237741	4.78861	1.53677	1	1	1	1
O35381	Acidic leucine-rich nuclear phosphoprotein 32 family member A OS=Mus musculus GN=Anp32a PE=1 SV=1	>sp|O35381|AN32A_MOUSE Acidic leucine-rich nuclear phosphoprotein 32 family member A OS=Mus musculus GN=Anp32a PE=1 SV=1	Anp32a	-0.0115301	0.026169	0.0910047	0.0934592	-0.0057998	0.0386606	0.165163		0	11.9709	17.004	3	4	0	3
Q9EST5-2	Isoform of Q9EST5, Isoform 2 of Acidic leucine-rich nuclear phosphoprotein 32 family member B OS=Mus musculus GN=Anp32b	>sp|Q9EST5-2|AN32B_MOUSE Isoform of Q9EST5, Isoform 2 of Acidic leucine-rich nuclear phosphoprotein 32 family member B OS=Mus musculus GN=Anp32b	Anp32b	0.148554	0.0993504	0.0791089	0.304188	0.244344	0.175109	0.0152874	+	0.00237741	4.76246	3.64742	1	1	0	1
P97822	Acidic leucine-rich nuclear phosphoprotein 32 family member E OS=Mus musculus GN=Anp32e PE=1 SV=2	>sp|P97822|AN32E_MOUSE Acidic leucine-rich nuclear phosphoprotein 32 family member E OS=Mus musculus GN=Anp32e PE=1 SV=2	Anp32e	0.111829	-0.030906	0.0630937	0.133555	0.0705961	0.0696334	0.0696531		0	10.845	9.23077	2	3	0	2
P97449	Aminopeptidase N OS=Mus musculus GN=Anpep PE=1 SV=4	>sp|P97449|AMPN_MOUSE Aminopeptidase N OS=Mus musculus GN=Anpep PE=1 SV=4	Anpep	-0.0690979	-0.213847	-0.150602	-0.0239866	0.0719733	-0.077112	0.19502		0	46.1749	14.0787	9	11	9	9
Q4FJV4	Isoform of P10107, Annexin OS=Mus musculus GN=Anxa1 PE=1 SV=1	>tr|Q4FJV4|Q4FJV4_MOUSE Isoform of P10107, Annexin OS=Mus musculus GN=Anxa1 PE=1 SV=1;>sp|P10107|ANXA1_MOUSE Annexin A1 OS=Mus musculus GN=Anxa1 PE=1 SV=2	Anxa1	-0.0289998	-0.254719	0.0988812	0.289379	-0.053057	0.0102969	0.914301		0	38.9181	27.4566	8	14	8	8
P97384	Annexin A11 OS=Mus musculus GN=Anxa11 PE=1 SV=2	>sp|P97384|ANX11_MOUSE Annexin A11 OS=Mus musculus GN=Anxa11 PE=1 SV=2	Anxa11	0.0944545	0.0518716	-0.0911479	0.00279589	0.251655	0.0619257	0.335421		0	61.5621	26.2425	11	24	3	11
P07356	Annexin A2 OS=Mus musculus GN=Anxa2 PE=1 SV=2	>sp|P07356|ANXA2_MOUSE Annexin A2 OS=Mus musculus GN=Anxa2 PE=1 SV=2;>tr|Q542G9|Q542G9_MOUSE Isoform of P07356, Annexin OS=Mus musculus GN=Anxa2 PE=1 SV=1	Anxa2	-0.0690979	-0.153857	-0.106161	0.0842491	-0.117529	-0.0724791	0.155269		0	56.5227	34.5133	9	25	0	9
O35639	Annexin A3 OS=Mus musculus GN=Anxa3 PE=1 SV=4	>sp|O35639|ANXA3_MOUSE Annexin A3 OS=Mus musculus GN=Anxa3 PE=1 SV=4	Anxa3	0.0142842	-0.28997	-0.0311794	0.0602924	-0.146066	-0.0785278	0.280644		0	31.5625	21.6718	6	11	4	6
P97429	Annexin A4 OS=Mus musculus GN=Anxa4 PE=1 SV=4	>sp|P97429|ANXA4_MOUSE Annexin A4 OS=Mus musculus GN=Anxa4 PE=1 SV=4	Anxa4	0.106505	-0.0280689	-0.0615835	0.110409	0.048379	0.0351282	0.370435		0	47.7152	34.7962	9	13	0	9
P48036	Annexin A5 OS=Mus musculus GN=Anxa5 PE=1 SV=1	>sp|P48036|ANXA5_MOUSE Annexin A5 OS=Mus musculus GN=Anxa5 PE=1 SV=1	Anxa5	-0.00575345	-0.0668495	0.00280131	0.0400198	-0.0895445	-0.0238652	0.371834		0	28.1681	26.6458	5	10	3	4
F8WIT2	Isoform of P14824, Annexin OS=Mus musculus GN=Anxa6 PE=1 SV=1	>tr|F8WIT2|F8WIT2_MOUSE Isoform of P14824, Annexin OS=Mus musculus GN=Anxa6 PE=1 SV=1	Anxa6	-0.0872834	0.0124551	-0.0155055	-0.0600019	0.0992462	-0.0102179	0.767968		0	203.124	38.2309	31	98	3	30
Q07076	Annexin A7 OS=Mus musculus GN=Anxa7 PE=1 SV=2	>sp|Q07076|ANXA7_MOUSE Annexin A7 OS=Mus musculus GN=Anxa7 PE=1 SV=2	Anxa7	0.134237	0.0678722	0.0949483	0.220192	0.300645	0.163579	0.0188194	+	0	55.0245	20.9503	8	23	8	8
O70423	Membrane primary amine oxidase OS=Mus musculus GN=Aoc3 PE=1 SV=3	>sp|O70423|AOC3_MOUSE Membrane primary amine oxidase OS=Mus musculus GN=Aoc3 PE=1 SV=3	Aoc3	-0.218092	0.0220685	-0.127444	-0.118045	0.438362	-0.000630126	0.995936		0	13.1401	6.40523	3	3	0	3
G3X8P9	Isoform of O54754, Aldehyde oxidase 1 OS=Mus musculus GN=Aox1 PE=1 SV=1	>tr|G3X8P9|G3X8P9_MOUSE Isoform of O54754, Aldehyde oxidase 1 OS=Mus musculus GN=Aox1 PE=1 SV=1	Aox1	0.269003	0.33906	0.228987	0.275574	0.402685	0.303062	0.000577144	+	0	13.0146	3.75094	3	4	0	3
O35643	AP-1 complex subunit beta-1 OS=Mus musculus GN=Ap1b1 PE=1 SV=2	>sp|O35643|AP1B1_MOUSE AP-1 complex subunit beta-1 OS=Mus musculus GN=Ap1b1 PE=1 SV=2	Ap1b1	-0.040765	-0.00417571	0.169146	0.00697967	-0.0772792	0.0107811	0.811244		0	43.084	12.9374	9	18	0	4
Q8CBB7	Isoform of P22892, AP-1 complex subunit gamma-1 OS=Mus musculus GN=Ap1g1 PE=1 SV=1	>tr|Q8CBB7|Q8CBB7_MOUSE Isoform of P22892, AP-1 complex subunit gamma-1 OS=Mus musculus GN=Ap1g1 PE=1 SV=1	Ap1g1	0.161446	-0.0494848	0.225393	0.21055	-0.324825	0.044616	0.691919		0	18.8746	4.72727	4	6	0	4
Q3UG16	Isoform of P35585, AP-1 complex subunit mu-1 OS=Mus musculus GN=Ap1m1 PE=1 SV=1	>tr|Q3UG16|Q3UG16_MOUSE Isoform of P35585, AP-1 complex subunit mu-1 OS=Mus musculus GN=Ap1m1 PE=1 SV=1;>sp|P35585|AP1M1_MOUSE AP-1 complex subunit mu-1 OS=Mus musculus GN=Ap1m1 PE=1 SV=3	Ap1m1	0.162729	0.139019	0.185265	0.142456	-0.223357	0.0812225	0.348724		0.00237741	5.10963	4.72813	1	1	1	1
P17426	AP-2 complex subunit alpha-1 OS=Mus musculus GN=Ap2a1 PE=1 SV=1	>sp|P17426|AP2A1_MOUSE AP-2 complex subunit alpha-1 OS=Mus musculus GN=Ap2a1 PE=1 SV=1	Ap2a1	0.0521599	0.0275331	0.0125634	0.0643128	-0.074229	0.016468	0.537044		0	37.1679	10.6448	9	13	0	6
P17427	AP-2 complex subunit alpha-2 OS=Mus musculus GN=Ap2a2 PE=1 SV=2	>sp|P17427|AP2A2_MOUSE AP-2 complex subunit alpha-2 OS=Mus musculus GN=Ap2a2 PE=1 SV=2	Ap2a2	-0.13693	-0.0712235	0.0139527	-0.0865011	0.00577666	-0.054985	0.127388		0	38.2517	9.16844	9	13	6	6
Q9DBG3-2	Isoform of Q9DBG3, Isoform 2 of AP-2 complex subunit beta OS=Mus musculus GN=Ap2b1	>sp|Q9DBG3-2|AP2B1_MOUSE Isoform of Q9DBG3, Isoform 2 of AP-2 complex subunit beta OS=Mus musculus GN=Ap2b1	Ap2b1	0.0354488	0.0876264	-0.0484746	0.0829285	0.00289122	0.0320841	0.277045		0	41.35	12.3028	9	18	0	4
P84091	AP-2 complex subunit mu OS=Mus musculus GN=Ap2m1 PE=1 SV=1	>sp|P84091|AP2M1_MOUSE AP-2 complex subunit mu OS=Mus musculus GN=Ap2m1 PE=1 SV=1;>tr|Q5FWI9|Q5FWI9_MOUSE Isoform of P84091, AP-2 complex subunit mu OS=Mus musculus GN=Ap2m1 PE=1 SV=1	Ap2m1	0.191927	-0.069764	0.0857298	0.13483	-0.0895445	0.0506356	0.416032		0	21.6206	13.5632	4	6	0	4
Q9Z1T1	AP-3 complex subunit beta-1 OS=Mus musculus GN=Ap3b1 PE=1 SV=2	>sp|Q9Z1T1|AP3B1_MOUSE AP-3 complex subunit beta-1 OS=Mus musculus GN=Ap3b1 PE=1 SV=2	Ap3b1	0.0521599	0.0220685	0.16415	-0.035414	-0.42812	-0.0450312	0.679159		0.00178117	6.98537	2.98643	2	2	2	2
O54774	AP-3 complex subunit delta-1 OS=Mus musculus GN=Ap3d1 PE=1 SV=1	>sp|O54774|AP3D1_MOUSE AP-3 complex subunit delta-1 OS=Mus musculus GN=Ap3d1 PE=1 SV=1	Ap3d1	0.0795883	0.0329774	-0.00561917	0.0643128	-0.0711854	0.0200148	0.500697		0	18.9054	6.42202	5	6	5	5
Q9JKC8	AP-3 complex subunit mu-1 OS=Mus musculus GN=Ap3m1 PE=1 SV=1	>sp|Q9JKC8|AP3M1_MOUSE AP-3 complex subunit mu-1 OS=Mus musculus GN=Ap3m1 PE=1 SV=1	Ap3m1	0.306631	0.300081	-0.094138	0.0616337	-0.0711854	0.100604	0.311629		0.00237741	4.59007	5.50239	1	1	0	1
Q8BSZ2	AP-3 complex subunit sigma-2 OS=Mus musculus GN=Ap3s2 PE=1 SV=1	>sp|Q8BSZ2|AP3S2_MOUSE AP-3 complex subunit sigma-2 OS=Mus musculus GN=Ap3s2 PE=1 SV=1	Ap3s2	-0.378655	0.214029	0.2409	-0.316342	0.175541	-0.0129053	0.929658		0.0024443	4.21311	5.69948	1	2	1	1
Q9WV76	AP-4 complex subunit beta-1 OS=Mus musculus GN=Ap4b1 PE=1 SV=2	>sp|Q9WV76|AP4B1_MOUSE AP-4 complex subunit beta-1 OS=Mus musculus GN=Ap4b1 PE=1 SV=2	Ap4b1	-0.0334006	0.220008	0.702918	-0.335636	0.449002	0.200578	0.330417		0.0182937	1.59619	3.11653	1	1	0	1
Q80V94	AP-4 complex subunit epsilon-1 OS=Mus musculus GN=Ap4e1 PE=1 SV=3	>sp|Q80V94|AP4E1_MOUSE AP-4 complex subunit epsilon-1 OS=Mus musculus GN=Ap4e1 PE=1 SV=3	Ap4e1	-0.676064	-0.111198	0.0577154	-0.207312	-0.343064	-0.255985	0.107203		0.0105686	2.08192	0.891266	1	1	0	1
O88888	Amyloid beta A4 precursor protein-binding family A member 3 OS=Mus musculus GN=Apba3 PE=1 SV=1	>sp|O88888|APBA3_MOUSE Amyloid beta A4 precursor protein-binding family A member 3 OS=Mus musculus GN=Apba3 PE=1 SV=1	Apba3	-0.282982	0.147827	0.129964	-0.217038	-0.0425864	-0.0529631	0.578349		0.00237741	4.56304	1.75131	1	1	1	1
B1AYC9	Isoform of Q8R5A3, Amyloid beta (A4) protein-binding, family B, member 1 interacting protein OS=Mus musculus GN=Apbb1ip PE=1 SV=1	>tr|B1AYC9|B1AYC9_MOUSE Isoform of Q8R5A3, Amyloid beta (A4) protein-binding, family B, member 1 interacting protein OS=Mus musculus GN=Apbb1ip PE=1 SV=1;>sp|Q8R5A3|AB1IP_MOUSE Amyloid beta A4 precursor protein-binding family B member 1-interacting protein OS=Mus musculus GN=Apbb1ip PE=1 SV=2	Apbb1ip	0.723118	0.429558	0.360387	1.05761	0.135266	0.541187	0.0275297	+	0.000929985	7.72757	5.07463	2	2	2	2
Q8R146	Acylamino-acid-releasing enzyme OS=Mus musculus GN=Apeh PE=1 SV=3	>sp|Q8R146|APEH_MOUSE Acylamino-acid-releasing enzyme OS=Mus musculus GN=Apeh PE=1 SV=3	Apeh	-0.00575345	0.00969646	0.0263956	0.0973885	0.0413654	0.0338185	0.129445		0	57.8928	25.2732	9	13	0	9
P28352	DNA-(apurinic or apyrimidinic site) lyase OS=Mus musculus GN=Apex1 PE=1 SV=2	>sp|P28352|APEX1_MOUSE DNA-(apurinic or apyrimidinic site) lyase OS=Mus musculus GN=Apex1 PE=1 SV=2;>tr|Q544Z7|Q544Z7_MOUSE Isoform of P28352, Apurinic/apyrimidinic endonuclease 1 OS=Mus musculus GN=Apex1 PE=1 SV=1	Apex1	0.0659393	0.0329774	0.0657752	0.131001	0.0286542	0.0648694	0.0239457	+	0	33.9494	25.8675	6	12	0	6
O35841	Apoptosis inhibitor 5 OS=Mus musculus GN=Api5 PE=1 SV=2	>sp|O35841|API5_MOUSE Apoptosis inhibitor 5 OS=Mus musculus GN=Api5 PE=1 SV=2	Api5	0.272573	0.0234365	-0.00984791	0.177523	-0.196578	0.0534214	0.54503		0	13.2169	4.96032	2	4	2	2
Q9WVQ5	Methylthioribulose-1-phosphate dehydratase OS=Mus musculus GN=Apip PE=1 SV=1	>sp|Q9WVQ5|MTNB_MOUSE Methylthioribulose-1-phosphate dehydratase OS=Mus musculus GN=Apip PE=1 SV=1	Apip	-0.104157	0.0941515	-0.172556	-0.22683	0.249222	-0.0320342	0.736703		0	15.444	21.9917	4	8	4	4
Q60709	Isoform of Q06335, Amyloid-like protein 2 OS=Mus musculus GN=Aplp2 PE=1 SV=1	>tr|Q60709|Q60709_MOUSE Isoform of Q06335, Amyloid-like protein 2 OS=Mus musculus GN=Aplp2 PE=1 SV=1	Aplp2	0.254636	0.235438	-0.0326127	0.239285	0.224664	0.184282	0.0276501	+	0	12.7327	7.32357	4	4	1	4
Q9D7N9	Adipocyte plasma membrane-associated protein OS=Mus musculus GN=Apmap PE=1 SV=1	>sp|Q9D7N9|APMAP_MOUSE Adipocyte plasma membrane-associated protein OS=Mus musculus GN=Apmap PE=1 SV=1	Apmap	0.140762	0.00138927	-0.100137	-0.0629224	0.0243924	0.000696969	0.987396		0	19.6219	16.8675	4	7	4	4
Q00623	Apolipoprotein A-I OS=Mus musculus GN=Apoa1 PE=1 SV=2	>sp|Q00623|APOA1_MOUSE Apolipoprotein A-I OS=Mus musculus GN=Apoa1 PE=1 SV=2	Apoa1	-0.578517	-0.0480472	0.336158	0.0629739	0.282914	0.0110965	0.949088		0	34.8503	19.697	5	31	5	5
Q8K4Z3	NAD(P)H-hydrate epimerase OS=Mus musculus GN=Apoa1bp PE=1 SV=1	>sp|Q8K4Z3|NNRE_MOUSE NAD(P)H-hydrate epimerase OS=Mus musculus GN=Apoa1bp PE=1 SV=1	Apoa1bp	0.157591	0.0179562	-0.0851863	0.0180774	0.0172607	0.0251398	0.550889		0	36.4187	34.7518	6	10	6	6
P09813	Apolipoprotein A-II OS=Mus musculus GN=Apoa2 PE=1 SV=2	>sp|P09813|APOA2_MOUSE Apolipoprotein A-II OS=Mus musculus GN=Apoa2 PE=1 SV=2	Apoa2	-0.343623	-0.117216	0.40024	-0.0731907	-0.125399	-0.0518377	0.693712		0	11.4482	18.6275	2	7	2	2
P06728	Apolipoprotein A-IV OS=Mus musculus GN=Apoa4 PE=1 SV=3	>sp|P06728|APOA4_MOUSE Apolipoprotein A-IV OS=Mus musculus GN=Apoa4 PE=1 SV=3	Apoa4	-0.309422	-0.143074	0.0236398	-0.0643848	0.0371408	-0.0912199	0.224311		0	42.4205	22.5316	7	16	7	7
Q9WV35	C->U-editing enzyme APOBEC-2 OS=Mus musculus GN=Apobec2 PE=1 SV=1	>sp|Q9WV35|ABEC2_MOUSE C->U-editing enzyme APOBEC-2 OS=Mus musculus GN=Apobec2 PE=1 SV=1	Apobec2	-0.0827155	0.104531	-0.0311794	-0.295583	0.193368	-0.0223158	0.803555		0	35.5894	36.1607	4	11	4	4
E9QP56	Isoform of P33622, Apolipoprotein C-III OS=Mus musculus GN=Apoc3 PE=1 SV=1	>tr|E9QP56|E9QP56_MOUSE Isoform of P33622, Apolipoprotein C-III OS=Mus musculus GN=Apoc3 PE=1 SV=1	Apoc3	-0.422233	-0.0111621	0.155364	-0.107453	0.135266	-0.0500438	0.65806		0.00237741	5.67551	13.8686	1	1	0	1
P51910	Apolipoprotein D OS=Mus musculus GN=Apod PE=1 SV=1	>sp|P51910|APOD_MOUSE Apolipoprotein D OS=Mus musculus GN=Apod PE=1 SV=1	Apod	-0.072113	-0.0814814	0.104108	0.234535	-0.203227	-0.00363546	0.964657		0.00237741	4.58004	6.34921	1	2	1	1
Q3TXU4	Isoform of P08226, Apolipoprotein E OS=Mus musculus GN=Apoe PE=1 SV=1	>tr|Q3TXU4|Q3TXU4_MOUSE Isoform of P08226, Apolipoprotein E OS=Mus musculus GN=Apoe PE=1 SV=1;>sp|P08226|APOE_MOUSE Apolipoprotein E OS=Mus musculus GN=Apoe PE=1 SV=2	Apoe	-0.405024	-0.158504	0.393852	-0.0585439	-0.053057	-0.0562553	0.686099		0	50.294	26.6881	9	13	6	9
Q01339	Beta-2-glycoprotein 1 OS=Mus musculus GN=Apoh PE=1 SV=1	>sp|Q01339|APOH_MOUSE Beta-2-glycoprotein 1 OS=Mus musculus GN=Apoh PE=1 SV=1	Apoh	-0.159199	-0.0726844	0.0277717	0.0481631	0.180657	0.00494182	0.935693		0	12.1032	11.5942	3	5	2	3
Q9DCZ4-3	Isoform of Q9DCZ4, Isoform 3 of MICOS complex subunit Mic26 OS=Mus musculus GN=Apoo	>sp|Q9DCZ4-3|MIC26_MOUSE Isoform of Q9DCZ4, Isoform 3 of MICOS complex subunit Mic26 OS=Mus musculus GN=Apoo	Apoo	-0.0842365	-0.0167757	-0.268935	-0.173778	-0.271452	-0.163035	0.0317164	+	0	22.4957	21.6981	3	12	0	3
Q78IK4	MICOS complex subunit Mic27 OS=Mus musculus GN=Apool PE=1 SV=1	>sp|Q78IK4|MIC27_MOUSE MICOS complex subunit Mic27 OS=Mus musculus GN=Apool PE=1 SV=1	Apool	-0.0933966	-0.0423108	-0.230594	-0.221926	-0.271452	-0.171936	0.0174988	+	0	52.2265	36.2264	8	18	4	8
P12023	Amyloid beta A4 protein OS=Mus musculus GN=App PE=1 SV=3	>sp|P12023|A4_MOUSE Amyloid beta A4 protein OS=Mus musculus GN=App PE=1 SV=3	App	0.344433	0.596039	0.668048	0.634027	0.937907	0.636091	0.00254262	+	0	35.6238	16.4935	9	11	1	9
Q8K3H0	DCC-interacting protein 13-alpha OS=Mus musculus GN=Appl1 PE=1 SV=1	>sp|Q8K3H0|DP13A_MOUSE DCC-interacting protein 13-alpha OS=Mus musculus GN=Appl1 PE=1 SV=1	Appl1	0.0340476	-0.0394511	-0.0499253	0.00139854	0.0229688	-0.0061923	0.728859		0	58.9784	23.4795	12	17	12	12
Q8K3G9	DCC-interacting protein 13-beta OS=Mus musculus GN=Appl2 PE=1 SV=1	>sp|Q8K3G9|DP13B_MOUSE DCC-interacting protein 13-beta OS=Mus musculus GN=Appl2 PE=1 SV=1;>tr|Q3TVI6|Q3TVI6_MOUSE Isoform of Q8K3G9, DCC-interacting protein 13-beta OS=Mus musculus GN=Appl2 PE=1 SV=1	Appl2	-0.0144271	0.126341	0.159136	0.0986958	-0.0248117	0.0689869	0.139284		0.0324215	1.00612	2.1148	1	1	1	1
P08030	Adenine phosphoribosyltransferase OS=Mus musculus GN=Aprt PE=1 SV=2	>sp|P08030|APT_MOUSE Adenine phosphoribosyltransferase OS=Mus musculus GN=Aprt PE=1 SV=2	Aprt	-0.151206	-0.114204	0.0617509	-0.0805702	-0.228434	-0.102533	0.0988697		0.00237741	5.44567	13.3333	2	2	2	2
Q02013	Aquaporin-1 OS=Mus musculus GN=Aqp1 PE=1 SV=3	>sp|Q02013|AQP1_MOUSE Aquaporin-1 OS=Mus musculus GN=Aqp1 PE=1 SV=3	Aqp1	-0.403124	-0.111198	-0.00280693	-0.513974	-0.245488	-0.255318	0.0517882		0	26.1031	26.0223	4	11	4	4
P55088-3	Isoform of P55088, Isoform 3 of Aquaporin-4 OS=Mus musculus GN=Aqp4	>sp|P55088-3|AQP4_MOUSE Isoform of P55088, Isoform 3 of Aquaporin-4 OS=Mus musculus GN=Aqp4	Aqp4	-0.183446	-0.069764	-0.233888	-0.355193	-0.451675	-0.258793	0.0176928	+	0.000441241	9.5623	10.1408	2	2	0	2
Q5XJY5	Coatomer subunit delta OS=Mus musculus GN=Arcn1 PE=1 SV=2	>sp|Q5XJY5|COPD_MOUSE Coatomer subunit delta OS=Mus musculus GN=Arcn1 PE=1 SV=2	Arcn1	-0.286479	0.0954529	0.151582	-0.105947	0.154894	0.0019007	0.983506		0	29.8744	16.6341	7	10	7	7
P84078	ADP-ribosylation factor 1 OS=Mus musculus GN=Arf1 PE=1 SV=2	>sp|P84078|ARF1_MOUSE ADP-ribosylation factor 1 OS=Mus musculus GN=Arf1 PE=1 SV=2	Arf1	0.152434	0.0152083	-0.0426864	0.122028	-0.122246	0.0249476	0.65031		0	29.3773	27.0718	4	11	0	2
P84084	ADP-ribosylation factor 5 OS=Mus musculus GN=Arf5 PE=1 SV=2	>sp|P84084|ARF5_MOUSE ADP-ribosylation factor 5 OS=Mus musculus GN=Arf5 PE=1 SV=2	Arf5	-0.105701	0.103237	0.0697883	0.0736507	0.0525709	0.0387092	0.354657		0	27.4329	32.7778	5	9	2	3
P62331	ADP-ribosylation factor 6 OS=Mus musculus GN=Arf6 PE=1 SV=2	>sp|P62331|ARF6_MOUSE ADP-ribosylation factor 6 OS=Mus musculus GN=Arf6 PE=1 SV=2;>tr|Q3U0D7|Q3U0D7_MOUSE Isoform of P62331, ADP-ribosylation factor 6 OS=Mus musculus GN=Arf6 PE=1 SV=1	Arf6	0.415038	-0.120234	0.104108	0.314352	-0.308605	0.0809318	0.57831		0.0159721	1.81163	8.57143	1	1	1	1
Q9EPJ9	ADP-ribosylation factor GTPase-activating protein 1 OS=Mus musculus GN=Arfgap1 PE=1 SV=2	>sp|Q9EPJ9|ARFG1_MOUSE ADP-ribosylation factor GTPase-activating protein 1 OS=Mus musculus GN=Arfgap1 PE=1 SV=2	Arfgap1	-0.00719549	-0.0139662	-0.0226088	-0.0411619	0.268571	0.0367277	0.56252		0	26.2663	21.0145	6	6	0	6
Q99K28-2	Isoform of Q99K28, Isoform 2 of ADP-ribosylation factor GTPase-activating protein 2 OS=Mus musculus GN=Arfgap2	>sp|Q99K28-2|ARFG2_MOUSE Isoform of Q99K28, Isoform 2 of ADP-ribosylation factor GTPase-activating protein 2 OS=Mus musculus GN=Arfgap2	Arfgap2	0.00143487	0.250705	0.0737901	-0.0183068	0.175541	0.0966329	0.133062		0	23.8063	12.9213	6	6	0	6
Q9D8S3	ADP-ribosylation factor GTPase-activating protein 3 OS=Mus musculus GN=Arfgap3 PE=1 SV=2	>sp|Q9D8S3|ARFG3_MOUSE ADP-ribosylation factor GTPase-activating protein 3 OS=Mus musculus GN=Arfgap3 PE=1 SV=2	Arfgap3	-0.727427	-0.0210003	0.109317	-0.0850161	0.00289122	-0.144247	0.388163		0.000929985	7.69247	5.16252	2	2	2	2
G3X9K3	Brefeldin A-inhibited guanine nucleotide-exchange protein 1 OS=Mus musculus GN=Arfgef1 PE=1 SV=1	>sp|G3X9K3|BIG1_MOUSE Brefeldin A-inhibited guanine nucleotide-exchange protein 1 OS=Mus musculus GN=Arfgef1 PE=1 SV=1	Arfgef1	0.0382474	0.0532118	0.060407	0.0549141	0.17426	0.076208	0.0371255	+	0	14.598	3.68364	4	4	1	2
G5E8V9	MCG18094 OS=Mus musculus GN=Arfip1 PE=1 SV=1	>tr|G5E8V9|G5E8V9_MOUSE MCG18094 OS=Mus musculus GN=Arfip1 PE=1 SV=1	Arfip1	-0.183446	-0.230057	0.209719	0.0535665	-0.403029	-0.110649	0.36475		0.0221537	1.38363	3.48525	1	1	0	1
A2AH25	Isoform of Q5FWK3, Rho GTPase-activating protein 1 OS=Mus musculus GN=Arhgap1 PE=1 SV=1	>tr|A2AH25|A2AH25_MOUSE Isoform of Q5FWK3, Rho GTPase-activating protein 1 OS=Mus musculus GN=Arhgap1 PE=1 SV=1	Arhgap1	0.230368	-0.0800115	0.113211	0.430002	0.223426	0.183399	0.0926072		0.037017	0.892112	1.87891	1	2	0	1
Q6Y5D8	Rho GTPase-activating protein 10 OS=Mus musculus GN=Arhgap10 PE=1 SV=2	>sp|Q6Y5D8|RHG10_MOUSE Rho GTPase-activating protein 10 OS=Mus musculus GN=Arhgap10 PE=1 SV=2	Arhgap10	0.0809461	0.0797571	0.0111728	0.143724	0.0692175	0.0769634	0.0216797	+	0.000441241	9.46425	3.68957	2	3	0	2
S4R221	Isoform of Q8C0D4, Rho GTPase-activating protein 12 OS=Mus musculus GN=Arhgap12 PE=1 SV=1	>tr|S4R221|S4R221_MOUSE Isoform of Q8C0D4, Rho GTPase-activating protein 12 OS=Mus musculus GN=Arhgap12 PE=1 SV=1	Arhgap12	0.278503	0.156582	0.242086	0.0602924	-0.637269	0.0200389	0.911113		0.0024443	3.9813	2.72835	1	1	0	1
Q3UIA2	Rho GTPase-activating protein 17 OS=Mus musculus GN=Arhgap17 PE=1 SV=1	>sp|Q3UIA2|RHG17_MOUSE Rho GTPase-activating protein 17 OS=Mus musculus GN=Arhgap17 PE=1 SV=1	Arhgap17	0.176767	0.0638887	-0.0383606	0.0842491	-0.368993	-0.0164896	0.869986		0.000547645	8.93483	3.19149	2	3	0	2
Q8K0Q5	Rho GTPase-activating protein 18 OS=Mus musculus GN=Arhgap18 PE=1 SV=1	>sp|Q8K0Q5|RHG18_MOUSE Rho GTPase-activating protein 18 OS=Mus musculus GN=Arhgap18 PE=1 SV=1	Arhgap18	-0.0690979	0.181308	0.0962605	0.101307	-0.305025	0.000950554	0.991774		0.00252252	3.8671	1.96078	1	1	0	1
Q99PT1	Rho GDP-dissociation inhibitor 1 OS=Mus musculus GN=Arhgdia PE=1 SV=3	>sp|Q99PT1|GDIR1_MOUSE Rho GDP-dissociation inhibitor 1 OS=Mus musculus GN=Arhgdia PE=1 SV=3	Arhgdia	0.0957985	0.0836971	0.0291462	0.128443	0.145767	0.0965705	0.00874791	+	0	45.7468	38.7255	7	16	7	7
Q61599	Rho GDP-dissociation inhibitor 2 OS=Mus musculus GN=Arhgdib PE=1 SV=3	>sp|Q61599|GDIR2_MOUSE Rho GDP-dissociation inhibitor 2 OS=Mus musculus GN=Arhgdib PE=1 SV=3	Arhgdib	0.271384	0.074487	0.443153	0.983818	-0.167034	0.321162	0.173827		0	18.3493	19.5	3	10	0	3
Q61210-5	Isoform of Q61210, Isoform 5 of Rho guanine nucleotide exchange factor 1 OS=Mus musculus GN=Arhgef1	>sp|Q61210-5|ARHG1_MOUSE Isoform of Q61210, Isoform 5 of Rho guanine nucleotide exchange factor 1 OS=Mus musculus GN=Arhgef1	Arhgef1	0.00430017	-0.0726844	0.186498	0.305321	-0.053057	0.0740755	0.371816		0.00598651	2.66125	2.24719	2	2	0	2
A2AWP8	Rho guanine nucleotide exchange factor 10-like protein OS=Mus musculus GN=Arhgef10l PE=1 SV=1	>sp|A2AWP8|ARGAL_MOUSE Rho guanine nucleotide exchange factor 10-like protein OS=Mus musculus GN=Arhgef10l PE=1 SV=1	Arhgef10l	-0.0766474	0.0491876	-0.0197633	0.0522175	0.0258143	0.00616174	0.81293		0.00259717	3.5761	0.9375	1	2	0	1
Q68FM7	Protein Arhgef11 OS=Mus musculus GN=Arhgef11 PE=1 SV=1	>tr|Q68FM7|Q68FM7_MOUSE Protein Arhgef11 OS=Mus musculus GN=Arhgef11 PE=1 SV=1	Arhgef11	0.830344	-0.061038	-0.127444	0.167591	0.440497	0.24999	0.228389		0.0024443	3.97428	1.86856	1	1	0	1
F8VQN6	Isoform of Q8R4H2, Rho guanine nucleotide exchange factor 12 OS=Mus musculus GN=Arhgef12 PE=1 SV=1	>tr|F8VQN6|F8VQN6_MOUSE Isoform of Q8R4H2, Rho guanine nucleotide exchange factor 12 OS=Mus musculus GN=Arhgef12 PE=1 SV=1	Arhgef12	0.0755071	0.045152	-0.0881641	-0.128715	-0.368993	-0.0930425	0.304403		0.000547645	8.6659	1.94301	2	2	0	2
Q5FWH6	Rho guanine nucleotide exchange factor 15 OS=Mus musculus GN=Arhgef15 PE=1 SV=1	>sp|Q5FWH6|ARHGF_MOUSE Rho guanine nucleotide exchange factor 15 OS=Mus musculus GN=Arhgef15 PE=1 SV=1	Arhgef15	-0.591437	-0.453537	-0.230594	-0.468732	0.152292	-0.318401	0.0723379		0.00497555	3.00886	1.29564	1	1	0	1
Q80U35	Rho guanine nucleotide exchange factor 17 OS=Mus musculus GN=Arhgef17 PE=1 SV=2	>sp|Q80U35|ARHGH_MOUSE Rho guanine nucleotide exchange factor 17 OS=Mus musculus GN=Arhgef17 PE=1 SV=2	Arhgef17	-0.113445	-0.327847	-0.0484746	-0.148742	-0.178452	-0.163392	0.0245354	+	0	23.2803	3.40301	5	5	2	5
Q60875	Rho guanine nucleotide exchange factor 2 OS=Mus musculus GN=Arhgef2 PE=1 SV=4	>sp|Q60875|ARHG2_MOUSE Rho guanine nucleotide exchange factor 2 OS=Mus musculus GN=Arhgef2 PE=1 SV=4	Arhgef2	-0.300555	0.182533	-0.0326127	0.116876	-0.0818665	-0.0231249	0.797614		0.00891751	2.24941	1.11675	1	1	0	1
S4R189	Isoform of Q3UPH7, Rho guanine nucleotide exchange factor 40 OS=Mus musculus GN=Arhgef40 PE=1 SV=1	>tr|S4R189|S4R189_MOUSE Isoform of Q3UPH7, Rho guanine nucleotide exchange factor 40 OS=Mus musculus GN=Arhgef40 PE=1 SV=1	Arhgef40	0.091763	0.715965	-0.705531	-0.115011	0.75537	0.148511	0.615546		0.0327882	0.985479	0.8519	1	1	0	1
F6WMJ3	Isoform of Q8K4I3, Rho guanine nucleotide exchange factor 6 OS=Mus musculus GN=Arhgef6 PE=1 SV=1	>tr|F6WMJ3|F6WMJ3_MOUSE Isoform of Q8K4I3, Rho guanine nucleotide exchange factor 6 OS=Mus musculus GN=Arhgef6 PE=1 SV=1	Arhgef6	-0.19162	-0.0756108	0.18896	-0.0643848	-0.0895445	-0.04644	0.502293		0.00178117	7.25789	3.14465	2	2	0	2
Q9ES28	Rho guanine nucleotide exchange factor 7 OS=Mus musculus GN=Arhgef7 PE=1 SV=2	>sp|Q9ES28|ARHG7_MOUSE Rho guanine nucleotide exchange factor 7 OS=Mus musculus GN=Arhgef7 PE=1 SV=2	Arhgef7	-0.22311	0.150334	0.169146	-0.0225646	0.423334	0.0994278	0.407504		0.000547645	8.70927	2.66821	2	3	0	2
E9QAQ7	Isoform of A2BH40, AT-rich interactive domain-containing protein 1A OS=Mus musculus GN=Arid1a PE=1 SV=1	>tr|E9QAQ7|E9QAQ7_MOUSE Isoform of A2BH40, AT-rich interactive domain-containing protein 1A OS=Mus musculus GN=Arid1a PE=1 SV=1	Arid1a	-0.19162	0.0138323	0.0830851	0.256958	-0.0321912	0.0260128	0.740639		0.00178117	7.10087	1.31176	3	3	0	3
E9Q4N7	Protein Arid1b OS=Mus musculus GN=Arid1b PE=1 SV=1	>tr|E9Q4N7|E9Q4N7_MOUSE Protein Arid1b OS=Mus musculus GN=Arid1b PE=1 SV=1	Arid1b	0.0549263	0.0505303	0.00978098	-0.200864	0.0938328	0.00164118	0.976491		0.00237741	4.83239	0.713012	1	1	0	1
Q9Z1K5	E3 ubiquitin-protein ligase ARIH1 OS=Mus musculus GN=Arih1 PE=1 SV=3	>sp|Q9Z1K5|ARI1_MOUSE E3 ubiquitin-protein ligase ARIH1 OS=Mus musculus GN=Arih1 PE=1 SV=3	Arih1	0.0576874	0.11098	-0.0183426	0.215379	0.372824	0.147705	0.0953322		0	33.9267	19.2793	8	11	0	8
Q3TK92	Isoform of Q9Z1K6, Ariadne homolog 2 (Drosophila), isoform CRA_a OS=Mus musculus GN=Arih2 PE=1 SV=1	>tr|Q3TK92|Q3TK92_MOUSE Isoform of Q9Z1K6, Ariadne homolog 2 (Drosophila), isoform CRA_a OS=Mus musculus GN=Arih2 PE=1 SV=1;>sp|Q9Z1K6|ARI2_MOUSE E3 ubiquitin-protein ligase ARIH2 OS=Mus musculus GN=Arih2 PE=1 SV=1	Arih2	0.0157049	0.0625583	-0.0674481	-0.0339807	0.204713	0.0363096	0.487474		0	46.8348	30.0813	10	17	5	10
Q9WUL7	ADP-ribosylation factor-like protein 3 OS=Mus musculus GN=Arl3 PE=1 SV=1	>sp|Q9WUL7|ARL3_MOUSE ADP-ribosylation factor-like protein 3 OS=Mus musculus GN=Arl3 PE=1 SV=1;>tr|Q543P7|Q543P7_MOUSE Isoform of Q9WUL7, ADP-ribosylation factor-like protein 3 OS=Mus musculus GN=Arl3 PE=1 SV=1	Arl3	0.0931094	-0.0125634	-0.0572006	0.151303	-0.433973	-0.0518648	0.639277		0.00237741	4.89928	9.34066	1	2	1	1
Q9JKW0	ADP-ribosylation factor-like protein 6-interacting protein 1 OS=Mus musculus GN=Arl6ip1 PE=2 SV=1	>sp|Q9JKW0|AR6P1_MOUSE ADP-ribosylation factor-like protein 6-interacting protein 1 OS=Mus musculus GN=Arl6ip1 PE=2 SV=1;>tr|Q80ZW9|Q80ZW9_MOUSE Isoform of Q9JKW0, ADP-ribosylation factor-like 6 interacting protein 1 OS=Mus musculus GN=Arl6ip1 PE=1 SV=2	Arl6ip1	-0.449418	0.230708	0.577935	-0.0268351	-0.0849327	0.0494915	0.786653		0.00497555	3.01891	3.94089	1	1	1	1
Q8VEH3	ADP-ribosylation factor-like protein 8A OS=Mus musculus GN=Arl8a PE=1 SV=1	>sp|Q8VEH3|ARL8A_MOUSE ADP-ribosylation factor-like protein 8A OS=Mus musculus GN=Arl8a PE=1 SV=1	Arl8a	-0.00863889	-0.069764	-0.104652	-0.0296891	-0.0248117	-0.0475112	0.0530121		0.0024443	3.99611	5.37634	1	1	0	1
Q9D0L7	Armadillo repeat-containing protein 10 OS=Mus musculus GN=Armc10 PE=1 SV=1	>sp|Q9D0L7|ARM10_MOUSE Armadillo repeat-containing protein 10 OS=Mus musculus GN=Armc10 PE=1 SV=1	Armc10	0.13946	-0.273076	-0.115244	0	0.0329038	-0.0431913	0.572584		0.00237741	4.77134	6.20915	1	1	0	1
Q8BNU0	Armadillo repeat-containing protein 6 OS=Mus musculus GN=Armc6 PE=1 SV=1	>sp|Q8BNU0|ARMC6_MOUSE Armadillo repeat-containing protein 6 OS=Mus musculus GN=Armc6 PE=1 SV=1	Armc6	0.0424352	-0.359595	0.319402	-0.0311183	-0.742281	-0.154231	0.445644		0.00237741	4.36201	4.2735	1	1	0	1
G3X920	Isoform of Q9DBR3, Armadillo repeat containing 8, isoform CRA_b OS=Mus musculus GN=Armc8 PE=1 SV=1	>tr|G3X920|G3X920_MOUSE Isoform of Q9DBR3, Armadillo repeat containing 8, isoform CRA_b OS=Mus musculus GN=Armc8 PE=1 SV=1	Armc8	0.0284284	0.0572249	0.00140125	-0.101436	0.27576	0.0522758	0.446264		0	11.5022	7.42942	3	3	0	3
A6H630	Protein-glutamate O-methyltransferase OS=Mus musculus GN=Armt1 PE=1 SV=1	>sp|A6H630|ARMT1_MOUSE Protein-glutamate O-methyltransferase OS=Mus musculus GN=Armt1 PE=1 SV=1	Armt1	-0.0129779	-0.00696618	-0.028317	-0.0673141	-0.069666	-0.0370482	0.0495887	+	0	31.8593	15.7175	5	11	1	5
Q9R0Q6	Actin-related protein 2/3 complex subunit 1A OS=Mus musculus GN=Arpc1a PE=1 SV=1	>sp|Q9R0Q6|ARC1A_MOUSE Actin-related protein 2/3 complex subunit 1A OS=Mus musculus GN=Arpc1a PE=1 SV=1	Arpc1a	0.0604432	-0.0125634	-0.041243	0.0372952	0.0911184	0.0270101	0.324067		0	19.9976	15.9459	6	10	2	6
Q91Z25	Isoform of Q9WV32, Actin-related protein 2/3 complex subunit 1B OS=Mus musculus GN=Arpc1b PE=1 SV=1	>tr|Q91Z25|Q91Z25_MOUSE Isoform of Q9WV32, Actin-related protein 2/3 complex subunit 1B OS=Mus musculus GN=Arpc1b PE=1 SV=1	Arpc1b	0.226693	0.0316182	0.0318917	0.509808	0.0455777	0.169118	0.14261		0	39.6377	21.8085	7	13	0	7
Q9CVB6	Actin-related protein 2/3 complex subunit 2 OS=Mus musculus GN=Arpc2 PE=1 SV=3	>sp|Q9CVB6|ARPC2_MOUSE Actin-related protein 2/3 complex subunit 2 OS=Mus musculus GN=Arpc2 PE=1 SV=3	Arpc2	0.151142	0.0652176	0.0550188	0.3389	-0.24035	0.0739854	0.473678		0	41.9381	21.3333	8	11	0	8
Q9JM76	Actin-related protein 2/3 complex subunit 3 OS=Mus musculus GN=Arpc3 PE=1 SV=3	>sp|Q9JM76|ARPC3_MOUSE Actin-related protein 2/3 complex subunit 3 OS=Mus musculus GN=Arpc3 PE=1 SV=3	Arpc3	-0.334544	-0.146147	0.0910047	-0.0225646	-0.0262847	-0.087707	0.291336		0.0190484	1.52346	6.17978	1	1	0	1
Q9CPW4	Actin-related protein 2/3 complex subunit 5 OS=Mus musculus GN=Arpc5 PE=1 SV=3	>sp|Q9CPW4|ARPC5_MOUSE Actin-related protein 2/3 complex subunit 5 OS=Mus musculus GN=Arpc5 PE=1 SV=3	Arpc5	0.0768687	0.142801	0.208506	0.347723	0.0201177	0.159203	0.048495	+	0	12.6261	23.1788	3	3	0	3
A3KGQ6	Isoform of Q9D898, Actin-related protein 2/3 complex subunit 5 OS=Mus musculus GN=Arpc5l PE=1 SV=1	>tr|A3KGQ6|A3KGQ6_MOUSE Isoform of Q9D898, Actin-related protein 2/3 complex subunit 5 OS=Mus musculus GN=Arpc5l PE=1 SV=1	Arpc5l	0.111829	0.109692	-0.0441313	0.138648	-0.0957164	0.0440642	0.406264		0.000441241	9.66505	20.915	2	3	0	2
E9Q827	Isoform of P56212, cAMP-regulated phosphoprotein 19 OS=Mus musculus GN=Arpp19 PE=1 SV=1	>tr|E9Q827|E9Q827_MOUSE Isoform of P56212, cAMP-regulated phosphoprotein 19 OS=Mus musculus GN=Arpp19 PE=1 SV=1	Arpp19	0.113156	0.0585601	-0.109182	0.0180774	0.375057	0.0911338	0.317595		0	16.8985	36.5517	5	6	0	4
J3QNU6	Isoform of Q8BWG8, Beta-arrestin-1 OS=Mus musculus GN=Arrb1 PE=1 SV=1	>tr|J3QNU6|J3QNU6_MOUSE Isoform of Q8BWG8, Beta-arrestin-1 OS=Mus musculus GN=Arrb1 PE=1 SV=1	Arrb1	0.271384	0.101943	0.0617509	-0.0183068	0.00289122	0.0839325	0.17826		0.00252252	3.78436	4.29594	1	1	0	1
Q60935	GPI-linked NAD(P)(+)--arginine ADP-ribosyltransferase 1 OS=Mus musculus GN=Art1 PE=1 SV=1	>sp|Q60935|NAR1_MOUSE GPI-linked NAD(P)(+)--arginine ADP-ribosyltransferase 1 OS=Mus musculus GN=Art1 PE=1 SV=1;>tr|Q545U9|Q545U9_MOUSE Isoform of Q60935, NAD(P)(+)--arginine ADP-ribosyltransferase OS=Mus musculus GN=Art1 PE=1 SV=1	Art1	0.00286814	-0.13542	-0.0851863	0.0331986	-0.134901	-0.0638882	0.14196		0	13.7436	8.61538	4	8	4	4
Q8R2G4	Ecto-ADP-ribosyltransferase 3 OS=Mus musculus GN=Art3 PE=1 SV=2	>sp|Q8R2G4|NAR3_MOUSE Ecto-ADP-ribosyltransferase 3 OS=Mus musculus GN=Art3 PE=1 SV=2	Art3	0.0741441	-0.2268	-0.0718623	-0.0909654	-0.0757533	-0.0782475	0.176242		0	35.9857	27.2237	7	11	0	7
Q91WU5	Arsenite methyltransferase OS=Mus musculus GN=As3mt PE=1 SV=2	>sp|Q91WU5|AS3MT_MOUSE Arsenite methyltransferase OS=Mus musculus GN=As3mt PE=1 SV=2	As3mt	-0.00863889	0.085008	-0.104652	0.00139854	-0.122246	-0.0298261	0.475473		0.000441241	9.32265	6.38298	2	2	2	2
Q9WV54	Acid ceramidase OS=Mus musculus GN=Asah1 PE=1 SV=1	>sp|Q9WV54|ASAH1_MOUSE Acid ceramidase OS=Mus musculus GN=Asah1 PE=1 SV=1;>tr|Q78P93|Q78P93_MOUSE Isoform of Q9WV54, Acid ceramidase OS=Mus musculus GN=Asah1 PE=1 SV=1	Asah1	-0.361955	-0.0653944	0.1654	-0.218666	0.15099	-0.065925	0.556383		0.00178117	6.88291	5.07614	2	3	1	2
Q91ZT7	Ankyrin repeat and SOCS box protein 10 OS=Mus musculus GN=Asb10 PE=2 SV=1	>sp|Q91ZT7|ASB10_MOUSE Ankyrin repeat and SOCS box protein 10 OS=Mus musculus GN=Asb10 PE=2 SV=1	Asb10	-0.872317	-0.167842	-0.515174	-0.270048	0.615035	-0.242069	0.381241		0.00237741	4.65876	3.42612	1	1	0	1
Q9CQ31	Ankyrin repeat and SOCS box protein 11 OS=Mus musculus GN=Asb11 PE=2 SV=1	>sp|Q9CQ31|ASB11_MOUSE Ankyrin repeat and SOCS box protein 11 OS=Mus musculus GN=Asb11 PE=2 SV=1	Asb11	-0.441598	0.214029	-0.0572006	-0.0687811	0.218459	-0.0270183	0.834269		0.00237741	4.8066	5.26316	1	1	0	1
Q8VBX0	Ankyrin repeat and SOCS box protein 13 OS=Mus musculus GN=Asb13 PE=2 SV=1	>sp|Q8VBX0|ASB13_MOUSE Ankyrin repeat and SOCS box protein 13 OS=Mus musculus GN=Asb13 PE=2 SV=1	Asb13	0.091763	-0.427134	-0.238843	-0.204085	-0.194921	-0.194644	0.0791883		0	12.0402	15.8273	3	3	3	3
E9QPD0	Isoform of Q8C6Y6, Ankyrin repeat and SOCS box protein 14 OS=Mus musculus GN=Asb14 PE=4 SV=1	>tr|E9QPD0|E9QPD0_MOUSE Isoform of Q8C6Y6, Ankyrin repeat and SOCS box protein 14 OS=Mus musculus GN=Asb14 PE=4 SV=1	Asb14	-0.181817	-0.308784	-0.193246	-0.271736	-0.0485604	-0.200829	0.0110351	+	0	19.5319	10.4065	5	5	0	5
Q8VHS5	Ankyrin repeat and SOCS box protein 16 OS=Mus musculus GN=Asb16 PE=2 SV=1	>sp|Q8VHS5|ASB16_MOUSE Ankyrin repeat and SOCS box protein 16 OS=Mus musculus GN=Asb16 PE=2 SV=1	Asb16	-0.877583	-0.253062	0.228987	-0.330349	0.607457	-0.12491	0.648205		0.0432837	0.800245	1.54525	1	1	1	1
Q8K0L0	Ankyrin repeat and SOCS box protein 2 OS=Mus musculus GN=Asb2 PE=1 SV=1	>sp|Q8K0L0|ASB2_MOUSE Ankyrin repeat and SOCS box protein 2 OS=Mus musculus GN=Asb2 PE=1 SV=1	Asb2	1.45904	2.25391	1.72047	1.59148	2.03432	1.81184	0.000242367	+	0	58.287	20.8202	9	18	2	9
Q9WV71	Ankyrin repeat and SOCS box protein 4 OS=Mus musculus GN=Asb4 PE=1 SV=1	>sp|Q9WV71|ASB4_MOUSE Ankyrin repeat and SOCS box protein 4 OS=Mus musculus GN=Asb4 PE=1 SV=1	Asb4	0.101162	-0.0859001	0.0962605	0.122028	0.0733493	0.0613799	0.178146		0.0024443	3.97757	3.75587	1	1	0	1
Q2VPQ8	Isoform of Q9D1A4, Ankyrin repeat and SOCS box protein 5 OS=Mus musculus GN=Asb5 PE=2 SV=1	>tr|Q2VPQ8|Q2VPQ8_MOUSE Isoform of Q9D1A4, Ankyrin repeat and SOCS box protein 5 OS=Mus musculus GN=Asb5 PE=2 SV=1;>sp|Q9D1A4|ASB5_MOUSE Ankyrin repeat and SOCS box protein 5 OS=Mus musculus GN=Asb5 PE=2 SV=1	Asb5	0.193183	-0.114204	-0.212612	-0.0731907	-0.027759	-0.0469163	0.52434		0	12.61	19.1489	3	3	3	3
Q9D8Z1	Activating signal cointegrator 1 complex subunit 1 OS=Mus musculus GN=Ascc1 PE=1 SV=1	>sp|Q9D8Z1|ASCC1_MOUSE Activating signal cointegrator 1 complex subunit 1 OS=Mus musculus GN=Ascc1 PE=1 SV=1	Ascc1	-0.330928	-0.0238235	-0.109182	-0.122608	-0.339398	-0.185188	0.0434862	+	0.00237741	5.35344	6.17978	2	2	2	2
Q91WR3-3	Isoform of Q91WR3, Isoform 3 of Activating signal cointegrator 1 complex subunit 2 OS=Mus musculus GN=Ascc2	>sp|Q91WR3-3|ASCC2_MOUSE Isoform of Q91WR3, Isoform 3 of Activating signal cointegrator 1 complex subunit 2 OS=Mus musculus GN=Ascc2	Ascc2	0.0185421	0.367349	0.0455408	-0.0894758	0.0747239	0.0833361	0.335735		0.00237741	4.71332	1.95059	1	1	0	1
Q91X20	Set1/Ash2 histone methyltransferase complex subunit ASH2 OS=Mus musculus GN=Ash2l PE=1 SV=1	>sp|Q91X20|ASH2L_MOUSE Set1/Ash2 histone methyltransferase complex subunit ASH2 OS=Mus musculus GN=Ash2l PE=1 SV=1	Ash2l	-0.28473	0	0.201207	-0.186461	-0.204893	-0.0949754	0.338878		0.00421311	3.27401	1.60514	1	1	0	1
Q91YI0	Argininosuccinate lyase OS=Mus musculus GN=Asl PE=1 SV=1	>sp|Q91YI0|ARLY_MOUSE Argininosuccinate lyase OS=Mus musculus GN=Asl PE=1 SV=1	Asl	-0.151206	0.0343351	0.0305196	-0.0397227	0.0664564	-0.0119235	0.774478		0	16.3785	9.05172	3	5	0	3
O54984	ATPase Asna1 OS=Mus musculus GN=Asna1 PE=1 SV=2	>sp|O54984|ASNA_MOUSE ATPase Asna1 OS=Mus musculus GN=Asna1 PE=1 SV=2	Asna1	-0.00863889	-0.21546	0.0373668	-0.0112382	-0.163788	-0.0723516	0.216368		0	12.3386	9.1954	2	4	2	2
Q8BSY0	Aspartyl/asparaginyl beta-hydroxylase OS=Mus musculus GN=Asph PE=1 SV=1	>sp|Q8BSY0|ASPH_MOUSE Aspartyl/asparaginyl beta-hydroxylase OS=Mus musculus GN=Asph PE=1 SV=1	Asph	0.0284284	-0.202607	0.192645	-0.150294	-0.0366372	-0.0336929	0.654183		0	23.6146	9.44669	5	10	0	4
A2AL78	Isoform of Q8BSY0, Aspartyl/asparaginyl beta-hydroxylase OS=Mus musculus GN=Asph PE=1 SV=1	>tr|A2AL78|A2AL78_MOUSE Isoform of Q8BSY0, Aspartyl/asparaginyl beta-hydroxylase OS=Mus musculus GN=Asph PE=1 SV=1	Asph	-0.872317	0.150334	0.327246	-0.517976	0.504117	-0.0817192	0.771237		0	15.7108	15.5102	3	8	0	2
A6H6K1	Isoform of Q99MQ4, Aspn protein OS=Mus musculus GN=Aspn PE=1 SV=1	>tr|A6H6K1|A6H6K1_MOUSE Isoform of Q99MQ4, Aspn protein OS=Mus musculus GN=Aspn PE=1 SV=1;>sp|Q99MQ4|ASPN_MOUSE Asporin OS=Mus musculus GN=Aspn PE=1 SV=1	Aspn	-0.111893	-0.264703	-0.324033	-0.225194	0.261345	-0.132895	0.272276		0	29.658	21.7158	5	8	5	5
Q8VBT9	Tether containing UBX domain for GLUT4 OS=Mus musculus GN=Aspscr1 PE=1 SV=1	>sp|Q8VBT9|ASPC1_MOUSE Tether containing UBX domain for GLUT4 OS=Mus musculus GN=Aspscr1 PE=1 SV=1	Aspscr1	0.0957985	-0.00139062	0.18773	-0.0397227	0.0399585	0.0564747	0.22872		0	14.9678	12.5455	3	3	0	3
Q8C0M9	Isoaspartyl peptidase/L-asparaginase OS=Mus musculus GN=Asrgl1 PE=1 SV=1	>sp|Q8C0M9|ASGL1_MOUSE Isoaspartyl peptidase/L-asparaginase OS=Mus musculus GN=Asrgl1 PE=1 SV=1	Asrgl1	0.00143487	-0.0408803	-0.0383606	-0.0183068	0.135266	0.00783054	0.822855		0	35.0865	28.8344	5	13	5	5
Q3UJ34	Isoform of P16460, Argininosuccinate synthase OS=Mus musculus GN=Ass1 PE=1 SV=1	>tr|Q3UJ34|Q3UJ34_MOUSE Isoform of P16460, Argininosuccinate synthase OS=Mus musculus GN=Ass1 PE=1 SV=1;>sp|P16460|ASSY_MOUSE Argininosuccinate synthase OS=Mus musculus GN=Ass1 PE=1 SV=1	Ass1	0.298483	0.286471	0.289889	0.591013	0.129986	0.319168	0.0130097	+	0.00237741	5.76179	5.09709	2	2	1	2
Q9D5T0	ATPase family AAA domain-containing protein 1 OS=Mus musculus GN=Atad1 PE=1 SV=1	>sp|Q9D5T0|ATAD1_MOUSE ATPase family AAA domain-containing protein 1 OS=Mus musculus GN=Atad1 PE=1 SV=1	Atad1	-0.45531	0.223583	-0.381318	-0.577287	0.508192	-0.136428	0.555397		0	19.6601	12.1884	3	6	3	3
Q925I1	ATPase family AAA domain-containing protein 3 OS=Mus musculus GN=Atad3 PE=1 SV=1	>sp|Q925I1|ATAD3_MOUSE ATPase family AAA domain-containing protein 3 OS=Mus musculus GN=Atad3 PE=1 SV=1	Atad3	-0.29526	-0.111198	-0.0630474	-0.241644	-0.126979	-0.167626	0.0180092	+	0	37.4097	17.4281	8	16	0	8
Q8K341	Alpha-tubulin N-acetyltransferase 1 OS=Mus musculus GN=Atat1 PE=1 SV=1	>sp|Q8K341|ATAT_MOUSE Alpha-tubulin N-acetyltransferase 1 OS=Mus musculus GN=Atat1 PE=1 SV=1	Atat1	0.234035	-0.18512	0.0883697	0.334467	0.166545	0.127659	0.220599		0.00483927	3.0962	3.80048	1	1	0	1
Q9Z2A5	Arginyl-tRNA--protein transferase 1 OS=Mus musculus GN=Ate1 PE=1 SV=2	>sp|Q9Z2A5|ATE1_MOUSE Arginyl-tRNA--protein transferase 1 OS=Mus musculus GN=Ate1 PE=1 SV=2	Ate1	0.0521599	-0.103711	0.0055972	0.0440972	0.0938328	0.0183951	0.613061		0	26.3776	17.8295	6	6	0	6
Q8C0J2-3	Isoform of Q8C0J2, Isoform 3 of Autophagy-related protein 16-1 OS=Mus musculus GN=Atg16l1	>sp|Q8C0J2-3|A16L1_MOUSE Isoform of Q8C0J2, Isoform 3 of Autophagy-related protein 16-1 OS=Mus musculus GN=Atg16l1	Atg16l1	0.0312406	0.0665455	0.0883697	0.0222172	0.0719733	0.0560693	0.0112061	+	0	18.9125	11.236	5	6	0	5
Q6P4T0	Autophagy-related protein 2 homolog A OS=Mus musculus GN=Atg2a PE=1 SV=2	>sp|Q6P4T0|ATG2A_MOUSE Autophagy-related protein 2 homolog A OS=Mus musculus GN=Atg2a PE=1 SV=2	Atg2a	0.541734	-0.386595	0.299034	-0.32508	0.181934	0.0622054	0.747764		0.0120974	2.04244	0.731452	1	1	0	1
Q9CPX6	Ubiquitin-like-conjugating enzyme ATG3 OS=Mus musculus GN=Atg3 PE=1 SV=1	>sp|Q9CPX6|ATG3_MOUSE Ubiquitin-like-conjugating enzyme ATG3 OS=Mus musculus GN=Atg3 PE=1 SV=1	Atg3	0.184367	0.263498	0.110616	-0.0894758	0.108671	0.115535	0.120054		0.0024443	4.20142	7.00637	1	1	1	1
A0A0G2JFS9	MCG64870 OS=Mus musculus GN=Atg4a-ps PE=4 SV=1	>tr|A0A0G2JFS9|A0A0G2JFS9_MOUSE MCG64870 OS=Mus musculus GN=Atg4a-ps PE=4 SV=1	Atg4a-ps	0.0354488	0.127614	-0.136663	0.143724	0.27576	0.0891768	0.261391		0.00237741	5.0365	5.05051	1	1	0	1
Q8BGE6	Cysteine protease ATG4B OS=Mus musculus GN=Atg4b PE=1 SV=2	>sp|Q8BGE6|ATG4B_MOUSE Cysteine protease ATG4B OS=Mus musculus GN=Atg4b PE=1 SV=2	Atg4b	-0.0766474	0.0316182	-0.150602	-0.0805702	0.250439	-0.00515251	0.945034		0.00237741	4.6396	4.58015	1	1	0	1
Q99J83	Autophagy protein 5 OS=Mus musculus GN=Atg5 PE=1 SV=1	>sp|Q99J83|ATG5_MOUSE Autophagy protein 5 OS=Mus musculus GN=Atg5 PE=1 SV=1	Atg5	0.128996	0.0876264	0.0277717	0.172566	-0.0681482	0.0697623	0.171567		0.00237741	5.99535	9.81818	2	2	2	2
A0A0A0MQN4	Isoform of Q9D906, Ubiquitin-like modifier-activating enzyme ATG7 OS=Mus musculus GN=Atg7 PE=1 SV=1	>tr|A0A0A0MQN4|A0A0A0MQN4_MOUSE Isoform of Q9D906, Ubiquitin-like modifier-activating enzyme ATG7 OS=Mus musculus GN=Atg7 PE=1 SV=1	Atg7	0.477201	0.415038	-0.118284	-0.111983	-0.18996	0.0944021	0.549406		0.00237741	4.83033	3.23887	1	1	0	1
A0A087WP33	Isoform of Q68FE2, Autophagy-related protein 9A (Fragment) OS=Mus musculus GN=Atg9a PE=1 SV=1	>tr|A0A087WP33|A0A087WP33_MOUSE Isoform of Q68FE2, Autophagy-related protein 9A (Fragment) OS=Mus musculus GN=Atg9a PE=1 SV=1	Atg9a	0.0213736	0.0165828	-0.0674481	-0.0643848	-0.391594	-0.0970941	0.270721		0	13.9797	6.13932	3	3	0	3
Q9CWJ9	Bifunctional purine biosynthesis protein PURH OS=Mus musculus GN=Atic PE=1 SV=2	>sp|Q9CWJ9|PUR9_MOUSE Bifunctional purine biosynthesis protein PURH OS=Mus musculus GN=Atic PE=1 SV=2	Atic	0.0768687	0.0152083	0.0305196	0.0616337	0.10464	0.057774	0.0226135	+	0	77.0762	34.1216	14	21	14	14
Q6PA06	Atlastin-2 OS=Mus musculus GN=Atl2 PE=1 SV=1	>sp|Q6PA06|ATLA2_MOUSE Atlastin-2 OS=Mus musculus GN=Atl2 PE=1 SV=1	Atl2	0.0809461	-0.00696618	-0.00421228	0.0454538	0.0385504	0.0307544	0.135694		0	73.5126	26.7581	12	22	1	11
Q91YH5	Atlastin-3 OS=Mus musculus GN=Atl3 PE=1 SV=1	>sp|Q91YH5|ATLA3_MOUSE Atlastin-3 OS=Mus musculus GN=Atl3 PE=1 SV=1	Atl3	0.0142842	0.30121	-0.0792494	0.17008	0.956668	0.272599	0.210576		0	10.813	3.8817	2	3	0	2
O08997	Copper transport protein ATOX1 OS=Mus musculus GN=Atox1 PE=1 SV=1	>sp|O08997|ATOX1_MOUSE Copper transport protein ATOX1 OS=Mus musculus GN=Atox1 PE=1 SV=1	Atox1	0.0100137	-0.0027824	-0.0777689	-0.0411619	0.496957	0.0770515	0.507912		0	27.3996	73.5294	4	11	4	4
Q6DFW5	Phospholipid-transporting ATPase OS=Mus musculus GN=Atp11b PE=1 SV=1	>tr|Q6DFW5|Q6DFW5_MOUSE Phospholipid-transporting ATPase OS=Mus musculus GN=Atp11b PE=1 SV=1	Atp11b	-0.567838	-0.0538064	0.236147	-0.0368489	0.189567	-0.046556	0.760672		0.0172678	1.75301	0.851064	1	1	0	1
Q9EPE9	Manganese-transporting ATPase 13A1 OS=Mus musculus GN=Atp13a1 PE=1 SV=2	>sp|Q9EPE9|AT131_MOUSE Manganese-transporting ATPase 13A1 OS=Mus musculus GN=Atp13a1 PE=1 SV=2	Atp13a1	0.221777	-0.109698	0.159136	0.279037	-0.303238	0.0494029	0.677923		0	13.8198	4.75	4	4	4	4
Q8VDN2	Sodium/potassium-transporting ATPase subunit alpha-1 OS=Mus musculus GN=Atp1a1 PE=1 SV=1	>sp|Q8VDN2|AT1A1_MOUSE Sodium/potassium-transporting ATPase subunit alpha-1 OS=Mus musculus GN=Atp1a1 PE=1 SV=1	Atp1a1	0.0890664	0.0165828	0.0125634	0.133555	-0.0130825	0.0477369	0.156053		0	128.835	26.393	20	47	10	10
Q3UHK5	Isoform of Q6PIE5, Sodium/potassium-transporting ATPase subunit alpha OS=Mus musculus GN=Atp1a2 PE=1 SV=1	>tr|Q3UHK5|Q3UHK5_MOUSE Isoform of Q6PIE5, Sodium/potassium-transporting ATPase subunit alpha OS=Mus musculus GN=Atp1a2 PE=1 SV=1;>sp|Q6PIE5|AT1A2_MOUSE Sodium/potassium-transporting ATPase subunit alpha-2 OS=Mus musculus GN=Atp1a2 PE=1 SV=1	Atp1a2	0.0438285	0.00693271	-0.0383606	-0.0969393	-0.112827	-0.0394731	0.256096		0	314.161	39.8039	38	127	0	25
Q8VCE0	Isoform of Q6PIC6, Sodium/potassium-transporting ATPase subunit alpha OS=Mus musculus GN=Atp1a3 PE=1 SV=1	>tr|Q8VCE0|Q8VCE0_MOUSE Isoform of Q6PIC6, Sodium/potassium-transporting ATPase subunit alpha OS=Mus musculus GN=Atp1a3 PE=1 SV=1	Atp1a3	-0.183446	0.147827	-0.106161	-0.266677	0.286478	-0.0243958	0.826318		0	98.0836	14.8148	13	45	0	1
Q545P0	Isoform of P14094, Sodium/potassium-transporting ATPase subunit beta OS=Mus musculus GN=Atp1b1 PE=1 SV=1	>tr|Q545P0|Q545P0_MOUSE Isoform of P14094, Sodium/potassium-transporting ATPase subunit beta OS=Mus musculus GN=Atp1b1 PE=1 SV=1;>sp|P14094|AT1B1_MOUSE Sodium/potassium-transporting ATPase subunit beta-1 OS=Mus musculus GN=Atp1b1 PE=1 SV=1	Atp1b1	-0.0334006	0.0248034	-0.0866745	-0.18328	-0.34123	-0.123956	0.125726		0	56.1103	31.25	9	25	4	9
P14231	Sodium/potassium-transporting ATPase subunit beta-2 OS=Mus musculus GN=Atp1b2 PE=1 SV=2	>sp|P14231|AT1B2_MOUSE Sodium/potassium-transporting ATPase subunit beta-2 OS=Mus musculus GN=Atp1b2 PE=1 SV=2;>tr|Q3UR55|Q3UR55_MOUSE Isoform of P14231, Sodium/potassium-transporting ATPase subunit beta OS=Mus musculus GN=Atp1b2 PE=1 SV=1	Atp1b2	0.283229	-0.0844257	-0.00984791	0.0468092	0.241898	0.0955326	0.252985		0	34.1122	37.2414	8	13	6	8
P97370	Sodium/potassium-transporting ATPase subunit beta-3 OS=Mus musculus GN=Atp1b3 PE=1 SV=1	>sp|P97370|AT1B3_MOUSE Sodium/potassium-transporting ATPase subunit beta-3 OS=Mus musculus GN=Atp1b3 PE=1 SV=1;>tr|Q544Q7|Q544Q7_MOUSE Isoform of P97370, Sodium/potassium-transporting ATPase subunit beta OS=Mus musculus GN=Atp1b3 PE=1 SV=1	Atp1b3	0.0645672	0.254205	0.174125	0.0427395	0.245565	0.15624	0.0242325	+	0.000441241	9.27732	4.31655	1	2	1	1
Q99ME6	Protein ATP1B4 OS=Mus musculus GN=Atp1b4 PE=1 SV=1	>sp|Q99ME6|AT1B4_MOUSE Protein ATP1B4 OS=Mus musculus GN=Atp1b4 PE=1 SV=1	Atp1b4	0.114483	-0.114204	-0.0268878	0.00976207	-0.299672	-0.0633036	0.414186		0.00694619	2.47185	3.08989	1	1	0	1
F6RQN3	Isoform of Q8R429, Sarcoplasmic/endoplasmic reticulum calcium ATPase 1 (Fragment) OS=Mus musculus GN=Atp2a1 PE=1 SV=1	>tr|F6RQN3|F6RQN3_MOUSE Isoform of Q8R429, Sarcoplasmic/endoplasmic reticulum calcium ATPase 1 (Fragment) OS=Mus musculus GN=Atp2a1 PE=1 SV=1	Atp2a1	-0.101075	0.324705	0.185265	-0.159642	-0.120672	0.0257165	0.803274		0.000547645	8.14074	16.4384	3	3	2	2
Q8R429	Sarcoplasmic/endoplasmic reticulum calcium ATPase 1 OS=Mus musculus GN=Atp2a1 PE=1 SV=1	>sp|Q8R429|AT2A1_MOUSE Sarcoplasmic/endoplasmic reticulum calcium ATPase 1 OS=Mus musculus GN=Atp2a1 PE=1 SV=1	Atp2a1	0.0809461	-0.069764	0.00280131	-0.048379	0.012965	-0.00428612	0.878488		0	615.501	56.841	68	1157	41	41
O55143	Sarcoplasmic/endoplasmic reticulum calcium ATPase 2 OS=Mus musculus GN=Atp2a2 PE=1 SV=2	>sp|O55143|AT2A2_MOUSE Sarcoplasmic/endoplasmic reticulum calcium ATPase 2 OS=Mus musculus GN=Atp2a2 PE=1 SV=2;>tr|J3KMM5|J3KMM5_MOUSE Isoform of O55143, Calcium-transporting ATPase OS=Mus musculus GN=Atp2a2 PE=1 SV=2	Atp2a2	-0.0949289	0.200788	0.191418	0.199625	-0.889987	-0.0786173	0.727858		0	208.333	30.9387	31	248	0	10
Q64518	Sarcoplasmic/endoplasmic reticulum calcium ATPase 3 OS=Mus musculus GN=Atp2a3 PE=1 SV=3	>sp|Q64518|AT2A3_MOUSE Sarcoplasmic/endoplasmic reticulum calcium ATPase 3 OS=Mus musculus GN=Atp2a3 PE=1 SV=3	Atp2a3	-0.102615	0.0220685	-0.0470254	-0.261636	-0.123822	-0.102606	0.0949206		0	132.222	11.4644	16	265	0	1
G5E829	Plasma membrane calcium-transporting ATPase 1 OS=Mus musculus GN=Atp2b1 PE=1 SV=1	>sp|G5E829|AT2B1_MOUSE Plasma membrane calcium-transporting ATPase 1 OS=Mus musculus GN=Atp2b1 PE=1 SV=1	Atp2b1	0.145961	-0.0566947	0.0400965	0.0934592	-0.111263	0.0223119	0.661734		0	61.9444	15.4918	14	16	7	9
Q0VF55	Calcium-transporting ATPase OS=Mus musculus GN=Atp2b3 PE=1 SV=1	>tr|Q0VF55|Q0VF55_MOUSE Calcium-transporting ATPase OS=Mus musculus GN=Atp2b3 PE=1 SV=1	Atp2b3	0.142064	-0.0770762	-0.0718623	-0.00701359	0.0567504	0.00857243	0.845876		0	50.5909	15.9836	13	14	1	8
Q6Q477	Calcium-transporting ATPase OS=Mus musculus GN=Atp2b4 PE=1 SV=1	>tr|Q6Q477|Q6Q477_MOUSE Calcium-transporting ATPase OS=Mus musculus GN=Atp2b4 PE=1 SV=1	Atp2b4	0.00286814	-0.0027824	-0.0703894	-0.00280131	-0.0366372	-0.0219484	0.191654		0	26.8023	8.29876	6	6	0	3
Q3UZR5	Isoform of Q80XR2, Calcium-transporting ATPase OS=Mus musculus GN=Atp2c1 PE=1 SV=1	>tr|Q3UZR5|Q3UZR5_MOUSE Isoform of Q80XR2, Calcium-transporting ATPase OS=Mus musculus GN=Atp2c1 PE=1 SV=1	Atp2c1	-0.475128	0.265811	0.343912	-0.122608	0.350299	0.0724572	0.678198		0.00259717	3.58788	0.840336	1	1	0	1
Q03265	ATP synthase subunit alpha, mitochondrial OS=Mus musculus GN=Atp5a1 PE=1 SV=1	>sp|Q03265|ATPA_MOUSE ATP synthase subunit alpha, mitochondrial OS=Mus musculus GN=Atp5a1 PE=1 SV=1	Atp5a1	-0.141673	-0.114204	-0.0881641	-0.207312	-0.363397	-0.18295	0.0206088	+	0	201.544	55.1537	27	194	0	27
P56480	ATP synthase subunit beta, mitochondrial OS=Mus musculus GN=Atp5b PE=1 SV=2	>sp|P56480|ATPB_MOUSE ATP synthase subunit beta, mitochondrial OS=Mus musculus GN=Atp5b PE=1 SV=2	Atp5b	-0.0289998	0.100647	-0.250471	-0.104442	0.105985	-0.0354561	0.624268		0	224.53	63.5161	23	181	23	23
Q3UD06	Isoform of Q91VR2, ATP synthase subunit gamma OS=Mus musculus GN=Atp5c1 PE=1 SV=1	>tr|Q3UD06|Q3UD06_MOUSE Isoform of Q91VR2, ATP synthase subunit gamma OS=Mus musculus GN=Atp5c1 PE=1 SV=1;>sp|Q91VR2|ATPG_MOUSE ATP synthase subunit gamma, mitochondrial OS=Mus musculus GN=Atp5c1 PE=1 SV=1	Atp5c1	-0.102615	0.107114	-0.285928	-0.218666	0.144459	-0.0711273	0.453589		0	41.5042	28.1879	6	31	0	6
Q4FK74	Isoform of Q9D3D9, ATP synthase subunit delta, mitochondrial OS=Mus musculus GN=Atp5d PE=1 SV=1	>tr|Q4FK74|Q4FK74_MOUSE Isoform of Q9D3D9, ATP synthase subunit delta, mitochondrial OS=Mus musculus GN=Atp5d PE=1 SV=1;>sp|Q9D3D9|ATPD_MOUSE ATP synthase subunit delta, mitochondrial OS=Mus musculus GN=Atp5d PE=1 SV=1	Atp5d	-0.0452019	-0.0111621	-0.166249	-0.148742	-0.269706	-0.128212	0.0497187	+	0	23.5658	32.1429	2	37	1	2
Q545F5	Isoform of P56382, ATP synthase subunit epsilon, mitochondrial OS=Mus musculus GN=Atp5e PE=1 SV=1	>tr|Q545F5|Q545F5_MOUSE Isoform of P56382, ATP synthase subunit epsilon, mitochondrial OS=Mus musculus GN=Atp5e PE=1 SV=1;>sp|P56382|ATP5E_MOUSE ATP synthase subunit epsilon, mitochondrial OS=Mus musculus GN=Atp5e PE=1 SV=2	Atp5e	-0.167236	-0.0252373	0.0111728	-0.0702494	-0.36526	-0.123362	0.141399		0.00497555	3.00476	15.3846	1	1	1	1
Q9CQQ7	ATP synthase F(0) complex subunit B1, mitochondrial OS=Mus musculus GN=Atp5f1 PE=1 SV=1	>sp|Q9CQQ7|AT5F1_MOUSE ATP synthase F(0) complex subunit B1, mitochondrial OS=Mus musculus GN=Atp5f1 PE=1 SV=1;>tr|Q5I0W0|Q5I0W0_MOUSE Isoform of Q9CQQ7, ATP synthase F(0) complex subunit B1, mitochondrial OS=Mus musculus GN=Atp5f1 PE=1 SV=1	Atp5f1	-0.132202	0.0275331	-0.209366	-0.275119	-0.271452	-0.172121	0.0376935	+	0	62.9457	27.3438	10	55	5	10
Q9DCX2	ATP synthase subunit d, mitochondrial OS=Mus musculus GN=Atp5h PE=1 SV=3	>sp|Q9DCX2|ATP5H_MOUSE ATP synthase subunit d, mitochondrial OS=Mus musculus GN=Atp5h PE=1 SV=3	Atp5h	-0.0526269	-0.0947782	-0.180479	-0.15808	-0.230131	-0.143219	0.0103274	+	0	55.5772	61.4907	8	30	0	8
Q06185	ATP synthase subunit e, mitochondrial OS=Mus musculus GN=Atp5i PE=1 SV=2	>sp|Q06185|ATP5I_MOUSE ATP synthase subunit e, mitochondrial OS=Mus musculus GN=Atp5i PE=1 SV=2	Atp5i	-0.102615	-0.140008	-0.0971342	-0.118045	-0.495883	-0.190737	0.0675947		0	14.0474	21.1268	2	7	2	2
P97450	ATP synthase-coupling factor 6, mitochondrial OS=Mus musculus GN=Atp5j PE=1 SV=1	>sp|P97450|ATP5J_MOUSE ATP synthase-coupling factor 6, mitochondrial OS=Mus musculus GN=Atp5j PE=1 SV=1	Atp5j	-0.0173299	-0.186701	-0.141294	-0.148742	-0.422291	-0.183271	0.0503981		0	57.1461	49.0741	7	35	3	7
Q9CPQ8	ATP synthase subunit g, mitochondrial OS=Mus musculus GN=Atp5l PE=1 SV=1	>sp|Q9CPQ8|ATP5L_MOUSE ATP synthase subunit g, mitochondrial OS=Mus musculus GN=Atp5l PE=1 SV=1	Atp5l	-0.0014363	-0.0027824	-0.125913	-0.218666	-0.713522	-0.212464	0.182084		0	12.8353	19.4175	2	7	2	2
Q9DB20	ATP synthase subunit O, mitochondrial OS=Mus musculus GN=Atp5o PE=1 SV=1	>sp|Q9DB20|ATPO_MOUSE ATP synthase subunit O, mitochondrial OS=Mus musculus GN=Atp5o PE=1 SV=1	Atp5o	-0.0481673	-0.0167757	-0.121331	-0.136384	-0.315791	-0.12769	0.070099		0	18.2354	31.4554	5	6	2	5
Q9CRA7	ATP synthase subunit s, mitochondrial OS=Mus musculus GN=Atp5s PE=1 SV=1	>sp|Q9CRA7|ATP5S_MOUSE ATP synthase subunit s, mitochondrial OS=Mus musculus GN=Atp5s PE=1 SV=1	Atp5s	0.0549263	0.0193283	-0.28422	-0.244957	0.141838	-0.0626168	0.502458		0.00237741	4.74304	7.5	1	1	1	1
Q9Z1G4	V-type proton ATPase 116 kDa subunit a isoform 1 OS=Mus musculus GN=Atp6v0a1 PE=1 SV=3	>sp|Q9Z1G4|VPP1_MOUSE V-type proton ATPase 116 kDa subunit a isoform 1 OS=Mus musculus GN=Atp6v0a1 PE=1 SV=3	Atp6v0a1	-0.124357	-0.0829528	0.0455408	-0.102938	-0.0681482	-0.066571	0.087606		0	19.6929	8.22408	6	6	0	6
P50516	V-type proton ATPase catalytic subunit A OS=Mus musculus GN=Atp6v1a PE=1 SV=2	>sp|P50516|VATA_MOUSE V-type proton ATPase catalytic subunit A OS=Mus musculus GN=Atp6v1a PE=1 SV=2	Atp6v1a	0.091763	0.0941515	0.145258	0.203276	0.205968	0.148083	0.00406109	+	0	22.2969	9.5624	4	6	0	4
P62814	V-type proton ATPase subunit B, brain isoform OS=Mus musculus GN=Atp6v1b2 PE=1 SV=1	>sp|P62814|VATB2_MOUSE V-type proton ATPase subunit B, brain isoform OS=Mus musculus GN=Atp6v1b2 PE=1 SV=1	Atp6v1b2	0.0480002	0.0836971	0.0563678	0.0842491	0.0897593	0.0724147	0.00100964	+	0	18.0369	11.7417	5	6	2	5
Q9Z1G3	V-type proton ATPase subunit C 1 OS=Mus musculus GN=Atp6v1c1 PE=1 SV=4	>sp|Q9Z1G3|VATC1_MOUSE V-type proton ATPase subunit C 1 OS=Mus musculus GN=Atp6v1c1 PE=1 SV=4	Atp6v1c1	0.0944545	0.113551	0.0277717	0.0789596	0.00865626	0.0646787	0.0317329	+	0	15.5383	12.0419	4	6	4	4
P50518	V-type proton ATPase subunit E 1 OS=Mus musculus GN=Atp6v1e1 PE=1 SV=2	>sp|P50518|VATE1_MOUSE V-type proton ATPase subunit E 1 OS=Mus musculus GN=Atp6v1e1 PE=1 SV=2	Atp6v1e1	0.0850119	0.0438044	0.202426	0.21055	-0.0455702	0.0992443	0.110802		0	21.2352	22.5664	4	6	2	4
Q9D1K2	V-type proton ATPase subunit F OS=Mus musculus GN=Atp6v1f PE=1 SV=2	>sp|Q9D1K2|VATF_MOUSE V-type proton ATPase subunit F OS=Mus musculus GN=Atp6v1f PE=1 SV=2	Atp6v1f	0.0157049	-0.102219	0.0482551	0.0908338	-0.149272	-0.0193394	0.69364		0.0102728	2.1083	9.2437	1	1	1	1
Q9CR51	V-type proton ATPase subunit G 1 OS=Mus musculus GN=Atp6v1g1 PE=1 SV=3	>sp|Q9CR51|VATG1_MOUSE V-type proton ATPase subunit G 1 OS=Mus musculus GN=Atp6v1g1 PE=1 SV=3;>tr|Q5HZY7|Q5HZY7_MOUSE Isoform of Q9CR51, ATPase, H+ transporting, lysosomal V1 subunit G1 OS=Mus musculus GN=Atp6v1g1 PE=1 SV=1	Atp6v1g1	0.0850119	0.130157	0.1654	0.137376	0.422255	0.18804	0.0349772	+	0.000441241	9.51194	23.7288	2	3	2	2
Q8BVE3	V-type proton ATPase subunit H OS=Mus musculus GN=Atp6v1h PE=1 SV=1	>sp|Q8BVE3|VATH_MOUSE V-type proton ATPase subunit H OS=Mus musculus GN=Atp6v1h PE=1 SV=1	Atp6v1h	0.0727799	-0.0323267	0.110616	0.0194585	-0.0590745	0.0222906	0.519381		0	28.2716	16.9772	5	9	0	5
A0A0M3HEP7	Isoform of P70704, Phospholipid-transporting ATPase IA OS=Mus musculus GN=Atp8a1 PE=4 SV=1	>tr|A0A0M3HEP7|A0A0M3HEP7_MOUSE Isoform of P70704, Phospholipid-transporting ATPase IA OS=Mus musculus GN=Atp8a1 PE=4 SV=1	Atp8a1	0.115808	0.0572249	0.122256	0.103914	0.0951881	0.0988782	0.000978042	+	0	16.3554	4.46735	5	6	0	5
P98195	Probable phospholipid-transporting ATPase IIB OS=Mus musculus GN=Atp9b PE=1 SV=4	>sp|P98195|ATP9B_MOUSE Probable phospholipid-transporting ATPase IIB OS=Mus musculus GN=Atp9b PE=1 SV=4	Atp9b	0.230368	0.130157	-0.477597	0.0535665	-0.103469	-0.0333948	0.800565		0.00237741	5.72143	2.44328	2	2	0	2
H3BLL2	Isoform of Q811I0, ATP synthase mitochondrial F1 complex assembly factor 1 OS=Mus musculus GN=Atpaf1 PE=1 SV=1	>tr|H3BLL2|H3BLL2_MOUSE Isoform of Q811I0, ATP synthase mitochondrial F1 complex assembly factor 1 OS=Mus musculus GN=Atpaf1 PE=1 SV=1	Atpaf1	-0.0466838	-0.202607	-0.0268878	-0.14255	-0.191612	-0.122068	0.0284509	+	0	10.9769	6.6092	2	6	0	2
Q91YY4	ATP synthase mitochondrial F1 complex assembly factor 2 OS=Mus musculus GN=Atpaf2 PE=1 SV=1	>sp|Q91YY4|ATPF2_MOUSE ATP synthase mitochondrial F1 complex assembly factor 2 OS=Mus musculus GN=Atpaf2 PE=1 SV=1	Atpaf2	-0.118111	-0.160056	-0.207746	-0.248278	-0.357823	-0.218403	0.00606946	+	0.0024443	3.96098	3.11419	1	1	1	1
O35143	ATPase inhibitor, mitochondrial OS=Mus musculus GN=Atpif1 PE=1 SV=2	>sp|O35143|ATIF1_MOUSE ATPase inhibitor, mitochondrial OS=Mus musculus GN=Atpif1 PE=1 SV=2	Atpif1	0.753238	-0.27981	-0.0926422	0.0882034	-0.414555	0.0108869	0.960022		0.00237741	4.97495	9.43396	1	2	0	1
Q61687	Transcriptional regulator ATRX OS=Mus musculus GN=Atrx PE=1 SV=3	>sp|Q61687|ATRX_MOUSE Transcriptional regulator ATRX OS=Mus musculus GN=Atrx PE=1 SV=3	Atrx	0.172952	-0.0423108	-0.00984791	0.22977	0.0856742	0.0872476	0.168047		0.00519061	2.8471	0.565428	1	1	1	1
P28658	Ataxin-10 OS=Mus musculus GN=Atxn10 PE=1 SV=2	>sp|P28658|ATX10_MOUSE Ataxin-10 OS=Mus musculus GN=Atxn10 PE=1 SV=2	Atxn10	-0.116554	0.0248034	-0.0126739	-0.00560825	-0.290793	-0.0801653	0.237753		0	15.6147	8.84211	3	4	3	3
E9QM77	Isoform of O70305, Ataxin-2 OS=Mus musculus GN=Atxn2 PE=1 SV=1	>tr|E9QM77|E9QM77_MOUSE Isoform of O70305, Ataxin-2 OS=Mus musculus GN=Atxn2 PE=1 SV=1	Atxn2	0.083658	-0.0423108	-0.0470254	-0.0197247	-0.280211	-0.0611228	0.363627		0	48.4136	9.79782	8	11	0	8
Q7TQH0-2	Isoform of Q7TQH0, Isoform 2 of Ataxin-2-like protein OS=Mus musculus GN=Atxn2l	>sp|Q7TQH0-2|ATX2L_MOUSE Isoform of Q7TQH0, Isoform 2 of Ataxin-2-like protein OS=Mus musculus GN=Atxn2l	Atxn2l	-0.101075	0.0691975	0.00140125	-0.0112382	-0.00725338	-0.00979348	0.736241		0	35.0456	11.6387	10	14	0	10
Q546X9	Isoform of Q9CVD2, Ataxin 3 OS=Mus musculus GN=Atxn3 PE=1 SV=1	>tr|Q546X9|Q546X9_MOUSE Isoform of Q9CVD2, Ataxin 3 OS=Mus musculus GN=Atxn3 PE=1 SV=1;>sp|Q9CVD2|ATX3_MOUSE Ataxin-3 OS=Mus musculus GN=Atxn3 PE=1 SV=2	Atxn3	0.166572	0.235438	0.167898	0.0549141	0.0705961	0.139084	0.0144542	+	0.0024443	4.04998	3.38028	1	1	0	1
E9PUQ3	Protein AU019823 OS=Mus musculus GN=AU019823 PE=1 SV=1	>tr|E9PUQ3|E9PUQ3_MOUSE Protein AU019823 OS=Mus musculus GN=AU019823 PE=1 SV=1	AU019823	0.235255	-0.068306	-0.0822148	-0.0805702	0.232076	0.0472478	0.568531		0.0027361	3.50598	3.42466	1	1	0	1
Q9JLZ3	Methylglutaconyl-CoA hydratase, mitochondrial OS=Mus musculus GN=Auh PE=1 SV=1	>sp|Q9JLZ3|AUHM_MOUSE Methylglutaconyl-CoA hydratase, mitochondrial OS=Mus musculus GN=Auh PE=1 SV=1	Auh	-0.428015	-0.372132	-0.150602	-0.167478	-0.401117	-0.303869	0.00709158	+	0.000547645	8.5182	6.05096	2	6	0	2
Q3U3K9	Isoform of P70295, Ancient ubiquitous protein 1 OS=Mus musculus GN=Aup1 PE=1 SV=1	>tr|Q3U3K9|Q3U3K9_MOUSE Isoform of P70295, Ancient ubiquitous protein 1 OS=Mus musculus GN=Aup1 PE=1 SV=1	Aup1	0.0727799	-0.118724	-0.00984791	0.0589496	0.0229688	0.00522532	0.885873		0	14.8185	12.0729	3	4	0	3
Q9DCJ7	Aurora kinase A-interacting protein OS=Mus musculus GN=Aurkaip1 PE=2 SV=2	>sp|Q9DCJ7|AKIP_MOUSE Aurora kinase A-interacting protein OS=Mus musculus GN=Aurkaip1 PE=2 SV=2	Aurkaip1	-0.0014363	0.0625583	-0.110695	-0.145643	-0.313991	-0.101841	0.191414		0.0024443	4.22907	5	1	2	1	1
Q9D9K3	Cell death regulator Aven OS=Mus musculus GN=Aven PE=1 SV=2	>sp|Q9D9K3|AVEN_MOUSE Cell death regulator Aven OS=Mus musculus GN=Aven PE=1 SV=2	Aven	-0.258734	0.248366	-0.240498	-0.333872	-0.437888	-0.204525	0.159257		0.0347158	0.940815	3.80117	1	1	0	1
Q64726	Zinc-alpha-2-glycoprotein OS=Mus musculus GN=Azgp1 PE=1 SV=2	>sp|Q64726|ZA2G_MOUSE Zinc-alpha-2-glycoprotein OS=Mus musculus GN=Azgp1 PE=1 SV=2	Azgp1	-0.534188	-0.278124	0.418189	-0.344493	0.195897	-0.108544	0.57553		0.00631685	2.6135	3.25733	1	1	1	1
P01887	Beta-2-microglobulin OS=Mus musculus GN=B2m PE=1 SV=2	>sp|P01887|B2MG_MOUSE Beta-2-microglobulin OS=Mus musculus GN=B2m PE=1 SV=2	B2m	0.436411	0.354362	0.483824	0.740041	-0.0727064	0.388386	0.0423553	+	0.00237741	6.36956	31.9328	2	2	2	2
Q8BG28	UDP-GalNAc:beta-1,3-N-acetylgalactosaminyltransferase 2 OS=Mus musculus GN=B3galnt2 PE=1 SV=1	>sp|Q8BG28|B3GL2_MOUSE UDP-GalNAc:beta-1,3-N-acetylgalactosaminyltransferase 2 OS=Mus musculus GN=B3galnt2 PE=1 SV=1	B3galnt2	-0.0422424	-0.13237	-0.052831	-0.0850161	0.273368	-0.00781838	0.918785		0.00104058	7.40518	5.55556	2	2	1	2
Q8R087	Beta-1,4-galactosyltransferase 7 OS=Mus musculus GN=B4galt7 PE=2 SV=1	>sp|Q8R087|B4GT7_MOUSE Beta-1,4-galactosyltransferase 7 OS=Mus musculus GN=B4galt7 PE=2 SV=1	B4galt7	-0.198193	0.172702	-0.0383606	0.0166948	-0.0101649	-0.0114643	0.856096		0.0221537	1.37799	2.44648	1	1	0	1
Q3UI43	BRISC and BRCA1-A complex member 1 OS=Mus musculus GN=Babam1 PE=1 SV=1	>sp|Q3UI43|BABA1_MOUSE BRISC and BRCA1-A complex member 1 OS=Mus musculus GN=Babam1 PE=1 SV=1	Babam1	-0.461227	0.130157	0.104108	-0.124132	0.0664564	-0.0569276	0.633539		0.00598651	2.68952	3.3033	1	1	1	1
F6TCF9	Isoform of Q60739, BAG family molecular chaperone regulator 1 OS=Mus musculus GN=Bag1 PE=1 SV=1	>tr|F6TCF9|F6TCF9_MOUSE Isoform of Q60739, BAG family molecular chaperone regulator 1 OS=Mus musculus GN=Bag1 PE=1 SV=1	Bag1	-0.0857591	-0.322623	0.00280131	0.00558636	-0.0788066	-0.0957603	0.185333		0	12.0158	16.6197	3	5	0	3
Q91YN9	BAG family molecular chaperone regulator 2 OS=Mus musculus GN=Bag2 PE=1 SV=1	>sp|Q91YN9|BAG2_MOUSE BAG family molecular chaperone regulator 2 OS=Mus musculus GN=Bag2 PE=1 SV=1	Bag2	-0.48715	0.0343351	0.131244	-0.22683	0.0539653	-0.0988872	0.435676		0	19.2414	25.2381	4	5	4	4
Q9JLV1	BAG family molecular chaperone regulator 3 OS=Mus musculus GN=Bag3 PE=1 SV=2	>sp|Q9JLV1|BAG3_MOUSE BAG family molecular chaperone regulator 3 OS=Mus musculus GN=Bag3 PE=1 SV=2	Bag3	0.0782291	0.421278	0.16415	0.157589	0.452178	0.254685	0.0285384	+	0	162.515	61.3518	23	70	23	23
Q8CI61	BAG family molecular chaperone regulator 4 OS=Mus musculus GN=Bag4 PE=1 SV=2	>sp|Q8CI61|BAG4_MOUSE BAG family molecular chaperone regulator 4 OS=Mus musculus GN=Bag4 PE=1 SV=2;>tr|A6H6S8|A6H6S8_MOUSE Isoform of Q8CI61, BAG family molecular chaperone regulator 4 OS=Mus musculus GN=Bag4 PE=1 SV=1	Bag4	-0.431883	0.188644	-0.163106	-0.213789	0	-0.124027	0.300089		0.044691	0.771087	2.407	1	1	1	1
Q9Z1R2	Large proline-rich protein BAG6 OS=Mus musculus GN=Bag6 PE=1 SV=1	>sp|Q9Z1R2|BAG6_MOUSE Large proline-rich protein BAG6 OS=Mus musculus GN=Bag6 PE=1 SV=1	Bag6	0.136851	0.186202	0.064435	0.0235943	0.0650737	0.0952313	0.0308872	+	0	63.5893	17.0711	16	22	0	16
O54962	Barrier-to-autointegration factor OS=Mus musculus GN=Banf1 PE=1 SV=1	>sp|O54962|BAF_MOUSE Barrier-to-autointegration factor OS=Mus musculus GN=Banf1 PE=1 SV=1	Banf1	0.172952	-0.225175	0.0536686	-0.0126492	-0.142868	-0.0308141	0.68449		0.000441241	9.75115	29.2135	1	2	1	1
Q07813	Apoptosis regulator BAX OS=Mus musculus GN=Bax PE=1 SV=1	>sp|Q07813|BAX_MOUSE Apoptosis regulator BAX OS=Mus musculus GN=Bax PE=1 SV=1	Bax	0.20444	0.135227	0.264436	0.22977	0.135266	0.193828	0.00166598	+	0.00237741	5.02127	6.77083	1	1	1	1
Q9Z277	Tyrosine-protein kinase BAZ1B OS=Mus musculus GN=Baz1b PE=1 SV=2	>sp|Q9Z277|BAZ1B_MOUSE Tyrosine-protein kinase BAZ1B OS=Mus musculus GN=Baz1b PE=1 SV=2	Baz1b	0.285586	-0.204207	0.286444	0.0629739	0.294759	0.145111	0.211619		0.0024443	3.96738	0.878972	1	1	0	1
Q8VBW5	HMG box transcription factor BBX OS=Mus musculus GN=Bbx PE=1 SV=2	>sp|Q8VBW5|BBX_MOUSE HMG box transcription factor BBX OS=Mus musculus GN=Bbx PE=1 SV=2	Bbx	-0.107246	0.00969646	-0.209366	0.00279589	-0.0043476	-0.0616935	0.221814		0.0235786	1.31372	1.32304	1	3	0	1
Q9R069	Basal cell adhesion molecule OS=Mus musculus GN=Bcam PE=1 SV=1	>sp|Q9R069|BCAM_MOUSE Basal cell adhesion molecule OS=Mus musculus GN=Bcam PE=1 SV=1	Bcam	0.0199586	-0.0394511	-0.0441313	-0.0239866	-0.303238	-0.0781697	0.244851		0	38.4697	20.2572	7	10	4	7
Q542A1	Isoform of Q61334, B-cell receptor-associated protein 29 OS=Mus musculus GN=Bcap29 PE=1 SV=1	>tr|Q542A1|Q542A1_MOUSE Isoform of Q61334, B-cell receptor-associated protein 29 OS=Mus musculus GN=Bcap29 PE=1 SV=1;>sp|Q61334|BAP29_MOUSE B-cell receptor-associated protein 29 OS=Mus musculus GN=Bcap29 PE=1 SV=1	Bcap29	0.083658	-0.00417571	0.0208787	-0.0325487	-0.101915	-0.0068205	0.834271		0	20.3829	15.8333	4	7	4	4
Q61335	B-cell receptor-associated protein 31 OS=Mus musculus GN=Bcap31 PE=1 SV=4	>sp|Q61335|BAP31_MOUSE B-cell receptor-associated protein 31 OS=Mus musculus GN=Bcap31 PE=1 SV=4	Bcap31	0.00858756	0.00554893	0.0400965	-0.0325487	-0.0248117	-0.000625475	0.963961		0	42.4743	26.1224	8	13	8	8
Q80YN3	Breast carcinoma-amplified sequence 1 homolog OS=Mus musculus GN=Bcas1 PE=1 SV=3	>sp|Q80YN3|BCAS1_MOUSE Breast carcinoma-amplified sequence 1 homolog OS=Mus musculus GN=Bcas1 PE=1 SV=3	Bcas1	-0.211429	0.0598941	-0.28422	-0.0954436	-0.426174	-0.191474	0.0813346		0.0180462	1.71919	1.4218	1	2	0	1
Q9D287	Pre-mRNA-splicing factor SPF27 OS=Mus musculus GN=Bcas2 PE=1 SV=1	>sp|Q9D287|SPF27_MOUSE Pre-mRNA-splicing factor SPF27 OS=Mus musculus GN=Bcas2 PE=1 SV=1	Bcas2	-0.298788	-0.0466109	-0.00984791	-0.131778	0.110013	-0.0754023	0.329908		0.00237741	5.16401	11.1111	2	2	2	2
B1AR74	Isoform of Q8CCN5, Breast carcinoma-amplified sequence 3 homolog OS=Mus musculus GN=Bcas3 PE=1 SV=1	>tr|B1AR74|B1AR74_MOUSE Isoform of Q8CCN5, Breast carcinoma-amplified sequence 3 homolog OS=Mus musculus GN=Bcas3 PE=1 SV=1	Bcas3	-0.00431302	0.0954529	0.10019	0.182464	0.0329038	0.0813395	0.0637835		0	20.4043	7.10498	5	5	0	5
Q3ULU3	Isoform of O35855, Branched-chain-amino-acid aminotransferase OS=Mus musculus GN=Bcat2 PE=1 SV=1	>tr|Q3ULU3|Q3ULU3_MOUSE Isoform of O35855, Branched-chain-amino-acid aminotransferase OS=Mus musculus GN=Bcat2 PE=1 SV=1;>sp|O35855|BCAT2_MOUSE Branched-chain-amino-acid aminotransferase, mitochondrial OS=Mus musculus GN=Bcat2 PE=1 SV=2	Bcat2	-0.0526269	-0.163165	-0.028317	-0.18328	-0.147669	-0.115012	0.0210611	+	0	25.9978	16.285	5	9	0	5
Q9CWI3	BRCA2 and CDKN1A-interacting protein OS=Mus musculus GN=Bccip PE=1 SV=1	>sp|Q9CWI3|BCCIP_MOUSE BRCA2 and CDKN1A-interacting protein OS=Mus musculus GN=Bccip PE=1 SV=1	Bccip	0.0521599	-0.00557019	-0.0572006	-0.0469326	-0.0864683	-0.0288024	0.296953		0.00237741	5.76732	9.17722	2	2	2	2
Q3U3J1	Isoform of P50136, 2-oxoisovalerate dehydrogenase subunit alpha, mitochondrial OS=Mus musculus GN=Bckdha PE=1 SV=1	>tr|Q3U3J1|Q3U3J1_MOUSE Isoform of P50136, 2-oxoisovalerate dehydrogenase subunit alpha, mitochondrial OS=Mus musculus GN=Bckdha PE=1 SV=1	Bckdha	-0.0918658	-0.13237	-0.132046	-0.113496	-0.24035	-0.142026	0.00522339	+	0	33.0307	27.13	7	8	0	7
Q6P3A8	2-oxoisovalerate dehydrogenase subunit beta, mitochondrial OS=Mus musculus GN=Bckdhb PE=1 SV=2	>sp|Q6P3A8|ODBB_MOUSE 2-oxoisovalerate dehydrogenase subunit beta, mitochondrial OS=Mus musculus GN=Bckdhb PE=1 SV=2	Bckdhb	-0.13063	-0.130847	-0.163106	-0.15496	-0.16541	-0.148991	4.10032e-05	+	0	27.5476	18.7179	4	7	1	4
Q3UCB5	Isoform of O55028, Branched chain ketoacid dehydrogenase kinase, isoform CRA_a OS=Mus musculus GN=Bckdk PE=1 SV=1	>tr|Q3UCB5|Q3UCB5_MOUSE Isoform of O55028, Branched chain ketoacid dehydrogenase kinase, isoform CRA_a OS=Mus musculus GN=Bckdk PE=1 SV=1;>sp|O55028|BCKD_MOUSE [3-methyl-2-oxobutanoate dehydrogenase [lipoamide]] kinase, mitochondrial OS=Mus musculus GN=Bckdk PE=1 SV=1	Bckdk	0.00143487	-0.120234	-0.15997	-0.197651	-0.213257	-0.137935	0.0228835	+	0	30.2826	24.0291	6	9	3	6
Q9Z0H7	B-cell lymphoma/leukemia 10 OS=Mus musculus GN=Bcl10 PE=1 SV=1	>sp|Q9Z0H7|BCL10_MOUSE B-cell lymphoma/leukemia 10 OS=Mus musculus GN=Bcl10 PE=1 SV=1;>tr|B7ZWE5|B7ZWE5_MOUSE Isoform of Q9Z0H7, B-cell leukemia/lymphoma 10 OS=Mus musculus GN=Bcl10 PE=1 SV=1	Bcl10	-0.105701	0.187424	0.114506	0.152563	0.411415	0.152041	0.13939		0.0204925	1.46306	3.86266	1	1	1	1
P59017	Bcl-2-like protein 13 OS=Mus musculus GN=Bcl2l13 PE=1 SV=2	>sp|P59017|B2L13_MOUSE Bcl-2-like protein 13 OS=Mus musculus GN=Bcl2l13 PE=1 SV=2	Bcl2l13	0.0521599	-0.27981	-0.124384	-0.261636	-0.315791	-0.185892	0.0517684		0	13.1414	8.75576	3	5	3	3
Q8K019	Bcl-2-associated transcription factor 1 OS=Mus musculus GN=Bclaf1 PE=1 SV=2	>sp|Q8K019|BCLF1_MOUSE Bcl-2-associated transcription factor 1 OS=Mus musculus GN=Bclaf1 PE=1 SV=2	Bclaf1	-0.104157	0.119961	0.201207	0.0508672	0.240674	0.10171	0.170967		0	10.6933	3.59086	3	3	0	2
Q9CZP5	Mitochondrial chaperone BCS1 OS=Mus musculus GN=Bcs1l PE=1 SV=1	>sp|Q9CZP5|BCS1_MOUSE Mitochondrial chaperone BCS1 OS=Mus musculus GN=Bcs1l PE=1 SV=1	Bcs1l	0	-0.0639408	-0.119807	-0.0939492	-0.744704	-0.20448	0.208559		0.00237741	4.94233	3.58852	1	2	1	1
O88597	Beclin-1 OS=Mus musculus GN=Becn1 PE=1 SV=3	>sp|O88597|BECN1_MOUSE Beclin-1 OS=Mus musculus GN=Becn1 PE=1 SV=3	Becn1	0.286763	0.0545507	0.172882	0.3554	-0.231829	0.127553	0.284857		0.00237741	4.9838	3.79464	1	1	0	1
Q8R079	Bifunctional apoptosis regulator OS=Mus musculus GN=Bfar PE=1 SV=1	>sp|Q8R079|BFAR_MOUSE Bifunctional apoptosis regulator OS=Mus musculus GN=Bfar PE=1 SV=1	Bfar	0.114483	0.00554893	0.172882	-0.0325487	-0.0818665	0.0356997	0.490891		0.000547645	8.37925	6.66667	2	2	0	2
Q3TNY9	Isoform of P28653, Biglycan OS=Mus musculus GN=Bgn PE=1 SV=1	>tr|Q3TNY9|Q3TNY9_MOUSE Isoform of P28653, Biglycan OS=Mus musculus GN=Bgn PE=1 SV=1;>sp|P28653|PGS1_MOUSE Biglycan OS=Mus musculus GN=Bgn PE=1 SV=1	Bgn	0.0057306	-0.373932	-0.0470254	-0.0629224	-0.273199	-0.15027	0.110043		0	26.6531	16.8022	5	10	4	4
Q921C5-2	Isoform of Q921C5, Isoform 2 of Protein bicaudal D homolog 2 OS=Mus musculus GN=Bicd2	>sp|Q921C5-2|BICD2_MOUSE Isoform of Q921C5, Isoform 2 of Protein bicaudal D homolog 2 OS=Mus musculus GN=Bicd2	Bicd2	-0.0736229	0.00969646	0.0125634	0.116876	-0.230131	-0.0329235	0.599552		0.00104058	7.28079	2.58519	2	2	0	2
O08539	Myc box-dependent-interacting protein 1 OS=Mus musculus GN=Bin1 PE=1 SV=1	>sp|O08539|BIN1_MOUSE Myc box-dependent-interacting protein 1 OS=Mus musculus GN=Bin1 PE=1 SV=1	Bin1	0.0340476	0.250705	-0.13051	0.00558636	0.674268	0.166819	0.301723		0	93.1677	24.4898	12	52	0	12
Q9JI08	Bridging integrator 3 OS=Mus musculus GN=Bin3 PE=1 SV=1	>sp|Q9JI08|BIN3_MOUSE Bridging integrator 3 OS=Mus musculus GN=Bin3 PE=1 SV=1	Bin3	0.0563074	0.142801	0.0428211	0.0576057	0.485634	0.157034	0.135058		0.00483927	3.08943	3.55731	1	1	1	1
O88738	Baculoviral IAP repeat-containing protein 6 OS=Mus musculus GN=Birc6 PE=1 SV=2	>sp|O88738|BIRC6_MOUSE Baculoviral IAP repeat-containing protein 6 OS=Mus musculus GN=Birc6 PE=1 SV=2	Birc6	-0.0949289	0.240152	0.219385	-0.0585439	0.175541	0.0963212	0.250007		0	25.9233	2.10979	6	7	0	6
Q8R016	Bleomycin hydrolase OS=Mus musculus GN=Blmh PE=1 SV=1	>sp|Q8R016|BLMH_MOUSE Bleomycin hydrolase OS=Mus musculus GN=Blmh PE=1 SV=1	Blmh	-0.023153	-0.0451761	0.0711234	0.0413803	0.0539653	0.019628	0.436566		0	48.4682	26.5934	10	23	3	10
Q9CY64	Biliverdin reductase A OS=Mus musculus GN=Blvra PE=1 SV=1	>sp|Q9CY64|BIEA_MOUSE Biliverdin reductase A OS=Mus musculus GN=Blvra PE=1 SV=1	Blvra	0.0157049	-0.0323267	-0.00140278	0.0125391	-0.17518	-0.0361331	0.369742		0	25.1511	18.6441	4	8	2	4
E9PZC3	Isoform of Q923D2, Flavin reductase (NADPH) OS=Mus musculus GN=Blvrb PE=1 SV=1	>tr|E9PZC3|E9PZC3_MOUSE Isoform of Q923D2, Flavin reductase (NADPH) OS=Mus musculus GN=Blvrb PE=1 SV=1	Blvrb	-0.170463	0.0193283	0.219385	0.194742	0.172977	0.0871937	0.299881		0	19.0755	26.3158	4	5	0	4
Q91Z96	BMP-2-inducible protein kinase OS=Mus musculus GN=Bmp2k PE=1 SV=1	>sp|Q91Z96|BMP2K_MOUSE BMP-2-inducible protein kinase OS=Mus musculus GN=Bmp2k PE=1 SV=1	Bmp2k	0.157591	0.00277705	-0.07629	0.214173	-0.0396087	0.0517285	0.414616		0.00237741	4.35438	0.878735	1	1	0	1
O35607	Bone morphogenetic protein receptor type-2 OS=Mus musculus GN=Bmpr2 PE=1 SV=1	>sp|O35607|BMPR2_MOUSE Bone morphogenetic protein receptor type-2 OS=Mus musculus GN=Bmpr2 PE=1 SV=1	Bmpr2	0.21808	0.760949	-0.728578	-0.395119	-0.0057998	-0.0300936	0.912032		0.0131418	1.9987	1.25241	1	1	1	1
Q6QD59	Vesicle transport protein SEC20 OS=Mus musculus GN=Bnip1 PE=1 SV=1	>sp|Q6QD59|SEC20_MOUSE Vesicle transport protein SEC20 OS=Mus musculus GN=Bnip1 PE=1 SV=1	Bnip1	-0.0437213	-0.0238235	-0.0383606	-0.105947	-0.134901	-0.0693507	0.0325408	+	0	14.6094	13.5965	3	4	0	3
O55003	BCL2/adenovirus E1B 19 kDa protein-interacting protein 3 OS=Mus musculus GN=Bnip3 PE=1 SV=1	>sp|O55003|BNIP3_MOUSE BCL2/adenovirus E1B 19 kDa protein-interacting protein 3 OS=Mus musculus GN=Bnip3 PE=1 SV=1	Bnip3	-0.0319322	0.131426	-0.210988	-0.175358	-0.198237	-0.0970178	0.212652		0.000547645	8.39162	5.88235	1	3	1	1
Q5SQY2	Biorientation of chromosomes in cell division protein 1 OS=Mus musculus GN=Bod1 PE=3 SV=1	>sp|Q5SQY2|BOD1_MOUSE Biorientation of chromosomes in cell division protein 1 OS=Mus musculus GN=Bod1 PE=3 SV=1	Bod1	-0.0706046	-0.0153703	0.0373668	0.00837145	-0.191612	-0.0463697	0.3151		0.000929985	7.64279	15.0289	2	2	2	2
E9Q6J5-3	Isoform of E9Q6J5, Isoform New of Biorientation of chromosomes in cell division protein 1-like 1 OS=Mus musculus GN=Bod1l	>sp|E9Q6J5-3|BD1L1_MOUSE Isoform of E9Q6J5, Isoform New of Biorientation of chromosomes in cell division protein 1-like 1 OS=Mus musculus GN=Bod1l	Bod1l	-0.11967	0.130157	0.0896878	0.276729	-0.416485	-0.00791639	0.950655		0.00237741	4.67519	0.988468	2	2	0	2
Q9D8S9	BolA-like protein 1 OS=Mus musculus GN=Bola1 PE=1 SV=1	>sp|Q9D8S9|BOLA1_MOUSE BolA-like protein 1 OS=Mus musculus GN=Bola1 PE=1 SV=1	Bola1	0.0686794	0.0397538	-0.0572006	0.0616337	0.19716	0.0620053	0.20169		0	26.2389	51.8248	4	8	4	4
Q8BGS2	BolA-like protein 2 OS=Mus musculus GN=Bola2 PE=1 SV=1	>sp|Q8BGS2|BOLA2_MOUSE BolA-like protein 2 OS=Mus musculus GN=Bola2 PE=1 SV=1	Bola2	0.0396447	-0.00976207	0.0373668	0.168836	0.143149	0.075847	0.0903797		0	20.0392	44.186	2	4	1	2
E9PX89	Isoform of Q8CEI1, BolA-like protein 3 OS=Mus musculus GN=Bola3 PE=1 SV=1	>tr|E9PX89|E9PX89_MOUSE Isoform of Q8CEI1, BolA-like protein 3 OS=Mus musculus GN=Bola3 PE=1 SV=1	Bola3	-0.630905	-0.239871	-0.132046	-0.30247	-0.196578	-0.300374	0.0261676	+	0	15.0468	13.2353	3	6	0	3
E9Q2W8	Isoform of Q9D920, Protein Borcs5 OS=Mus musculus GN=Borcs5 PE=1 SV=1	>tr|E9Q2W8|E9Q2W8_MOUSE Isoform of Q9D920, Protein Borcs5 OS=Mus musculus GN=Borcs5 PE=1 SV=1	Borcs5	0.0227874	0.0638887	0.00140125	0.0166948	0.0286542	0.0266853	0.0614308		0	12.0378	21.9388	3	4	0	3
P15327	Bisphosphoglycerate mutase OS=Mus musculus GN=Bpgm PE=1 SV=2	>sp|P15327|PMGE_MOUSE Bisphosphoglycerate mutase OS=Mus musculus GN=Bpgm PE=1 SV=2	Bpgm	-0.203142	0.0179562	0.0617509	-0.131778	0.143149	-0.0224127	0.742092		0	32.0783	29.3436	5	15	2	5
Q8R164	Valacyclovir hydrolase OS=Mus musculus GN=Bphl PE=1 SV=1	>sp|Q8R164|BPHL_MOUSE Valacyclovir hydrolase OS=Mus musculus GN=Bphl PE=1 SV=1	Bphl	-0.143257	-0.0770762	-0.0777689	-0.173778	-0.199899	-0.134356	0.00571807	+	0	36.7207	26.4605	7	14	7	7
A2BGH0	BPI fold-containing family B member 4 OS=Mus musculus GN=Bpifb4 PE=2 SV=1	>sp|A2BGH0|BPIB4_MOUSE BPI fold-containing family B member 4 OS=Mus musculus GN=Bpifb4 PE=2 SV=1	Bpifb4	-0.152801	-0.537791	0.297894	0.224989	-0.850314	-0.203605	0.40703		0.0260372	1.20107	2.91734	1	2	0	1
Q9Z0S1	3'(2'),5'-bisphosphate nucleotidase 1 OS=Mus musculus GN=Bpnt1 PE=1 SV=2	>sp|Q9Z0S1|BPNT1_MOUSE 3'(2'),5'-bisphosphate nucleotidase 1 OS=Mus musculus GN=Bpnt1 PE=1 SV=2	Bpnt1	0.0199586	0.0928488	-0.253811	-0.0894758	0.391697	0.0322436	0.778492		0	18.9983	23.0519	4	4	0	4
Q99MP8	BRCA1-associated protein OS=Mus musculus GN=Brap PE=2 SV=1	>sp|Q99MP8|BRAP_MOUSE BRCA1-associated protein OS=Mus musculus GN=Brap PE=2 SV=1	Brap	0.0340476	0.104531	-0.132046	0.0723204	0.0870372	0.033178	0.482549		0.00237741	4.77937	1.86125	1	1	0	1
E9QLK3	Isoform of Q8C3R1, BRCA1-associated ATM activator 1 OS=Mus musculus GN=Brat1 PE=1 SV=1	>tr|E9QLK3|E9QLK3_MOUSE Isoform of Q8C3R1, BRCA1-associated ATM activator 1 OS=Mus musculus GN=Brat1 PE=1 SV=1	Brat1	0.35345	-0.397539	0.216974	-0.27851	-0.619375	-0.145	0.477461		0.0235786	1.31632	1.96078	1	1	0	1
P46737	Lys-63-specific deubiquitinase BRCC36 OS=Mus musculus GN=Brcc3 PE=1 SV=1	>sp|P46737|BRCC3_MOUSE Lys-63-specific deubiquitinase BRCC36 OS=Mus musculus GN=Brcc3 PE=1 SV=1	Brcc3	0.0368489	0.00831533	-0.116763	-0.048379	0.0314888	-0.0176978	0.574726		0	27.0944	26.4605	6	8	2	6
Q3UH70	Isoform of Q9ESU6, Bromodomain-containing protein 4 OS=Mus musculus GN=Brd4 PE=1 SV=1	>tr|Q3UH70|Q3UH70_MOUSE Isoform of Q9ESU6, Bromodomain-containing protein 4 OS=Mus musculus GN=Brd4 PE=1 SV=1	Brd4	0.215609	-0.174101	-0.0659798	0.194742	-0.154095	0.00323529	0.971289		0.00237741	4.75203	0.856531	1	1	0	1
O88665	Bromodomain-containing protein 7 OS=Mus musculus GN=Brd7 PE=1 SV=1	>sp|O88665|BRD7_MOUSE Bromodomain-containing protein 7 OS=Mus musculus GN=Brd7 PE=1 SV=1	Brd7	0.230368	0.246024	-0.568236	0.552414	0.170407	0.126196	0.534456		0.0027361	3.46674	2.15054	1	1	1	1
Q8K3W0-1	Isoform of Q8K3W0, Isoform 1 of BRCA1-A complex subunit BRE OS=Mus musculus GN=Bre	>sp|Q8K3W0-1|BRE_MOUSE Isoform of Q8K3W0, Isoform 1 of BRCA1-A complex subunit BRE OS=Mus musculus GN=Bre	Bre	0.125052	0.101943	-0.0956353	0.0345655	0.0553586	0.0442568	0.314378		0.0024443	4.25885	2.38095	1	1	0	1
Q8BXV2	BRI3-binding protein OS=Mus musculus GN=Bri3bp PE=1 SV=1	>sp|Q8BXV2|BRI3B_MOUSE BRI3-binding protein OS=Mus musculus GN=Bri3bp PE=1 SV=1	Bri3bp	0.0984826	0.27503	0.0617509	0.132278	0.058141	0.125137	0.0348002	+	0.00237741	4.64016	5.5336	1	1	1	1
Q9DCA5	Ribosome biogenesis protein BRX1 homolog OS=Mus musculus GN=Brix1 PE=1 SV=3	>sp|Q9DCA5|BRX1_MOUSE Ribosome biogenesis protein BRX1 homolog OS=Mus musculus GN=Brix1 PE=1 SV=3	Brix1	0.0931094	-0.058141	0.0988812	0.09477	-0.35597	-0.0254701	0.786232		0.00189227	6.73644	4.53258	2	2	0	2
Q91VR8	Protein BRICK1 OS=Mus musculus GN=Brk1 PE=1 SV=1	>sp|Q91VR8|BRK1_MOUSE Protein BRICK1 OS=Mus musculus GN=Brk1 PE=1 SV=1	Brk1	-0.144843	-0.0423108	-0.0426864	0.276729	0.140526	0.0374829	0.645456		0.00513611	2.88907	12	1	2	1	1
Q80Y55	BSD domain-containing protein 1 OS=Mus musculus GN=Bsdc1 PE=1 SV=1	>sp|Q80Y55|BSDC1_MOUSE BSD domain-containing protein 1 OS=Mus musculus GN=Bsdc1 PE=1 SV=1	Bsdc1	-0.135352	-0.114204	0.0590619	-0.0154752	-0.0336717	-0.0479281	0.244637		0.00237741	5.95851	5.62061	2	2	2	2
P18572	Basigin OS=Mus musculus GN=Bsg PE=1 SV=2	>sp|P18572|BASI_MOUSE Basigin OS=Mus musculus GN=Bsg PE=1 SV=2	Bsg	0.0199586	-0.0918128	-0.113726	-0.105947	-0.091085	-0.0765223	0.0354085	+	0	36.3456	16.4524	6	12	0	6
Q8R2Q8	Bone marrow stromal antigen 2 OS=Mus musculus GN=Bst2 PE=1 SV=1	>sp|Q8R2Q8|BST2_MOUSE Bone marrow stromal antigen 2 OS=Mus musculus GN=Bst2 PE=1 SV=1	Bst2	-0.611036	0.344544	0.21818	-0.0570874	0.17426	0.013772	0.939026		0.00237741	4.39147	5.81395	1	1	1	1
E9QAE3	Protein Btaf1 OS=Mus musculus GN=Btaf1 PE=1 SV=1	>tr|E9QAE3|E9QAE3_MOUSE Protein Btaf1 OS=Mus musculus GN=Btaf1 PE=1 SV=1	Btaf1	0.0618192	-0.164722	0.016727	-0.169051	-0.0880055	-0.0686464	0.217141		0.0295497	1.08576	0.811688	1	1	1	1
P58544	BTB/POZ domain-containing protein 1 OS=Mus musculus GN=Btbd1 PE=2 SV=3	>sp|P58544|BTBD1_MOUSE BTB/POZ domain-containing protein 1 OS=Mus musculus GN=Btbd1 PE=2 SV=3	Btbd1	0.0199586	-0.246451	-0.589175	0.0882034	0.161378	-0.113217	0.456469		0.00237741	5.39621	4.30328	1	1	1	1
Q64152	Transcription factor BTF3 OS=Mus musculus GN=Btf3 PE=1 SV=3	>sp|Q64152|BTF3_MOUSE Transcription factor BTF3 OS=Mus musculus GN=Btf3 PE=1 SV=3	Btf3	0.172952	0.00277705	0.143989	0.215379	-0.196578	0.0677039	0.418222		0	11.1603	23.5294	2	4	0	2
Q9CQH7	Transcription factor BTF3 homolog 4 OS=Mus musculus GN=Btf3l4 PE=1 SV=1	>sp|Q9CQH7|BT3L4_MOUSE Transcription factor BTF3 homolog 4 OS=Mus musculus GN=Btf3l4 PE=1 SV=1;>tr|A2A7Z4|A2A7Z4_MOUSE Isoform of Q9CQH7, Transcription factor BTF3 OS=Mus musculus GN=Btf3l4 PE=1 SV=1	Btf3l4	-0.155996	0.151586	-0.113726	-0.0382852	0.0774694	-0.0157903	0.797719		0.00252252	3.87419	7.59494	1	1	1	1
Q9WVA3	Mitotic checkpoint protein BUB3 OS=Mus musculus GN=Bub3 PE=1 SV=2	>sp|Q9WVA3|BUB3_MOUSE Mitotic checkpoint protein BUB3 OS=Mus musculus GN=Bub3 PE=1 SV=2	Bub3	-0.0437213	0.101943	0.0751217	0.189844	0.0525709	0.0751515	0.117401		0	23.0458	20.8589	5	7	5	5
E0CX20	Isoform of Q6PGH1, Protein BUD31 homolog OS=Mus musculus GN=Bud31 PE=1 SV=1	>tr|E0CX20|E0CX20_MOUSE Isoform of Q6PGH1, Protein BUD31 homolog OS=Mus musculus GN=Bud31 PE=1 SV=1	Bud31	0.113156	-0.0566947	0.102803	-0.0556323	-0.233529	-0.0259793	0.703748		0.00421311	3.28668	6.94444	1	1	0	1
Q9ES83	Blood vessel epicardial substance OS=Mus musculus GN=Bves PE=1 SV=1	>sp|Q9ES83|POPD1_MOUSE Blood vessel epicardial substance OS=Mus musculus GN=Bves PE=1 SV=1	Bves	0.178037	0.020699	0.0563678	0.0481631	0.0229688	0.0652471	0.0879419		0	30.8387	30.7263	7	8	7	7
A0A087WQS2	Isoform of Q9CQC6, Basic leucine zipper and W2 domain-containing protein 1 OS=Mus musculus GN=Bzw1 PE=1 SV=1	>tr|A0A087WQS2|A0A087WQS2_MOUSE Isoform of Q9CQC6, Basic leucine zipper and W2 domain-containing protein 1 OS=Mus musculus GN=Bzw1 PE=1 SV=1	Bzw1	-0.0903367	-0.030906	0.465664	0.103914	-0.310398	0.0275873	0.840287		0.00252252	3.80024	1.77384	1	2	0	1
Q91VK1	Basic leucine zipper and W2 domain-containing protein 2 OS=Mus musculus GN=Bzw2 PE=1 SV=1	>sp|Q91VK1|BZW2_MOUSE Basic leucine zipper and W2 domain-containing protein 2 OS=Mus musculus GN=Bzw2 PE=1 SV=1	Bzw2	-0.449418	0.0370471	-0.02546	-0.270048	0.194633	-0.102649	0.420596		0	21.0971	11.6945	4	7	4	4
P98086	Complement C1q subcomponent subunit A OS=Mus musculus GN=C1qa PE=1 SV=2	>sp|P98086|C1QA_MOUSE Complement C1q subcomponent subunit A OS=Mus musculus GN=C1qa PE=1 SV=2	C1qa	0.452236	0.458168	0.383142	0.6854	0.0497775	0.405745	0.0167272	+	0.00237741	4.83714	4.4898	1	1	1	1
P14106	Complement C1q subcomponent subunit B OS=Mus musculus GN=C1qb PE=1 SV=2	>sp|P14106|C1QB_MOUSE Complement C1q subcomponent subunit B OS=Mus musculus GN=C1qb PE=1 SV=2	C1qb	0.180572	0.350007	0.118386	0.299648	0.176822	0.225087	0.006327	+	0.00421311	3.28659	4.74308	1	1	1	1
Q8R5L1	Isoform of O35658, Complement component 1 Q subcomponent-binding protein, mitochondrial OS=Mus musculus GN=C1qbp PE=1 SV=1	>tr|Q8R5L1|Q8R5L1_MOUSE Isoform of O35658, Complement component 1 Q subcomponent-binding protein, mitochondrial OS=Mus musculus GN=C1qbp PE=1 SV=1	C1qbp	-0.0645871	-0.0167757	-0.25214	-0.141006	-0.230131	-0.140928	0.036529	+	0	29.7973	26.8817	4	18	1	4
Q02105	Complement C1q subcomponent subunit C OS=Mus musculus GN=C1qc PE=1 SV=2	>sp|Q02105|C1QC_MOUSE Complement C1q subcomponent subunit C OS=Mus musculus GN=C1qc PE=1 SV=2	C1qc	0.188152	0.264655	0.226592	0.227381	0.00433462	0.182223	0.0167646	+	0.00237741	4.92738	7.31707	1	1	1	1
Q4ZJN1	Complement C1q and tumor necrosis factor-related protein 9 OS=Mus musculus GN=C1qtnf9 PE=1 SV=1	>sp|Q4ZJN1|C1QT9_MOUSE Complement C1q and tumor necrosis factor-related protein 9 OS=Mus musculus GN=C1qtnf9 PE=1 SV=1	C1qtnf9	-0.203142	-0.18354	-0.169399	-0.141006	0.184482	-0.102521	0.230031		0.00237741	4.96417	5.70571	1	1	0	1
E9Q3C1	Protein C2cd2 OS=Mus musculus GN=C2cd2 PE=1 SV=1	>tr|E9Q3C1|E9Q3C1_MOUSE Protein C2cd2 OS=Mus musculus GN=C2cd2 PE=1 SV=1	C2cd2	0.0507746	0.0572249	-0.041243	-0.0211439	0.0595303	0.0210286	0.385466		0	38.1629	16.092	8	11	8	8
Q80X80	C2 domain-containing protein 2-like OS=Mus musculus GN=C2cd2l PE=1 SV=3	>sp|Q80X80|C2C2L_MOUSE C2 domain-containing protein 2-like OS=Mus musculus GN=C2cd2l PE=1 SV=3	C2cd2l	0.0340476	-0.0380234	-0.138205	-0.0969393	0.112692	-0.0252856	0.604628		0	15.6574	9.06516	4	4	4	4
P01027	Complement C3 OS=Mus musculus GN=C3 PE=1 SV=3	>sp|P01027|CO3_MOUSE Complement C3 OS=Mus musculus GN=C3 PE=1 SV=3	C3	-0.323724	-0.188283	0.281839	0.17876	-0.0500577	-0.0202931	0.865348		0	107.166	16.8972	21	39	13	21
P01029	Complement C4-B OS=Mus musculus GN=C4b PE=1 SV=3	>sp|P01029|CO4B_MOUSE Complement C4-B OS=Mus musculus GN=C4b PE=1 SV=3	C4b	0.0340476	-0.058141	0.22779	0.181231	-0.317593	0.0134667	0.896578		0	13.0099	3.22209	3	3	3	3
P08607	C4b-binding protein OS=Mus musculus GN=C4bpa PE=1 SV=3	>sp|P08607|C4BPA_MOUSE C4b-binding protein OS=Mus musculus GN=C4bpa PE=1 SV=3	C4bpa	-0.00431302	-0.152312	0.393852	0.222592	0.0186899	0.0957018	0.373035		0.00237741	4.9838	3.83795	1	1	0	1
P06684	Complement C5 OS=Mus musculus GN=C5 PE=1 SV=2	>sp|P06684|CO5_MOUSE Complement C5 OS=Mus musculus GN=C5 PE=1 SV=2	C5	-0.329124	-0.0538064	0.428643	0.176286	0.145767	0.0735532	0.592231		0	19.3856	3.27381	5	7	3	5
P30993	C5a anaphylatoxin chemotactic receptor 1 OS=Mus musculus GN=C5ar1 PE=1 SV=2	>sp|P30993|C5AR1_MOUSE C5a anaphylatoxin chemotactic receptor 1 OS=Mus musculus GN=C5ar1 PE=1 SV=2	C5ar1	-0.0645871	-0.305345	0.330595	0.456758	-0.204893	0.0425053	0.790567		0.00252252	3.82857	2.849	1	1	1	1
E9Q6D8	Protein C6 OS=Mus musculus GN=C6 PE=1 SV=1	>tr|E9Q6D8|E9Q6D8_MOUSE Protein C6 OS=Mus musculus GN=C6 PE=1 SV=1	C6	-0.209767	-0.129326	0.0697883	-0.0469326	-0.0101649	-0.0652806	0.247631		0	16.0472	3.97422	4	4	0	4
D3YXF5	Oxidation resistance protein 1 OS=Mus musculus GN=C7 PE=1 SV=2	>tr|D3YXF5|D3YXF5_MOUSE Oxidation resistance protein 1 OS=Mus musculus GN=C7 PE=1 SV=2	C7	-0.443549	-0.220309	0.176608	-0.0254102	-0.0057998	-0.103692	0.382069		0	14.7318	5.79882	4	5	4	4
Q8K182	Complement component C8 alpha chain OS=Mus musculus GN=C8a PE=1 SV=1	>sp|Q8K182|CO8A_MOUSE Complement component C8 alpha chain OS=Mus musculus GN=C8a PE=1 SV=1	C8a	-0.300555	-0.0111621	0.35382	0.19107	0.058141	0.0582628	0.621975		0	14.3752	5.62181	4	4	0	4
Q8VCG4	Complement component C8 gamma chain OS=Mus musculus GN=C8g PE=1 SV=1	>sp|Q8VCG4|CO8G_MOUSE Complement component C8 gamma chain OS=Mus musculus GN=C8g PE=1 SV=1	C8g	0.206929	0.146572	0.0318917	0.0829285	-0.483691	-0.00307389	0.981367		0	13.8311	26.7327	3	3	1	3
P06683	Complement component C9 OS=Mus musculus GN=C9 PE=1 SV=2	>sp|P06683|CO9_MOUSE Complement component C9 OS=Mus musculus GN=C9 PE=1 SV=2	C9	-0.165625	0.0558884	0.114506	0.0386582	0.00433462	0.00955252	0.84977		0.000547645	8.62942	4.74453	2	3	2	2
P13634	Carbonic anhydrase 1 OS=Mus musculus GN=Ca1 PE=1 SV=4	>sp|P13634|CAH1_MOUSE Carbonic anhydrase 1 OS=Mus musculus GN=Ca1 PE=1 SV=4	Ca1	-0.73936	-0.0423108	0.775971	-0.0411619	0.222186	0.0350648	0.892893		0	40.5089	45.977	7	13	4	7
Q9WVT6	Carbonic anhydrase 14 OS=Mus musculus GN=Ca14 PE=1 SV=1	>sp|Q9WVT6|CAH14_MOUSE Carbonic anhydrase 14 OS=Mus musculus GN=Ca14 PE=1 SV=1	Ca14	0.306631	0.0124551	-0.193246	-0.2433	-0.297892	-0.0830703	0.494625		0	12.3122	10.3858	3	3	1	3
P00920	Carbonic anhydrase 2 OS=Mus musculus GN=Ca2 PE=1 SV=4	>sp|P00920|CAH2_MOUSE Carbonic anhydrase 2 OS=Mus musculus GN=Ca2 PE=1 SV=4	Ca2	-0.687577	0.0179562	0.688201	-0.0168902	0.15099	0.0305359	0.896163		0	66.6367	55.3846	10	25	5	10
P16015	Carbonic anhydrase 3 OS=Mus musculus GN=Ca3 PE=1 SV=3	>sp|P16015|CAH3_MOUSE Carbonic anhydrase 3 OS=Mus musculus GN=Ca3 PE=1 SV=3	Ca3	-0.0526269	0.0220685	-0.207746	-0.0254102	0.340046	0.0152664	0.873354		0	151.388	75.3846	14	284	14	14
Q64444	Carbonic anhydrase 4 OS=Mus musculus GN=Ca4 PE=1 SV=1	>sp|Q64444|CAH4_MOUSE Carbonic anhydrase 4 OS=Mus musculus GN=Ca4 PE=1 SV=1	Ca4	-0.173698	-0.058141	-0.118284	-0.178521	-0.577745	-0.221278	0.0734276		0	14.2067	18.6885	4	5	2	4
Q06138	Calcium-binding protein 39 OS=Mus musculus GN=Cab39 PE=1 SV=2	>sp|Q06138|CAB39_MOUSE Calcium-binding protein 39 OS=Mus musculus GN=Cab39 PE=1 SV=2	Cab39	-0.0173299	0.0836971	-0.106161	-0.0879877	-0.312194	-0.0879949	0.248571		0.000441241	9.38736	4.39883	2	2	2	2
Q9DB16	Calcium-binding protein 39-like OS=Mus musculus GN=Cab39l PE=1 SV=3	>sp|Q9DB16|CB39L_MOUSE Calcium-binding protein 39-like OS=Mus musculus GN=Cab39l PE=1 SV=3	Cab39l	-0.330928	-0.0712235	0.0236398	-0.217038	-0.091085	-0.137327	0.0902071		0.000547645	8.80161	3.56083	2	2	2	2
Q02789	Voltage-dependent L-type calcium channel subunit alpha-1S OS=Mus musculus GN=Cacna1s PE=1 SV=2	>sp|Q02789|CAC1S_MOUSE Voltage-dependent L-type calcium channel subunit alpha-1S OS=Mus musculus GN=Cacna1s PE=1 SV=2	Cacna1s	0.0100137	-0.00696618	-0.0851863	-0.101436	0.0883988	-0.0190352	0.609716		0	91.6836	11.1702	20	40	0	20
O08532	Voltage-dependent calcium channel subunit alpha-2/delta-1 OS=Mus musculus GN=Cacna2d1 PE=1 SV=1	>sp|O08532|CA2D1_MOUSE Voltage-dependent calcium channel subunit alpha-2/delta-1 OS=Mus musculus GN=Cacna2d1 PE=1 SV=1	Cacna2d1	0.107838	-0.0167757	-0.0777689	-0.0268351	0.107329	0.0187573	0.644989		0	184.447	26.5639	27	77	0	1
O08532-5	Isoform of O08532, Isoform 2E of Voltage-dependent calcium channel subunit alpha-2/delta-1 OS=Mus musculus GN=Cacna2d1	>sp|O08532-5|CA2D1_MOUSE Isoform of O08532, Isoform 2E of Voltage-dependent calcium channel subunit alpha-2/delta-1 OS=Mus musculus GN=Cacna2d1	Cacna2d1	0.121098	-0.0800115	0.0222598	-0.0311183	-0.10814	-0.0151824	0.727827		0	180.124	26.8561	27	73	0	1
A2A542	Isoform of Q8R3Z5, Voltage-dependent L-type calcium channel subunit beta-1 OS=Mus musculus GN=Cacnb1 PE=1 SV=1	>tr|A2A542|A2A542_MOUSE Isoform of Q8R3Z5, Voltage-dependent L-type calcium channel subunit beta-1 OS=Mus musculus GN=Cacnb1 PE=1 SV=1	Cacnb1	0.00430017	-0.0423108	-0.0674481	-0.0411619	0.0553586	-0.0182524	0.448363		0	91.4134	45.9119	12	41	1	12
Q4KL26	Isoform of O70578, Voltage-dependent calcium channel gamma subunit OS=Mus musculus GN=Cacng1 PE=2 SV=1	>tr|Q4KL26|Q4KL26_MOUSE Isoform of O70578, Voltage-dependent calcium channel gamma subunit OS=Mus musculus GN=Cacng1 PE=2 SV=1;>sp|O70578|CCG1_MOUSE Voltage-dependent calcium channel gamma-1 subunit OS=Mus musculus GN=Cacng1 PE=2 SV=1	Cacng1	0.157591	-0.0668495	-0.0183426	-0.0629224	0.404873	0.0828698	0.410829		0	11.5678	19.7309	3	3	3	3
Q8VHW3	Voltage-dependent calcium channel gamma-6 subunit OS=Mus musculus GN=Cacng6 PE=2 SV=1	>sp|Q8VHW3|CCG6_MOUSE Voltage-dependent calcium channel gamma-6 subunit OS=Mus musculus GN=Cacng6 PE=2 SV=1;>tr|Q14C42|Q14C42_MOUSE Isoform of Q8VHW3, Voltage-dependent calcium channel gamma subunit OS=Mus musculus GN=Cacng6 PE=2 SV=1	Cacng6	0.196945	-0.068306	0	-0.15808	0.145767	0.0232654	0.742057		0.000441241	9.88584	5.38462	2	3	0	2
Q9CXW3	Calcyclin-binding protein OS=Mus musculus GN=Cacybp PE=1 SV=1	>sp|Q9CXW3|CYBP_MOUSE Calcyclin-binding protein OS=Mus musculus GN=Cacybp PE=1 SV=1	Cacybp	0.280868	0.292158	0.281839	0.346623	0.189567	0.278211	0.000385763	+	0	15.3026	16.5939	4	6	4	4
B2RQC6	CAD protein OS=Mus musculus GN=Cad PE=1 SV=1	>sp|B2RQC6|PYR1_MOUSE CAD protein OS=Mus musculus GN=Cad PE=1 SV=1	Cad	-0.0466838	-0.0653944	-0.121331	-0.115011	-0.0292349	-0.075531	0.0146589	+	0.000929985	8.04642	1.16854	2	3	0	2
K4DI58	Isoform of Q99N28, Cell adhesion molecule 3 OS=Mus musculus GN=Cadm3 PE=1 SV=1	>tr|K4DI58|K4DI58_MOUSE Isoform of Q99N28, Cell adhesion molecule 3 OS=Mus musculus GN=Cadm3 PE=1 SV=1	Cadm3	-0.110342	-0.068306	-0.172556	-0.0731907	-0.337568	-0.152393	0.0378904	+	0.000929985	7.94071	9.53488	2	2	0	2
Q8CGU1	Calcium-binding and coiled-coil domain-containing protein 1 OS=Mus musculus GN=Calcoco1 PE=1 SV=2	>sp|Q8CGU1|CACO1_MOUSE Calcium-binding and coiled-coil domain-containing protein 1 OS=Mus musculus GN=Calcoco1 PE=1 SV=2	Calcoco1	0.0185421	0.0464985	0.123543	0.0986958	-0.218298	0.0137963	0.831927		0	13.2814	8.68307	4	4	0	4
E9QA16	Isoform of E9QA15, Protein Cald1 OS=Mus musculus GN=Cald1 PE=1 SV=1	>tr|E9QA16|E9QA16_MOUSE Isoform of E9QA15, Protein Cald1 OS=Mus musculus GN=Cald1 PE=1 SV=1	Cald1	-0.196547	-0.0423108	-0.039801	-0.246616	-0.147669	-0.134589	0.0310404	+	0	81.4082	27.7985	16	24	0	3
E9QA15	Protein Cald1 OS=Mus musculus GN=Cald1 PE=1 SV=1	>tr|E9QA15|E9QA15_MOUSE Protein Cald1 OS=Mus musculus GN=Cald1 PE=1 SV=1	Cald1	-0.0014363	0.366272	-0.0240338	-0.0850161	-0.0651173	0.0381337	0.671037		0	72.2531	17.7083	14	20	0	1
Q3UKW2	Isoform of P62204, Calmodulin OS=Mus musculus GN=Calm1 PE=1 SV=1	>tr|Q3UKW2|Q3UKW2_MOUSE Isoform of P62204, Calmodulin OS=Mus musculus GN=Calm1 PE=1 SV=1	Calm1	-0.023153	-0.0624886	0.0194961	-0.0154752	0.154894	0.0146547	0.715176		0	87.4051	61.9289	11	54	0	10
B2MWM9	Isoform of P14211, Calreticulin OS=Mus musculus GN=Calr PE=1 SV=1	>tr|B2MWM9|B2MWM9_MOUSE Isoform of P14211, Calreticulin OS=Mus musculus GN=Calr PE=1 SV=1;>sp|P14211|CALR_MOUSE Calreticulin OS=Mus musculus GN=Calr PE=1 SV=1	Calr	-0.0173299	-0.18512	0.0975714	0.148781	-0.16541	-0.0243015	0.73636		0	94.4829	52.8846	17	39	17	17
O35887	Calumenin OS=Mus musculus GN=Calu PE=1 SV=1	>sp|O35887|CALU_MOUSE Calumenin OS=Mus musculus GN=Calu PE=1 SV=1;>tr|Q3TUF3|Q3TUF3_MOUSE Isoform of O35887, Calumenin OS=Mus musculus GN=Calu PE=1 SV=1	Calu	-0.0615878	0.0532118	-0.0557426	-0.0239866	0.19716	0.021811	0.675435		0	32.3038	26.0317	7	12	0	1
Q6XLQ8	Isoform of O35887, Calumenin OS=Mus musculus GN=Calu PE=1 SV=1	>tr|Q6XLQ8|Q6XLQ8_MOUSE Isoform of O35887, Calumenin OS=Mus musculus GN=Calu PE=1 SV=1	Calu	0.412883	-0.234956	0.0468985	0.106515	-0.162168	0.0338345	0.781347		0	29.6505	27.9365	7	10	0	1
Q91YS8	Calcium/calmodulin-dependent protein kinase type 1 OS=Mus musculus GN=Camk1 PE=1 SV=1	>sp|Q91YS8|KCC1A_MOUSE Calcium/calmodulin-dependent protein kinase type 1 OS=Mus musculus GN=Camk1 PE=1 SV=1;>tr|Q3UY68|Q3UY68_MOUSE Isoform of Q91YS8, Calcium/calmodulin-dependent protein kinase I OS=Mus musculus GN=Camk1 PE=1 SV=1	Camk1	0.130308	-0.0726844	0.109317	0.0249704	-0.139676	0.010447	0.850195		0.000547645	8.37325	8.02139	2	2	1	2
P11798	Calcium/calmodulin-dependent protein kinase type II subunit alpha OS=Mus musculus GN=Camk2a PE=1 SV=2	>sp|P11798|KCC2A_MOUSE Calcium/calmodulin-dependent protein kinase type II subunit alpha OS=Mus musculus GN=Camk2a PE=1 SV=2	Camk2a	0.0700474	0.0124551	-0.0586601	-0.00560825	0.149686	0.033584	0.398513		0	47.753	30.3347	7	15	0	1
F8WIS9	Isoform of P11798, Calcium/calmodulin-dependent protein kinase type II subunit alpha OS=Mus musculus GN=Camk2a PE=1 SV=1	>tr|F8WIS9|F8WIS9_MOUSE Isoform of P11798, Calcium/calmodulin-dependent protein kinase type II subunit alpha OS=Mus musculus GN=Camk2a PE=1 SV=1	Camk2a	0.548621	-0.274757	0.129964	0.0111513	0.0413654	0.0912689	0.530151		0	47.8296	31.2883	7	17	0	1
Q5SVJ0	Isoform of P28652, Calcium/calmodulin-dependent protein kinase II, beta, isoform CRA_b OS=Mus musculus GN=Camk2b PE=1 SV=1	>tr|Q5SVJ0|Q5SVJ0_MOUSE Isoform of P28652, Calcium/calmodulin-dependent protein kinase II, beta, isoform CRA_b OS=Mus musculus GN=Camk2b PE=1 SV=1	Camk2b	-0.0187835	0.074487	0.0804356	-0.131778	0.0829445	0.0174612	0.698183		0	90.5895	34.2342	13	31	0	8
E9Q1T1	Isoform of Q6PHZ2, Calcium/calmodulin-dependent protein kinase type II subunit delta OS=Mus musculus GN=Camk2d PE=1 SV=1	>tr|E9Q1T1|E9Q1T1_MOUSE Isoform of Q6PHZ2, Calcium/calmodulin-dependent protein kinase type II subunit delta OS=Mus musculus GN=Camk2d PE=1 SV=1	Camk2d	0.213134	0.0823849	0.0536686	0.151303	0.0567504	0.111448	0.0226359	+	0	63.9556	34.1463	11	25	0	3
F7A856	Isoform of Q6PHZ2, Calcium/calmodulin-dependent protein kinase type II subunit delta (Fragment) OS=Mus musculus GN=Camk2d PE=1 SV=1	>tr|F7A856|F7A856_MOUSE Isoform of Q6PHZ2, Calcium/calmodulin-dependent protein kinase type II subunit delta (Fragment) OS=Mus musculus GN=Camk2d PE=1 SV=1	Camk2d	0.509828	-0.322623	-0.142841	-0.333872	0.100597	-0.0377823	0.822687		0	25.5344	48.5437	6	8	0	1
Q923T9	Calcium/calmodulin-dependent protein kinase type II subunit gamma OS=Mus musculus GN=Camk2g PE=1 SV=1	>sp|Q923T9|KCC2G_MOUSE Calcium/calmodulin-dependent protein kinase type II subunit gamma OS=Mus musculus GN=Camk2g PE=1 SV=1	Camk2g	-0.125922	-0.246451	-0.253811	-0.0924565	-0.138082	-0.171345	0.00658014	+	0	51.1116	31.38	9	23	0	1
Q923T9-3	Isoform of Q923T9, Isoform 3 of Calcium/calmodulin-dependent protein kinase type II subunit gamma OS=Mus musculus GN=Camk2g	>sp|Q923T9-3|KCC2G_MOUSE Isoform of Q923T9, Isoform 3 of Calcium/calmodulin-dependent protein kinase type II subunit gamma OS=Mus musculus GN=Camk2g	Camk2g	-0.167236	0.224773	-0.11221	-0.202474	0.0719733	-0.0370345	0.670298		0	51.0924	30.101	9	23	1	1
P49070	Calcium signal-modulating cyclophilin ligand OS=Mus musculus GN=Camlg PE=1 SV=2	>sp|P49070|CAMLG_MOUSE Calcium signal-modulating cyclophilin ligand OS=Mus musculus GN=Camlg PE=1 SV=2	Camlg	-0.437704	-0.166281	0.0949483	0.0802838	-0.0895445	-0.10366	0.346343		0.0024443	4.13099	10.2041	2	2	2	2
A0A0A0MQE5	Isoform of A2AHC3, Calmodulin-regulated spectrin-associated protein 1 OS=Mus musculus GN=Camsap1 PE=1 SV=1	>tr|A0A0A0MQE5|A0A0A0MQE5_MOUSE Isoform of A2AHC3, Calmodulin-regulated spectrin-associated protein 1 OS=Mus musculus GN=Camsap1 PE=1 SV=1	Camsap1	-0.0289998	0.151586	0.00280131	0.0882034	0.212227	0.0851637	0.130953		0.000547645	8.93527	1.89633	3	3	0	3
Q6ZQ38	Cullin-associated NEDD8-dissociated protein 1 OS=Mus musculus GN=Cand1 PE=1 SV=2	>sp|Q6ZQ38|CAND1_MOUSE Cullin-associated NEDD8-dissociated protein 1 OS=Mus musculus GN=Cand1 PE=1 SV=2	Cand1	-0.152801	-0.124773	0.0949483	-0.136384	0.00577666	-0.0626466	0.265607		0	28.364	7.15447	7	9	5	6
Q6ZQ73	Cullin-associated NEDD8-dissociated protein 2 OS=Mus musculus GN=Cand2 PE=1 SV=2	>sp|Q6ZQ73|CAND2_MOUSE Cullin-associated NEDD8-dissociated protein 2 OS=Mus musculus GN=Cand2 PE=1 SV=2	Cand2	0.115808	0.161562	0.0830851	0.00697967	0.188298	0.111146	0.0248665	+	0	96.5506	15.1417	17	43	16	16
P35564	Calnexin OS=Mus musculus GN=Canx PE=1 SV=1	>sp|P35564|CALX_MOUSE Calnexin OS=Mus musculus GN=Canx PE=1 SV=1;>tr|Q5SUC3|Q5SUC3_MOUSE Isoform of P35564, Calnexin OS=Mus musculus GN=Canx PE=1 SV=1	Canx	-0.0115301	-0.0918128	0.0857298	0.0413803	-0.37461	-0.0701685	0.43859		0	50.4912	23.181	10	18	10	10
P40124	Adenylyl cyclase-associated protein 1 OS=Mus musculus GN=Cap1 PE=1 SV=4	>sp|P40124|CAP1_MOUSE Adenylyl cyclase-associated protein 1 OS=Mus musculus GN=Cap1 PE=1 SV=4	Cap1	0.0971412	0.136492	0.277218	0.538993	0.0870372	0.227377	0.0555183		0	17.3696	10.3376	4	5	4	4
Q9CYT6	Adenylyl cyclase-associated protein 2 OS=Mus musculus GN=Cap2 PE=1 SV=1	>sp|Q9CYT6|CAP2_MOUSE Adenylyl cyclase-associated protein 2 OS=Mus musculus GN=Cap2 PE=1 SV=1	Cap2	0.169127	0.319146	0.184032	0.24638	0.386172	0.260971	0.00312467	+	0	69.8433	34.2437	11	25	2	11
Q99LB4	Isoform of P24452, Capping protein (Actin filament), gelsolin-like OS=Mus musculus GN=Capg PE=1 SV=1	>tr|Q99LB4|Q99LB4_MOUSE Isoform of P24452, Capping protein (Actin filament), gelsolin-like OS=Mus musculus GN=Capg PE=1 SV=1	Capg	0.135545	-0.0451761	0.0291462	0.29851	0.152292	0.114064	0.123119		0	22.4237	20.3438	5	8	0	5
Q3TI07	Isoform of O35350, Calpain-1 catalytic subunit OS=Mus musculus GN=Capn1 PE=1 SV=1	>tr|Q3TI07|Q3TI07_MOUSE Isoform of O35350, Calpain-1 catalytic subunit OS=Mus musculus GN=Capn1 PE=1 SV=1;>sp|O35350|CAN1_MOUSE Calpain-1 catalytic subunit OS=Mus musculus GN=Capn1 PE=1 SV=1	Capn1	-0.0202385	-0.0027824	-0.0084369	0.00837145	0.0829445	0.0119716	0.549376		0	90.4225	23.2819	15	36	15	15
O08529	Calpain-2 catalytic subunit OS=Mus musculus GN=Capn2 PE=1 SV=4	>sp|O08529|CAN2_MOUSE Calpain-2 catalytic subunit OS=Mus musculus GN=Capn2 PE=1 SV=4	Capn2	0.0850119	0.00416365	-0.0340476	0.0139257	0.157491	0.045309	0.253645		0	75.5918	28.7143	14	28	14	14
Q64691	Calpain-3 OS=Mus musculus GN=Capn3 PE=2 SV=2	>sp|Q64691|CAN3_MOUSE Calpain-3 OS=Mus musculus GN=Capn3 PE=2 SV=2	Capn3	0.0904154	0.0652176	-0.0240338	0.0440972	0.058141	0.0467675	0.0718124		0	89.6215	23.6297	16	31	6	16
Q9R1S8	Calpain-7 OS=Mus musculus GN=Capn7 PE=2 SV=1	>sp|Q9R1S8|CAN7_MOUSE Calpain-7 OS=Mus musculus GN=Capn7 PE=2 SV=1	Capn7	-0.305868	-0.364955	-0.0441313	-0.0541788	-0.285493	-0.210925	0.0351068	+	0.00694619	2.51399	1.10701	1	1	1	1
D3YW48	Isoform of O88456, Calpain small subunit 1 (Fragment) OS=Mus musculus GN=Capns1 PE=1 SV=1	>tr|D3YW48|D3YW48_MOUSE Isoform of O88456, Calpain small subunit 1 (Fragment) OS=Mus musculus GN=Capns1 PE=1 SV=1	Capns1	0.0604432	-0.061038	-0.0226088	0.0736507	0.0243924	0.0149679	0.585751		0	38.5417	59.3361	6	13	1	6
Q60865	Caprin-1 OS=Mus musculus GN=Caprin1 PE=1 SV=2	>sp|Q60865|CAPR1_MOUSE Caprin-1 OS=Mus musculus GN=Caprin1 PE=1 SV=2	Caprin1	-0.218092	0.0505303	-0.0140889	-0.141006	-0.0711854	-0.0787685	0.169301		0	17.4004	7.63791	6	10	3	6
Q5RKN9	Isoform of P47753, Capping protein (Actin filament) muscle Z-line, alpha 1 OS=Mus musculus GN=Capza1 PE=1 SV=1	>tr|Q5RKN9|Q5RKN9_MOUSE Isoform of P47753, Capping protein (Actin filament) muscle Z-line, alpha 1 OS=Mus musculus GN=Capza1 PE=1 SV=1	Capza1	0.101162	-0.0266523	0.0373668	0.129723	0.0286542	0.0540506	0.1231		0	51.0422	46.5035	8	21	1	7
P47754	F-actin-capping protein subunit alpha-2 OS=Mus musculus GN=Capza2 PE=1 SV=3	>sp|P47754|CAZA2_MOUSE F-actin-capping protein subunit alpha-2 OS=Mus musculus GN=Capza2 PE=1 SV=3;>tr|Q5DQJ3|Q5DQJ3_MOUSE Isoform of P47754, Capping protein (Actin filament) muscle Z-line, alpha 2, isoform CRA_c OS=Mus musculus GN=Capza2 PE=1 SV=1	Capza2	0.0659393	-0.0337487	-0.113726	-0.0325487	0.2022	0.0176232	0.761478		0	110.23	61.1888	11	46	2	10
P47757	F-actin-capping protein subunit beta OS=Mus musculus GN=Capzb PE=1 SV=3	>sp|P47757|CAPZB_MOUSE F-actin-capping protein subunit beta OS=Mus musculus GN=Capzb PE=1 SV=3	Capzb	-0.0918658	-0.0365972	-0.0169234	-0.0570874	0.194633	-0.00156808	0.976759		0	94.3457	57.0397	16	62	3	16
K3W4M4	Isoform of Q9CZ42, ATP-dependent (S)-NAD(P)H-hydrate dehydratase OS=Mus musculus GN=Carkd PE=1 SV=1	>tr|K3W4M4|K3W4M4_MOUSE Isoform of Q9CZ42, ATP-dependent (S)-NAD(P)H-hydrate dehydratase OS=Mus musculus GN=Carkd PE=1 SV=1	Carkd	-0.0811961	-0.00976207	-0.10767	-0.0835327	-0.274949	-0.111422	0.0646429		0	39.1492	26.3014	5	10	0	5
D3YUP1	Isoform of Q9WVG6, Histone-arginine methyltransferase CARM1 OS=Mus musculus GN=Carm1 PE=1 SV=1	>tr|D3YUP1|D3YUP1_MOUSE Isoform of Q9WVG6, Histone-arginine methyltransferase CARM1 OS=Mus musculus GN=Carm1 PE=1 SV=1	Carm1	0.219313	-0.109698	-0.0197633	0.0868865	-0.34674	-0.0340003	0.739884		0.000547645	8.48428	4.60829	2	2	0	2
E9PX09	Isoform of Q6ZPS2, Carnosine synthase 1 OS=Mus musculus GN=Carns1 PE=4 SV=1	>tr|E9PX09|E9PX09_MOUSE Isoform of Q6ZPS2, Carnosine synthase 1 OS=Mus musculus GN=Carns1 PE=4 SV=1	Carns1	-0.040765	0.214029	0.249181	-0.18487	-0.162168	0.0150815	0.877601		0.00469443	3.18177	2.00634	1	1	0	1
Q9ER72	Cysteine--tRNA ligase, cytoplasmic OS=Mus musculus GN=Cars PE=1 SV=2	>sp|Q9ER72|SYCC_MOUSE Cysteine--tRNA ligase, cytoplasmic OS=Mus musculus GN=Cars PE=1 SV=2	Cars	-0.0872834	0.0491876	0.0305196	-0.00842048	0.112692	0.019339	0.590062		0	40.2003	16.9675	11	12	1	11
Q8BYM8	Probable cysteine--tRNA ligase, mitochondrial OS=Mus musculus GN=Cars2 PE=1 SV=2	>sp|Q8BYM8|SYCM_MOUSE Probable cysteine--tRNA ligase, mitochondrial OS=Mus musculus GN=Cars2 PE=1 SV=2	Cars2	-0.0995356	0.00969646	-0.199672	-0.228469	-0.34674	-0.172944	0.045582	+	0	23.1714	13.2486	5	7	1	1
G3X975	Isoform of Q8BYM8, MCG11180, isoform CRA_a OS=Mus musculus GN=Cars2 PE=1 SV=1	>tr|G3X975|G3X975_MOUSE Isoform of Q8BYM8, MCG11180, isoform CRA_a OS=Mus musculus GN=Cars2 PE=1 SV=1	Cars2	0.0618192	0.257697	-0.103146	-0.151848	-0.00870842	0.0111629	0.884132		0	22.8696	13.4058	5	6	1	1
O70589	Peripheral plasma membrane protein CASK OS=Mus musculus GN=Cask PE=1 SV=2	>sp|O70589|CSKP_MOUSE Peripheral plasma membrane protein CASK OS=Mus musculus GN=Cask PE=1 SV=2	Cask	-0.228146	-0.130847	0.110616	0.00976207	0.119368	-0.0238496	0.744045		0.0323688	1.03212	1.2959	1	1	0	1
Q8VHK1	Caskin-2 OS=Mus musculus GN=Caskin2 PE=1 SV=3	>sp|Q8VHK1|CSKI2_MOUSE Caskin-2 OS=Mus musculus GN=Caskin2 PE=1 SV=3	Caskin2	-0.890831	-0.264703	0.129964	-0.45524	0.442628	-0.207637	0.419728		0.00237741	6.05868	3.08077	2	2	2	2
O08736	Caspase-12 OS=Mus musculus GN=Casp12 PE=1 SV=1	>sp|O08736|CASPC_MOUSE Caspase-12 OS=Mus musculus GN=Casp12 PE=1 SV=1	Casp12	-0.0857591	0.27503	0.452404	0.166344	0.274564	0.216517	0.0705192		0.000547645	8.15388	5.01193	2	3	0	2
P70677	Caspase-3 OS=Mus musculus GN=Casp3 PE=1 SV=1	>sp|P70677|CASP3_MOUSE Caspase-3 OS=Mus musculus GN=Casp3 PE=1 SV=1	Casp3	0.597825	0.487213	0.9508	0.795109	0.348027	0.635795	0.00408627	+	0.00237741	4.67965	3.97112	1	1	1	1
A0A087WQT6	Isoform of O89110, Caspase-8 OS=Mus musculus GN=Casp8 PE=1 SV=1	>tr|A0A087WQT6|A0A087WQT6_MOUSE Isoform of O89110, Caspase-8 OS=Mus musculus GN=Casp8 PE=1 SV=1	Casp8	0.132929	0.186202	0.312645	0.156334	-0.100363	0.13755	0.109635		0.00237741	4.87615	4.6	1	1	0	1
O09165	Calsequestrin-1 OS=Mus musculus GN=Casq1 PE=1 SV=3	>sp|O09165|CASQ1_MOUSE Calsequestrin-1 OS=Mus musculus GN=Casq1 PE=1 SV=3	Casq1	0.107838	0.166523	-0.174137	-0.0112382	0.587372	0.135272	0.347333		0	102.434	43.2099	11	88	6	11
O09161	Calsequestrin-2 OS=Mus musculus GN=Casq2 PE=1 SV=3	>sp|O09161|CASQ2_MOUSE Calsequestrin-2 OS=Mus musculus GN=Casq2 PE=1 SV=3	Casq2	-0.403124	0.21043	-0.0986347	-0.349833	-0.380249	-0.204282	0.156353		0	28.1885	19.5181	6	14	0	6
P51125	Calpastatin OS=Mus musculus GN=Cast PE=1 SV=2	>sp|P51125|ICAL_MOUSE Calpastatin OS=Mus musculus GN=Cast PE=1 SV=2	Cast	-0.0979984	0.085008	0.123543	-0.102938	0.245565	0.0506359	0.49274		0	54.7128	22.8426	11	20	0	11
P24270	Catalase OS=Mus musculus GN=Cat PE=1 SV=4	>sp|P24270|CATA_MOUSE Catalase OS=Mus musculus GN=Cat PE=1 SV=4	Cat	-0.325521	-0.00976207	-0.00140278	-0.0325487	-0.168659	-0.107579	0.159435		0	63.9295	30.3605	12	20	8	12
P49817	Caveolin-1 OS=Mus musculus GN=Cav1 PE=1 SV=1	>sp|P49817|CAV1_MOUSE Caveolin-1 OS=Mus musculus GN=Cav1 PE=1 SV=1	Cav1	-0.132202	-0.0195906	-0.230594	-0.181692	0.00721709	-0.111372	0.0721339		0	31.2796	41.0112	7	16	0	7
Q9WVC3	Caveolin-2 OS=Mus musculus GN=Cav2 PE=1 SV=1	>sp|Q9WVC3|CAV2_MOUSE Caveolin-2 OS=Mus musculus GN=Cav2 PE=1 SV=1	Cav2	-0.391779	-0.103711	-0.0777689	-0.611085	0.0314888	-0.230571	0.1226		0	27.0601	32.0988	3	8	1	3
Q08024	Core-binding factor subunit beta OS=Mus musculus GN=Cbfb PE=1 SV=1	>sp|Q08024|PEBB_MOUSE Core-binding factor subunit beta OS=Mus musculus GN=Cbfb PE=1 SV=1	Cbfb	-0.0736229	0.127614	0.0496105	0.199625	0.473179	0.155281	0.164833		0.00200778	6.50269	12.2995	2	3	0	2
P22682	E3 ubiquitin-protein ligase CBL OS=Mus musculus GN=Cbl PE=1 SV=3	>sp|P22682|CBL_MOUSE E3 ubiquitin-protein ligase CBL OS=Mus musculus GN=Cbl PE=1 SV=3	Cbl	0.0410407	0.168998	0.306989	0.208129	-0.0545591	0.13412	0.102542		0.0024443	3.96658	0.985761	1	2	1	1
P48758	Carbonyl reductase [NADPH] 1 OS=Mus musculus GN=Cbr1 PE=1 SV=3	>sp|P48758|CBR1_MOUSE Carbonyl reductase [NADPH] 1 OS=Mus musculus GN=Cbr1 PE=1 SV=3;>tr|B2RXY7|B2RXY7_MOUSE Isoform of P48758, Carbonyl reductase 1 OS=Mus musculus GN=Cbr1 PE=1 SV=1	Cbr1	0.0213736	-0.0238235	-0.00561917	-0.0585439	-0.120672	-0.0374569	0.201407		0	28.8513	22.0217	5	10	5	5
Q8K354	Carbonyl reductase [NADPH] 3 OS=Mus musculus GN=Cbr3 PE=1 SV=1	>sp|Q8K354|CBR3_MOUSE Carbonyl reductase [NADPH] 3 OS=Mus musculus GN=Cbr3 PE=1 SV=1	Cbr3	0.220546	0.21283	0.060407	0.199625	0.230843	0.18485	0.00422337	+	0.0404267	0.850473	4.69314	1	1	1	1
Q91VT4	Carbonyl reductase family member 4 OS=Mus musculus GN=Cbr4 PE=1 SV=2	>sp|Q91VT4|CBR4_MOUSE Carbonyl reductase family member 4 OS=Mus musculus GN=Cbr4 PE=1 SV=2	Cbr4	-0.323724	-0.058141	-0.0140889	-0.409916	-0.238642	-0.208902	0.0512134		0	21.619	16.5254	3	6	1	3
Q8VEH6	COBW domain-containing protein 1 OS=Mus musculus GN=Cbwd1 PE=1 SV=1	>sp|Q8VEH6|CBWD1_MOUSE COBW domain-containing protein 1 OS=Mus musculus GN=Cbwd1 PE=1 SV=1	Cbwd1	0.0382474	0.0691975	-0.0155055	-0.0440444	0.241898	0.0579587	0.311502		0	19.8179	24.4275	5	6	1	5
P83917	Chromobox protein homolog 1 OS=Mus musculus GN=Cbx1 PE=1 SV=1	>sp|P83917|CBX1_MOUSE Chromobox protein homolog 1 OS=Mus musculus GN=Cbx1 PE=1 SV=1	Cbx1	-0.0888093	-0.0111621	-0.0169234	0.179996	-0.0440776	0.0038047	0.938235		0.00237741	5.39147	9.18919	1	1	0	1
P23198	Chromobox protein homolog 3 OS=Mus musculus GN=Cbx3 PE=1 SV=2	>sp|P23198|CBX3_MOUSE Chromobox protein homolog 3 OS=Mus musculus GN=Cbx3 PE=1 SV=2	Cbx3	-0.13063	-0.058141	0.220589	0.181231	0.0623047	0.0550707	0.459323		0.0251355	1.23433	6.55738	1	1	0	1
Q61686	Chromobox protein homolog 5 OS=Mus musculus GN=Cbx5 PE=1 SV=1	>sp|Q61686|CBX5_MOUSE Chromobox protein homolog 5 OS=Mus musculus GN=Cbx5 PE=1 SV=1	Cbx5	0.153725	0.020699	0.277218	0.456758	-0.17518	0.146644	0.24558		0.00237741	4.7416	5.75916	1	1	1	1
Q8K1A6	Coiled-coil and C2 domain-containing protein 1A OS=Mus musculus GN=Cc2d1a PE=1 SV=2	>sp|Q8K1A6|C2D1A_MOUSE Coiled-coil and C2 domain-containing protein 1A OS=Mus musculus GN=Cc2d1a PE=1 SV=2	Cc2d1a	0.0984826	-0.0266523	0.239713	0.143724	-0.447722	0.00150901	0.990585		0.00823011	2.39009	0.848356	1	1	0	1
Q8BRN9	Coiled-coil and C2 domain-containing protein 1B OS=Mus musculus GN=Cc2d1b PE=1 SV=1	>sp|Q8BRN9|C2D1B_MOUSE Coiled-coil and C2 domain-containing protein 1B OS=Mus musculus GN=Cc2d1b PE=1 SV=1	Cc2d1b	0.140762	-0.798004	-0.306588	-0.404349	-0.781541	-0.429944	0.068145		0.0143159	1.95821	3.30189	1	1	0	1
Q8CFW7	Coiled-coil and C2 domain-containing protein 2A OS=Mus musculus GN=Cc2d2a PE=1 SV=1	>sp|Q8CFW7|C2D2A_MOUSE Coiled-coil and C2 domain-containing protein 2A OS=Mus musculus GN=Cc2d2a PE=1 SV=1	Cc2d2a	-0.152801	0.180082	-0.374032	-0.102938	0.757939	0.06165	0.767878		0.0238846	1.31025	0.673607	1	1	0	1
Q8CH18	Cell division cycle and apoptosis regulator protein 1 OS=Mus musculus GN=Ccar1 PE=1 SV=1	>sp|Q8CH18|CCAR1_MOUSE Cell division cycle and apoptosis regulator protein 1 OS=Mus musculus GN=Ccar1 PE=1 SV=1	Ccar1	0.0645672	0	-0.153718	0.150043	-0.28373	-0.0445676	0.597156		0.00421311	3.30963	1.04712	1	1	0	1
Q8VDP4	Cell cycle and apoptosis regulator protein 2 OS=Mus musculus GN=Ccar2 PE=1 SV=2	>sp|Q8VDP4|CCAR2_MOUSE Cell cycle and apoptosis regulator protein 2 OS=Mus musculus GN=Ccar2 PE=1 SV=2	Ccar2	-0.078162	0.0124551	-0.296221	0.230963	-0.0336717	-0.0329274	0.716881		0.00237741	4.96337	2.1692	1	1	1	1
Q05CI8	Isoform of Q8BTY1, Ccbl1 protein OS=Mus musculus GN=Ccbl1 PE=1 SV=1	>tr|Q05CI8|Q05CI8_MOUSE Isoform of Q8BTY1, Ccbl1 protein OS=Mus musculus GN=Ccbl1 PE=1 SV=1;>sp|Q8BTY1|KAT1_MOUSE Kynurenine--oxoglutarate transaminase 1 OS=Mus musculus GN=Ccbl1 PE=1 SV=1	Ccbl1	-0.0363418	-0.0523644	-0.0971342	-0.0556323	0.00433462	-0.0474276	0.0443022	+	0	31.3798	21.6981	5	8	0	5
Q71RI9	Kynurenine--oxoglutarate transaminase 3 OS=Mus musculus GN=Ccbl2 PE=1 SV=1	>sp|Q71RI9|KAT3_MOUSE Kynurenine--oxoglutarate transaminase 3 OS=Mus musculus GN=Ccbl2 PE=1 SV=1	Ccbl2	0.0480002	-0.386595	-0.0441313	0.0629739	-0.847707	-0.233492	0.250135		0.00237741	4.72469	3.07692	1	1	0	1
Q8VE99	Coiled-coil domain-containing protein 115 OS=Mus musculus GN=Ccdc115 PE=1 SV=1	>sp|Q8VE99|CC115_MOUSE Coiled-coil domain-containing protein 115 OS=Mus musculus GN=Ccdc115 PE=1 SV=1	Ccdc115	-0.0526269	-0.204207	-0.136663	0.479016	-0.335741	-0.0500444	0.739064		0.0024443	4.1549	9.44444	1	1	1	1
Q8R344	Coiled-coil domain-containing protein 12 OS=Mus musculus GN=Ccdc12 PE=1 SV=2	>sp|Q8R344|CCD12_MOUSE Coiled-coil domain-containing protein 12 OS=Mus musculus GN=Ccdc12 PE=1 SV=2	Ccdc12	0.398797	0.215227	0.0387324	0.275574	0.0371408	0.193094	0.0507487		0.00237741	5.4734	13.8554	1	1	0	1
Q9D8X2	Coiled-coil domain-containing protein 124 OS=Mus musculus GN=Ccdc124 PE=1 SV=1	>sp|Q9D8X2|CC124_MOUSE Coiled-coil domain-containing protein 124 OS=Mus musculus GN=Ccdc124 PE=1 SV=1	Ccdc124	-0.164016	-0.124773	0.0250185	-0.105947	-0.193265	-0.112596	0.0401696	+	0	24.4908	38.2488	7	10	7	7
Q8C7V8	Coiled-coil domain-containing protein 134 OS=Mus musculus GN=Ccdc134 PE=1 SV=1	>sp|Q8C7V8|CC134_MOUSE Coiled-coil domain-containing protein 134 OS=Mus musculus GN=Ccdc134 PE=1 SV=1	Ccdc134	0.111829	-0.0224113	-0.0297474	0.128443	0.233307	0.084284	0.164829		0.000547645	8.46912	13.1004	2	2	0	2
Q8CDI6	Coiled-coil domain-containing protein 158 OS=Mus musculus GN=Ccdc158 PE=2 SV=1	>sp|Q8CDI6|CD158_MOUSE Coiled-coil domain-containing protein 158 OS=Mus musculus GN=Ccdc158 PE=2 SV=1	Ccdc158	-0.17694	0.108404	0.13508	-0.134847	0.178102	0.0219595	0.780731		0.0393689	0.861066	0.721371	1	1	0	1
Q9D162-2	Isoform of Q9D162, Isoform 2 of Coiled-coil domain-containing protein 167 OS=Mus musculus GN=Ccdc167	>sp|Q9D162-2|CC167_MOUSE Isoform of Q9D162, Isoform 2 of Coiled-coil domain-containing protein 167 OS=Mus musculus GN=Ccdc167	Ccdc167	0.145961	-0.0423108	-0.0240338	-0.104442	-0.178452	-0.0406553	0.492856		0.00237741	5.32258	14.4231	1	1	0	1
Q9JIG7	Coiled-coil domain-containing protein 22 OS=Mus musculus GN=Ccdc22 PE=1 SV=1	>sp|Q9JIG7|CCD22_MOUSE Coiled-coil domain-containing protein 22 OS=Mus musculus GN=Ccdc22 PE=1 SV=1	Ccdc22	0.0171241	0.00416365	0.0617509	0	-0.0818665	0.000234455	0.992442		0	12.9423	8.61244	3	3	3	3
Q78PG9	Coiled-coil domain-containing protein 25 OS=Mus musculus GN=Ccdc25 PE=1 SV=1	>sp|Q78PG9|CCD25_MOUSE Coiled-coil domain-containing protein 25 OS=Mus musculus GN=Ccdc25 PE=1 SV=1;>tr|A0PK78|A0PK78_MOUSE Isoform of Q78PG9, Coiled-coil domain containing 25 OS=Mus musculus GN=Ccdc25 PE=1 SV=1	Ccdc25	0.0971412	0.105823	-0.00421228	0.151303	0.012965	0.072604	0.0693496		0	13.7802	18.2692	3	3	3	3
Q9CR29	Coiled-coil domain-containing protein 43 OS=Mus musculus GN=Ccdc43 PE=1 SV=1	>sp|Q9CR29|CCD43_MOUSE Coiled-coil domain-containing protein 43 OS=Mus musculus GN=Ccdc43 PE=1 SV=1	Ccdc43	0.140762	0.0478436	0.0181123	0.128443	0.0664564	0.0803236	0.0269846	+	0	14.6579	20.2703	3	4	0	3
Q9D024	Coiled-coil domain-containing protein 47 OS=Mus musculus GN=Ccdc47 PE=1 SV=2	>sp|Q9D024|CCD47_MOUSE Coiled-coil domain-containing protein 47 OS=Mus musculus GN=Ccdc47 PE=1 SV=2	Ccdc47	0.128996	0.142801	0.0305196	0.0802838	0.124687	0.101457	0.00790127	+	0	24.6519	13.4576	4	5	0	4
Q810U5	Coiled-coil domain-containing protein 50 OS=Mus musculus GN=Ccdc50 PE=1 SV=1	>sp|Q810U5|CCD50_MOUSE Coiled-coil domain-containing protein 50 OS=Mus musculus GN=Ccdc50 PE=1 SV=1	Ccdc50	0.0904154	-0.13237	-0.10164	0.124598	0.207223	0.037645	0.599512		0.00237741	4.86614	3.93443	1	2	0	1
Q3URS9	Coiled-coil domain-containing protein 51 OS=Mus musculus GN=Ccdc51 PE=1 SV=1	>sp|Q3URS9|CCD51_MOUSE Coiled-coil domain-containing protein 51 OS=Mus musculus GN=Ccdc51 PE=1 SV=1	Ccdc51	-0.3675	0.00693271	-0.14439	-0.367777	-0.203227	-0.215192	0.0388361	+	0.000441241	10.1666	7.63547	2	3	0	2
Q8R3Q6	Coiled-coil domain-containing protein 58 OS=Mus musculus GN=Ccdc58 PE=1 SV=1	>sp|Q8R3Q6|CCD58_MOUSE Coiled-coil domain-containing protein 58 OS=Mus musculus GN=Ccdc58 PE=1 SV=1	Ccdc58	-0.773307	-0.120234	-0.0630474	-0.275119	0.0201177	-0.242318	0.161356		0	12.631	16.6667	2	4	0	2
D3YZP9	Coiled-coil domain-containing protein 6 OS=Mus musculus GN=Ccdc6 PE=1 SV=1	>sp|D3YZP9|CCDC6_MOUSE Coiled-coil domain-containing protein 6 OS=Mus musculus GN=Ccdc6 PE=1 SV=1	Ccdc6	0.128996	-0.0962632	-0.0601211	0.211758	0.0897593	0.0548259	0.398394		0.00237741	4.94769	3.62473	1	1	1	1
D3YUZ0	Isoform of Q9D4V3, Coiled-coil domain containing 83, isoform CRA_c OS=Mus musculus GN=Ccdc83 PE=4 SV=1	>tr|D3YUZ0|D3YUZ0_MOUSE Isoform of Q9D4V3, Coiled-coil domain containing 83, isoform CRA_c OS=Mus musculus GN=Ccdc83 PE=4 SV=1	Ccdc83	0.1105	-0.111198	-0.0836998	0.0468092	0.321639	0.0568099	0.50578		0.0181731	1.62856	2.94118	1	2	1	1
D3YW42	Isoform of Q8VC31, Coiled-coil domain-containing protein 9 OS=Mus musculus GN=Ccdc9 PE=1 SV=2	>tr|D3YW42|D3YW42_MOUSE Isoform of Q8VC31, Coiled-coil domain-containing protein 9 OS=Mus musculus GN=Ccdc9 PE=1 SV=2	Ccdc9	-0.0888093	0.154086	0.0291462	0.109112	0.162672	0.0732415	0.193531		0.000441241	10.0073	6.79117	4	4	0	4
Q9D8L5	Coiled-coil domain-containing protein 91 OS=Mus musculus GN=Ccdc91 PE=1 SV=2	>sp|Q9D8L5|CCD91_MOUSE Coiled-coil domain-containing protein 91 OS=Mus musculus GN=Ccdc91 PE=1 SV=2	Ccdc91	-0.73936	0.198367	-0.0226088	-0.47067	0.127339	-0.181387	0.374465		0.00252252	3.87811	2.48869	1	1	1	1
Q7TQK5	Coiled-coil domain-containing protein 93 OS=Mus musculus GN=Ccdc93 PE=1 SV=1	>sp|Q7TQK5|CCD93_MOUSE Coiled-coil domain-containing protein 93 OS=Mus musculus GN=Ccdc93 PE=1 SV=1	Ccdc93	-0.22311	-0.0380234	0.0896878	0	0.0399585	-0.0262975	0.649244		0	15.3612	7.15421	4	5	1	4
Q8BGU5	Cyclin-Y OS=Mus musculus GN=Ccny PE=1 SV=1	>sp|Q8BGU5|CCNY_MOUSE Cyclin-Y OS=Mus musculus GN=Ccny PE=1 SV=1	Ccny	0.0618192	0.156582	0.269097	0.0882034	0.419011	0.198943	0.0387764	+	0.000547645	8.91676	9.09091	2	2	0	2
Q640L3-2	Isoform of Q640L3, Isoform 2 of Cell cycle progression protein 1 OS=Mus musculus GN=Ccpg1	>sp|Q640L3-2|CCPG1_MOUSE Isoform of Q640L3, Isoform 2 of Cell cycle progression protein 1 OS=Mus musculus GN=Ccpg1	Ccpg1	-0.269076	0.0438044	-0.0513775	-0.330349	0.178102	-0.0857792	0.41823		0	13.9367	7.09838	5	6	0	5
Q543K2	Isoform of Q9WU84, Copper chaperone for superoxide dismutase OS=Mus musculus GN=Ccs PE=1 SV=1	>tr|Q543K2|Q543K2_MOUSE Isoform of Q9WU84, Copper chaperone for superoxide dismutase OS=Mus musculus GN=Ccs PE=1 SV=1;>sp|Q9WU84|CCS_MOUSE Copper chaperone for superoxide dismutase OS=Mus musculus GN=Ccs PE=1 SV=1	Ccs	0.113156	-0.0111621	0.0455408	0.0973885	-0.0590745	0.0371698	0.31599		0.000441241	9.0353	7.29927	2	3	2	2
Q542X7	Isoform of P80314, Chaperonin subunit 2 (Beta), isoform CRA_a OS=Mus musculus GN=Cct2 PE=1 SV=1	>tr|Q542X7|Q542X7_MOUSE Isoform of P80314, Chaperonin subunit 2 (Beta), isoform CRA_a OS=Mus musculus GN=Cct2 PE=1 SV=1;>sp|P80314|TCPB_MOUSE T-complex protein 1 subunit beta OS=Mus musculus GN=Cct2 PE=1 SV=4	Cct2	0.0241996	0.141541	0.123543	0.0696562	0.0595303	0.0836941	0.0176802	+	0	27.2017	15.1402	6	7	6	6
Q3U4U6	Isoform of P80318, T-complex protein 1 subunit gamma OS=Mus musculus GN=Cct3 PE=1 SV=1	>tr|Q3U4U6|Q3U4U6_MOUSE Isoform of P80318, T-complex protein 1 subunit gamma OS=Mus musculus GN=Cct3 PE=1 SV=1;>sp|P80318|TCPG_MOUSE T-complex protein 1 subunit gamma OS=Mus musculus GN=Cct3 PE=1 SV=1	Cct3	0.0984826	0.186202	0.0923205	0.123314	0.2022	0.140504	0.00344577	+	0	25.6368	9.17431	5	10	0	5
P80315	T-complex protein 1 subunit delta OS=Mus musculus GN=Cct4 PE=1 SV=3	>sp|P80315|TCPD_MOUSE T-complex protein 1 subunit delta OS=Mus musculus GN=Cct4 PE=1 SV=3;>tr|Q564F4|Q564F4_MOUSE Isoform of P80315, T-complex protein 1 subunit delta OS=Mus musculus GN=Cct4 PE=1 SV=1	Cct4	0.176767	0.141541	0.0804356	0.137376	0.127339	0.132692	0.00102123	+	0	40.9637	12.987	6	17	0	6
P80316	T-complex protein 1 subunit epsilon OS=Mus musculus GN=Cct5 PE=1 SV=1	>sp|P80316|TCPE_MOUSE T-complex protein 1 subunit epsilon OS=Mus musculus GN=Cct5 PE=1 SV=1	Cct5	0.13946	0.127614	0.00978098	0.122028	0.205968	0.12097	0.0186528	+	0	41.4954	26.0628	9	14	7	9
P80317	T-complex protein 1 subunit zeta OS=Mus musculus GN=Cct6a PE=1 SV=3	>sp|P80317|TCPZ_MOUSE T-complex protein 1 subunit zeta OS=Mus musculus GN=Cct6a PE=1 SV=3	Cct6a	0.147258	0.178854	0.0751217	0.0829285	0.241898	0.145212	0.00946573	+	0	41.7985	21.8456	7	12	2	7
P80313	T-complex protein 1 subunit eta OS=Mus musculus GN=Cct7 PE=1 SV=1	>sp|P80313|TCPH_MOUSE T-complex protein 1 subunit eta OS=Mus musculus GN=Cct7 PE=1 SV=1;>tr|Q3TIJ7|Q3TIJ7_MOUSE Isoform of P80313, Chaperonin subunit 7 (Eta), isoform CRA_a OS=Mus musculus GN=Cct7 PE=1 SV=1	Cct7	0.208173	0.0505303	0.212141	0.153821	-0.00144774	0.124643	0.0439957	+	0	36.1157	17.0956	6	9	6	6
Q3UL22	Isoform of P42932, Chaperonin subunit 8 (Theta), isoform CRA_a OS=Mus musculus GN=Cct8 PE=1 SV=1	>tr|Q3UL22|Q3UL22_MOUSE Isoform of P42932, Chaperonin subunit 8 (Theta), isoform CRA_a OS=Mus musculus GN=Cct8 PE=1 SV=1;>sp|P42932|TCPQ_MOUSE T-complex protein 1 subunit theta OS=Mus musculus GN=Cct8 PE=1 SV=3	Cct8	0.0424352	0.154086	0.102803	0.0495159	0.161378	0.102044	0.0151615	+	0	58.4549	21.1679	10	16	0	10
Q8C1Y8	Vacuolar fusion protein CCZ1 homolog OS=Mus musculus GN=Ccz1 PE=1 SV=1	>sp|Q8C1Y8|CCZ1_MOUSE Vacuolar fusion protein CCZ1 homolog OS=Mus musculus GN=Ccz1 PE=1 SV=1	Ccz1	-0.0556077	-0.00696618	-0.135122	-0.125658	-0.242061	-0.113083	0.0471524	+	0	13.5801	9.58333	4	4	4	4
O35566	CD151 antigen OS=Mus musculus GN=Cd151 PE=1 SV=2	>sp|O35566|CD151_MOUSE CD151 antigen OS=Mus musculus GN=Cd151 PE=1 SV=2	Cd151	0.452236	-0.181963	-0.219125	0.473987	-0.142868	0.0764537	0.654462		0.00483927	3.08449	9.09091	1	1	1	1
Q2VLH6-2	Isoform of Q2VLH6, Isoform 2 of Scavenger receptor cysteine-rich type 1 protein M130 OS=Mus musculus GN=Cd163	>sp|Q2VLH6-2|C163A_MOUSE Isoform of Q2VLH6, Isoform 2 of Scavenger receptor cysteine-rich type 1 protein M130 OS=Mus musculus GN=Cd163	Cd163	0.0410407	-0.180387	-0.0470254	0.128443	0.175541	0.0235226	0.730371		0	43.5475	11.3028	10	12	0	10
O54901	OX-2 membrane glycoprotein OS=Mus musculus GN=Cd200 PE=1 SV=1	>sp|O54901|OX2G_MOUSE OX-2 membrane glycoprotein OS=Mus musculus GN=Cd200 PE=1 SV=1	Cd200	-0.0363418	-0.0408803	-0.220758	-0.162771	-0.384021	-0.168954	0.0585997		0	11.8167	8.27338	2	5	0	2
Q9JLQ0	CD2-associated protein OS=Mus musculus GN=Cd2ap PE=1 SV=3	>sp|Q9JLQ0|CD2AP_MOUSE CD2-associated protein OS=Mus musculus GN=Cd2ap PE=1 SV=3	Cd2ap	0.126368	-0.152312	0.161645	0.290524	-0.510239	-0.0168028	0.912089		0	10.7759	8.63422	3	3	3	3
Q1ERP8-3	Isoform of Q1ERP8, Isoform 3 of CMRF35-like molecule 9 OS=Mus musculus GN=Cd300lg	>sp|Q1ERP8-3|CLM9_MOUSE Isoform of Q1ERP8, Isoform 3 of CMRF35-like molecule 9 OS=Mus musculus GN=Cd300lg	Cd300lg	0.226693	0.126341	-0.332835	0.0723204	-0.162168	-0.0139297	0.898119		0.019965	1.50169	3.13253	1	1	0	1
Q64314	Hematopoietic progenitor cell antigen CD34 OS=Mus musculus GN=Cd34 PE=1 SV=1	>sp|Q64314|CD34_MOUSE Hematopoietic progenitor cell antigen CD34 OS=Mus musculus GN=Cd34 PE=1 SV=1	Cd34	0.0199586	-0.2268	-0.07629	0.13483	0.144459	-0.000768668	0.991709		0	17.6606	17.2775	6	7	0	6
Q3UAI3	Isoform of Q08857, CD36 antigen, isoform CRA_a OS=Mus musculus GN=Cd36 PE=1 SV=1	>tr|Q3UAI3|Q3UAI3_MOUSE Isoform of Q08857, CD36 antigen, isoform CRA_a OS=Mus musculus GN=Cd36 PE=1 SV=1;>sp|Q08857|CD36_MOUSE Platelet glycoprotein 4 OS=Mus musculus GN=Cd36 PE=1 SV=2	Cd36	-0.113445	-0.194632	-0.0777689	-0.172201	-0.223357	-0.156281	0.00423154	+	0	22.2107	14.1949	4	8	2	4
P56528	ADP-ribosyl cyclase/cyclic ADP-ribose hydrolase 1 OS=Mus musculus GN=Cd38 PE=1 SV=2	>sp|P56528|CD38_MOUSE ADP-ribosyl cyclase/cyclic ADP-ribose hydrolase 1 OS=Mus musculus GN=Cd38 PE=1 SV=2;>tr|Q4FJL8|Q4FJL8_MOUSE Isoform of P56528, ADP-ribosyl cyclase/cyclic ADP-ribose hydrolase 1 OS=Mus musculus GN=Cd38 PE=1 SV=1	Cd38	0.105171	-0.0337487	-0.0572006	0.116876	-0.0043476	0.02535	0.520297		0.00104058	7.56893	8.88158	2	2	2	2
A2APM2	Isoform of P15379, CD44 antigen OS=Mus musculus GN=Cd44 PE=1 SV=1	>tr|A2APM2|A2APM2_MOUSE Isoform of P15379, CD44 antigen OS=Mus musculus GN=Cd44 PE=1 SV=1	Cd44	0.261838	-0.0394511	0.267933	0.378189	0.234538	0.220609	0.033716	+	0.00598651	2.68466	1.66667	1	1	0	1
Q61735-2	Isoform of Q61735, Isoform 2 of Leukocyte surface antigen CD47 OS=Mus musculus GN=Cd47	>sp|Q61735-2|CD47_MOUSE Isoform of Q61735, Isoform 2 of Leukocyte surface antigen CD47 OS=Mus musculus GN=Cd47	Cd47	0.127683	-0.0844257	-0.0197633	0.19107	-0.173547	0.00820329	0.908625		0.000547645	8.76227	9.25926	2	2	1	2
Q61475	Complement decay-accelerating factor, GPI-anchored OS=Mus musculus GN=Cd55 PE=1 SV=2	>sp|Q61475|DAF1_MOUSE Complement decay-accelerating factor, GPI-anchored OS=Mus musculus GN=Cd55 PE=1 SV=2	Cd55	0.115808	-0.153857	-0.0718623	-0.133312	0.297116	0.0107787	0.906242		0	15.1193	9.48718	3	5	3	3
O55186	CD59A glycoprotein OS=Mus musculus GN=Cd59a PE=2 SV=1	>sp|O55186|CD59A_MOUSE CD59A glycoprotein OS=Mus musculus GN=Cd59a PE=2 SV=1;>tr|A2BI31|A2BI31_MOUSE Isoform of O55186, CD59A glycoprotein OS=Mus musculus GN=Cd59a PE=1 SV=1	Cd59a	-0.0979984	0.303464	-0.106161	-0.217038	0.0992462	-0.0036974	0.969919		0.000547645	8.48992	21.1382	2	2	2	2
Q9QWK4	CD5 antigen-like OS=Mus musculus GN=Cd5l PE=1 SV=3	>sp|Q9QWK4|CD5L_MOUSE CD5 antigen-like OS=Mus musculus GN=Cd5l PE=1 SV=3	Cd5l	-0.503338	-0.2268	0.647609	0.138648	0.380625	0.0873486	0.693596		0.00896824	2.14648	3.40909	1	1	1	1
P41731	CD63 antigen OS=Mus musculus GN=Cd63 PE=1 SV=2	>sp|P41731|CD63_MOUSE CD63 antigen OS=Mus musculus GN=Cd63 PE=1 SV=2;>tr|Q549D0|Q549D0_MOUSE Isoform of P41731, Tetraspanin OS=Mus musculus GN=Cd63 PE=1 SV=1	Cd63	0.312422	0.020699	0.0482551	0.325562	0.245565	0.190501	0.0433027	+	0.00237741	4.68952	4.62185	1	1	1	1
P35762	CD81 antigen OS=Mus musculus GN=Cd81 PE=1 SV=2	>sp|P35762|CD81_MOUSE CD81 antigen OS=Mus musculus GN=Cd81 PE=1 SV=2	Cd81	0.0521599	-0.087376	-0.0807313	0.0855684	-0.111263	-0.0283284	0.521335		0	15.4894	17.7966	2	4	2	2
Q3UII2	Isoform of P40237, Tetraspanin OS=Mus musculus GN=Cd82 PE=1 SV=1	>tr|Q3UII2|Q3UII2_MOUSE Isoform of P40237, Tetraspanin OS=Mus musculus GN=Cd82 PE=1 SV=1;>sp|P40237|CD82_MOUSE CD82 antigen OS=Mus musculus GN=Cd82 PE=1 SV=1	Cd82	-0.13693	0.262339	0.572289	0.382489	0.710091	0.358056	0.0698853		0.00483927	3.08725	3.38346	1	1	0	1
O89103	Complement component C1q receptor OS=Mus musculus GN=Cd93 PE=1 SV=1	>sp|O89103|C1QR1_MOUSE Complement component C1q receptor OS=Mus musculus GN=Cd93 PE=1 SV=1	Cd93	-0.199841	-0.0394511	-0.0659798	-0.330349	-0.091085	-0.145341	0.0537018		0	15.9591	7.14286	4	5	4	4
Q8BIF0	CD99 antigen-like protein 2 OS=Mus musculus GN=Cd99l2 PE=1 SV=1	>sp|Q8BIF0|C99L2_MOUSE CD99 antigen-like protein 2 OS=Mus musculus GN=Cd99l2 PE=1 SV=1	Cd99l2	0.0998228	0.103237	0.108016	0.115585	0.310013	0.147335	0.0224549	+	0.000547645	8.34082	13.9241	2	2	0	2
Q8CII2	Cell division cycle protein 123 homolog OS=Mus musculus GN=Cdc123 PE=1 SV=2	>sp|Q8CII2|CD123_MOUSE Cell division cycle protein 123 homolog OS=Mus musculus GN=Cdc123 PE=1 SV=2	Cdc123	-0.0422424	0.0810717	0.0111728	0.0960799	-0.0470646	0.0198035	0.544908		0.00237741	5.14746	3.86905	1	1	1	1
Q8BGZ4	Cell division cycle protein 23 homolog OS=Mus musculus GN=Cdc23 PE=1 SV=2	>sp|Q8BGZ4|CDC23_MOUSE Cell division cycle protein 23 homolog OS=Mus musculus GN=Cdc23 PE=1 SV=2	Cdc23	0.0157049	0.0625583	0.26093	-0.134847	0.198422	0.0805535	0.312548		0.0108002	2.05611	2.01005	1	1	0	1
Q8CFI2	Ubiquitin-conjugating enzyme E2 R1 OS=Mus musculus GN=Cdc34 PE=1 SV=1	>sp|Q8CFI2|UB2R1_MOUSE Ubiquitin-conjugating enzyme E2 R1 OS=Mus musculus GN=Cdc34 PE=1 SV=1	Cdc34	0.0057306	-0.163165	0.0332624	0.111705	-0.206562	-0.0438059	0.509402		0.00237741	6.32027	7.65957	3	5	2	2
Q61081	Hsp90 co-chaperone Cdc37 OS=Mus musculus GN=Cdc37 PE=1 SV=1	>sp|Q61081|CDC37_MOUSE Hsp90 co-chaperone Cdc37 OS=Mus musculus GN=Cdc37 PE=1 SV=1	Cdc37	-0.0842365	0.0731664	0.0468985	-0.0140614	0.0143983	0.00723305	0.803413		0	27.4788	21.1082	7	10	7	7
Q9CZP7	Hsp90 co-chaperone Cdc37-like 1 OS=Mus musculus GN=Cdc37l1 PE=1 SV=1	>sp|Q9CZP7|CD37L_MOUSE Hsp90 co-chaperone Cdc37-like 1 OS=Mus musculus GN=Cdc37l1 PE=1 SV=1	Cdc37l1	-0.144843	-0.0977497	-0.177305	-0.0702494	0.0897593	-0.0800776	0.158871		0.00598651	2.68993	2.08955	1	2	0	1
P60766-1	Isoform of P60766, Isoform 1 of Cell division control protein 42 homolog OS=Mus musculus GN=Cdc42	>sp|P60766-1|CDC42_MOUSE Isoform of P60766, Isoform 1 of Cell division control protein 42 homolog OS=Mus musculus GN=Cdc42	Cdc42	0.214372	0.119961	-0.0354838	0.0776343	0.315838	0.138464	0.081547		0	23.568	26.7016	5	7	1	1
P60766	Cell division control protein 42 homolog OS=Mus musculus GN=Cdc42 PE=1 SV=2	>sp|P60766|CDC42_MOUSE Cell division control protein 42 homolog OS=Mus musculus GN=Cdc42 PE=1 SV=2	Cdc42	-0.105701	0.113551	0	-0.0643848	0.0992462	0.00854238	0.853607		0	23.9384	26.7016	5	7	1	1
Q7TT50	Serine/threonine-protein kinase MRCK beta OS=Mus musculus GN=Cdc42bpb PE=1 SV=2	>sp|Q7TT50|MRCKB_MOUSE Serine/threonine-protein kinase MRCK beta OS=Mus musculus GN=Cdc42bpb PE=1 SV=2	Cdc42bpb	0.0604432	-0.0494848	-0.210988	0.107814	-0.225048	-0.0634525	0.40422		0	12.8833	3.44425	4	4	3	4
Q91W92	Cdc42 effector protein 1 OS=Mus musculus GN=Cdc42ep1 PE=1 SV=1	>sp|Q91W92|BORG5_MOUSE Cdc42 effector protein 1 OS=Mus musculus GN=Cdc42ep1 PE=1 SV=1	Cdc42ep1	-0.546715	0.0758063	-0.207746	-0.111983	0.298294	-0.0984688	0.525005		0.00497555	3.02517	1.95599	1	1	1	1
Q9JM96	Cdc42 effector protein 4 OS=Mus musculus GN=Cdc42ep4 PE=1 SV=1	>sp|Q9JM96|BORG4_MOUSE Cdc42 effector protein 4 OS=Mus musculus GN=Cdc42ep4 PE=1 SV=1	Cdc42ep4	-0.167236	-0.00557019	-0.0703894	-0.0426023	-0.120672	-0.0812939	0.0464537	+	0.00237741	5.15652	4.87106	1	1	1	1
Q8BHL7	CDC42 small effector protein 1 OS=Mus musculus GN=Cdc42se1 PE=1 SV=1	>sp|Q8BHL7|C42S1_MOUSE CDC42 small effector protein 1 OS=Mus musculus GN=Cdc42se1 PE=1 SV=1	Cdc42se1	-0.219763	0.085008	0.180325	-0.101436	0.096542	0.00813512	0.916921		0.00845701	2.30936	10	1	1	0	1
Q6A068	Cell division cycle 5-like protein OS=Mus musculus GN=Cdc5l PE=1 SV=2	>sp|Q6A068|CDC5L_MOUSE Cell division cycle 5-like protein OS=Mus musculus GN=Cdc5l PE=1 SV=2;>tr|Q3UCF2|Q3UCF2_MOUSE Isoform of Q6A068, Cell division cycle 5-like protein OS=Mus musculus GN=Cdc5l PE=1 SV=1	Cdc5l	0.21808	-0.16161	-0.59976	-0.048379	-0.566987	-0.231731	0.212363		0.00237741	6.3236	4.86284	2	2	2	2
Q8JZM7	Parafibromin OS=Mus musculus GN=Cdc73 PE=1 SV=1	>sp|Q8JZM7|CDC73_MOUSE Parafibromin OS=Mus musculus GN=Cdc73 PE=1 SV=1	Cdc73	-0.0811961	-0.0437428	0.0318917	-0.0140614	-0.276701	-0.0767619	0.223254		0.0180462	1.64397	1.50659	1	1	1	1
Q9WTR5	Cadherin-13 OS=Mus musculus GN=Cdh13 PE=1 SV=2	>sp|Q9WTR5|CAD13_MOUSE Cadherin-13 OS=Mus musculus GN=Cdh13 PE=1 SV=2	Cdh13	0.0686794	-0.0888534	-0.0499253	-0.0629224	0	-0.0266043	0.393703		0	53.9266	18.7675	9	19	9	9
P33146	Cadherin-15 OS=Mus musculus GN=Cdh15 PE=1 SV=3	>sp|P33146|CAD15_MOUSE Cadherin-15 OS=Mus musculus GN=Cdh15 PE=1 SV=3	Cdh15	-0.279493	0.280762	0.312645	-0.406202	0.222186	0.0259795	0.873074		0.00178117	6.89998	3.31633	2	3	2	2
P55284	Cadherin-5 OS=Mus musculus GN=Cdh5 PE=1 SV=2	>sp|P55284|CADH5_MOUSE Cadherin-5 OS=Mus musculus GN=Cdh5 PE=1 SV=2	Cdh5	-0.648799	0.173935	0.2409	-1.01831	-0.0248117	-0.255417	0.359594		0.00421311	3.26344	1.02041	1	1	1	1
Q04735	Cyclin-dependent kinase 16 OS=Mus musculus GN=Cdk16 PE=1 SV=1	>sp|Q04735|CDK16_MOUSE Cyclin-dependent kinase 16 OS=Mus musculus GN=Cdk16 PE=1 SV=1	Cdk16	0.215609	-0.196223	0.269097	-0.0211439	-0.715897	-0.0897116	0.639842		0.000441241	9.13776	3.02419	1	2	0	1
Q543F6	Isoform of P49615, Cyclin-dependent kinase 5, isoform CRA_c OS=Mus musculus GN=Cdk5 PE=1 SV=1	>tr|Q543F6|Q543F6_MOUSE Isoform of P49615, Cyclin-dependent kinase 5, isoform CRA_c OS=Mus musculus GN=Cdk5 PE=1 SV=1;>sp|P49615|CDK5_MOUSE Cyclin-dependent-like kinase 5 OS=Mus musculus GN=Cdk5 PE=1 SV=1	Cdk5	-0.330928	-0.140008	-0.0674481	-0.0939492	-0.245488	-0.175564	0.0235866	+	0.00178117	7.11766	3.76712	1	2	0	1
Q99LM2	CDK5 regulatory subunit-associated protein 3 OS=Mus musculus GN=Cdk5rap3 PE=1 SV=1	>sp|Q99LM2|CK5P3_MOUSE CDK5 regulatory subunit-associated protein 3 OS=Mus musculus GN=Cdk5rap3 PE=1 SV=1	Cdk5rap3	-0.00287386	0.113551	0.274903	0.106515	0.11403	0.121225	0.0522722		0	13.8976	4.57256	3	6	0	3
P46414	Cyclin-dependent kinase inhibitor 1B OS=Mus musculus GN=Cdkn1b PE=1 SV=2	>sp|P46414|CDN1B_MOUSE Cyclin-dependent kinase inhibitor 1B OS=Mus musculus GN=Cdkn1b PE=1 SV=2	Cdkn1b	-0.181817	-0.350706	-0.242156	-0.0042041	-0.173547	-0.190486	0.0277044	+	0	20.1513	49.2386	6	8	6	6
Q8CC36	Cerebral dopamine neurotrophic factor OS=Mus musculus GN=Cdnf PE=1 SV=1	>sp|Q8CC36|CDNF_MOUSE Cerebral dopamine neurotrophic factor OS=Mus musculus GN=Cdnf PE=1 SV=1	Cdnf	0.135545	0.0718446	-0.115244	0.0139257	-0.0130825	0.0185978	0.68151		0	11.9765	14.4385	2	3	2	2
Q99L43	Phosphatidate cytidylyltransferase 2 OS=Mus musculus GN=Cds2 PE=1 SV=1	>sp|Q99L43|CDS2_MOUSE Phosphatidate cytidylyltransferase 2 OS=Mus musculus GN=Cds2 PE=1 SV=1	Cds2	0.0142842	0.203204	-0.0659798	-0.180106	-0.119099	-0.0295393	0.679309		0	10.6157	8.55856	3	4	0	3
Q4VAA2	Protein CDV3 OS=Mus musculus GN=Cdv3 PE=1 SV=2	>sp|Q4VAA2|CDV3_MOUSE Protein CDV3 OS=Mus musculus GN=Cdv3 PE=1 SV=2	Cdv3	0.0100137	-0.061038	-0.136663	-0.0614614	-0.0292349	-0.0556766	0.0821825		0	31.0191	36.2989	6	9	0	6
P31809	Carcinoembryonic antigen-related cell adhesion molecule 1 OS=Mus musculus GN=Ceacam1 PE=1 SV=1	>sp|P31809|CEAM1_MOUSE Carcinoembryonic antigen-related cell adhesion molecule 1 OS=Mus musculus GN=Ceacam1 PE=1 SV=1	Ceacam1	0.123735	-0.194632	0.128682	0.101307	-0.483691	-0.0649198	0.620089		0.00437178	3.21753	3.07102	1	1	0	1
P28033	CCAAT/enhancer-binding protein beta OS=Mus musculus GN=Cebpb PE=1 SV=1	>sp|P28033|CEBPB_MOUSE CCAAT/enhancer-binding protein beta OS=Mus musculus GN=Cebpb PE=1 SV=1	Cebpb	-0.0187835	-0.17567	-0.0956353	0.172566	0.0427707	-0.0149504	0.814045		0.00237741	4.42632	4.39189	1	1	0	1
Q54AJ1	Isoform of P53568, CCAAT/enhancer binding protein (C/EBP), gamma OS=Mus musculus GN=Cebpg PE=1 SV=1	>tr|Q54AJ1|Q54AJ1_MOUSE Isoform of P53568, CCAAT/enhancer binding protein (C/EBP), gamma OS=Mus musculus GN=Cebpg PE=1 SV=1;>sp|P53568|CEBPG_MOUSE CCAAT/enhancer-binding protein gamma OS=Mus musculus GN=Cebpg PE=1 SV=1	Cebpg	-0.0556077	0.0980523	-0.0383606	0.115585	0.474221	0.118778	0.280912		0.00237741	4.55486	20.6667	1	1	1	1
Q91WM2	Cat eye syndrome critical region protein 5 homolog OS=Mus musculus GN=Cecr5 PE=1 SV=1	>sp|Q91WM2|CECR5_MOUSE Cat eye syndrome critical region protein 5 homolog OS=Mus musculus GN=Cecr5 PE=1 SV=1	Cecr5	-0.443549	-0.46117	-0.268935	-0.15496	-0.487744	-0.363272	0.0049549	+	0	13.4369	6.44391	2	3	2	2
P28659-4	Isoform of P28659, Isoform 4 of CUGBP Elav-like family member 1 OS=Mus musculus GN=Celf1	>sp|P28659-4|CELF1_MOUSE Isoform of P28659, Isoform 4 of CUGBP Elav-like family member 1 OS=Mus musculus GN=Celf1	Celf1	0.454333	-0.0566947	0.0737901	0.158843	-0.290793	0.0678957	0.609906		0.00104058	7.51988	7.01754	2	2	0	2
Q9Z0H4-9	Isoform of Q9Z0H4, Isoform 9 of CUGBP Elav-like family member 2 OS=Mus musculus GN=Celf2	>sp|Q9Z0H4-9|CELF2_MOUSE Isoform of Q9Z0H4, Isoform 9 of CUGBP Elav-like family member 2 OS=Mus musculus GN=Celf2	Celf2	0.35345	-0.238231	0.193871	0.374955	-0.399207	0.0569676	0.737591		0.00237741	4.3534	3.42205	1	1	0	1
O35216	Histone H3-like centromeric protein A OS=Mus musculus GN=Cenpa PE=2 SV=1	>sp|O35216|CENPA_MOUSE Histone H3-like centromeric protein A OS=Mus musculus GN=Cenpa PE=2 SV=1	Cenpa	-0.593601	-0.118724	0.160391	-0.710621	0.0992462	-0.232662	0.262107		0.00845701	2.33461	8.20896	1	1	0	1
Q6RT24	Centromere-associated protein E OS=Mus musculus GN=Cenpe PE=1 SV=1	>sp|Q6RT24|CENPE_MOUSE Centromere-associated protein E OS=Mus musculus GN=Cenpe PE=1 SV=1	Cenpe	-0.744161	-0.326104	-0.164677	0.0386582	0.294759	-0.180305	0.361281		0.0354538	0.925549	0.242522	1	1	0	1
Q9CXS4	Centromere protein V OS=Mus musculus GN=Cenpv PE=1 SV=2	>sp|Q9CXS4|CENPV_MOUSE Centromere protein V OS=Mus musculus GN=Cenpv PE=1 SV=2	Cenpv	0	-0.117216	-0.0881641	0.00558636	-0.0160058	-0.0431598	0.159172		0	30.4963	34.127	6	9	2	6
J3QMP9	Isoform of Q62036, Centrosomal protein of 131 kDa OS=Mus musculus GN=Cep131 PE=1 SV=1	>tr|J3QMP9|J3QMP9_MOUSE Isoform of Q62036, Centrosomal protein of 131 kDa OS=Mus musculus GN=Cep131 PE=1 SV=1	Cep131	-0.334544	0.0165828	-0.329308	-0.221926	0.431941	-0.0874508	0.577975		0.000929985	7.74786	1.79245	2	2	0	2
Q6A065	Centrosomal protein of 170 kDa OS=Mus musculus GN=Cep170 PE=1 SV=2	>sp|Q6A065|CE170_MOUSE Centrosomal protein of 170 kDa OS=Mus musculus GN=Cep170 PE=1 SV=2	Cep170	-0.321928	0.0532118	0.365838	0.0549141	-0.0410968	0.0221877	0.850156		0.000929985	7.67337	2.14106	3	3	0	3
Q8BMK0	Centrosomal protein of 85 kDa OS=Mus musculus GN=Cep85 PE=1 SV=2	>sp|Q8BMK0|CEP85_MOUSE Centrosomal protein of 85 kDa OS=Mus musculus GN=Cep85 PE=1 SV=2	Cep85	0.170404	0.329138	0.263268	0.177523	0.0314888	0.194364	0.0179056	+	0.000547645	8.64952	3.02234	2	2	0	2
P23953	Carboxylesterase 1C OS=Mus musculus GN=Ces1c PE=1 SV=4	>sp|P23953|EST1C_MOUSE Carboxylesterase 1C OS=Mus musculus GN=Ces1c PE=1 SV=4	Ces1c	-0.105701	-0.254719	0.27026	0.114293	-0.18996	-0.0331655	0.752469		0	37.6568	14.9819	6	13	2	6
Q8VCT4	Carboxylesterase 1D OS=Mus musculus GN=Ces1d PE=1 SV=1	>sp|Q8VCT4|CES1D_MOUSE Carboxylesterase 1D OS=Mus musculus GN=Ces1d PE=1 SV=1	Ces1d	-0.0556077	-0.166281	-0.303124	-0.15496	-0.12856	-0.161706	0.0159128	+	0	25.8939	16.8142	5	8	5	5
P03953	Complement factor D OS=Mus musculus GN=Cfd PE=1 SV=1	>sp|P03953|CFAD_MOUSE Complement factor D OS=Mus musculus GN=Cfd PE=1 SV=1	Cfd	-0.0766474	-0.194632	0.0482551	0.00419188	-0.290793	-0.101925	0.179566		0	13.5575	20.8494	3	4	0	3
E9Q8I0	Isoform of P06909, Complement factor H OS=Mus musculus GN=Cfh PE=1 SV=1	>tr|E9Q8I0|E9Q8I0_MOUSE Isoform of P06909, Complement factor H OS=Mus musculus GN=Cfh PE=1 SV=1	Cfh	-0.206451	-0.0800115	0.321648	0.19107	-0.0590745	0.0334361	0.746851		0	57.5097	17.4121	13	16	0	12
Q61129	Complement factor I OS=Mus musculus GN=Cfi PE=1 SV=3	>sp|Q61129|CFAI_MOUSE Complement factor I OS=Mus musculus GN=Cfi PE=1 SV=3	Cfi	-0.214757	-0.0829528	0.21818	0.179996	-0.0189351	0.0163063	0.85073		0	14.5677	9.12106	4	5	2	4
F8WGL3	Isoform of P18760, Cofilin-1 OS=Mus musculus GN=Cfl1 PE=1 SV=1	>tr|F8WGL3|F8WGL3_MOUSE Isoform of P18760, Cofilin-1 OS=Mus musculus GN=Cfl1 PE=1 SV=1	Cfl1	0.183103	0.0823849	0.21093	0.524474	0.128663	0.225911	0.0440569	+	0	14.6765	12.3348	3	5	0	3
P45591	Cofilin-2 OS=Mus musculus GN=Cfl2 PE=1 SV=1	>sp|P45591|COF2_MOUSE Cofilin-2 OS=Mus musculus GN=Cfl2 PE=1 SV=1;>tr|Q3UHW9|Q3UHW9_MOUSE Isoform of P45591, Cofilin-2 OS=Mus musculus GN=Cfl2 PE=1 SV=1	Cfl2	-0.116554	-0.0726844	-0.0383606	-0.048379	-0.0772792	-0.0706515	0.00652199	+	0	37.603	37.9518	6	15	6	6
A2AE15	Isoform of P11680, Complement factor properdin OS=Mus musculus GN=Cfp PE=1 SV=1	>tr|A2AE15|A2AE15_MOUSE Isoform of P11680, Complement factor properdin OS=Mus musculus GN=Cfp PE=1 SV=1;>sp|P11680|PROP_MOUSE Properdin OS=Mus musculus GN=Cfp PE=2 SV=2	Cfp	-0.0260735	0.229523	0.0975714	-0.0629224	0.613144	0.170248	0.235474		0.000547645	8.82689	7.75862	2	2	2	2
Q8K327	Chromosome alignment-maintaining phosphoprotein 1 OS=Mus musculus GN=Champ1 PE=1 SV=1	>sp|Q8K327|CHAP1_MOUSE Chromosome alignment-maintaining phosphoprotein 1 OS=Mus musculus GN=Champ1 PE=1 SV=1	Champ1	0.165292	0.0152083	-0.0971342	-0.0211439	-0.0895445	-0.00546446	0.914125		0.00519061	2.84254	2.74314	1	1	1	1
Q9CQA6	Coiled-coil-helix-coiled-coil-helix domain-containing protein 1 OS=Mus musculus GN=Chchd1 PE=1 SV=1	>sp|Q9CQA6|CHCH1_MOUSE Coiled-coil-helix-coiled-coil-helix domain-containing protein 1 OS=Mus musculus GN=Chchd1 PE=1 SV=1	Chchd1	0.00143487	0	0.104108	-0.148742	-0.522658	-0.113171	0.361787		0.0024443	4.13712	26.2712	3	3	3	3
Q9CRB9	MICOS complex subunit Mic19 OS=Mus musculus GN=Chchd3 PE=1 SV=1	>sp|Q9CRB9|MIC19_MOUSE MICOS complex subunit Mic19 OS=Mus musculus GN=Chchd3 PE=1 SV=1	Chchd3	-0.311202	0.0545507	-0.255483	-0.305925	-0.027759	-0.169164	0.0908478		0	52.562	41.4097	10	25	0	10
Q8VEA4	Mitochondrial intermembrane space import and assembly protein 40 OS=Mus musculus GN=Chchd4 PE=1 SV=1	>sp|Q8VEA4|MIA40_MOUSE Mitochondrial intermembrane space import and assembly protein 40 OS=Mus musculus GN=Chchd4 PE=1 SV=1	Chchd4	-0.19162	-0.169404	-0.0499253	-0.130245	-0.248923	-0.158023	0.00885957	+	0.00252252	3.68361	6.47482	1	1	1	1
Q9CQP3	Coiled-coil-helix-coiled-coil-helix domain-containing protein 5 OS=Mus musculus GN=Chchd5 PE=1 SV=1	>sp|Q9CQP3|CHCH5_MOUSE Coiled-coil-helix-coiled-coil-helix domain-containing protein 5 OS=Mus musculus GN=Chchd5 PE=1 SV=1;>tr|Q52KC5|Q52KC5_MOUSE Isoform of Q9CQP3, Coiled-coil-helix-coiled-coil-helix domain containing 5 OS=Mus musculus GN=Chchd5 PE=1 SV=1	Chchd5	-0.185077	-0.0726844	-0.124384	-0.0984367	-0.173547	-0.130826	0.00368319	+	0	12.3739	31.8182	3	5	3	3
Q91VN4	MICOS complex subunit Mic25 OS=Mus musculus GN=Chchd6 PE=1 SV=2	>sp|Q91VN4|MIC25_MOUSE MICOS complex subunit Mic25 OS=Mus musculus GN=Chchd6 PE=1 SV=2	Chchd6	-0.0422424	-0.061038	0.064435	0.147518	-0.00870842	0.0199929	0.630157		0	13.7528	14.2857	4	4	2	4
Q8K2Q5	Coiled-coil-helix-coiled-coil-helix domain-containing protein 7 OS=Mus musculus GN=Chchd7 PE=1 SV=1	>sp|Q8K2Q5|CHCH7_MOUSE Coiled-coil-helix-coiled-coil-helix domain-containing protein 7 OS=Mus musculus GN=Chchd7 PE=1 SV=1	Chchd7	-0.101075	-0.193042	-0.214237	-0.225194	-0.337568	-0.214223	0.0047833	+	0	24.4188	62.3529	5	9	2	5
E9QAS5	Isoform of Q6PDQ2, Chromodomain-helicase-DNA-binding protein 4 OS=Mus musculus GN=Chd4 PE=1 SV=1	>tr|E9QAS5|E9QAS5_MOUSE Isoform of Q6PDQ2, Chromodomain-helicase-DNA-binding protein 4 OS=Mus musculus GN=Chd4 PE=1 SV=1	Chd4	-0.0115301	-0.0756108	0.15788	0.0986958	-0.0130825	0.0312704	0.500859		0	16.8208	4.21436	7	7	0	7
G5E8I8	Isoform of Q8CGZ0, Calcium homeostasis endoplasmic reticulum protein OS=Mus musculus GN=Cherp PE=1 SV=1	>tr|G5E8I8|G5E8I8_MOUSE Isoform of Q8CGZ0, Calcium homeostasis endoplasmic reticulum protein OS=Mus musculus GN=Cherp PE=1 SV=1	Cherp	0.152434	0.125067	0.0250185	0.0723204	-0.117529	0.0514623	0.340415		0.00252252	3.72555	1.91898	2	2	0	2
Q922Q9	Chitinase domain-containing protein 1 OS=Mus musculus GN=Chid1 PE=1 SV=1	>sp|Q922Q9|CHID1_MOUSE Chitinase domain-containing protein 1 OS=Mus musculus GN=Chid1 PE=1 SV=1	Chid1	-0.435762	0.00138927	0.0563678	-0.332109	-0.0396087	-0.149944	0.201159		0.000929985	8.03943	5.34351	2	5	1	2
O55229	Choline/ethanolamine kinase OS=Mus musculus GN=Chkb PE=1 SV=3	>sp|O55229|CHKB_MOUSE Choline/ethanolamine kinase OS=Mus musculus GN=Chkb PE=1 SV=3;>tr|Q54AG5|Q54AG5_MOUSE Isoform of O55229, Choline kinase beta, isoform CRA_b OS=Mus musculus GN=Chkb PE=1 SV=1	Chkb	-0.298788	-0.153857	-0.00140278	-0.137923	0.17938	-0.0825182	0.364093		0.0024443	4.15437	4.31472	2	5	1	2
Q9QXG2	Rab proteins geranylgeranyltransferase component A 1 OS=Mus musculus GN=Chm PE=1 SV=1	>sp|Q9QXG2|RAE1_MOUSE Rab proteins geranylgeranyltransferase component A 1 OS=Mus musculus GN=Chm PE=1 SV=1	Chm	0.1105	-0.13542	-0.0718623	-0.110472	0.350299	0.0286088	0.769555		0.000441241	9.62844	5.26316	3	3	0	3
Q921W0	Charged multivesicular body protein 1a OS=Mus musculus GN=Chmp1a PE=1 SV=1	>sp|Q921W0|CHM1A_MOUSE Charged multivesicular body protein 1a OS=Mus musculus GN=Chmp1a PE=1 SV=1	Chmp1a	-2.35093	0.28761	-0.422065	-0.628286	0.437294	-0.535275	0.342136		0.00469443	3.1523	4.08163	1	1	1	1
Q9DB34	Charged multivesicular body protein 2a OS=Mus musculus GN=Chmp2a PE=1 SV=1	>sp|Q9DB34|CHM2A_MOUSE Charged multivesicular body protein 2a OS=Mus musculus GN=Chmp2a PE=1 SV=1	Chmp2a	-0.267347	-0.068306	-0.0499253	-0.280208	-0.0926271	-0.151683	0.0394372	+	0.00200778	6.57031	4.5045	1	3	1	1
Q8BJF9	Charged multivesicular body protein 2b OS=Mus musculus GN=Chmp2b PE=1 SV=1	>sp|Q8BJF9|CHM2B_MOUSE Charged multivesicular body protein 2b OS=Mus musculus GN=Chmp2b PE=1 SV=1	Chmp2b	0.0521599	-0.0280689	-0.0211853	-0.0154752	-0.0116229	-0.00483849	0.755647		0.000547645	8.65414	9.38967	2	3	2	2
Q9D8B3	Charged multivesicular body protein 4b OS=Mus musculus GN=Chmp4b PE=1 SV=2	>sp|Q9D8B3|CHM4B_MOUSE Charged multivesicular body protein 4b OS=Mus musculus GN=Chmp4b PE=1 SV=2	Chmp4b	0.0424352	-0.050924	-0.0369214	0.0427395	-0.0057998	-0.00169409	0.934937		0	14.1811	18.3036	3	7	3	3
Q9D7S9	Charged multivesicular body protein 5 OS=Mus musculus GN=Chmp5 PE=1 SV=1	>sp|Q9D7S9|CHMP5_MOUSE Charged multivesicular body protein 5 OS=Mus musculus GN=Chmp5 PE=1 SV=1	Chmp5	0.117133	-0.00976207	-0.0326127	0.194742	-0.163788	0.0211424	0.751051		0.00237741	5.05173	9.58904	1	1	1	1
P0C0A3	Charged multivesicular body protein 6 OS=Mus musculus GN=Chmp6 PE=1 SV=2	>sp|P0C0A3|CHMP6_MOUSE Charged multivesicular body protein 6 OS=Mus musculus GN=Chmp6 PE=1 SV=2;>tr|B1AZ39|B1AZ39_MOUSE Isoform of P0C0A3, Charged multivesicular body protein 6 OS=Mus musculus GN=Chmp6 PE=1 SV=1	Chmp6	0.186892	-0.0337487	0.016727	-0.0585439	-0.074229	0.00741941	0.883295		0.000441241	9.31115	13.5	2	2	0	2
Q8R1T1	Charged multivesicular body protein 7 OS=Mus musculus GN=Chmp7 PE=1 SV=1	>sp|Q8R1T1|CHMP7_MOUSE Charged multivesicular body protein 7 OS=Mus musculus GN=Chmp7 PE=1 SV=1	Chmp7	0.0114387	-0.0238235	-0.0851863	-0.0183068	-0.123822	-0.0479399	0.123445		0.00237741	5.74404	7.5388	2	2	0	2
Q9D1P4	Cysteine and histidine-rich domain-containing protein 1 OS=Mus musculus GN=Chordc1 PE=1 SV=1	>sp|Q9D1P4|CHRD1_MOUSE Cysteine and histidine-rich domain-containing protein 1 OS=Mus musculus GN=Chordc1 PE=1 SV=1	Chordc1	-0.0511388	0.119961	0.296754	0.0508672	0.0511749	0.0935235	0.18025		0	29.5604	27.1903	6	8	6	6
P61022	Calcineurin B homologous protein 1 OS=Mus musculus GN=Chp1 PE=1 SV=2	>sp|P61022|CHP1_MOUSE Calcineurin B homologous protein 1 OS=Mus musculus GN=Chp1 PE=1 SV=2	Chp1	-0.183446	-0.0712235	-0.0226088	-0.130245	0.0705961	-0.0673855	0.199281		0	18.3616	24.6154	4	6	0	4
Q8C025	Cholinephosphotransferase 1 OS=Mus musculus GN=Chpt1 PE=1 SV=1	>sp|Q8C025|CHPT1_MOUSE Cholinephosphotransferase 1 OS=Mus musculus GN=Chpt1 PE=1 SV=1	Chpt1	-0.0949289	-0.0962632	-0.0630474	-0.28361	-0.24035	-0.15564	0.0246849	+	0.000547645	8.39059	3.01508	1	4	1	1
Q9CY57	Chromatin target of PRMT1 protein OS=Mus musculus GN=Chtop PE=1 SV=2	>sp|Q9CY57|CHTOP_MOUSE Chromatin target of PRMT1 protein OS=Mus musculus GN=Chtop PE=1 SV=2	Chtop	0.209415	0.0876264	0.108016	0.203276	-0.0410968	0.113447	0.0682266		0	19.1738	20.8835	4	6	0	4
Q99KN2	Probable cytosolic iron-sulfur protein assembly protein CIAO1 OS=Mus musculus GN=Ciao1 PE=1 SV=1	>sp|Q99KN2|CIAO1_MOUSE Probable cytosolic iron-sulfur protein assembly protein CIAO1 OS=Mus musculus GN=Ciao1 PE=1 SV=1	Ciao1	0.0368489	-0.0266523	-0.139749	0.0166948	-0.00725338	-0.0240221	0.479766		0.000547645	8.74255	7.66962	2	3	2	2
Q8WTY4	Anamorsin OS=Mus musculus GN=Ciapin1 PE=1 SV=1	>sp|Q8WTY4|CPIN1_MOUSE Anamorsin OS=Mus musculus GN=Ciapin1 PE=1 SV=1	Ciapin1	-0.0766474	-0.0566947	-0.13051	0.00837145	0.0567504	-0.0397461	0.292258		0	11.1143	17.1521	3	3	0	3
Q66K08	Cartilage intermediate layer protein 1 OS=Mus musculus GN=Cilp PE=2 SV=1	>sp|Q66K08|CILP1_MOUSE Cartilage intermediate layer protein 1 OS=Mus musculus GN=Cilp PE=2 SV=1	Cilp	0.240124	0.149081	0.126115	0.230963	-0.206562	0.107944	0.257		0	25.149	6.50338	6	8	6	6
D3Z7H8	Protein Cilp2 OS=Mus musculus GN=Cilp2 PE=1 SV=1	>tr|D3Z7H8|D3Z7H8_MOUSE Protein Cilp2 OS=Mus musculus GN=Cilp2 PE=1 SV=1	Cilp2	0.158877	-0.271398	-0.100137	-0.297302	-0.441813	-0.190354	0.137706		0	28.1451	7.83133	7	9	7	7
P60824	Cold-inducible RNA-binding protein OS=Mus musculus GN=Cirbp PE=1 SV=1	>sp|P60824|CIRBP_MOUSE Cold-inducible RNA-binding protein OS=Mus musculus GN=Cirbp PE=1 SV=1	Cirbp	-0.144843	-0.0195906	-0.0183426	-0.0411619	0.478381	0.0508886	0.665965		0.00178117	7.15615	11.6279	2	4	1	2
Q91WS0	CDGSH iron-sulfur domain-containing protein 1 OS=Mus musculus GN=Cisd1 PE=1 SV=1	>sp|Q91WS0|CISD1_MOUSE CDGSH iron-sulfur domain-containing protein 1 OS=Mus musculus GN=Cisd1 PE=1 SV=1	Cisd1	-0.00719549	-0.068306	-0.142841	-0.115011	-0.391594	-0.14499	0.0922825		0	24.2441	35.1852	4	12	4	4
Q9CQB5	CDGSH iron-sulfur domain-containing protein 2 OS=Mus musculus GN=Cisd2 PE=1 SV=1	>sp|Q9CQB5|CISD2_MOUSE CDGSH iron-sulfur domain-containing protein 2 OS=Mus musculus GN=Cisd2 PE=1 SV=1	Cisd2	0.0782291	-0.188283	-0.0674481	0.0208385	-0.155706	-0.0624739	0.284834		0.00237741	4.82391	11.1111	1	3	1	1
B1AR13	CDGSH iron-sulfur domain-containing protein 3, mitochondrial OS=Mus musculus GN=Cisd3 PE=1 SV=1	>sp|B1AR13|CISD3_MOUSE CDGSH iron-sulfur domain-containing protein 3, mitochondrial OS=Mus musculus GN=Cisd3 PE=1 SV=1	Cisd3	0.128996	0.0424554	-0.0441313	0.0372952	-0.0351537	0.0258923	0.455355		0.00237741	4.66837	9.48905	1	3	0	1
Q8BMK4	Cytoskeleton-associated protein 4 OS=Mus musculus GN=Ckap4 PE=1 SV=2	>sp|Q8BMK4|CKAP4_MOUSE Cytoskeleton-associated protein 4 OS=Mus musculus GN=Ckap4 PE=1 SV=2	Ckap4	-0.154398	-0.0394511	0.0896878	-0.105947	-0.0396087	-0.0499433	0.290979		0	30.4003	17.3913	7	7	7	7
A2AGT5	Cytoskeleton-associated protein 5 OS=Mus musculus GN=Ckap5 PE=1 SV=1	>sp|A2AGT5|CKAP5_MOUSE Cytoskeleton-associated protein 5 OS=Mus musculus GN=Ckap5 PE=1 SV=1	Ckap5	0.188152	0.0810717	0.202426	0.179996	0.00577666	0.131484	0.0259013	+	0	41.8759	6.44685	10	10	0	10
Q04447	Creatine kinase B-type OS=Mus musculus GN=Ckb PE=1 SV=1	>sp|Q04447|KCRB_MOUSE Creatine kinase B-type OS=Mus musculus GN=Ckb PE=1 SV=1	Ckb	0.165292	0.0585601	0.0055972	0.00139854	-0.0485604	0.0364575	0.373201		0	38.0348	38.5827	8	78	6	6
P07310	Creatine kinase M-type OS=Mus musculus GN=Ckm PE=1 SV=1	>sp|P07310|KCRM_MOUSE Creatine kinase M-type OS=Mus musculus GN=Ckm PE=1 SV=1;>tr|A2RTA0|A2RTA0_MOUSE Isoform of P07310, Creatine kinase M-type OS=Mus musculus GN=Ckm PE=1 SV=1	Ckm	0.00143487	-0.0566947	-0.0226088	-0.0282613	0.154894	0.00975287	0.80737		0	354.001	88.4514	41	860	39	39
Q6P8J7	Creatine kinase S-type, mitochondrial OS=Mus musculus GN=Ckmt2 PE=1 SV=1	>sp|Q6P8J7|KCRS_MOUSE Creatine kinase S-type, mitochondrial OS=Mus musculus GN=Ckmt2 PE=1 SV=1	Ckmt2	-0.188345	-0.0538064	-0.136663	-0.2433	-0.294338	-0.18329	0.0118024	+	0	167.316	61.5752	21	165	17	20
A0A087WQ31	Isoform of Q80TV8, CLIP-associating protein 1 OS=Mus musculus GN=Clasp1 PE=1 SV=1	>tr|A0A087WQ31|A0A087WQ31_MOUSE Isoform of Q80TV8, CLIP-associating protein 1 OS=Mus musculus GN=Clasp1 PE=1 SV=1	Clasp1	0.0128622	0.0343351	0.064435	-0.0835327	0.0870372	0.0230274	0.478575		0	39.3193	8.44072	9	9	0	9
F7DCH5	Isoform of Q8BRT1, CLIP-associating protein 2 OS=Mus musculus GN=Clasp2 PE=1 SV=1	>tr|F7DCH5|F7DCH5_MOUSE Isoform of Q8BRT1, CLIP-associating protein 2 OS=Mus musculus GN=Clasp2 PE=1 SV=1	Clasp2	-0.0452019	0.038401	-0.0226088	-0.035414	-0.0204021	-0.0170452	0.30705		0	52.2829	13.466	14	16	0	14
A2AEM2	Isoform of Q99LI2, Chloride channel CLIC-like 1, isoform CRA_a OS=Mus musculus GN=Clcc1 PE=1 SV=1	>tr|A2AEM2|A2AEM2_MOUSE Isoform of Q99LI2, Chloride channel CLIC-like 1, isoform CRA_a OS=Mus musculus GN=Clcc1 PE=1 SV=1	Clcc1	-0.0556077	-0.127807	0.172882	0.112999	-0.0757533	0.00534262	0.93124		0.000929985	7.91832	4.41176	2	3	0	2
Q64347	Chloride channel protein 1 OS=Mus musculus GN=Clcn1 PE=1 SV=3	>sp|Q64347|CLCN1_MOUSE Chloride channel protein 1 OS=Mus musculus GN=Clcn1 PE=1 SV=3	Clcn1	-0.0481673	-0.0294868	-0.0383606	-0.153403	0.433013	0.032719	0.765658		0.000547645	8.92841	4.22535	2	2	0	2
Q80U30	Protein CLEC16A OS=Mus musculus GN=Clec16a PE=1 SV=2	>sp|Q80U30|CL16A_MOUSE Protein CLEC16A OS=Mus musculus GN=Clec16a PE=1 SV=2	Clec16a	0.564239	0.587739	-0.726257	0.340005	1.12402	0.37795	0.282526		0.0024443	4.13484	0.965251	1	1	0	1
P43025	Tetranectin OS=Mus musculus GN=Clec3b PE=1 SV=2	>sp|P43025|TETN_MOUSE Tetranectin OS=Mus musculus GN=Clec3b PE=1 SV=2	Clec3b	-0.12749	-0.373932	-0.121331	-0.0954436	-0.0160058	-0.14684	0.0711067		0	23.7477	30.198	3	7	0	3
Q542F1	Isoform of Q9Z1Q5, Chloride intracellular channel protein OS=Mus musculus GN=Clic1 PE=1 SV=1	>tr|Q542F1|Q542F1_MOUSE Isoform of Q9Z1Q5, Chloride intracellular channel protein OS=Mus musculus GN=Clic1 PE=1 SV=1;>sp|Q9Z1Q5|CLIC1_MOUSE Chloride intracellular channel protein 1 OS=Mus musculus GN=Clic1 PE=1 SV=3	Clic1	0.341037	0.175166	0.342807	0.724034	-0.0233403	0.311941	0.0642924		0	14.2286	19.0871	3	4	3	3
Q543N5	Isoform of Q9QYB1, Chloride intracellular channel protein OS=Mus musculus GN=Clic4 PE=1 SV=1	>tr|Q543N5|Q543N5_MOUSE Isoform of Q9QYB1, Chloride intracellular channel protein OS=Mus musculus GN=Clic4 PE=1 SV=1;>sp|Q9QYB1|CLIC4_MOUSE Chloride intracellular channel protein 4 OS=Mus musculus GN=Clic4 PE=1 SV=3	Clic4	0.0795883	0.127614	0.145258	0.212966	0.0525709	0.123599	0.0112774	+	0	16.5038	24.5059	4	10	4	4
Q8BXK9	Chloride intracellular channel protein 5 OS=Mus musculus GN=Clic5 PE=1 SV=1	>sp|Q8BXK9|CLIC5_MOUSE Chloride intracellular channel protein 5 OS=Mus musculus GN=Clic5 PE=1 SV=1	Clic5	-0.023153	0.0152083	-0.0513775	-0.0850161	0.00144638	-0.0285784	0.189527		0	25.8847	15.5378	4	7	4	4
Q5SUH6	Isoform of Q99KN9, Clathrin interactor 1 OS=Mus musculus GN=Clint1 PE=1 SV=1	>tr|Q5SUH6|Q5SUH6_MOUSE Isoform of Q99KN9, Clathrin interactor 1 OS=Mus musculus GN=Clint1 PE=1 SV=1	Clint1	0.059066	0.0638887	0.0373668	0.13483	0.00577666	0.0601855	0.0475106	+	0	22.6153	10.6084	5	7	0	5
F8WIA1	Isoform of Q922J3, CAP-Gly domain-containing linker protein 1 OS=Mus musculus GN=Clip1 PE=1 SV=1	>tr|F8WIA1|F8WIA1_MOUSE Isoform of Q922J3, CAP-Gly domain-containing linker protein 1 OS=Mus musculus GN=Clip1 PE=1 SV=1	Clip1	0.0631938	0.00277705	0.0236398	0.0400198	0.0664564	0.0392174	0.0309764	+	0	210.75	29.5059	37	62	1	37
Q3UMW8	Ceroid-lipofuscinosis neuronal protein 5 homolog OS=Mus musculus GN=Cln5 PE=2 SV=1	>sp|Q3UMW8|CLN5_MOUSE Ceroid-lipofuscinosis neuronal protein 5 homolog OS=Mus musculus GN=Cln5 PE=2 SV=1;>tr|B2RUP8|B2RUP8_MOUSE Isoform of Q3UMW8, Ceroid-lipofuscinosis neuronal protein 5 homolog OS=Mus musculus GN=Cln5 PE=1 SV=1	Cln5	-0.243359	0.139019	0.170392	-0.0776139	0.0115301	-6.334e-06	0.999937		0.00823011	2.40539	2.34604	1	1	1	1
O08785	Circadian locomoter output cycles protein kaput OS=Mus musculus GN=Clock PE=1 SV=1	>sp|O08785|CLOCK_MOUSE Circadian locomoter output cycles protein kaput OS=Mus musculus GN=Clock PE=1 SV=1	Clock	-0.0979984	0.00416365	-0.23224	0.00837145	-0.0116229	-0.0658653	0.224321		0.00237741	4.39437	1.40351	1	1	0	1
E9PY58	Isoform of Q60649, Caseinolytic peptidase B protein homolog OS=Mus musculus GN=Clpb PE=1 SV=1	>tr|E9PY58|E9PY58_MOUSE Isoform of Q60649, Caseinolytic peptidase B protein homolog OS=Mus musculus GN=Clpb PE=1 SV=1	Clpb	0.0157049	-0.117216	0.0069932	-0.0382852	-0.537283	-0.134017	0.265175		0	25.9217	9.47666	5	9	0	5
O88696	ATP-dependent Clp protease proteolytic subunit, mitochondrial OS=Mus musculus GN=Clpp PE=1 SV=1	>sp|O88696|CLPP_MOUSE ATP-dependent Clp protease proteolytic subunit, mitochondrial OS=Mus musculus GN=Clpp PE=1 SV=1	Clpp	-0.28473	-0.0451761	-0.172556	-0.104442	-0.0620928	-0.133799	0.0375142	+	0	17.8191	21.3235	4	7	4	4
Q8VBZ3	Cleft lip and palate transmembrane protein 1 homolog OS=Mus musculus GN=Clptm1 PE=1 SV=1	>sp|Q8VBZ3|CLPT1_MOUSE Cleft lip and palate transmembrane protein 1 homolog OS=Mus musculus GN=Clptm1 PE=1 SV=1	Clptm1	-0.262173	0.0179562	0.016727	-0.215413	0.153594	-0.0578618	0.500893		0	29.0899	15.0602	7	9	7	7
Q8BXA5	Cleft lip and palate transmembrane protein 1-like protein OS=Mus musculus GN=Clptm1l PE=1 SV=1	>sp|Q8BXA5|CLP1L_MOUSE Cleft lip and palate transmembrane protein 1-like protein OS=Mus musculus GN=Clptm1l PE=1 SV=1	Clptm1l	0.113156	-0.172533	-0.0659798	-0.00701359	-0.0895445	-0.0443829	0.403095		0.00189227	6.63806	5.38033	2	2	2	2
Q9JHS4	ATP-dependent Clp protease ATP-binding subunit clpX-like, mitochondrial OS=Mus musculus GN=Clpx PE=1 SV=2	>sp|Q9JHS4|CLPX_MOUSE ATP-dependent Clp protease ATP-binding subunit clpX-like, mitochondrial OS=Mus musculus GN=Clpx PE=1 SV=2	Clpx	-0.0289998	-0.115709	-0.0197633	-0.0397227	-0.236936	-0.0882261	0.0970661		0	12.4793	6.78233	3	3	0	3
Q6PFA2	Isoform of O08585, Clathrin light chain A OS=Mus musculus GN=Clta PE=1 SV=1	>tr|Q6PFA2|Q6PFA2_MOUSE Isoform of O08585, Clathrin light chain A OS=Mus musculus GN=Clta PE=1 SV=1	Clta	-0.343623	-0.0523644	0.0962605	0.200843	0.132628	0.00674872	0.947817		0	10.9626	17.8899	3	4	0	3
Q6IRU5	Clathrin light chain B OS=Mus musculus GN=Cltb PE=1 SV=1	>sp|Q6IRU5|CLCB_MOUSE Clathrin light chain B OS=Mus musculus GN=Cltb PE=1 SV=1	Cltb	-0.108794	-0.00976207	0.0791089	-0.0225646	0.11403	0.0104036	0.805131		0	17.1617	17.9039	5	7	0	5
Q5SXR6	Isoform of Q68FD5, Clathrin heavy chain OS=Mus musculus GN=Cltc PE=1 SV=1	>tr|Q5SXR6|Q5SXR6_MOUSE Isoform of Q68FD5, Clathrin heavy chain OS=Mus musculus GN=Cltc PE=1 SV=1	Cltc	0.0727799	0.0424554	0.060407	0.115585	0.0856742	0.0753803	0.00361728	+	0	163.977	21.9774	25	60	0	25
Q549A5	Isoform of Q06890, Clusterin OS=Mus musculus GN=Clu PE=1 SV=1	>tr|Q549A5|Q549A5_MOUSE Isoform of Q06890, Clusterin OS=Mus musculus GN=Clu PE=1 SV=1;>sp|Q06890|CLUS_MOUSE Clusterin OS=Mus musculus GN=Clu PE=1 SV=1	Clu	-0.600115	-0.0741469	0.271422	-0.169051	0.2022	-0.073938	0.658543		0	21.8522	14.9554	5	7	2	5
Z4YLI8	Isoform of Q5SW19, Clustered mitochondria protein homolog OS=Mus musculus GN=Cluh PE=1 SV=1	>tr|Z4YLI8|Z4YLI8_MOUSE Isoform of Q5SW19, Clustered mitochondria protein homolog OS=Mus musculus GN=Cluh PE=1 SV=1	Cluh	-0.102615	0.0491876	-0.0956353	-0.119564	-0.120672	-0.0778598	0.072484		0	71.9459	17.6651	16	21	2	16
Q8BG92	Clavesin-2 OS=Mus musculus GN=Clvs2 PE=1 SV=1	>sp|Q8BG92|CLVS2_MOUSE Clavesin-2 OS=Mus musculus GN=Clvs2 PE=1 SV=1	Clvs2	-0.218092	-0.223551	0.335047	0.0194585	-1.59951	-0.337329	0.366594		0.0456857	0.764724	4.58716	1	1	0	1
Q8R4N0	Citrate lyase subunit beta-like protein, mitochondrial OS=Mus musculus GN=Clybl PE=1 SV=2	>sp|Q8R4N0|CLYBL_MOUSE Citrate lyase subunit beta-like protein, mitochondrial OS=Mus musculus GN=Clybl PE=1 SV=2	Clybl	0.0410407	0.0138323	-0.0777689	-0.0469326	0.357093	0.0574529	0.501347		0	43.974	21.5976	8	17	8	8
A4QPC5	Isoform of P21844, Chymase OS=Mus musculus GN=Cma1 PE=1 SV=1	>tr|A4QPC5|A4QPC5_MOUSE Isoform of P21844, Chymase OS=Mus musculus GN=Cma1 PE=1 SV=1	Cma1	0.0057306	-0.300202	-0.247139	-0.145643	-0.0321912	-0.143889	0.0717588		0	11.669	9.61538	2	6	0	2
Q99KK2	N-acylneuraminate cytidylyltransferase OS=Mus musculus GN=Cmas PE=1 SV=2	>sp|Q99KK2|NEUA_MOUSE N-acylneuraminate cytidylyltransferase OS=Mus musculus GN=Cmas PE=1 SV=2	Cmas	0.114483	0.0771245	0.0857298	0.066987	-0.091085	0.0506479	0.235476		0	17.4964	11.5741	4	4	3	4
Q8R1G2	Carboxymethylenebutenolidase homolog OS=Mus musculus GN=Cmbl PE=1 SV=1	>sp|Q8R1G2|CMBL_MOUSE Carboxymethylenebutenolidase homolog OS=Mus musculus GN=Cmbl PE=1 SV=1	Cmbl	-0.00575345	0.0625583	-0.139749	0.00419188	0.335467	0.0513429	0.548166		0	88.3292	39.5918	12	37	9	12
Q9CPZ8	COX assembly mitochondrial protein homolog OS=Mus musculus GN=Cmc1 PE=1 SV=1	>sp|Q9CPZ8|COXM1_MOUSE COX assembly mitochondrial protein homolog OS=Mus musculus GN=Cmc1 PE=1 SV=1	Cmc1	-0.265621	-0.180387	-0.152159	-0.210547	-0.350425	-0.231828	0.00272604	+	0.000547645	8.61274	25.4717	2	2	2	2
Q8K199	COX assembly mitochondrial protein 2 homolog OS=Mus musculus GN=Cmc2 PE=3 SV=1	>sp|Q8K199|COXM2_MOUSE COX assembly mitochondrial protein 2 homolog OS=Mus musculus GN=Cmc2 PE=3 SV=1	Cmc2	-0.391779	-0.0523644	0.064435	-0.339172	-0.221669	-0.18811	0.0937496		0	11.3794	49.3671	4	4	1	4
Q61908	Isoform of Q60945, Cx9C motif-containing protein 4 OS=Mus musculus GN=Cmc4 PE=2 SV=1	>sp|Q61908|CMC4_MOUSE Isoform of Q60945, Cx9C motif-containing protein 4 OS=Mus musculus GN=Cmc4 PE=2 SV=1	Cmc4	0.320492	-0.109698	0.0630937	0.141188	-0.245488	0.0339176	0.747392		0.0143159	1.92555	20.5882	1	2	1	1
Q9DBP5	UMP-CMP kinase OS=Mus musculus GN=Cmpk1 PE=1 SV=1	>sp|Q9DBP5|KCY_MOUSE UMP-CMP kinase OS=Mus musculus GN=Cmpk1 PE=1 SV=1	Cmpk1	0.205685	-0.068306	-0.0601211	0.0208385	-0.0440776	0.0108038	0.843121		0	16.4039	17.8571	3	6	3	3
Q3U5Q7	UMP-CMP kinase 2, mitochondrial OS=Mus musculus GN=Cmpk2 PE=1 SV=2	>sp|Q3U5Q7|CMPK2_MOUSE UMP-CMP kinase 2, mitochondrial OS=Mus musculus GN=Cmpk2 PE=1 SV=2	Cmpk2	0.0984826	0.00969646	0.0236398	0.160096	-0.149272	0.0285285	0.612811		0	20.9349	14.9888	5	5	5	5
Q8CJ61	CKLF-like MARVEL transmembrane domain-containing protein 4 OS=Mus musculus GN=Cmtm4 PE=1 SV=1	>sp|Q8CJ61|CKLF4_MOUSE CKLF-like MARVEL transmembrane domain-containing protein 4 OS=Mus musculus GN=Cmtm4 PE=1 SV=1	Cmtm4	-0.203142	0.114835	-0.190044	-0.141006	0.264962	-0.0308787	0.758471		0.0238846	1.31078	4.80769	1	1	1	1
Q9DBC3	Cap-specific mRNA (nucleoside-2'-O-)-methyltransferase 1 OS=Mus musculus GN=Cmtr1 PE=1 SV=1	>sp|Q9DBC3|CMTR1_MOUSE Cap-specific mRNA (nucleoside-2'-O-)-methyltransferase 1 OS=Mus musculus GN=Cmtr1 PE=1 SV=1	Cmtr1	-0.300555	0.21163	0.170392	-0.202474	0.110013	-0.00219856	0.98418		0.00237741	4.66414	1.31422	1	2	0	1
E9QLJ0	Isoform of Q70KF4, Cardiomyopathy-associated protein 5 OS=Mus musculus GN=Cmya5 PE=1 SV=1	>tr|E9QLJ0|E9QLJ0_MOUSE Isoform of Q70KF4, Cardiomyopathy-associated protein 5 OS=Mus musculus GN=Cmya5 PE=1 SV=1	Cmya5	0.0340476	-0.00139062	-0.0226088	-0.0112382	-0.00725338	-0.0016887	0.868695		0	459.17	37.2688	83	149	15	83
P53996-3	Isoform of P53996, Isoform 3 of Cellular nucleic acid-binding protein OS=Mus musculus GN=Cnbp	>sp|P53996-3|CNBP_MOUSE Isoform of P53996, Isoform 3 of Cellular nucleic acid-binding protein OS=Mus musculus GN=Cnbp	Cnbp	-0.00575345	0.161562	0.0737901	0.0816067	0.389489	0.140139	0.107342		0	25.2566	29.3785	4	14	0	4
Q9D1A2	Cytosolic non-specific dipeptidase OS=Mus musculus GN=Cndp2 PE=1 SV=1	>sp|Q9D1A2|CNDP2_MOUSE Cytosolic non-specific dipeptidase OS=Mus musculus GN=Cndp2 PE=1 SV=1	Cndp2	0.00858756	0.0356917	0.0181123	0.116876	-0.0189351	0.0320665	0.235215		0	46.7397	32.6316	12	14	12	12
A2A9K7	Protein Cnksr1 OS=Mus musculus GN=Cnksr1 PE=1 SV=1	>tr|A2A9K7|A2A9K7_MOUSE Protein Cnksr1 OS=Mus musculus GN=Cnksr1 PE=1 SV=1	Cnksr1	0.536795	-0.410412	-0.039801	-0.0614614	-0.218298	-0.0386355	0.819357		0	16.683	11.5714	4	6	4	4
Q08091	Calponin-1 OS=Mus musculus GN=Cnn1 PE=1 SV=1	>sp|Q08091|CNN1_MOUSE Calponin-1 OS=Mus musculus GN=Cnn1 PE=1 SV=1	Cnn1	-0.309422	0.307962	-0.574485	-0.164339	-0.506122	-0.249281	0.187565		0	14.3196	15.1515	3	3	1	3
Q08093	Calponin-2 OS=Mus musculus GN=Cnn2 PE=1 SV=1	>sp|Q08093|CNN2_MOUSE Calponin-2 OS=Mus musculus GN=Cnn2 PE=1 SV=1;>tr|Q543F3|Q543F3_MOUSE Isoform of Q08093, Calponin OS=Mus musculus GN=Cnn2 PE=1 SV=1	Cnn2	0.0326448	0.130157	0.317153	0.572313	-0.285493	0.153355	0.344486		0.000441241	9.13043	8.85246	2	2	1	2
Q9DAW9	Calponin-3 OS=Mus musculus GN=Cnn3 PE=1 SV=1	>sp|Q9DAW9|CNN3_MOUSE Calponin-3 OS=Mus musculus GN=Cnn3 PE=1 SV=1	Cnn3	-0.0933966	-0.0408803	-0.0354838	0.0331986	-0.0788066	-0.0430738	0.121977		0	18.7832	15.1515	4	5	0	4
Q6ZQ08-4	Isoform of Q6ZQ08, Isoform 4 of CCR4-NOT transcription complex subunit 1 OS=Mus musculus GN=Cnot1	>sp|Q6ZQ08-4|CNOT1_MOUSE Isoform of Q6ZQ08, Isoform 4 of CCR4-NOT transcription complex subunit 1 OS=Mus musculus GN=Cnot1	Cnot1	0.149848	-0.152312	0.111914	0.177523	-0.294338	-0.00147296	0.988235		0	11.4416	1.72559	3	3	0	3
Q8C5L3	CCR4-NOT transcription complex subunit 2 OS=Mus musculus GN=Cnot2 PE=1 SV=2	>sp|Q8C5L3|CNOT2_MOUSE CCR4-NOT transcription complex subunit 2 OS=Mus musculus GN=Cnot2 PE=1 SV=2	Cnot2	0.0863647	0.00693271	-0.039801	0.133555	-0.206562	-0.00390221	0.950405		0.000547645	8.22869	4.62963	2	2	0	2
P16330	2',3'-cyclic-nucleotide 3'-phosphodiesterase OS=Mus musculus GN=Cnp PE=1 SV=3	>sp|P16330|CN37_MOUSE 2',3'-cyclic-nucleotide 3'-phosphodiesterase OS=Mus musculus GN=Cnp PE=1 SV=3	Cnp	-0.0378148	0.150334	-0.167823	-0.0154752	-0.259277	-0.0660113	0.398786		0	18.6041	9.04762	3	5	0	3
Q9QXT0	Protein canopy homolog 2 OS=Mus musculus GN=Cnpy2 PE=1 SV=1	>sp|Q9QXT0|CNPY2_MOUSE Protein canopy homolog 2 OS=Mus musculus GN=Cnpy2 PE=1 SV=1	Cnpy2	-0.211429	-0.0741469	0.0857298	0.0208385	0.0829445	-0.0192125	0.749376		0	15.738	20.8791	4	6	4	4
Q8BQ47	Protein canopy homolog 4 OS=Mus musculus GN=Cnpy4 PE=1 SV=1	>sp|Q8BQ47|CNPY4_MOUSE Protein canopy homolog 4 OS=Mus musculus GN=Cnpy4 PE=1 SV=1	Cnpy4	0.184367	0.151586	0.0428211	0.296233	-0.0636042	0.122281	0.118023		0.000929985	7.72255	13.4694	2	2	2	2
Q8CBC4	Consortin OS=Mus musculus GN=Cnst PE=1 SV=1	>sp|Q8CBC4|CNST_MOUSE Consortin OS=Mus musculus GN=Cnst PE=1 SV=1	Cnst	0.0659393	0.166523	-0.287639	-0.194445	0.266166	0.00330905	0.976523		0.00237741	5.14856	2.95359	1	1	0	1
O88507	Ciliary neurotrophic factor receptor subunit alpha OS=Mus musculus GN=Cntfr PE=1 SV=2	>sp|O88507|CNTFR_MOUSE Ciliary neurotrophic factor receptor subunit alpha OS=Mus musculus GN=Cntfr PE=1 SV=2	Cntfr	0.0298353	-0.0523644	-0.242156	-0.223559	-0.106581	-0.118965	0.0816425		0.000441241	9.18988	7.52688	2	3	0	2
Q9D2R6	Cytochrome c oxidase assembly factor 3 homolog, mitochondrial OS=Mus musculus GN=Coa3 PE=1 SV=1	>sp|Q9D2R6|COA3_MOUSE Cytochrome c oxidase assembly factor 3 homolog, mitochondrial OS=Mus musculus GN=Coa3 PE=1 SV=1	Coa3	-0.107246	-0.061038	-0.141294	-0.0629224	-0.306814	-0.135863	0.039902	+	0.00237741	6.0907	8.33333	1	4	0	1
Q8BT51	Cytochrome c oxidase assembly factor 4 homolog, mitochondrial OS=Mus musculus GN=COA4 PE=3 SV=1	>sp|Q8BT51|COA4_MOUSE Cytochrome c oxidase assembly factor 4 homolog, mitochondrial OS=Mus musculus GN=COA4 PE=3 SV=1	COA4	0.0185421	0.0731664	0.113211	-0.0311183	-0.0515566	0.0244489	0.473681		0.000441241	9.48736	35.6322	2	2	2	2
Q99M07	Cytochrome c oxidase assembly factor 5 OS=Mus musculus GN=Coa5 PE=1 SV=1	>sp|Q99M07|COA5_MOUSE Cytochrome c oxidase assembly factor 5 OS=Mus musculus GN=Coa5 PE=1 SV=1	Coa5	-0.0334006	0.107114	-0.0572006	-0.0894758	-0.0160058	-0.0177938	0.624142		0.00237741	4.83476	20.2703	1	1	1	1
Q8BGD8	Cytochrome c oxidase assembly factor 6 homolog OS=Mus musculus GN=Coa6 PE=1 SV=1	>sp|Q8BGD8|COA6_MOUSE Cytochrome c oxidase assembly factor 6 homolog OS=Mus musculus GN=Coa6 PE=1 SV=1	Coa6	-0.255303	-0.109698	-0.17572	-0.464864	-0.191612	-0.239439	0.0171064	+	0.000441241	10.2225	49.3671	3	4	3	3
Q921H9	Cytochrome c oxidase assembly factor 7 OS=Mus musculus GN=Coa7 PE=1 SV=1	>sp|Q921H9|COA7_MOUSE Cytochrome c oxidase assembly factor 7 OS=Mus musculus GN=Coa7 PE=1 SV=1	Coa7	-0.248466	-0.0859001	-0.0426864	-0.312861	0.0314888	-0.131685	0.110585		0	11.943	14.2857	4	5	4	4
Q9DBL7	Bifunctional coenzyme A synthase OS=Mus musculus GN=Coasy PE=1 SV=2	>sp|Q9DBL7|COASY_MOUSE Bifunctional coenzyme A synthase OS=Mus musculus GN=Coasy PE=1 SV=2	Coasy	-0.167236	-0.127807	0.00419985	-0.404349	-0.357823	-0.210603	0.0493909	+	0.0024443	4.25407	1.95382	1	2	1	1
F6ZEZ1	Isoform of Q5NBX1, Protein cordon-bleu (Fragment) OS=Mus musculus GN=Cobl PE=1 SV=1	>tr|F6ZEZ1|F6ZEZ1_MOUSE Isoform of Q5NBX1, Protein cordon-bleu (Fragment) OS=Mus musculus GN=Cobl PE=1 SV=1	Cobl	0.0521599	0.0980523	-0.068918	0.0576057	0.160084	0.0597967	0.186199		0	14.5668	27.044	3	4	1	1
Q5NBX1	Protein cordon-bleu OS=Mus musculus GN=Cobl PE=1 SV=1	>sp|Q5NBX1|COBL_MOUSE Protein cordon-bleu OS=Mus musculus GN=Cobl PE=1 SV=1	Cobl	-0.121231	-0.0380234	0.0577154	-0.108962	0.0650737	-0.0290854	0.503314		0	14.5129	3.36574	3	4	0	1
B1AZ14	Isoform of Q3UMF0, Cordon-bleu protein-like 1 OS=Mus musculus GN=Cobll1 PE=1 SV=1	>tr|B1AZ14|B1AZ14_MOUSE Isoform of Q3UMF0, Cordon-bleu protein-like 1 OS=Mus musculus GN=Cobll1 PE=1 SV=1	Cobll1	-0.133776	0.100647	0.0236398	-0.115011	0.379513	0.0510027	0.612434		0.000441241	9.28705	4.91539	4	4	0	4
Q8R1U1	Conserved oligomeric Golgi complex subunit 4 OS=Mus musculus GN=Cog4 PE=1 SV=1	>sp|Q8R1U1|COG4_MOUSE Conserved oligomeric Golgi complex subunit 4 OS=Mus musculus GN=Cog4 PE=1 SV=1	Cog4	-0.111893	0.0152083	0.138905	-0.0140614	0.210978	0.0478273	0.449734		0.026392	1.16342	1.1465	1	1	0	1
Q8R3I3	Conserved oligomeric Golgi complex subunit 6 OS=Mus musculus GN=Cog6 PE=1 SV=2	>sp|Q8R3I3|COG6_MOUSE Conserved oligomeric Golgi complex subunit 6 OS=Mus musculus GN=Cog6 PE=1 SV=2	Cog6	-0.0690979	-0.0266523	-0.106161	0.132278	-0.297892	-0.0735048	0.348473		0.0024443	4.29217	2.89193	1	1	0	1
Q64739	Collagen alpha-2(XI) chain OS=Mus musculus GN=Col11a2 PE=2 SV=3	>sp|Q64739|COBA2_MOUSE Collagen alpha-2(XI) chain OS=Mus musculus GN=Col11a2 PE=2 SV=3	Col11a2	-0.447459	-0.13237	-0.250471	-0.358777	1.56554	0.0752924	0.851167		0.0539939	0.696588	0.691244	1	1	0	1
Q60847	Collagen alpha-1(XII) chain OS=Mus musculus GN=Col12a1 PE=2 SV=3	>sp|Q60847|COCA1_MOUSE Collagen alpha-1(XII) chain OS=Mus musculus GN=Col12a1 PE=2 SV=3	Col12a1	-0.173698	-0.519745	-0.291065	-0.395119	-0.554182	-0.386762	0.0054687	+	0	189.269	18.5897	43	60	0	43
K3W4R4	Isoform of Q80X19, Collagen alpha-1(XIV) chain OS=Mus musculus GN=Col14a1 PE=1 SV=1	>tr|K3W4R4|K3W4R4_MOUSE Isoform of Q80X19, Collagen alpha-1(XIV) chain OS=Mus musculus GN=Col14a1 PE=1 SV=1	Col14a1	-0.181817	-0.136948	-0.0240338	-0.0140614	-0.0043476	-0.0722415	0.118236		0	21.8581	4.22692	5	6	0	5
O35206	Collagen alpha-1(XV) chain OS=Mus musculus GN=Col15a1 PE=1 SV=2	>sp|O35206|COFA1_MOUSE Collagen alpha-1(XV) chain OS=Mus musculus GN=Col15a1 PE=1 SV=2	Col15a1	-0.0541165	0.0288962	-0.0807313	-0.0717193	0.0650737	-0.0225195	0.484458		0	46.814	5.85223	7	19	0	7
Q8BLX7	Collagen alpha-1(XVI) chain OS=Mus musculus GN=Col16a1 PE=1 SV=2	>sp|Q8BLX7|COGA1_MOUSE Collagen alpha-1(XVI) chain OS=Mus musculus GN=Col16a1 PE=1 SV=2	Col16a1	0.107838	-0.507838	-0.0645128	-0.53207	0.0243924	-0.194438	0.225215		0.0182937	1.57479	0.56962	1	2	0	1
E9QPX1	Isoform of P39061, Collagen alpha-1(XVIII) chain OS=Mus musculus GN=Col18a1 PE=1 SV=1	>tr|E9QPX1|E9QPX1_MOUSE Isoform of P39061, Collagen alpha-1(XVIII) chain OS=Mus musculus GN=Col18a1 PE=1 SV=1	Col18a1	0.0850119	0.145316	-0.0971342	0.0125391	-0.0336717	0.0224123	0.627837		0	15.7305	2.25479	3	5	0	3
P11087	Collagen alpha-1(I) chain OS=Mus musculus GN=Col1a1 PE=1 SV=4	>sp|P11087|CO1A1_MOUSE Collagen alpha-1(I) chain OS=Mus musculus GN=Col1a1 PE=1 SV=4	Col1a1	0.405315	-0.521739	-0.418313	-0.373204	-0.235232	-0.228634	0.238182		0	143.649	21.1975	27	106	4	26
Q3TX57	Isoform of Q01149, Collagen alpha-2(I) chain OS=Mus musculus GN=Col1a2 PE=1 SV=1	>tr|Q3TX57|Q3TX57_MOUSE Isoform of Q01149, Collagen alpha-2(I) chain OS=Mus musculus GN=Col1a2 PE=1 SV=1;>sp|Q01149|CO1A2_MOUSE Collagen alpha-2(I) chain OS=Mus musculus GN=Col1a2 PE=1 SV=2	Col1a2	0.134237	-0.463085	-0.41457	-0.656682	-0.344901	-0.349	0.0566705		0	120.598	21.8659	24	87	22	24
E9Q7P1	Protein Col22a1 OS=Mus musculus GN=Col22a1 PE=1 SV=1	>tr|E9Q7P1|E9Q7P1_MOUSE Protein Col22a1 OS=Mus musculus GN=Col22a1 PE=1 SV=1	Col22a1	-0.0675928	-0.152312	-0.235538	-0.34627	-0.969928	-0.354328	0.0920768		0.00237741	6.13294	1.48791	2	3	2	2
Q30D77	Collagen alpha-1(XXIV) chain OS=Mus musculus GN=Col24a1 PE=2 SV=2	>sp|Q30D77|COOA1_MOUSE Collagen alpha-1(XXIV) chain OS=Mus musculus GN=Col24a1 PE=2 SV=2	Col24a1	1.05008	-0.898057	-0.215864	-1.18646	-0.0788066	-0.265821	0.53127		0.0150187	1.83371	0.519331	1	4	1	1
Q2UY11	Collagen alpha-1(XXVIII) chain OS=Mus musculus GN=Col28a1 PE=2 SV=1	>sp|Q2UY11|COSA1_MOUSE Collagen alpha-1(XXVIII) chain OS=Mus musculus GN=Col28a1 PE=2 SV=1	Col28a1	-0.0660892	-0.0210003	-0.260513	-0.349833	-0.403029	-0.220093	0.0441673	+	0.00237741	4.62361	1.05171	1	1	0	1
P28481	Collagen alpha-1(II) chain OS=Mus musculus GN=Col2a1 PE=1 SV=2	>sp|P28481|CO2A1_MOUSE Collagen alpha-1(II) chain OS=Mus musculus GN=Col2a1 PE=1 SV=2	Col2a1	0.503766	-0.249753	0.0563678	-0.202474	-0.138082	-0.00603493	0.967143		0	26.9247	6.6577	6	14	0	4
P08121	Collagen alpha-1(III) chain OS=Mus musculus GN=Col3a1 PE=1 SV=4	>sp|P08121|CO3A1_MOUSE Collagen alpha-1(III) chain OS=Mus musculus GN=Col3a1 PE=1 SV=4;>tr|Q3TVI5|Q3TVI5_MOUSE Isoform of P08121, Collagen alpha-1(III) chain OS=Mus musculus GN=Col3a1 PE=1 SV=1	Col3a1	0.0563074	-0.38478	-0.212612	-0.305925	0.534405	-0.0625207	0.726729		0	59.497	14.8907	17	30	12	16
P02463	Collagen alpha-1(IV) chain OS=Mus musculus GN=Col4a1 PE=1 SV=4	>sp|P02463|CO4A1_MOUSE Collagen alpha-1(IV) chain OS=Mus musculus GN=Col4a1 PE=1 SV=4	Col4a1	0.0298353	-0.160056	-0.139749	-0.236689	0.15099	-0.0711338	0.370388		0	56.1856	6.95027	8	32	6	6
B2RQQ8	Isoform of P08122, Collagen alpha-2(IV) chain OS=Mus musculus GN=Col4a2 PE=1 SV=1	>tr|B2RQQ8|B2RQQ8_MOUSE Isoform of P08122, Collagen alpha-2(IV) chain OS=Mus musculus GN=Col4a2 PE=1 SV=1;>sp|P08122|CO4A2_MOUSE Collagen alpha-2(IV) chain OS=Mus musculus GN=Col4a2 PE=1 SV=4	Col4a2	0.126368	-0.0139662	-0.150602	-0.213789	0.0856742	-0.033263	0.63934		0	43.4412	7.38137	9	21	7	9
Q9EQG9	Collagen type IV alpha-3-binding protein OS=Mus musculus GN=Col4a3bp PE=1 SV=1	>sp|Q9EQG9|C43BP_MOUSE Collagen type IV alpha-3-binding protein OS=Mus musculus GN=Col4a3bp PE=1 SV=1	Col4a3bp	0.0142842	-0.00836353	0.0208787	0.0736507	-0.133313	-0.00657262	0.857851		0	22.093	15.7051	8	10	0	8
B1AWB9	Isoform of O88207, Collagen alpha-1(V) chain OS=Mus musculus GN=Col5a1 PE=1 SV=1	>tr|B1AWB9|B1AWB9_MOUSE Isoform of O88207, Collagen alpha-1(V) chain OS=Mus musculus GN=Col5a1 PE=1 SV=1;>sp|O88207|CO5A1_MOUSE Collagen alpha-1(V) chain OS=Mus musculus GN=Col5a1 PE=1 SV=2	Col5a1	-0.311202	-0.218691	-0.166249	-0.175358	0.442628	-0.0857744	0.55853		0	27.5174	3.1012	5	10	4	5
Q3U962	Collagen alpha-2(V) chain OS=Mus musculus GN=Col5a2 PE=1 SV=1	>sp|Q3U962|CO5A2_MOUSE Collagen alpha-2(V) chain OS=Mus musculus GN=Col5a2 PE=1 SV=1	Col5a2	0.083658	-0.545885	-0.222392	-0.110472	0.166545	-0.125709	0.373437		0	29.0746	4.14162	5	10	5	5
Q9JLI2	Collagen type V alpha 3 chain OS=Mus musculus GN=Col5a3 PE=1 SV=1	>tr|Q9JLI2|Q9JLI2_MOUSE Collagen type V alpha 3 chain OS=Mus musculus GN=Col5a3 PE=1 SV=1	Col5a3	-0.0452019	-0.288272	0.0236398	-0.299022	0.204713	-0.0808285	0.447247		0.000547645	8.94623	2.47269	3	4	3	3
Q04857	Collagen alpha-1(VI) chain OS=Mus musculus GN=Col6a1 PE=1 SV=1	>sp|Q04857|CO6A1_MOUSE Collagen alpha-1(VI) chain OS=Mus musculus GN=Col6a1 PE=1 SV=1	Col6a1	-0.0334006	-0.268047	-0.0513775	-0.147191	0.0938328	-0.0812367	0.250139		0	142.379	32.7805	25	54	25	25
Q02788	Collagen alpha-2(VI) chain OS=Mus musculus GN=Col6a2 PE=1 SV=3	>sp|Q02788|CO6A2_MOUSE Collagen alpha-2(VI) chain OS=Mus musculus GN=Col6a2 PE=1 SV=3	Col6a2	0.083658	-0.238231	-0.237189	-0.197651	0.45112	-0.0276587	0.846477		0	98.0396	21.7602	14	41	2	14
E9PWQ3	Protein Col6a3 OS=Mus musculus GN=Col6a3 PE=1 SV=2	>tr|E9PWQ3|E9PWQ3_MOUSE Protein Col6a3 OS=Mus musculus GN=Col6a3 PE=1 SV=2	Col6a3	0.111829	-0.130847	-0.127444	-0.128715	0.0733493	-0.0403657	0.500917		0	345.169	24.4214	61	139	0	3
A0A087WS16	Isoform of E9PWQ3, Protein Col6a3 OS=Mus musculus GN=Col6a3 PE=1 SV=1	>tr|A0A087WS16|A0A087WS16_MOUSE Isoform of E9PWQ3, Protein Col6a3 OS=Mus musculus GN=Col6a3 PE=1 SV=1	Col6a3	0.0957985	0.160318	-0.268935	-0.104442	0.227139	0.0219758	0.821922		0	343.37	28.3526	60	138	0	2
A6H584	Collagen alpha-5(VI) chain OS=Mus musculus GN=Col6a5 PE=1 SV=4	>sp|A6H584|CO6A5_MOUSE Collagen alpha-5(VI) chain OS=Mus musculus GN=Col6a5 PE=1 SV=4	Col6a5	0.407481	-1.63157	-0.109182	0.168836	-0.520581	-0.337004	0.400522		0	34.2758	4.01515	9	9	8	8
E9Q6A6	Isoform of Q8C6K9, Collagen alpha-6(VI) chain OS=Mus musculus GN=Col6a6 PE=1 SV=2	>tr|E9Q6A6|E9Q6A6_MOUSE Isoform of Q8C6K9, Collagen alpha-6(VI) chain OS=Mus musculus GN=Col6a6 PE=1 SV=2	Col6a6	0.119777	-0.633728	-0.113726	-0.0556323	-0.0833988	-0.153342	0.293004		0	68.6773	10.8168	16	20	0	15
Q8K4Q8	Collectin-12 OS=Mus musculus GN=Colec12 PE=1 SV=1	>sp|Q8K4Q8|COL12_MOUSE Collectin-12 OS=Mus musculus GN=Colec12 PE=1 SV=1	Colec12	0.0604432	-0.114204	0.0414596	0.124598	-0.0189351	0.0186723	0.667555		0.00483927	3.09745	1.48248	1	1	1	1
Q8K297	Procollagen galactosyltransferase 1 OS=Mus musculus GN=Colgalt1 PE=1 SV=2	>sp|Q8K297|GT251_MOUSE Procollagen galactosyltransferase 1 OS=Mus musculus GN=Colgalt1 PE=1 SV=2	Colgalt1	-0.0888093	-0.0408803	0.461597	0.410131	-0.158933	0.116621	0.426639		0.00519061	2.78861	1.62075	1	1	1	1
Q8VI86	Isoform of Q8K4M5, COMM domain containing 1, isoform CRA_b OS=Mus musculus GN=Commd1 PE=1 SV=1	>tr|Q8VI86|Q8VI86_MOUSE Isoform of Q8K4M5, COMM domain containing 1, isoform CRA_b OS=Mus musculus GN=Commd1 PE=1 SV=1	Commd1	0.148554	-0.0538064	0.185265	0.175047	-0.11596	0.06782	0.344965		0.000441241	9.37402	10.6996	2	3	0	2
Q8R395	COMM domain-containing protein 5 OS=Mus musculus GN=Commd5 PE=1 SV=1	>sp|Q8R395|COMD5_MOUSE COMM domain-containing protein 5 OS=Mus musculus GN=Commd5 PE=1 SV=1	Commd5	-0.178564	0.0302578	0.262099	-0.421114	-0.0160058	-0.0646653	0.599693		0.00252252	3.6908	3.57143	1	2	1	1
Q8BG94	COMM domain-containing protein 7 OS=Mus musculus GN=Commd7 PE=1 SV=1	>sp|Q8BG94|COMD7_MOUSE COMM domain-containing protein 7 OS=Mus musculus GN=Commd7 PE=1 SV=1;>tr|Q56A13|Q56A13_MOUSE Isoform of Q8BG94, COMM domain-containing protein 7 OS=Mus musculus GN=Commd7 PE=1 SV=1	Commd7	-0.0736229	0.0585601	0.133802	0.0816067	-0.0833988	0.0233895	0.618356		0.00237741	4.73874	6	1	1	0	1
Q9R0G6	Cartilage oligomeric matrix protein OS=Mus musculus GN=Comp PE=1 SV=2	>sp|Q9R0G6|COMP_MOUSE Cartilage oligomeric matrix protein OS=Mus musculus GN=Comp PE=1 SV=2	Comp	-0.218092	-0.241514	-0.0926422	-0.288729	-0.199899	-0.208175	0.00304879	+	0	13.4285	8.47682	4	6	4	4
O88587	Catechol O-methyltransferase OS=Mus musculus GN=Comt PE=1 SV=2	>sp|O88587|COMT_MOUSE Catechol O-methyltransferase OS=Mus musculus GN=Comt PE=1 SV=2	Comt	0.0256106	-0.0726844	-0.0807313	-0.145643	-0.0957164	-0.0738328	0.0572268		0	24.0586	18.1132	4	7	0	4
Q8BIG7	Catechol O-methyltransferase domain-containing protein 1 OS=Mus musculus GN=Comtd1 PE=1 SV=1	>sp|Q8BIG7|CMTD1_MOUSE Catechol O-methyltransferase domain-containing protein 1 OS=Mus musculus GN=Comtd1 PE=1 SV=1	Comtd1	0.00143487	-0.0125634	-0.132046	-0.128715	-0.0130825	-0.0569943	0.131003		0	11.4745	11.4504	3	6	0	3
F8WHL2	Isoform of Q8CIE6, Coatomer subunit alpha OS=Mus musculus GN=Copa PE=1 SV=1	>tr|F8WHL2|F8WHL2_MOUSE Isoform of Q8CIE6, Coatomer subunit alpha OS=Mus musculus GN=Copa PE=1 SV=1	Copa	0.083658	0.0558884	0.0441816	0.115585	0.00721709	0.061306	0.0285422	+	0	45.3925	12.0032	12	15	0	12
Q9JIF7	Coatomer subunit beta OS=Mus musculus GN=Copb1 PE=1 SV=1	>sp|Q9JIF7|COPB_MOUSE Coatomer subunit beta OS=Mus musculus GN=Copb1 PE=1 SV=1	Copb1	0.206929	0.0424554	0.113211	-0.0382852	0.00144638	0.0651513	0.207768		0.000441241	9.3078	4.93179	3	3	3	3
O55029	Coatomer subunit beta' OS=Mus musculus GN=Copb2 PE=1 SV=2	>sp|O55029|COPB2_MOUSE Coatomer subunit beta' OS=Mus musculus GN=Copb2 PE=1 SV=2	Copb2	0.113156	0.0836971	0.0923205	0.136103	0.123359	0.109727	0.000345223	+	0	41.8703	15.8011	8	10	8	8
O89079	Coatomer subunit epsilon OS=Mus musculus GN=Cope PE=1 SV=3	>sp|O89079|COPE_MOUSE Coatomer subunit epsilon OS=Mus musculus GN=Cope PE=1 SV=3	Cope	0.0256106	-0.0323267	0.129964	0.109112	-0.0321912	0.0400338	0.307887		0	19.6185	18.5065	3	6	0	3
Q9QZE5	Coatomer subunit gamma-1 OS=Mus musculus GN=Copg1 PE=1 SV=1	>sp|Q9QZE5|COPG1_MOUSE Coatomer subunit gamma-1 OS=Mus musculus GN=Copg1 PE=1 SV=1	Copg1	0.117133	0.0329774	0.0468985	0.115585	-0.0788066	0.0467574	0.261676		0	43.8927	13.8444	10	13	8	10
Q9QXK3	Coatomer subunit gamma-2 OS=Mus musculus GN=Copg2 PE=1 SV=1	>sp|Q9QXK3|COPG2_MOUSE Coatomer subunit gamma-2 OS=Mus musculus GN=Copg2 PE=1 SV=1	Copg2	0.127683	-0.0859001	0.300173	0.282493	-0.614936	0.00190258	0.99156		0.000441241	9.06405	4.47761	3	3	0	3
P61202-2	Isoform of P61202, Isoform 2 of COP9 signalosome complex subunit 2 OS=Mus musculus GN=Cops2	>sp|P61202-2|CSN2_MOUSE Isoform of P61202, Isoform 2 of COP9 signalosome complex subunit 2 OS=Mus musculus GN=Cops2	Cops2	0.0563074	-0.0451761	-0.0718623	0.0125391	-0.0988123	-0.0294008	0.356945		0	22.7837	11.1111	3	6	0	3
O88543	COP9 signalosome complex subunit 3 OS=Mus musculus GN=Cops3 PE=1 SV=3	>sp|O88543|CSN3_MOUSE COP9 signalosome complex subunit 3 OS=Mus musculus GN=Cops3 PE=1 SV=3;>tr|Q3UQL2|Q3UQL2_MOUSE Isoform of O88543, COP9 signalosome complex subunit 3 OS=Mus musculus GN=Cops3 PE=1 SV=1	Cops3	0.0850119	-0.0167757	-0.0542861	-0.0629224	0.0924762	0.00870079	0.808488		0	41.5183	22.695	7	11	5	7
Q14AI7	Isoform of O88544, COP9 (Constitutive photomorphogenic) homolog, subunit 4 (Arabidopsis thaliana) OS=Mus musculus GN=Cops4 PE=1 SV=1	>tr|Q14AI7|Q14AI7_MOUSE Isoform of O88544, COP9 (Constitutive photomorphogenic) homolog, subunit 4 (Arabidopsis thaliana) OS=Mus musculus GN=Cops4 PE=1 SV=1;>sp|O88544|CSN4_MOUSE COP9 signalosome complex subunit 4 OS=Mus musculus GN=Cops4 PE=1 SV=1	Cops4	-0.0363418	0.0464985	-0.150602	-0.035414	0.180657	0.000959662	0.986866		0	61.181	36.6995	11	20	2	11
O35864	COP9 signalosome complex subunit 5 OS=Mus musculus GN=Cops5 PE=1 SV=3	>sp|O35864|CSN5_MOUSE COP9 signalosome complex subunit 5 OS=Mus musculus GN=Cops5 PE=1 SV=3	Cops5	-0.104157	0.00693271	-0.0340476	-0.107453	0.0664564	-0.0344538	0.358367		0	12.3434	8.68263	2	5	1	2
Q3UIT2	Isoform of O88545, COP9 (Constitutive photomorphogenic) homolog, subunit 6 (Arabidopsis thaliana), isoform CRA_b OS=Mus musculus GN=Cops6 PE=1 SV=1	>tr|Q3UIT2|Q3UIT2_MOUSE Isoform of O88545, COP9 (Constitutive photomorphogenic) homolog, subunit 6 (Arabidopsis thaliana), isoform CRA_b OS=Mus musculus GN=Cops6 PE=1 SV=1;>sp|O88545|CSN6_MOUSE COP9 signalosome complex subunit 6 OS=Mus musculus GN=Cops6 PE=1 SV=1	Cops6	0.0535436	-0.061038	-0.02546	0.0263449	-0.027759	-0.00687369	0.755135		0	27.3704	22.8395	4	7	0	4
Q9CZ04-2	Isoform of Q9CZ04, Isoform 2 of COP9 signalosome complex subunit 7a OS=Mus musculus GN=Cops7a	>sp|Q9CZ04-2|CSN7A_MOUSE Isoform of Q9CZ04, Isoform 2 of COP9 signalosome complex subunit 7a OS=Mus musculus GN=Cops7a	Cops7a	0.0298353	-0.0844257	-0.0169234	-0.0426023	-0.120672	-0.0469576	0.14674		0	27.8657	24.1877	6	6	0	6
Q8BV13	COP9 signalosome complex subunit 7b OS=Mus musculus GN=Cops7b PE=1 SV=1	>sp|Q8BV13|CSN7B_MOUSE COP9 signalosome complex subunit 7b OS=Mus musculus GN=Cops7b PE=1 SV=1	Cops7b	-0.0796783	0.198367	-0.325789	0.3389	-0.103469	0.00566614	0.963923		0.000547645	9.00891	9.84848	2	2	2	2
Q8VBV7	COP9 signalosome complex subunit 8 OS=Mus musculus GN=Cops8 PE=1 SV=1	>sp|Q8VBV7|CSN8_MOUSE COP9 signalosome complex subunit 8 OS=Mus musculus GN=Cops8 PE=1 SV=1	Cops8	0.0645672	-0.0323267	0.0125634	0.0180774	0.0143983	0.0154559	0.370904		0	24.4914	20.0957	3	5	1	3
E9Q3H6	Protein Coq10a OS=Mus musculus GN=Coq10a PE=1 SV=1	>tr|E9Q3H6|E9Q3H6_MOUSE Protein Coq10a OS=Mus musculus GN=Coq10a PE=1 SV=1	Coq10a	-0.27254	0.020699	-0.125913	-0.332109	-0.266221	-0.195217	0.0375086	+	0.00469443	3.17205	3.0888	1	1	1	1
Q8BMS4	Ubiquinone biosynthesis O-methyltransferase, mitochondrial OS=Mus musculus GN=Coq3 PE=1 SV=1	>sp|Q8BMS4|COQ3_MOUSE Ubiquinone biosynthesis O-methyltransferase, mitochondrial OS=Mus musculus GN=Coq3 PE=1 SV=1	Coq3	-1.20811	-0.0523644	-0.170977	-0.699216	0.0567504	-0.414783	0.154994		0	13.6766	8.10811	2	5	2	2
Q9CXI0	2-methoxy-6-polyprenyl-1,4-benzoquinol methylase, mitochondrial OS=Mus musculus GN=Coq5 PE=1 SV=2	>sp|Q9CXI0|COQ5_MOUSE 2-methoxy-6-polyprenyl-1,4-benzoquinol methylase, mitochondrial OS=Mus musculus GN=Coq5 PE=1 SV=2	Coq5	-0.0378148	0.0220685	-0.141294	-0.0909654	-0.111263	-0.0718537	0.0678402		0	30.1323	17.737	5	11	1	5
Q8R1S0	Ubiquinone biosynthesis monooxygenase COQ6, mitochondrial OS=Mus musculus GN=Coq6 PE=1 SV=3	>sp|Q8R1S0|COQ6_MOUSE Ubiquinone biosynthesis monooxygenase COQ6, mitochondrial OS=Mus musculus GN=Coq6 PE=1 SV=3	Coq6	-0.0827155	-0.0451761	-0.206127	-0.145643	-0.330273	-0.161987	0.0321338	+	0	18.598	5.88235	3	8	2	3
P97478	5-demethoxyubiquinone hydroxylase, mitochondrial OS=Mus musculus GN=Coq7 PE=1 SV=3	>sp|P97478|COQ7_MOUSE 5-demethoxyubiquinone hydroxylase, mitochondrial OS=Mus musculus GN=Coq7 PE=1 SV=3	Coq7	-0.297023	0.0152083	-0.166249	-0.326834	-0.186663	-0.192312	0.0333196	+	0	31.7972	40.0922	6	7	3	6
Q8K1Z0	Ubiquinone biosynthesis protein COQ9, mitochondrial OS=Mus musculus GN=Coq9 PE=1 SV=1	>sp|Q8K1Z0|COQ9_MOUSE Ubiquinone biosynthesis protein COQ9, mitochondrial OS=Mus musculus GN=Coq9 PE=1 SV=1	Coq9	-0.282982	-0.13237	-0.170977	-0.271736	-0.420353	-0.255684	0.00703991	+	0	52.5577	38.3387	8	49	1	8
O89053	Coronin-1A OS=Mus musculus GN=Coro1a PE=1 SV=5	>sp|O89053|COR1A_MOUSE Coronin-1A OS=Mus musculus GN=Coro1a PE=1 SV=5;>tr|Q3U1N0|Q3U1N0_MOUSE Isoform of O89053, Coronin OS=Mus musculus GN=Coro1a PE=1 SV=1	Coro1a	0.751534	0.499063	0.797104	1.4765	0.0385504	0.712551	0.0380568	+	0	20.7157	10.6291	4	7	0	4
A2RS22	Isoform of Q9WUM3, Coronin OS=Mus musculus GN=Coro1b PE=1 SV=1	>tr|A2RS22|A2RS22_MOUSE Isoform of Q9WUM3, Coronin OS=Mus musculus GN=Coro1b PE=1 SV=1;>sp|Q9WUM3|COR1B_MOUSE Coronin-1B OS=Mus musculus GN=Coro1b PE=1 SV=1	Coro1b	0.126368	0.045152	0.0250185	0.195965	-0.0396087	0.0705789	0.160653		0	19.7941	10.7438	4	6	3	4
Q9WUM4	Coronin-1C OS=Mus musculus GN=Coro1c PE=1 SV=2	>sp|Q9WUM4|COR1C_MOUSE Coronin-1C OS=Mus musculus GN=Coro1c PE=1 SV=2;>tr|Q499X7|Q499X7_MOUSE Isoform of Q9WUM4, Coronin OS=Mus musculus GN=Coro1c PE=1 SV=1	Coro1c	-0.0363418	-0.0552498	0.0923205	0.0960799	-0.125399	-0.00571814	0.901563		0	16.5002	9.2827	4	5	1	4
Q920M5-4	Isoform of Q920M5, Isoform D of Coronin-6 OS=Mus musculus GN=Coro6	>sp|Q920M5-4|CORO6_MOUSE Isoform of Q920M5, Isoform D of Coronin-6 OS=Mus musculus GN=Coro6	Coro6	0.00430017	0.140281	0.0751217	-0.0282613	-0.120672	0.0141539	0.766615		0	20.1667	9.11017	5	6	0	5
Q9D2V7	Coronin-7 OS=Mus musculus GN=Coro7 PE=1 SV=2	>sp|Q9D2V7|CORO7_MOUSE Coronin-7 OS=Mus musculus GN=Coro7 PE=1 SV=2	Coro7	0.172952	0.0464985	0.0949483	0.161348	-0.0757533	0.0799988	0.151467		0	26.4909	10.4121	6	6	5	6
Q9CQI6	Coactosin-like protein OS=Mus musculus GN=Cotl1 PE=1 SV=3	>sp|Q9CQI6|COTL1_MOUSE Coactosin-like protein OS=Mus musculus GN=Cotl1 PE=1 SV=3;>tr|Q544F6|Q544F6_MOUSE Isoform of Q9CQI6, Coactosin-like protein OS=Mus musculus GN=Cotl1 PE=1 SV=1	Cotl1	0.149848	0.249536	0.526302	1.01046	0.785065	0.544242	0.0277465	+	0.00178117	7.17351	27.4648	2	2	2	2
Q6P8I6	Cytochrome c oxidase assembly protein COX11, mitochondrial OS=Mus musculus GN=Cox11 PE=1 SV=1	>sp|Q6P8I6|COX11_MOUSE Cytochrome c oxidase assembly protein COX11, mitochondrial OS=Mus musculus GN=Cox11 PE=1 SV=1	Cox11	0.0368489	0.0810717	-0.141294	-0.0527266	-0.147669	-0.0447537	0.38643		0.0024443	4.14104	3.63636	1	1	0	1
Q8BJ03	Cytochrome c oxidase assembly protein COX15 homolog OS=Mus musculus GN=Cox15 PE=1 SV=1	>sp|Q8BJ03|COX15_MOUSE Cytochrome c oxidase assembly protein COX15 homolog OS=Mus musculus GN=Cox15 PE=1 SV=1	Cox15	-0.0511388	0.118681	0.111914	-0.18328	-0.236936	-0.048152	0.54694		0.00237741	4.87387	4.11622	1	1	0	1
Q54AC6	Isoform of P56394, Cox17p OS=Mus musculus GN=COX17 PE=1 SV=1	>tr|Q54AC6|Q54AC6_MOUSE Isoform of P56394, Cox17p OS=Mus musculus GN=COX17 PE=1 SV=1;>sp|P56394|COX17_MOUSE Cytochrome c oxidase copper chaperone OS=Mus musculus GN=Cox17 PE=1 SV=2	Cox17	-1.23827	0.449033	0.429684	-0.632618	0.499006	-0.0986328	0.794891		0	11.9271	41.2698	2	3	2	2
G5E8U6	Isoform of Q8VC74, COX18 cytochrome c oxidase assembly homolog (S. cerevisiae), isoform CRA_c OS=Mus musculus GN=Cox18 PE=1 SV=1	>tr|G5E8U6|G5E8U6_MOUSE Isoform of Q8VC74, COX18 cytochrome c oxidase assembly homolog (S. cerevisiae), isoform CRA_c OS=Mus musculus GN=Cox18 PE=1 SV=1	Cox18	-0.445503	0.236618	0.00978098	-0.885707	0.0215439	-0.212653	0.351144		0.0131418	2.02655	2.40964	1	1	0	1
Q8K0C8	Cytochrome c oxidase assembly protein COX19 OS=Mus musculus GN=Cox19 PE=3 SV=1	>sp|Q8K0C8|COX19_MOUSE Cytochrome c oxidase assembly protein COX19 OS=Mus musculus GN=Cox19 PE=3 SV=1	Cox19	-0.160802	-0.0153703	-0.07629	-0.102938	-0.0396087	-0.0790019	0.0357324	+	0.000547645	8.53336	31.5217	3	3	1	3
A2RSV8	Isoform of P19783, Cytochrome c oxidase subunit 4 isoform 1, mitochondrial OS=Mus musculus GN=Cox4i1 PE=1 SV=1	>tr|A2RSV8|A2RSV8_MOUSE Isoform of P19783, Cytochrome c oxidase subunit 4 isoform 1, mitochondrial OS=Mus musculus GN=Cox4i1 PE=1 SV=1;>sp|P19783|COX41_MOUSE Cytochrome c oxidase subunit 4 isoform 1, mitochondrial OS=Mus musculus GN=Cox4i1 PE=1 SV=2	Cox4i1	-0.0949289	-0.136948	-0.163106	-0.280208	-0.158933	-0.166825	0.00564155	+	0	81.2783	53.8462	10	47	5	10
P12787	Cytochrome c oxidase subunit 5A, mitochondrial OS=Mus musculus GN=Cox5a PE=1 SV=2	>sp|P12787|COX5A_MOUSE Cytochrome c oxidase subunit 5A, mitochondrial OS=Mus musculus GN=Cox5a PE=1 SV=2	Cox5a	-0.0437213	-0.0139662	-0.100137	-0.150294	-0.308605	-0.123345	0.0763044		0	33.2839	37.6712	4	15	4	4
Q9DCW5	Isoform of P43024, Cytochrome c oxidase subunit 6A, mitochondrial OS=Mus musculus GN=Cox6a1 PE=1 SV=1	>tr|Q9DCW5|Q9DCW5_MOUSE Isoform of P43024, Cytochrome c oxidase subunit 6A, mitochondrial OS=Mus musculus GN=Cox6a1 PE=1 SV=1	Cox6a1	-0.405024	-0.0552498	-0.33107	-0.402498	0.375057	-0.163757	0.334067		0	25.1264	41.9643	3	7	0	3
P43023	Cytochrome c oxidase subunit 6A2, mitochondrial OS=Mus musculus GN=Cox6a2 PE=1 SV=2	>sp|P43023|CX6A2_MOUSE Cytochrome c oxidase subunit 6A2, mitochondrial OS=Mus musculus GN=Cox6a2 PE=1 SV=2	Cox6a2	-0.277751	-0.00417571	-0.255483	-0.36237	-0.323014	-0.244559	0.0176871	+	0	27.6262	42.268	2	44	2	2
P56391	Cytochrome c oxidase subunit 6B1 OS=Mus musculus GN=Cox6b1 PE=1 SV=2	>sp|P56391|CX6B1_MOUSE Cytochrome c oxidase subunit 6B1 OS=Mus musculus GN=Cox6b1 PE=1 SV=2	Cox6b1	-0.104157	-0.204207	-0.124384	-0.180106	-0.245488	-0.171668	0.00267166	+	0	35.2742	70.9302	7	30	7	7
Q9CPQ1	Cytochrome c oxidase subunit 6C OS=Mus musculus GN=Cox6c PE=1 SV=3	>sp|Q9CPQ1|COX6C_MOUSE Cytochrome c oxidase subunit 6C OS=Mus musculus GN=Cox6c PE=1 SV=3	Cox6c	-0.239964	-0.155405	-0.196456	-0.159642	-0.623828	-0.275059	0.0359559	+	0.0303835	1.07017	9.21053	1	1	1	1
Q792A4	Isoform of P56392, Cox7ah OS=Mus musculus GN=Cox7a1 PE=1 SV=1	>tr|Q792A4|Q792A4_MOUSE Isoform of P56392, Cox7ah OS=Mus musculus GN=Cox7a1 PE=1 SV=1;>sp|P56392|CX7A1_MOUSE Cytochrome c oxidase subunit 7A1, mitochondrial OS=Mus musculus GN=Cox7a1 PE=1 SV=1	Cox7a1	-0.0129779	-0.155405	-0.0240338	-0.161206	-0.303238	-0.131372	0.0688934		0.000441241	9.88427	28.75	2	4	2	2
P48771	Cytochrome c oxidase subunit 7A2, mitochondrial OS=Mus musculus GN=Cox7a2 PE=1 SV=2	>sp|P48771|CX7A2_MOUSE Cytochrome c oxidase subunit 7A2, mitochondrial OS=Mus musculus GN=Cox7a2 PE=1 SV=2	Cox7a2	-0.132202	-0.0195906	-0.100137	-0.0879877	-0.221669	-0.112317	0.0270157	+	0.0024443	4.18943	15.6627	1	1	1	1
E9PZS8	Isoform of Q61387, Cytochrome c oxidase subunit 7A-related protein, mitochondrial OS=Mus musculus GN=Cox7a2l PE=1 SV=1	>tr|E9PZS8|E9PZS8_MOUSE Isoform of Q61387, Cytochrome c oxidase subunit 7A-related protein, mitochondrial OS=Mus musculus GN=Cox7a2l PE=1 SV=1	Cox7a2l	-0.0378148	-0.00557019	-0.138205	-0.200864	-0.330273	-0.142545	0.0713919		0.00237741	4.92812	9.70149	1	1	0	1
Q5FW98	Isoform of P56393, Cytochrome c oxidase subunit 7B, mitochondrial OS=Mus musculus GN=Cox7b PE=1 SV=1	>tr|Q5FW98|Q5FW98_MOUSE Isoform of P56393, Cytochrome c oxidase subunit 7B, mitochondrial OS=Mus musculus GN=Cox7b PE=1 SV=1;>sp|P56393|COX7B_MOUSE Cytochrome c oxidase subunit 7B, mitochondrial OS=Mus musculus GN=Cox7b PE=3 SV=1	Cox7b	-0.334544	0.572866	-0.0211853	-0.788242	0.4846	-0.0173009	0.94906		0.00237741	5.91097	10	1	5	1	1
P17665	Cytochrome c oxidase subunit 7C, mitochondrial OS=Mus musculus GN=Cox7c PE=1 SV=1	>sp|P17665|COX7C_MOUSE Cytochrome c oxidase subunit 7C, mitochondrial OS=Mus musculus GN=Cox7c PE=1 SV=1	Cox7c	-0.655567	0.26118	0.0153404	-0.665533	0.0343175	-0.202052	0.352276		0.000441241	9.08807	14.2857	1	8	1	1
Q545U6	Isoform of P48772, Cytochrome c oxidase subunit 8B, mitochondrial OS=Mus musculus GN=Cox8b PE=1 SV=1	>tr|Q545U6|Q545U6_MOUSE Isoform of P48772, Cytochrome c oxidase subunit 8B, mitochondrial OS=Mus musculus GN=Cox8b PE=1 SV=1;>sp|P48772|COX8B_MOUSE Cytochrome c oxidase subunit 8B, mitochondrial OS=Mus musculus GN=Cox8b PE=3 SV=1	Cox8b	0.191927	-0.0394511	0.193871	0.0802838	-0.0116229	0.0830016	0.165849		0.00237741	4.95001	50	1	2	1	1
E9PZD8	Isoform of Q61147, Ceruloplasmin OS=Mus musculus GN=Cp PE=1 SV=1	>tr|E9PZD8|E9PZD8_MOUSE Isoform of Q61147, Ceruloplasmin OS=Mus musculus GN=Cp PE=1 SV=1	Cp	-0.23827	-0.0252373	0.193871	0.0495159	0.148381	0.0256522	0.753353		0	81.3043	21.7311	18	23	0	18
P15089	Mast cell carboxypeptidase A OS=Mus musculus GN=Cpa3 PE=2 SV=1	>sp|P15089|CBPA3_MOUSE Mast cell carboxypeptidase A OS=Mus musculus GN=Cpa3 PE=2 SV=1;>tr|Q542E3|Q542E3_MOUSE Isoform of P15089, Carboxypeptidase A3, mast cell OS=Mus musculus GN=Cpa3 PE=1 SV=1	Cpa3	0.344433	-0.395709	0.0590619	0.0562606	0.195897	0.0519887	0.696199		0.00252252	3.7073	5.03597	1	1	1	1
O89001	Carboxypeptidase D OS=Mus musculus GN=Cpd PE=1 SV=2	>sp|O89001|CBPD_MOUSE Carboxypeptidase D OS=Mus musculus GN=Cpd PE=1 SV=2	Cpd	0.225465	0.405625	-0.0911479	0.179996	0.349163	0.21382	0.0686512		0.00845701	2.3439	0.87146	1	1	1	1
Q00493	Carboxypeptidase E OS=Mus musculus GN=Cpe PE=1 SV=2	>sp|Q00493|CBPE_MOUSE Carboxypeptidase E OS=Mus musculus GN=Cpe PE=1 SV=2;>tr|Q543R4|Q543R4_MOUSE Isoform of Q00493, Carboxypeptidase E OS=Mus musculus GN=Cpe PE=1 SV=1	Cpe	0.0185421	-0.127807	0.171638	0.0602924	-0.0336717	0.0177987	0.738153		0.000547645	8.92791	5.88235	2	2	2	2
Q7TN98	Cytoplasmic polyadenylation element-binding protein 4 OS=Mus musculus GN=Cpeb4 PE=1 SV=1	>sp|Q7TN98|CPEB4_MOUSE Cytoplasmic polyadenylation element-binding protein 4 OS=Mus musculus GN=Cpeb4 PE=1 SV=1	Cpeb4	-0.00287386	-0.129326	0.0194961	-0.0112382	-0.091085	-0.0430055	0.206306		0	15.6382	8.09328	4	4	0	2
Q9JJN5	Carboxypeptidase N catalytic chain OS=Mus musculus GN=Cpn1 PE=1 SV=1	>sp|Q9JJN5|CBPN_MOUSE Carboxypeptidase N catalytic chain OS=Mus musculus GN=Cpn1 PE=1 SV=1	Cpn1	-0.877583	-0.0423108	0.436952	-0.519981	-0.0189351	-0.204371	0.417653		0.0024443	4.25721	4.59519	2	2	2	2
Q8C166	Copine-1 OS=Mus musculus GN=Cpne1 PE=1 SV=1	>sp|Q8C166|CPNE1_MOUSE Copine-1 OS=Mus musculus GN=Cpne1 PE=1 SV=1	Cpne1	-0.22311	0.0572249	0.1654	-0.0469326	0.313511	0.0532186	0.591271		0.00237741	4.60187	4.10448	2	3	0	2
Q8BT60	Copine-3 OS=Mus musculus GN=Cpne3 PE=1 SV=2	>sp|Q8BT60|CPNE3_MOUSE Copine-3 OS=Mus musculus GN=Cpne3 PE=1 SV=2	Cpne3	0.00430017	0.132694	-0.0630474	0.123314	0.15099	0.0696501	0.172921		0.000547645	8.64201	4.50281	2	3	2	2
P36552	Oxygen-dependent coproporphyrinogen-III oxidase, mitochondrial OS=Mus musculus GN=Cpox PE=1 SV=2	>sp|P36552|HEM6_MOUSE Oxygen-dependent coproporphyrinogen-III oxidase, mitochondrial OS=Mus musculus GN=Cpox PE=1 SV=2	Cpox	-0.072113	0.0532118	-0.0572006	-0.159642	0.139213	-0.0193062	0.729795		0	26.4038	12.6411	7	11	7	7
Q8BFS6	Serine/threonine-protein phosphatase CPPED1 OS=Mus musculus GN=Cpped1 PE=1 SV=1	>sp|Q8BFS6|CPPED_MOUSE Serine/threonine-protein phosphatase CPPED1 OS=Mus musculus GN=Cpped1 PE=1 SV=1	Cpped1	0.0466109	0.0478436	-0.0986347	-0.0512759	0.127339	0.0143765	0.737462		0	20.2015	29.1667	5	5	0	5
H3BJW3	Isoform of Q6NVF9, Cleavage and polyadenylation-specificity factor subunit 6 OS=Mus musculus GN=Cpsf6 PE=1 SV=1	>tr|H3BJW3|H3BJW3_MOUSE Isoform of Q6NVF9, Cleavage and polyadenylation-specificity factor subunit 6 OS=Mus musculus GN=Cpsf6 PE=1 SV=1	Cpsf6	0.119777	0.119961	0.232571	0.066987	0.15099	0.138057	0.00711597	+	0.00237741	6.13128	3.7415	2	2	0	2
Q8BTV2	Cleavage and polyadenylation specificity factor subunit 7 OS=Mus musculus GN=Cpsf7 PE=1 SV=2	>sp|Q8BTV2|CPSF7_MOUSE Cleavage and polyadenylation specificity factor subunit 7 OS=Mus musculus GN=Cpsf7 PE=1 SV=2	Cpsf7	-0.40883	0.0478436	-0.0311794	0.158843	0.349163	0.0231681	0.862489		0.00252252	3.82071	4.4586	2	3	0	2
P97742	Carnitine O-palmitoyltransferase 1, liver isoform OS=Mus musculus GN=Cpt1a PE=1 SV=4	>sp|P97742|CPT1A_MOUSE Carnitine O-palmitoyltransferase 1, liver isoform OS=Mus musculus GN=Cpt1a PE=1 SV=4;>tr|Q7TQD5|Q7TQD5_MOUSE Isoform of P97742, Carnitine O-palmitoyltransferase 1, liver isoform OS=Mus musculus GN=Cpt1a PE=1 SV=1	Cpt1a	-0.19326	-0.0992379	0.192645	0.254614	-0.138082	0.00333566	0.972723		0.00845701	2.30094	1.42303	1	1	1	1
Q924X2	Carnitine O-palmitoyltransferase 1, muscle isoform OS=Mus musculus GN=Cpt1b PE=1 SV=1	>sp|Q924X2|CPT1B_MOUSE Carnitine O-palmitoyltransferase 1, muscle isoform OS=Mus musculus GN=Cpt1b PE=1 SV=1	Cpt1b	-0.20149	-0.243158	-0.18366	-0.235042	-0.259277	-0.224525	8.60075e-05	+	0	98.8442	21.7617	15	44	14	15
P52825	Carnitine O-palmitoyltransferase 2, mitochondrial OS=Mus musculus GN=Cpt2 PE=1 SV=2	>sp|P52825|CPT2_MOUSE Carnitine O-palmitoyltransferase 2, mitochondrial OS=Mus musculus GN=Cpt2 PE=1 SV=2	Cpt2	-0.178564	-0.124773	-0.0896552	-0.204085	-0.269706	-0.173357	0.00520839	+	0	94.9838	27.3556	16	36	12	16
Q9D2L5	Inactive carboxypeptidase-like protein X2 OS=Mus musculus GN=Cpxm2 PE=2 SV=1	>sp|Q9D2L5|CPXM2_MOUSE Inactive carboxypeptidase-like protein X2 OS=Mus musculus GN=Cpxm2 PE=2 SV=1	Cpxm2	-0.213092	-0.576647	-0.0986347	-0.0368489	-0.804103	-0.345865	0.0795074		0.00237741	4.8066	2.09424	1	1	1	1
Q64735	Complement component receptor 1-like protein OS=Mus musculus GN=Cr1l PE=1 SV=1	>sp|Q64735|CR1L_MOUSE Complement component receptor 1-like protein OS=Mus musculus GN=Cr1l PE=1 SV=1	Cr1l	-0.0304652	-0.127807	-0.041243	-0.0339807	-0.170287	-0.0807566	0.0482723	+	0	12.5158	8.28157	3	3	0	3
Q549T4	Isoform of O88843, CASP2 and RIPK1 domain containing adaptor with death domain, isoform CRA_a OS=Mus musculus GN=Cradd PE=1 SV=1	>tr|Q549T4|Q549T4_MOUSE Isoform of O88843, CASP2 and RIPK1 domain containing adaptor with death domain, isoform CRA_a OS=Mus musculus GN=Cradd PE=1 SV=1;>sp|O88843|CRADD_MOUSE Death domain-containing protein CRADD OS=Mus musculus GN=Cradd PE=1 SV=2	Cradd	0.0971412	-0.261367	-0.104652	-0.0426023	0.048379	-0.0526204	0.449593		0.000441241	9.47195	8.54271	1	2	1	1
P47934	Carnitine O-acetyltransferase OS=Mus musculus GN=Crat PE=1 SV=3	>sp|P47934|CACP_MOUSE Carnitine O-acetyltransferase OS=Mus musculus GN=Crat PE=1 SV=3	Crat	-0.263896	-0.058141	-0.106161	-0.3146	-0.414555	-0.231471	0.0247845	+	0	79.3972	23.4824	13	38	0	13
Q8C7D2	Protein cereblon OS=Mus musculus GN=Crbn PE=1 SV=1	>sp|Q8C7D2|CRBN_MOUSE Protein cereblon OS=Mus musculus GN=Crbn PE=1 SV=1	Crbn	-0.666918	0.265811	0.14272	-0.121085	0.328569	-0.0101806	0.957929		0.000441241	9.03108	5.39326	2	2	0	2
F8VPR5	Isoform of P45481, CREB-binding protein OS=Mus musculus GN=Crebbp PE=1 SV=1	>tr|F8VPR5|F8VPR5_MOUSE Isoform of P45481, CREB-binding protein OS=Mus musculus GN=Crebbp PE=1 SV=1	Crebbp	-0.111893	0.171468	0.106715	0.0194585	0.260138	0.0891773	0.235168		0.0024443	4.25088	0.368701	1	1	0	1
O88668	Protein CREG1 OS=Mus musculus GN=Creg1 PE=1 SV=1	>sp|O88668|CREG1_MOUSE Protein CREG1 OS=Mus musculus GN=Creg1 PE=1 SV=1	Creg1	-0.260453	0.00969646	0.155364	-0.0999355	0.00289122	-0.0384873	0.605701		0	11.712	23.1818	4	6	0	4
A8C1T7	Isoform of Q91XD7, Cysteine-rich with EGF-like domain protein 1 OS=Mus musculus GN=Creld1 PE=1 SV=1	>tr|A8C1T7|A8C1T7_MOUSE Isoform of Q91XD7, Cysteine-rich with EGF-like domain protein 1 OS=Mus musculus GN=Creld1 PE=1 SV=1;>sp|Q91XD7|CREL1_MOUSE Cysteine-rich with EGF-like domain protein 1 OS=Mus musculus GN=Creld1 PE=1 SV=1	Creld1	-0.0363418	-0.061038	-0.0340476	-0.0570874	-0.0727064	-0.0522442	0.0021533	+	0	26.7459	16.9048	6	10	6	6
Q9CYA0	Cysteine-rich with EGF-like domain protein 2 OS=Mus musculus GN=Creld2 PE=1 SV=1	>sp|Q9CYA0|CREL2_MOUSE Cysteine-rich with EGF-like domain protein 2 OS=Mus musculus GN=Creld2 PE=1 SV=1	Creld2	-0.144843	0.0518716	0.222993	-0.00140006	0.194633	0.064651	0.39065		0.00178117	7.08799	7.14286	2	2	2	2
A0A0G2JEK2	Isoform of P63254, Cysteine-rich protein 1 OS=Mus musculus GN=Crip1 PE=1 SV=1	>tr|A0A0G2JEK2|A0A0G2JEK2_MOUSE Isoform of P63254, Cysteine-rich protein 1 OS=Mus musculus GN=Crip1 PE=1 SV=1	Crip1	-0.00863889	0.0505303	0.226592	0.29281	0.00433462	0.113126	0.139879		0.00237741	5.03635	13.2812	2	3	0	2
Q9DCT8	Cysteine-rich protein 2 OS=Mus musculus GN=Crip2 PE=1 SV=1	>sp|Q9DCT8|CRIP2_MOUSE Cysteine-rich protein 2 OS=Mus musculus GN=Crip2 PE=1 SV=1;>tr|Q4FJU3|Q4FJU3_MOUSE Isoform of Q9DCT8, Crip2 protein OS=Mus musculus GN=Crip2 PE=1 SV=1	Crip2	-0.102615	-0.124773	-0.207746	-0.191247	-0.163788	-0.158034	0.00131759	+	0	20.059	31.7308	4	7	2	4
Q64010	Adapter molecule crk OS=Mus musculus GN=Crk PE=1 SV=1	>sp|Q64010|CRK_MOUSE Adapter molecule crk OS=Mus musculus GN=Crk PE=1 SV=1	Crk	-0.102615	-0.0992379	-0.0311794	-0.0325487	-0.133313	-0.0797789	0.0175056	+	0	40.8882	36.5132	7	13	2	7
A2RS58	Isoform of P47941, Crk-like protein OS=Mus musculus GN=Crkl PE=1 SV=1	>tr|A2RS58|A2RS58_MOUSE Isoform of P47941, Crk-like protein OS=Mus musculus GN=Crkl PE=1 SV=1;>sp|P47941|CRKL_MOUSE Crk-like protein OS=Mus musculus GN=Crkl PE=1 SV=2	Crkl	0.0604432	-0.0380234	-0.0484746	-0.0556323	-0.262745	-0.0688864	0.26235		0	23.1747	23.4323	4	7	4	4
Q9Z2L7	Cytokine receptor-like factor 3 OS=Mus musculus GN=Crlf3 PE=1 SV=1	>sp|Q9Z2L7|CRLF3_MOUSE Cytokine receptor-like factor 3 OS=Mus musculus GN=Crlf3 PE=1 SV=1	Crlf3	0.0741441	0.197155	0.302449	0.394249	0.187027	0.231005	0.0132907	+	0.00237741	4.36937	2.26244	1	1	0	1
Q9DC50	Peroxisomal carnitine O-octanoyltransferase OS=Mus musculus GN=Crot PE=1 SV=1	>sp|Q9DC50|OCTC_MOUSE Peroxisomal carnitine O-octanoyltransferase OS=Mus musculus GN=Crot PE=1 SV=1	Crot	0.0549263	-0.102219	-0.0211853	0.0318305	0.176822	0.028035	0.574899		0	32.1841	14.2157	6	7	6	6
Q52L78	Isoform of P23927, Alpha-crystallin B chain OS=Mus musculus GN=Cryab PE=1 SV=1	>tr|Q52L78|Q52L78_MOUSE Isoform of P23927, Alpha-crystallin B chain OS=Mus musculus GN=Cryab PE=1 SV=1;>sp|P23927|CRYAB_MOUSE Alpha-crystallin B chain OS=Mus musculus GN=Cryab PE=1 SV=2	Cryab	0.387867	0.476264	0.340594	0.378189	0.207223	0.358027	0.00121691	+	0	77.7899	64	11	52	11	11
Q80W49-2	Isoform of Q80W49, Isoform 2 of Beta/gamma crystallin domain-containing protein 3 OS=Mus musculus GN=Crybg3	>sp|Q80W49-2|CRBG3_MOUSE Isoform of Q80W49, Isoform 2 of Beta/gamma crystallin domain-containing protein 3 OS=Mus musculus GN=Crybg3	Crybg3	0.00430017	0.045152	0.0590619	0.0789596	-0.370862	-0.0366778	0.686418		0.000441241	9.60418	3.25497	2	2	0	2
P47199	Quinone oxidoreductase OS=Mus musculus GN=Cryz PE=1 SV=1	>sp|P47199|QOR_MOUSE Quinone oxidoreductase OS=Mus musculus GN=Cryz PE=1 SV=1	Cryz	0.059066	-0.069764	-0.00984791	0.0855684	-0.250643	-0.0371241	0.56883		0	34.5858	25.3776	6	9	0	6
Q921W4	Quinone oxidoreductase-like protein 1 OS=Mus musculus GN=Cryzl1 PE=1 SV=1	>sp|Q921W4|QORL1_MOUSE Quinone oxidoreductase-like protein 1 OS=Mus musculus GN=Cryzl1 PE=1 SV=1	Cryzl1	0.357937	0.0302578	0.198766	0.158843	0.0314888	0.155459	0.0628399		0.00237741	4.7018	3.44828	1	1	0	1
Q9CZU6	Citrate synthase, mitochondrial OS=Mus musculus GN=Cs PE=1 SV=1	>sp|Q9CZU6|CISY_MOUSE Citrate synthase, mitochondrial OS=Mus musculus GN=Cs PE=1 SV=1	Cs	-0.0811961	-0.0538064	-0.113726	-0.200864	-0.238642	-0.137647	0.0176242	+	0	111.222	37.2845	13	62	8	13
Q9DBE0	Cysteine sulfinic acid decarboxylase OS=Mus musculus GN=Csad PE=1 SV=1	>sp|Q9DBE0|CSAD_MOUSE Cysteine sulfinic acid decarboxylase OS=Mus musculus GN=Csad PE=1 SV=1	Csad	-1.23151	0.352186	0.118386	-0.0570874	0.377287	-0.0881483	0.781231		0.0342604	0.952725	1.62272	1	1	1	1
Q91W50	Cold shock domain-containing protein E1 OS=Mus musculus GN=Csde1 PE=1 SV=1	>sp|Q91W50|CSDE1_MOUSE Cold shock domain-containing protein E1 OS=Mus musculus GN=Csde1 PE=1 SV=1;>tr|Q3U1S6|Q3U1S6_MOUSE Isoform of Q91W50, Cold shock domain-containing protein E1 OS=Mus musculus GN=Csde1 PE=1 SV=1	Csde1	-0.129059	-0.0380234	0.0387324	-0.0325487	0.00289122	-0.0316014	0.322118		0	102.937	32.7068	21	34	2	21
Q9ERK4	Exportin-2 OS=Mus musculus GN=Cse1l PE=1 SV=1	>sp|Q9ERK4|XPO2_MOUSE Exportin-2 OS=Mus musculus GN=Cse1l PE=1 SV=1	Cse1l	0.0057306	0.0316182	-0.00702726	-0.0325487	0.0553586	0.0106263	0.523878		0	76.1572	15.757	14	26	0	14
Q0P635	Isoform of P09581, Colony stimulating factor 1 receptor OS=Mus musculus GN=Csf1r PE=1 SV=1	>tr|Q0P635|Q0P635_MOUSE Isoform of P09581, Colony stimulating factor 1 receptor OS=Mus musculus GN=Csf1r PE=1 SV=1;>sp|P09581|CSF1R_MOUSE Macrophage colony-stimulating factor 1 receptor OS=Mus musculus GN=Csf1r PE=1 SV=3	Csf1r	0.315886	0.0248034	0	0.217787	-0.0849327	0.0947089	0.271038		0.036265	0.908333	1.63767	1	1	1	1
E9PWB2	Isoform of Q8BK63, Casein kinase I isoform alpha OS=Mus musculus GN=Csnk1a1 PE=1 SV=1	>tr|E9PWB2|E9PWB2_MOUSE Isoform of Q8BK63, Casein kinase I isoform alpha OS=Mus musculus GN=Csnk1a1 PE=1 SV=1	Csnk1a1	-0.0556077	0.126341	-0.152159	-0.0600019	-0.441813	-0.116648	0.278026		0.00237741	4.5717	3.74332	1	1	0	1
Q9DC28	Casein kinase I isoform delta OS=Mus musculus GN=Csnk1d PE=1 SV=2	>sp|Q9DC28|KC1D_MOUSE Casein kinase I isoform delta OS=Mus musculus GN=Csnk1d PE=1 SV=2	Csnk1d	-0.213092	0.0343351	0.133802	0.0166948	0.126013	0.0195508	0.770914		0.00104058	7.30838	5.54217	2	2	1	1
Q9JMK2	Casein kinase I isoform epsilon OS=Mus musculus GN=Csnk1e PE=1 SV=2	>sp|Q9JMK2|KC1E_MOUSE Casein kinase I isoform epsilon OS=Mus musculus GN=Csnk1e PE=1 SV=2	Csnk1e	-0.0796783	0.0356917	-0.0084369	-0.0614614	-0.0396087	-0.0306987	0.20692		0	15.8982	13.2212	4	4	2	3
Q99K78	Isoform of Q8BVP5, Casein kinase 1, gamma 2 OS=Mus musculus GN=Csnk1g2 PE=1 SV=1	>tr|Q99K78|Q99K78_MOUSE Isoform of Q8BVP5, Casein kinase 1, gamma 2 OS=Mus musculus GN=Csnk1g2 PE=1 SV=1	Csnk1g2	0.0944545	-0.0785431	0.110616	0.116876	-0.280211	-0.00736166	0.928627		0.00237741	4.59985	6.78733	2	2	0	2
Q60737	Casein kinase II subunit alpha OS=Mus musculus GN=Csnk2a1 PE=1 SV=2	>sp|Q60737|CSK21_MOUSE Casein kinase II subunit alpha OS=Mus musculus GN=Csnk2a1 PE=1 SV=2	Csnk2a1	0.143364	0.101943	0.0509644	-0.0140614	0.0650737	0.0694567	0.0576405		0	53.889	28.6445	9	15	5	9
O54833	Casein kinase II subunit alpha' OS=Mus musculus GN=Csnk2a2 PE=1 SV=1	>sp|O54833|CSK22_MOUSE Casein kinase II subunit alpha' OS=Mus musculus GN=Csnk2a2 PE=1 SV=1;>tr|Q545V8|Q545V8_MOUSE Isoform of O54833, Casein kinase II subunit alpha' OS=Mus musculus GN=Csnk2a2 PE=1 SV=1	Csnk2a2	0.0755071	-0.0480472	0.141449	0.437255	-0.0757533	0.106082	0.31235		0.00237741	5.15384	8.57143	2	2	2	2
P67871	Casein kinase II subunit beta OS=Mus musculus GN=Csnk2b PE=1 SV=1	>sp|P67871|CSK2B_MOUSE Casein kinase II subunit beta OS=Mus musculus GN=Csnk2b PE=1 SV=1	Csnk2b	0.152434	0.198367	0.105412	0.220192	0.300645	0.19541	0.00402785	+	0	27.5224	43.7209	6	9	0	6
Q8VHY0	Chondroitin sulfate proteoglycan 4 OS=Mus musculus GN=Cspg4 PE=1 SV=3	>sp|Q8VHY0|CSPG4_MOUSE Chondroitin sulfate proteoglycan 4 OS=Mus musculus GN=Cspg4 PE=1 SV=3	Cspg4	-0.0706046	-0.0027824	-0.0748126	-0.105947	-0.203227	-0.0914746	0.0485881	+	0	26.4585	3.69575	6	7	0	6
Q4FJX4	Isoform of P97315, Csrp1 protein OS=Mus musculus GN=Csrp1 PE=1 SV=1	>tr|Q4FJX4|Q4FJX4_MOUSE Isoform of P97315, Csrp1 protein OS=Mus musculus GN=Csrp1 PE=1 SV=1;>sp|P97315|CSRP1_MOUSE Cysteine and glycine-rich protein 1 OS=Mus musculus GN=Csrp1 PE=1 SV=3	Csrp1	-0.0319322	0.09024	-0.121331	-0.0411619	-0.11596	-0.0440289	0.314336		0	32.7056	33.1606	5	9	5	5
P97314	Cysteine and glycine-rich protein 2 OS=Mus musculus GN=Csrp2 PE=1 SV=3	>sp|P97314|CSRP2_MOUSE Cysteine and glycine-rich protein 2 OS=Mus musculus GN=Csrp2 PE=1 SV=3	Csrp2	0.0890664	-0.13237	0.0181123	-0.0112382	-0.326639	-0.0726136	0.375489		0.000547645	8.27941	14.5078	2	2	2	2
P50462	Cysteine and glycine-rich protein 3 OS=Mus musculus GN=Csrp3 PE=1 SV=1	>sp|P50462|CSRP3_MOUSE Cysteine and glycine-rich protein 3 OS=Mus musculus GN=Csrp3 PE=1 SV=1;>tr|Q545C7|Q545C7_MOUSE Isoform of P50462, Cysteine and glycine-rich protein 3 OS=Mus musculus GN=Csrp3 PE=1 SV=1	Csrp3	0.211896	1.18864	0.36257	0.368466	0.578678	0.542051	0.0343855	+	0	44.8417	50.5155	6	18	6	6
P21460	Cystatin-C OS=Mus musculus GN=Cst3 PE=1 SV=2	>sp|P21460|CYTC_MOUSE Cystatin-C OS=Mus musculus GN=Cst3 PE=1 SV=2	Cst3	0.049388	-0.0451761	0.0194961	0.0616337	0.0897593	0.0350202	0.202577		0	33.4337	25	3	9	1	3
Q9D1B1	Cystatin E/M OS=Mus musculus GN=Cst6 PE=1 SV=1	>tr|Q9D1B1|Q9D1B1_MOUSE Cystatin E/M OS=Mus musculus GN=Cst6 PE=1 SV=1	Cst6	-0.204795	0.27158	0.176608	0.118166	-0.106581	0.0509954	0.598202		0.0024443	4.17257	14.094	1	1	1	1
Q62426	Cystatin-B OS=Mus musculus GN=Cstb PE=1 SV=1	>sp|Q62426|CYTB_MOUSE Cystatin-B OS=Mus musculus GN=Cstb PE=1 SV=1	Cstb	-0.0115301	-0.0027824	0.0208787	0.157589	0.0413654	0.0411042	0.249771		0.000547645	8.24673	30.6122	2	4	2	2
Q8BIQ5	Cleavage stimulation factor subunit 2 OS=Mus musculus GN=Cstf2 PE=1 SV=2	>sp|Q8BIQ5|CSTF2_MOUSE Cleavage stimulation factor subunit 2 OS=Mus musculus GN=Cstf2 PE=1 SV=2	Cstf2	-0.0158777	-0.197817	0.225393	0.106515	-0.091085	0.00542587	0.94511		0.0207986	1.45358	1.89655	1	1	0	1
Q8C7E9	Cleavage stimulation factor subunit 2 tau variant OS=Mus musculus GN=Cstf2t PE=1 SV=2	>sp|Q8C7E9|CSTFT_MOUSE Cleavage stimulation factor subunit 2 tau variant OS=Mus musculus GN=Cstf2t PE=1 SV=2	Cstf2t	-0.0903367	-0.196223	0.0496105	0.107814	0.06369	-0.0130891	0.828304		0	15.5765	9.6519	4	4	4	4
H3BJS0	Isoform of Q8R311, cTAGE family member 5 OS=Mus musculus GN=Ctage5 PE=1 SV=1	>tr|H3BJS0|H3BJS0_MOUSE Isoform of Q8R311, cTAGE family member 5 OS=Mus musculus GN=Ctage5 PE=1 SV=1	Ctage5	-0.121231	-0.0859001	0.0830851	-0.0339807	-0.0772792	-0.0470611	0.254215		0	16.2299	5.96273	4	6	0	4
O88712	C-terminal-binding protein 1 OS=Mus musculus GN=Ctbp1 PE=1 SV=2	>sp|O88712|CTBP1_MOUSE C-terminal-binding protein 1 OS=Mus musculus GN=Ctbp1 PE=1 SV=2	Ctbp1	-0.360111	0.121239	-0.348816	-0.218666	0.928054	0.0243401	0.924754		0.000441241	10.4046	10.8844	2	2	0	2
Q8R242	Di-N-acetylchitobiase OS=Mus musculus GN=Ctbs PE=1 SV=2	>sp|Q8R242|DIAC_MOUSE Di-N-acetylchitobiase OS=Mus musculus GN=Ctbs PE=1 SV=2	Ctbs	-0.309422	-0.0977497	0.338378	-0.293867	-0.0620928	-0.0849506	0.508108		0.000547645	8.43067	5.7377	2	3	0	2
Q61164	Transcriptional repressor CTCF OS=Mus musculus GN=Ctcf PE=1 SV=2	>sp|Q61164|CTCF_MOUSE Transcriptional repressor CTCF OS=Mus musculus GN=Ctcf PE=1 SV=2	Ctcf	-0.37679	-0.138477	0.292181	0.386776	0.263758	0.0854896	0.590801		0.00483927	3.11064	1.22283	1	1	1	1
Q3TP92	CTD nuclear envelope phosphatase 1 OS=Mus musculus GN=Ctdnep1 PE=1 SV=2	>sp|Q3TP92|CNEP1_MOUSE CTD nuclear envelope phosphatase 1 OS=Mus musculus GN=Ctdnep1 PE=1 SV=2	Ctdnep1	-0.505374	0.00277705	0.0236398	-0.0440444	-0.0788066	-0.120362	0.286279		0.0180462	1.71693	4.09836	1	1	0	1
Q7TSG2	RNA polymerase II subunit A C-terminal domain phosphatase OS=Mus musculus GN=Ctdp1 PE=1 SV=1	>sp|Q7TSG2|CTDP1_MOUSE RNA polymerase II subunit A C-terminal domain phosphatase OS=Mus musculus GN=Ctdp1 PE=1 SV=1	Ctdp1	0.230368	-0.172533	0.0804356	-0.118045	-0.310398	-0.0580345	0.576547		0.00483927	3.09996	1.77083	1	1	1	1
P26231	Catenin alpha-1 OS=Mus musculus GN=Ctnna1 PE=1 SV=1	>sp|P26231|CTNA1_MOUSE Catenin alpha-1 OS=Mus musculus GN=Ctnna1 PE=1 SV=1;>tr|Q545R0|Q545R0_MOUSE Isoform of P26231, Catenin (Cadherin associated protein), alpha 1 OS=Mus musculus GN=Ctnna1 PE=1 SV=1	Ctnna1	-0.0796783	-0.102219	-0.0881641	-0.141006	-0.28373	-0.138959	0.0210714	+	0	23.5097	7.28477	5	7	5	5
Q02248	Catenin beta-1 OS=Mus musculus GN=Ctnnb1 PE=1 SV=1	>sp|Q02248|CTNB1_MOUSE Catenin beta-1 OS=Mus musculus GN=Ctnnb1 PE=1 SV=1	Ctnnb1	-0.204795	0.00138927	-0.10164	-0.261636	-0.0666319	-0.126663	0.0557025		0	14.5192	3.96927	3	6	1	3
Q9CWL8	Beta-catenin-like protein 1 OS=Mus musculus GN=Ctnnbl1 PE=1 SV=1	>sp|Q9CWL8|CTBL1_MOUSE Beta-catenin-like protein 1 OS=Mus musculus GN=Ctnnbl1 PE=1 SV=1	Ctnnbl1	0.549602	-0.0844257	-0.00561917	0.101307	-0.312194	0.0497341	0.744216		0.00178117	7.15237	7.46004	2	2	2	2
E9Q8Z5	Isoform of P30999, Catenin delta-1 OS=Mus musculus GN=Ctnnd1 PE=1 SV=1	>tr|E9Q8Z5|E9Q8Z5_MOUSE Isoform of P30999, Catenin delta-1 OS=Mus musculus GN=Ctnnd1 PE=1 SV=1	Ctnnd1	-0.0363418	0.0370471	-0.0926422	-0.0112382	-0.0833988	-0.0373148	0.193032		0	21.9234	8.19149	6	7	0	6
P70698	CTP synthase 1 OS=Mus musculus GN=Ctps1 PE=1 SV=2	>sp|P70698|PYRG1_MOUSE CTP synthase 1 OS=Mus musculus GN=Ctps1 PE=1 SV=2	Ctps1	-0.37679	0.0234365	0.21456	-0.105947	0.223426	-0.00426296	0.971389		0.00104058	7.50507	6.76819	3	3	3	3
G3X8T3	Isoform of P16675, Carboxypeptidase OS=Mus musculus GN=Ctsa PE=1 SV=1	>tr|G3X8T3|G3X8T3_MOUSE Isoform of P16675, Carboxypeptidase OS=Mus musculus GN=Ctsa PE=1 SV=1	Ctsa	0.0256106	0.0784413	-0.052831	0.200843	0.144459	0.0793045	0.148355		0	11.3289	8.33333	3	3	0	3
P10605	Cathepsin B OS=Mus musculus GN=Ctsb PE=1 SV=2	>sp|P10605|CATB_MOUSE Cathepsin B OS=Mus musculus GN=Ctsb PE=1 SV=2	Ctsb	0.00143487	-0.0337487	-0.149046	-0.0805702	0.160084	-0.0203693	0.713543		0	87.8539	30.0885	9	50	9	9
Q3UBY5	Isoform of P97821, Cathepsin C, isoform CRA_b OS=Mus musculus GN=Ctsc PE=1 SV=1	>tr|Q3UBY5|Q3UBY5_MOUSE Isoform of P97821, Cathepsin C, isoform CRA_b OS=Mus musculus GN=Ctsc PE=1 SV=1;>sp|P97821|CATC_MOUSE Dipeptidyl peptidase 1 OS=Mus musculus GN=Ctsc PE=1 SV=1	Ctsc	0.240124	-0.164722	0.145258	0.261634	-0.150878	0.0662832	0.517847		0	18.0352	14.2857	4	4	3	4
P18242	Cathepsin D OS=Mus musculus GN=Ctsd PE=1 SV=1	>sp|P18242|CATD_MOUSE Cathepsin D OS=Mus musculus GN=Ctsd PE=1 SV=1;>tr|Q3UCD9|Q3UCD9_MOUSE Isoform of P18242, Cathepsin D OS=Mus musculus GN=Ctsd PE=1 SV=1	Ctsd	-0.14009	0.172702	0.0236398	-0.107453	0.189567	0.0276731	0.706623		0	22.0297	15.6098	4	8	0	4
Q543M3	Isoform of P06797, Cathepsin L OS=Mus musculus GN=Ctsl PE=1 SV=1	>tr|Q543M3|Q543M3_MOUSE Isoform of P06797, Cathepsin L OS=Mus musculus GN=Ctsl PE=1 SV=1;>sp|P06797|CATL1_MOUSE Cathepsin L1 OS=Mus musculus GN=Ctsl PE=1 SV=2	Ctsl	-0.0872834	-0.253062	-0.190044	-0.141006	-0.139676	-0.162214	0.00437218	+	0	18.5395	22.4551	4	6	4	4
F6WR04	Isoform of O70370, Cathepsin S OS=Mus musculus GN=Ctss PE=1 SV=1	>tr|F6WR04|F6WR04_MOUSE Isoform of O70370, Cathepsin S OS=Mus musculus GN=Ctss PE=1 SV=1	Ctss	0.968801	0.328031	0.942799	1.3663	0.243121	0.76981	0.0220975	+	0.00237741	4.90066	8.21114	1	1	0	1
Q9WUU7	Cathepsin Z OS=Mus musculus GN=Ctsz PE=1 SV=1	>sp|Q9WUU7|CATZ_MOUSE Cathepsin Z OS=Mus musculus GN=Ctsz PE=1 SV=1;>tr|Q545I6|Q545I6_MOUSE Isoform of Q9WUU7, Cathepsin Z OS=Mus musculus GN=Ctsz PE=1 SV=1	Ctsz	0.201946	0.117401	0.306989	0.651059	0.214723	0.298424	0.0327765	+	0	13.4721	12.0915	3	3	3	3
Q60598	Src substrate cortactin OS=Mus musculus GN=Cttn PE=1 SV=2	>sp|Q60598|SRC8_MOUSE Src substrate cortactin OS=Mus musculus GN=Cttn PE=1 SV=2	Cttn	0.0227874	-0.0210003	0.0208787	0.0440972	0.00144638	0.0136419	0.282037		0	22.9599	11.3553	5	7	0	5
Q8R3V6	CUE domain-containing protein 1 OS=Mus musculus GN=Cuedc1 PE=2 SV=2	>sp|Q8R3V6|CUED1_MOUSE CUE domain-containing protein 1 OS=Mus musculus GN=Cuedc1 PE=2 SV=2	Cuedc1	-0.356431	-0.13542	-0.327547	-0.246616	-0.213257	-0.255854	0.00300729	+	0.000441241	9.25014	9.27835	2	2	0	2
Q9CXX9	CUE domain-containing protein 2 OS=Mus musculus GN=Cuedc2 PE=1 SV=1	>sp|Q9CXX9|CUED2_MOUSE CUE domain-containing protein 2 OS=Mus musculus GN=Cuedc2 PE=1 SV=1	Cuedc2	-0.00431302	0.146572	-0.0542861	0.118166	0.100597	0.0613471	0.186695		0.000441241	9.07474	11.2676	2	2	2	2
Q9WTX6	Cullin-1 OS=Mus musculus GN=Cul1 PE=1 SV=1	>sp|Q9WTX6|CUL1_MOUSE Cullin-1 OS=Mus musculus GN=Cul1 PE=1 SV=1	Cul1	0.0700474	-0.0111621	0.0291462	0.00837145	0.0158303	0.0224467	0.173408		0	50.8112	17.6546	11	13	3	11
Q9D4H8	Cullin-2 OS=Mus musculus GN=Cul2 PE=1 SV=2	>sp|Q9D4H8|CUL2_MOUSE Cullin-2 OS=Mus musculus GN=Cul2 PE=1 SV=2	Cul2	-0.0888093	-0.0351722	0.0441816	-0.205698	0.0371408	-0.0496713	0.341547		0	55.1086	20.4027	11	16	2	11
Q9JLV5	Cullin-3 OS=Mus musculus GN=Cul3 PE=1 SV=1	>sp|Q9JLV5|CUL3_MOUSE Cullin-3 OS=Mus musculus GN=Cul3 PE=1 SV=1	Cul3	-0.0173299	0.141541	0.0428211	0.0427395	0.160084	0.0739711	0.0909035		0	47.6615	17.4479	10	14	0	10
Q3TCH7	Cullin-4A OS=Mus musculus GN=Cul4a PE=1 SV=1	>sp|Q3TCH7|CUL4A_MOUSE Cullin-4A OS=Mus musculus GN=Cul4a PE=1 SV=1	Cul4a	-0.262173	0.0234365	-0.0703894	-0.139464	0.246785	-0.0403611	0.66174		0	31.0502	12.253	8	9	3	4
A2A432	Cullin-4B OS=Mus musculus GN=Cul4b PE=1 SV=1	>sp|A2A432|CUL4B_MOUSE Cullin-4B OS=Mus musculus GN=Cul4b PE=1 SV=1	Cul4b	-0.0964628	0.21043	0.115801	0.0629739	0.0441749	0.0673833	0.249869		0	22.4052	6.80412	6	8	0	2
G3X914	Isoform of Q9D5V5, Cullin 5 OS=Mus musculus GN=Cul5 PE=1 SV=1	>tr|G3X914|G3X914_MOUSE Isoform of Q9D5V5, Cullin 5 OS=Mus musculus GN=Cul5 PE=1 SV=1	Cul5	0.0631938	-0.0139662	0.00838768	0	0.143149	0.0401529	0.236886		0	16.8394	7.60234	5	7	0	5
S4R1Y1	Isoform of Q80TT8, Cullin-9 OS=Mus musculus GN=Cul9 PE=1 SV=1	>tr|S4R1Y1|S4R1Y1_MOUSE Isoform of Q80TT8, Cullin-9 OS=Mus musculus GN=Cul9 PE=1 SV=1	Cul9	-0.194903	-0.0741469	0.0949483	-0.217038	0.798439	0.0814598	0.686536		0.00237741	4.85609	0.869565	2	2	0	2
H3BJN3	Isoform of P53564, Protein CASP OS=Mus musculus GN=Cux1 PE=1 SV=1	>tr|H3BJN3|H3BJN3_MOUSE Isoform of P53564, Protein CASP OS=Mus musculus GN=Cux1 PE=1 SV=1	Cux1	-0.040765	0.200788	0.131244	0.0208385	0.267369	0.115895	0.109776		0.00104058	7.48112	3.9823	3	4	0	3
Q8C5N3	Pre-mRNA-splicing factor CWC22 homolog OS=Mus musculus GN=Cwc22 PE=1 SV=1	>sp|Q8C5N3|CWC22_MOUSE Pre-mRNA-splicing factor CWC22 homolog OS=Mus musculus GN=Cwc22 PE=1 SV=1	Cwc22	0.0782291	-0.0139662	0.331709	0.312099	0.0553586	0.152686	0.0972592		0.00259717	3.58524	1.87225	2	2	0	2
Q8CI33	CWF19-like protein 1 OS=Mus musculus GN=Cwf19l1 PE=1 SV=2	>sp|Q8CI33|C19L1_MOUSE CWF19-like protein 1 OS=Mus musculus GN=Cwf19l1 PE=1 SV=2	Cwf19l1	0.196945	0.487213	0.478802	0.22977	0.269771	0.3325	0.0060164	+	0.00237741	4.39881	2.60708	1	1	0	1
Q9D6I0	Cxx1c protein OS=Mus musculus GN=Cxx1c PE=1 SV=1	>tr|Q9D6I0|Q9D6I0_MOUSE Cxx1c protein OS=Mus musculus GN=Cxx1c PE=1 SV=1	Cxx1c	0.364642	-0.127807	0.0181123	-0.186461	-0.218298	-0.0299625	0.792721		0.0471901	0.754981	27.6786	1	1	1	1
Q544Z9	Isoform of P56395, Cytochrome b-5, isoform CRA_d OS=Mus musculus GN=Cyb5a PE=1 SV=1	>tr|Q544Z9|Q544Z9_MOUSE Isoform of P56395, Cytochrome b-5, isoform CRA_d OS=Mus musculus GN=Cyb5a PE=1 SV=1;>sp|P56395|CYB5_MOUSE Cytochrome b5 OS=Mus musculus GN=Cyb5a PE=1 SV=2	Cyb5a	0.186892	-0.259703	-0.0881641	-0.270048	0.0774694	-0.0707107	0.478602		0	10.5349	25.3731	2	2	0	2
Q9CQX2	Cytochrome b5 type B OS=Mus musculus GN=Cyb5b PE=1 SV=1	>sp|Q9CQX2|CYB5B_MOUSE Cytochrome b5 type B OS=Mus musculus GN=Cyb5b PE=1 SV=1	Cyb5b	-0.0751343	0.165285	-0.343469	-0.389609	0.746772	0.0207689	0.924963		0	24.1708	51.3699	4	10	4	4
Q5SSH8	Neuferricin OS=Mus musculus GN=Cyb5d2 PE=1 SV=1	>sp|Q5SSH8|NEUFC_MOUSE Neuferricin OS=Mus musculus GN=Cyb5d2 PE=1 SV=1	Cyb5d2	-0.274275	-0.172533	0.0346318	-0.708333	0.250439	-0.174014	0.340923		0.0027361	3.4443	4.94297	1	1	0	1
Q9DB73	NADH-cytochrome b5 reductase 1 OS=Mus musculus GN=Cyb5r1 PE=1 SV=1	>sp|Q9DB73|NB5R1_MOUSE NADH-cytochrome b5 reductase 1 OS=Mus musculus GN=Cyb5r1 PE=1 SV=1	Cyb5r1	-0.361955	-0.109698	-0.186848	-0.266677	-0.130142	-0.211064	0.0105158	+	0	19.5562	13.1148	4	7	1	4
Q9DCN2	NADH-cytochrome b5 reductase 3 OS=Mus musculus GN=Cyb5r3 PE=1 SV=3	>sp|Q9DCN2|NB5R3_MOUSE NADH-cytochrome b5 reductase 3 OS=Mus musculus GN=Cyb5r3 PE=1 SV=3	Cyb5r3	0.0795883	0.00138927	-0.14594	-0.048379	-0.091085	-0.0408853	0.35005		0	44.9636	32.8904	7	13	0	7
Q9D0M3	Cytochrome c1, heme protein, mitochondrial OS=Mus musculus GN=Cyc1 PE=1 SV=1	>sp|Q9D0M3|CY1_MOUSE Cytochrome c1, heme protein, mitochondrial OS=Mus musculus GN=Cyc1 PE=1 SV=1	Cyc1	-0.0796783	-0.0167757	-0.18366	-0.172201	-0.297892	-0.150041	0.0354553	+	0	75.2712	23.6923	6	46	0	6
P00015	Cytochrome c, testis-specific OS=Mus musculus GN=Cyct PE=1 SV=3	>sp|P00015|CYC2_MOUSE Cytochrome c, testis-specific OS=Mus musculus GN=Cyct PE=1 SV=3	Cyct	0.19067	0.105823	-0.138205	0.114293	-0.357823	-0.0170486	0.874837		0.0249882	1.25665	16.1905	1	1	1	1
Q7TMB8	Cytoplasmic FMR1-interacting protein 1 OS=Mus musculus GN=Cyfip1 PE=1 SV=1	>sp|Q7TMB8|CYFP1_MOUSE Cytoplasmic FMR1-interacting protein 1 OS=Mus musculus GN=Cyfip1 PE=1 SV=1	Cyfip1	-0.0216951	-0.0294868	0.0988812	0.0318305	-0.0500577	0.00589443	0.837229		0	24.1655	6.54429	6	7	0	6
Q9CX80	Cytoglobin OS=Mus musculus GN=Cygb PE=1 SV=1	>sp|Q9CX80|CYGB_MOUSE Cytoglobin OS=Mus musculus GN=Cygb PE=1 SV=1;>tr|Q546K1|Q546K1_MOUSE Isoform of Q9CX80, Cytoglobin OS=Mus musculus GN=Cygb PE=1 SV=1	Cygb	-0.0378148	-0.0480472	0.146525	-0.248278	-0.119099	-0.0613428	0.392881		0	11.9424	16.8421	2	3	2	2
Q8BKE6	Cytochrome P450 20A1 OS=Mus musculus GN=Cyp20a1 PE=1 SV=1	>sp|Q8BKE6|CP20A_MOUSE Cytochrome P450 20A1 OS=Mus musculus GN=Cyp20a1 PE=1 SV=1	Cyp20a1	0.136851	-0.167842	0.0441816	-0.0440444	-0.276701	-0.0615109	0.450501		0.00178117	7.12906	6.92641	2	2	2	2
Q9DBG1	Sterol 26-hydroxylase, mitochondrial OS=Mus musculus GN=Cyp27a1 PE=1 SV=1	>sp|Q9DBG1|CP27A_MOUSE Sterol 26-hydroxylase, mitochondrial OS=Mus musculus GN=Cyp27a1 PE=1 SV=1	Cyp27a1	0.0521599	-0.00139062	-0.0718623	-0.139464	-0.0651173	-0.0451348	0.239676		0	21.3776	15.197	5	7	5	5
Q9JKY7	Cytochrome P450 CYP2D22 OS=Mus musculus GN=Cyp2d22 PE=1 SV=1	>tr|Q9JKY7|Q9JKY7_MOUSE Cytochrome P450 CYP2D22 OS=Mus musculus GN=Cyp2d22 PE=1 SV=1	Cyp2d22	0.0142842	-0.228428	-0.125913	-0.076138	-0.0849327	-0.100226	0.0636544		0.000441241	9.91189	7	2	2	1	2
Q05421	Cytochrome P450 2E1 OS=Mus musculus GN=Cyp2e1 PE=1 SV=1	>sp|Q05421|CP2E1_MOUSE Cytochrome P450 2E1 OS=Mus musculus GN=Cyp2e1 PE=1 SV=1	Cyp2e1	-0.0216951	-0.0437428	-0.440973	0.09477	0.217215	-0.0388852	0.743287		0.0181731	1.62251	3.0426	1	1	1	1
Q544S6	Isoform of Q9JKJ9, 24-hydroxycholesterol 7-alpha-hydroxylase OS=Mus musculus GN=Cyp39a1 PE=1 SV=1	>tr|Q544S6|Q544S6_MOUSE Isoform of Q9JKJ9, 24-hydroxycholesterol 7-alpha-hydroxylase OS=Mus musculus GN=Cyp39a1 PE=1 SV=1;>sp|Q9JKJ9|CP39A_MOUSE 24-hydroxycholesterol 7-alpha-hydroxylase OS=Mus musculus GN=Cyp39a1 PE=1 SV=1	Cyp39a1	-0.204795	-0.478494	0.613193	-0.0325487	-1.30681	-0.281892	0.41861		0.0521298	0.709075	3.61702	1	1	1	1
Q8BGU0	Protein Cyp4f39 OS=Mus musculus GN=Cyp4f39 PE=1 SV=1	>tr|Q8BGU0|Q8BGU0_MOUSE Protein Cyp4f39 OS=Mus musculus GN=Cyp4f39 PE=1 SV=1	Cyp4f39	-0.00719549	-0.230057	-0.142841	-0.0168902	-0.00870842	-0.0811385	0.146942		0	21.5788	13.1579	6	6	6	6
Q8K0C4	Lanosterol 14-alpha demethylase OS=Mus musculus GN=Cyp51a1 PE=1 SV=1	>sp|Q8K0C4|CP51A_MOUSE Lanosterol 14-alpha demethylase OS=Mus musculus GN=Cyp51a1 PE=1 SV=1	Cyp51a1	0.148554	0.0915449	0.0181123	0.125881	0.110013	0.0988208	0.0113148	+	0.00237741	4.56815	2.18688	1	1	1	1
P18406	Protein CYR61 OS=Mus musculus GN=Cyr61 PE=1 SV=1	>sp|P18406|CYR61_MOUSE Protein CYR61 OS=Mus musculus GN=Cyr61 PE=1 SV=1;>tr|Q3TX21|Q3TX21_MOUSE Isoform of P18406, Cysteine rich protein 61 OS=Mus musculus GN=Cyr61 PE=1 SV=1	Cyr61	-0.22311	0.344544	0.314901	-0.223559	0.4846	0.139475	0.407547		0.00694619	2.50313	4.48549	2	2	2	2
Q8K353	Cysteine-rich and transmembrane domain-containing protein 1 OS=Mus musculus GN=Cystm1 PE=1 SV=1	>sp|Q8K353|CYTM1_MOUSE Cysteine-rich and transmembrane domain-containing protein 1 OS=Mus musculus GN=Cystm1 PE=1 SV=1	Cystm1	0.0128622	0.0705218	0.0482551	0.0359311	0.165255	0.066565	0.0650946		0.000547645	8.7623	10.5769	2	2	0	2
A2A517	Isoform of Q9QX11, Cytohesin-1 (Fragment) OS=Mus musculus GN=Cyth1 PE=1 SV=1	>tr|A2A517|A2A517_MOUSE Isoform of Q9QX11, Cytohesin-1 (Fragment) OS=Mus musculus GN=Cyth1 PE=1 SV=1	Cyth1	-0.101075	-0.0210003	-0.0169234	-0.104442	-0.0174697	-0.0521819	0.0650117		0	20.729	12.3913	5	6	0	5
Q9D172	ES1 protein homolog, mitochondrial OS=Mus musculus GN=D10Jhu81e PE=1 SV=1	>sp|Q9D172|ES1_MOUSE ES1 protein homolog, mitochondrial OS=Mus musculus GN=D10Jhu81e PE=1 SV=1	D10Jhu81e	-0.17694	-0.1127	-0.149046	-0.228469	-0.235232	-0.180477	0.00150643	+	0	69.2224	42.4812	6	30	6	6
Q9Z1R4	Uncharacterized protein C6orf47 homolog OS=Mus musculus GN=D17h6s53e PE=1 SV=1	>sp|Q9Z1R4|CF047_MOUSE Uncharacterized protein C6orf47 homolog OS=Mus musculus GN=D17h6s53e PE=1 SV=1;>tr|B2RS43|B2RS43_MOUSE Isoform of Q9Z1R4, DNA segment, Chr 17, human D6S53E OS=Mus musculus GN=D17H6S53E PE=1 SV=1	D17H6S53E	-0.945074	0.0275331	-0.0866745	-0.568959	-0.0666319	-0.327961	0.152612		0.00237741	4.3061	3.41297	1	1	1	1
B2KF52	Isoform of Q3TT38, Uncharacterized protein C6orf106 homolog OS=Mus musculus GN=D17Wsu92e PE=4 SV=1	>tr|B2KF52|B2KF52_MOUSE Isoform of Q3TT38, Uncharacterized protein C6orf106 homolog OS=Mus musculus GN=D17Wsu92e PE=4 SV=1	D17Wsu92e	0.0755071	0.294426	0.266768	0.0454538	0.321639	0.200759	0.0259494	+	0.00891751	2.22091	6.77966	1	1	0	1
Q8BPM0	Disheveled-associated activator of morphogenesis 1 OS=Mus musculus GN=Daam1 PE=1 SV=4	>sp|Q8BPM0|DAAM1_MOUSE Disheveled-associated activator of morphogenesis 1 OS=Mus musculus GN=Daam1 PE=1 SV=4	Daam1	0.0521599	-0.103711	0.0590619	-0.0282613	-0.0116229	-0.00647475	0.838308		0.00237741	4.37448	0.928505	1	1	0	1
P98078	Disabled homolog 2 OS=Mus musculus GN=Dab2 PE=1 SV=2	>sp|P98078|DAB2_MOUSE Disabled homolog 2 OS=Mus musculus GN=Dab2 PE=1 SV=2	Dab2	0.0466109	-0.239871	0.0346318	0.200843	-0.0351537	0.00141208	0.985206		0	13.9086	6.91906	3	3	0	3
P61804	Dolichyl-diphosphooligosaccharide--protein glycosyltransferase subunit DAD1 OS=Mus musculus GN=Dad1 PE=1 SV=3	>sp|P61804|DAD1_MOUSE Dolichyl-diphosphooligosaccharide--protein glycosyltransferase subunit DAD1 OS=Mus musculus GN=Dad1 PE=1 SV=3	Dad1	0.114483	0.0478436	0.0069932	0.0522175	-0.0160058	0.0411063	0.139548		0.00598651	2.71354	8.84956	1	1	1	1
Q62165	Dystroglycan OS=Mus musculus GN=Dag1 PE=1 SV=4	>sp|Q62165|DAG1_MOUSE Dystroglycan OS=Mus musculus GN=Dag1 PE=1 SV=4;>tr|Q544G5|Q544G5_MOUSE Isoform of Q62165, Dystroglycan OS=Mus musculus GN=Dag1 PE=1 SV=1	Dag1	-0.0260735	0.0152083	-0.0499253	-0.0168902	-0.0336717	-0.0222705	0.108741		0	60.2062	12.654	10	24	10	10
Q3U706	Isoform of Q91XC8, Death-associated protein OS=Mus musculus GN=Dap PE=1 SV=1	>tr|Q3U706|Q3U706_MOUSE Isoform of Q91XC8, Death-associated protein OS=Mus musculus GN=Dap PE=1 SV=1;>sp|Q91XC8|DAP1_MOUSE Death-associated protein 1 OS=Mus musculus GN=Dap PE=1 SV=3	Dap	-0.345446	-0.576647	0.0630937	0.111705	-0.0926271	-0.167984	0.264568		0.00497555	3.00709	10.7843	1	1	0	1
G3X9M0	Isoform of Q9ER88, 28S ribosomal protein S29, mitochondrial OS=Mus musculus GN=Dap3 PE=1 SV=1	>tr|G3X9M0|G3X9M0_MOUSE Isoform of Q9ER88, 28S ribosomal protein S29, mitochondrial OS=Mus musculus GN=Dap3 PE=1 SV=1	Dap3	-0.0422424	-0.0380234	-0.158404	-0.139464	-0.18996	-0.113619	0.0216474	+	0	13.0007	9.09091	3	4	0	3
Q8VDF3	Death-associated protein kinase 2 OS=Mus musculus GN=Dapk2 PE=1 SV=1	>sp|Q8VDF3|DAPK2_MOUSE Death-associated protein kinase 2 OS=Mus musculus GN=Dapk2 PE=1 SV=1	Dapk2	-0.00575345	0.577531	-0.0911479	-0.0282613	-0.0233403	0.0858055	0.526314		0.00421311	3.34352	3.24324	1	1	1	1
Q9QXT1	Dual adapter for phosphotyrosine and 3-phosphotyrosine and 3-phosphoinositide OS=Mus musculus GN=Dapp1 PE=1 SV=1	>sp|Q9QXT1|DAPP1_MOUSE Dual adapter for phosphotyrosine and 3-phosphotyrosine and 3-phosphoinositide OS=Mus musculus GN=Dapp1 PE=1 SV=1;>tr|Q3UK44|Q3UK44_MOUSE Isoform of Q9QXT1, Dual adapter for phosphotyrosine and 3-phosphotyrosine and 3-phosphoinositide OS=Mus musculus GN=Dapp1 PE=1 SV=1	Dapp1	-0.183446	-0.0624886	0.444184	-0.500054	-0.12856	-0.0860729	0.602345		0.00252252	3.92775	3.57143	1	1	0	1
Q922B2	Aspartate--tRNA ligase, cytoplasmic OS=Mus musculus GN=Dars PE=1 SV=2	>sp|Q922B2|SYDC_MOUSE Aspartate--tRNA ligase, cytoplasmic OS=Mus musculus GN=Dars PE=1 SV=2	Dars	0.0809461	0.117401	0.0468985	0.0736507	0.160084	0.0957959	0.00815054	+	0	58.4311	32.1357	13	20	12	13
Q8BIP0	Aspartate--tRNA ligase, mitochondrial OS=Mus musculus GN=Dars2 PE=1 SV=1	>sp|Q8BIP0|SYDM_MOUSE Aspartate--tRNA ligase, mitochondrial OS=Mus musculus GN=Dars2 PE=1 SV=1	Dars2	-0.2935	0.0316182	0.132524	-0.0411619	-0.495883	-0.133281	0.310133		0.000441241	9.91101	5.35988	4	4	4	4
Q3UKR0	Isoform of O35613, Death domain-associated protein 6 OS=Mus musculus GN=Daxx PE=1 SV=1	>tr|Q3UKR0|Q3UKR0_MOUSE Isoform of O35613, Death domain-associated protein 6 OS=Mus musculus GN=Daxx PE=1 SV=1	Daxx	-0.198193	0.628767	0.449327	0.396376	0.389489	0.333153	0.075611		0.0143159	1.94615	1.21622	1	1	0	1
Q3UGB5	Isoform of Q9JII5, DAZ associated protein 1, isoform CRA_b OS=Mus musculus GN=Dazap1 PE=1 SV=1	>tr|Q3UGB5|Q3UGB5_MOUSE Isoform of Q9JII5, DAZ associated protein 1, isoform CRA_b OS=Mus musculus GN=Dazap1 PE=1 SV=1	Dazap1	0.0480002	-0.0947782	0.0153404	0.0749797	-0.0248117	0.00374609	0.905841		0	18.0314	19.2118	6	7	0	6
Q4VWZ5	Isoform of P31786, Acyl-CoA-binding protein OS=Mus musculus GN=Dbi PE=1 SV=1	>tr|Q4VWZ5|Q4VWZ5_MOUSE Isoform of P31786, Acyl-CoA-binding protein OS=Mus musculus GN=Dbi PE=1 SV=1	Dbi	-0.0995356	-0.0668495	-0.094138	-0.00982857	-0.101915	-0.0744533	0.0126777	+	0	15.0745	13.3333	1	8	0	1
Q9QXS6	Drebrin OS=Mus musculus GN=Dbn1 PE=1 SV=4	>sp|Q9QXS6|DREB_MOUSE Drebrin OS=Mus musculus GN=Dbn1 PE=1 SV=4	Dbn1	0.0604432	-0.327847	-0.028317	0.238099	-0.0818665	-0.0278977	0.778186		0.00237741	4.93256	2.26629	1	1	0	1
Q330P7	Isoform of Q9CRD4, Dysbindin domain-containing protein 2 OS=Mus musculus GN=Dbndd2 PE=1 SV=1	>tr|Q330P7|Q330P7_MOUSE Isoform of Q9CRD4, Dysbindin domain-containing protein 2 OS=Mus musculus GN=Dbndd2 PE=1 SV=1;>sp|Q9CRD4|DBND2_MOUSE Dysbindin domain-containing protein 2 OS=Mus musculus GN=Dbndd2 PE=1 SV=1	Dbndd2	-0.447459	0.125067	-0.103146	-0.204085	0.240674	-0.0777895	0.557214		0.00237741	4.8671	7.59494	1	1	1	1
Q62418	Drebrin-like protein OS=Mus musculus GN=Dbnl PE=1 SV=2	>sp|Q62418|DBNL_MOUSE Drebrin-like protein OS=Mus musculus GN=Dbnl PE=1 SV=2	Dbnl	-0.0645871	0.218814	0.390647	0.211758	0.399398	0.231206	0.0515611		0	35.8751	19.4954	7	8	0	7
P53395	Lipoamide acyltransferase component of branched-chain alpha-keto acid dehydrogenase complex, mitochondrial OS=Mus musculus GN=Dbt PE=1 SV=2	>sp|P53395|ODB2_MOUSE Lipoamide acyltransferase component of branched-chain alpha-keto acid dehydrogenase complex, mitochondrial OS=Mus musculus GN=Dbt PE=1 SV=2	Dbt	-0.122793	-0.13542	-0.104652	-0.0658487	-0.243773	-0.134497	0.0106313	+	0	37.6754	17.8423	6	15	6	6
Q91VU6	DDB1- and CUL4-associated factor 11 OS=Mus musculus GN=Dcaf11 PE=1 SV=1	>sp|Q91VU6|DCA11_MOUSE DDB1- and CUL4-associated factor 11 OS=Mus musculus GN=Dcaf11 PE=1 SV=1	Dcaf11	0.059066	0.074487	0.00838768	0.0908338	0.143149	0.0751847	0.0264345	+	0	21.3966	12.9326	5	6	0	5
Q80T85	DDB1- and CUL4-associated factor 5 OS=Mus musculus GN=Dcaf5 PE=1 SV=2	>sp|Q80T85|DCAF5_MOUSE DDB1- and CUL4-associated factor 5 OS=Mus musculus GN=Dcaf5 PE=1 SV=2;>tr|Q3UV57|Q3UV57_MOUSE Isoform of Q80T85, DDB1- and CUL4-associated factor 5 OS=Mus musculus GN=Dcaf5 PE=1 SV=1	Dcaf5	-0.584962	0.361952	0.252716	0.0776343	0.50003	0.121474	0.556685		0.0497845	0.726304	1.16279	1	1	1	1
Q9DC22	DDB1- and CUL4-associated factor 6 OS=Mus musculus GN=Dcaf6 PE=1 SV=1	>sp|Q9DC22|DCAF6_MOUSE DDB1- and CUL4-associated factor 6 OS=Mus musculus GN=Dcaf6 PE=1 SV=1	Dcaf6	0.0213736	-0.030906	-0.0971342	-0.0570874	-0.0057998	-0.0339108	0.173132		0	35.0559	12.8995	8	9	6	6
A0A0A6YW54	Isoform of Q9DC22, DDB1- and CUL4-associated factor 6 (Fragment) OS=Mus musculus GN=Dcaf6 PE=1 SV=1	>tr|A0A0A6YW54|A0A0A6YW54_MOUSE Isoform of Q9DC22, DDB1- and CUL4-associated factor 6 (Fragment) OS=Mus musculus GN=Dcaf6 PE=1 SV=1	Dcaf6	0.0741441	0.0889337	-0.301395	-0.0140614	0.210978	0.0117198	0.898304		0	19.8454	22.2615	4	4	1	2
P61963	DDB1- and CUL4-associated factor 7 OS=Mus musculus GN=Dcaf7 PE=1 SV=1	>sp|P61963|DCAF7_MOUSE DDB1- and CUL4-associated factor 7 OS=Mus musculus GN=Dcaf7 PE=1 SV=1	Dcaf7	-0.327321	-0.13237	0.0346318	0.0763076	-0.225048	-0.11476	0.207078		0.0024443	4.11662	5.55556	1	1	1	1
Q8N7N5	DDB1- and CUL4-associated factor 8 OS=Mus musculus GN=Dcaf8 PE=1 SV=1	>sp|Q8N7N5|DCAF8_MOUSE DDB1- and CUL4-associated factor 8 OS=Mus musculus GN=Dcaf8 PE=1 SV=1	Dcaf8	0.0904154	0.0558884	-0.0340476	0.151303	0.0609181	0.0648955	0.0965716		0	42.0562	28.088	10	12	0	10
Q8BHC4	Dephospho-CoA kinase domain-containing protein OS=Mus musculus GN=Dcakd PE=1 SV=1	>sp|Q8BHC4|DCAKD_MOUSE Dephospho-CoA kinase domain-containing protein OS=Mus musculus GN=Dcakd PE=1 SV=1	Dcakd	0.091763	-0.188283	0.159136	0.0454538	-0.230131	-0.0244123	0.769538		0	11.1632	10.3896	2	5	0	2
Q3UKR1	Isoform of P28654, Decorin OS=Mus musculus GN=Dcn PE=1 SV=1	>tr|Q3UKR1|Q3UKR1_MOUSE Isoform of P28654, Decorin OS=Mus musculus GN=Dcn PE=1 SV=1;>sp|P28654|PGS2_MOUSE Decorin OS=Mus musculus GN=Dcn PE=1 SV=1	Dcn	-0.0452019	-0.414111	-0.230594	-0.101436	-0.109701	-0.180209	0.0520236		0	44.8688	25.7062	9	24	8	8
Q91YD3	mRNA-decapping enzyme 1A OS=Mus musculus GN=Dcp1a PE=1 SV=1	>sp|Q91YD3|DCP1A_MOUSE mRNA-decapping enzyme 1A OS=Mus musculus GN=Dcp1a PE=1 SV=1	Dcp1a	0.235255	0.0411052	0.131244	0.107814	-0.106581	0.0817674	0.221298		0.0024443	4.29491	2.49169	1	1	1	1
Q9DAR7	m7GpppX diphosphatase OS=Mus musculus GN=Dcps PE=1 SV=1	>sp|Q9DAR7|DCPS_MOUSE m7GpppX diphosphatase OS=Mus musculus GN=Dcps PE=1 SV=1	Dcps	-0.204795	0.0980523	0.162898	-0.169051	-0.0292349	-0.0284262	0.712876		0	11.6765	6.50888	2	4	0	2
E9Q586	Isoform of O08788, Dynactin subunit 1 OS=Mus musculus GN=Dctn1 PE=1 SV=1	>tr|E9Q586|E9Q586_MOUSE Isoform of O08788, Dynactin subunit 1 OS=Mus musculus GN=Dctn1 PE=1 SV=1	Dctn1	0.0410407	0.114835	0.0305196	0.0508672	0.123359	0.0721244	0.0208293	+	0	128.696	33.3333	27	36	0	27
Q3TPZ5	Isoform of Q99KJ8, Dynactin 2 OS=Mus musculus GN=Dctn2 PE=1 SV=1	>tr|Q3TPZ5|Q3TPZ5_MOUSE Isoform of Q99KJ8, Dynactin 2 OS=Mus musculus GN=Dctn2 PE=1 SV=1;>sp|Q99KJ8|DCTN2_MOUSE Dynactin subunit 2 OS=Mus musculus GN=Dctn2 PE=1 SV=3	Dctn2	0.0057306	-0.0195906	0.0181123	0.0589496	0.0760973	0.0278598	0.186736		0	29.1941	20.6468	5	8	5	5
Q9Z0Y1	Dynactin subunit 3 OS=Mus musculus GN=Dctn3 PE=1 SV=2	>sp|Q9Z0Y1|DCTN3_MOUSE Dynactin subunit 3 OS=Mus musculus GN=Dctn3 PE=1 SV=2	Dctn3	0.186892	-0.0668495	0.12483	0.0400198	0.233307	0.10364	0.124931		0.00237741	5.20018	10.7527	1	1	1	1
Q8CBY8	Dynactin subunit 4 OS=Mus musculus GN=Dctn4 PE=1 SV=1	>sp|Q8CBY8|DCTN4_MOUSE Dynactin subunit 4 OS=Mus musculus GN=Dctn4 PE=1 SV=1	Dctn4	0.166572	0.0275331	0.0630937	0.0643128	-0.0248117	0.0593399	0.131134		0	30.8284	20.7709	6	7	0	6
Q9QZB9	Dynactin subunit 5 OS=Mus musculus GN=Dctn5 PE=1 SV=1	>sp|Q9QZB9|DCTN5_MOUSE Dynactin subunit 5 OS=Mus musculus GN=Dctn5 PE=1 SV=1	Dctn5	-0.144843	0.0464985	0.126115	-0.225194	0.123359	-0.014813	0.847188		0.00237741	4.67366	6.04396	1	1	1	1
D3Z4E5	Isoform of Q9WUB4, Dynactin subunit 6 OS=Mus musculus GN=Dctn6 PE=1 SV=1	>tr|D3Z4E5|D3Z4E5_MOUSE Isoform of Q9WUB4, Dynactin subunit 6 OS=Mus musculus GN=Dctn6 PE=1 SV=1	Dctn6	-0.146431	-0.0125634	0.222993	-0.217038	0.0678375	-0.0170405	0.837694		0.000441241	9.30221	14.359	2	2	0	2
Q8BZJ7	DCN1-like protein 2 OS=Mus musculus GN=Dcun1d2 PE=1 SV=3	>sp|Q8BZJ7|DCNL2_MOUSE DCN1-like protein 2 OS=Mus musculus GN=Dcun1d2 PE=1 SV=3	Dcun1d2	-0.135352	-0.0111621	-0.0470254	-0.18965	0.258929	-0.0248521	0.764938		0	23.6778	20.4633	4	9	0	4
Q8K0V2	DCN1-like protein 3 OS=Mus musculus GN=Dcun1d3 PE=2 SV=1	>sp|Q8K0V2|DCNL3_MOUSE DCN1-like protein 3 OS=Mus musculus GN=Dcun1d3 PE=2 SV=1	Dcun1d3	-0.226465	0.233075	0.113211	-0.462934	0.228375	-0.0229478	0.876218		0.00598651	2.70115	3.28947	1	1	0	1
Q9CWS0	N(G),N(G)-dimethylarginine dimethylaminohydrolase 1 OS=Mus musculus GN=Ddah1 PE=1 SV=3	>sp|Q9CWS0|DDAH1_MOUSE N(G),N(G)-dimethylarginine dimethylaminohydrolase 1 OS=Mus musculus GN=Ddah1 PE=1 SV=3	Ddah1	0	-0.0756108	-0.0155055	-0.0197247	-0.158933	-0.0539549	0.138328		0	28.4861	30.1754	7	8	2	7
Q99LD8	N(G),N(G)-dimethylarginine dimethylaminohydrolase 2 OS=Mus musculus GN=Ddah2 PE=1 SV=1	>sp|Q99LD8|DDAH2_MOUSE N(G),N(G)-dimethylarginine dimethylaminohydrolase 2 OS=Mus musculus GN=Ddah2 PE=1 SV=1	Ddah2	-0.162408	-0.158504	-0.152159	-0.0382852	-0.0233403	-0.106939	0.0266253	+	0	13.8236	10.5263	2	4	2	2
Q3U1J4	DNA damage-binding protein 1 OS=Mus musculus GN=Ddb1 PE=1 SV=2	>sp|Q3U1J4|DDB1_MOUSE DNA damage-binding protein 1 OS=Mus musculus GN=Ddb1 PE=1 SV=2	Ddb1	0.253432	0.0823849	0.101497	0.110409	0.181934	0.145931	0.0100296	+	0	63.1826	18.5965	13	20	13	13
Q80Y98-2	Isoform of Q80Y98, Isoform 2 of Phospholipase DDHD2 OS=Mus musculus GN=Ddhd2	>sp|Q80Y98-2|DDHD2_MOUSE Isoform of Q80Y98, Isoform 2 of Phospholipase DDHD2 OS=Mus musculus GN=Ddhd2	Ddhd2	-0.246762	-0.59963	0.329479	-0.147191	-0.158933	-0.164607	0.329532		0.0226141	1.36452	1.23288	1	1	0	1
Q922Z0	D-aspartate oxidase OS=Mus musculus GN=Ddo PE=1 SV=1	>sp|Q922Z0|OXDD_MOUSE D-aspartate oxidase OS=Mus musculus GN=Ddo PE=1 SV=1	Ddo	-1.26908	0.0572249	-0.100137	-0.733704	0.0497775	-0.399183	0.201624		0.00519061	2.77624	3.22581	1	1	1	1
O54734	Dolichyl-diphosphooligosaccharide--protein glycosyltransferase 48 kDa subunit OS=Mus musculus GN=Ddost PE=1 SV=2	>sp|O54734|OST48_MOUSE Dolichyl-diphosphooligosaccharide--protein glycosyltransferase 48 kDa subunit OS=Mus musculus GN=Ddost PE=1 SV=2	Ddost	0.103836	0.294426	-0.17572	-0.0585439	0.588335	0.150467	0.327607		0.000441241	9.826	9.97732	2	2	2	2
Q80WW9	DDRGK domain-containing protein 1 OS=Mus musculus GN=Ddrgk1 PE=1 SV=2	>sp|Q80WW9|DDRGK_MOUSE DDRGK domain-containing protein 1 OS=Mus musculus GN=Ddrgk1 PE=1 SV=2	Ddrgk1	-0.479124	0.806958	0.418189	-0.246616	0.460615	0.192004	0.467126		0.00237741	4.73969	4.7619	1	2	1	1
Q91VR5	ATP-dependent RNA helicase DDX1 OS=Mus musculus GN=Ddx1 PE=1 SV=1	>sp|Q91VR5|DDX1_MOUSE ATP-dependent RNA helicase DDX1 OS=Mus musculus GN=Ddx1 PE=1 SV=1	Ddx1	0.144663	0.0152083	0.119677	0.179996	-0.0864683	0.0746153	0.200579		0	70.321	23.6486	14	19	14	14
Q3U741	Isoform of Q501J6, DEAD (Asp-Glu-Ala-Asp) box polypeptide 17, isoform CRA_a OS=Mus musculus GN=Ddx17 PE=1 SV=1	>tr|Q3U741|Q3U741_MOUSE Isoform of Q501J6, DEAD (Asp-Glu-Ala-Asp) box polypeptide 17, isoform CRA_a OS=Mus musculus GN=Ddx17 PE=1 SV=1	Ddx17	0.143364	-0.160056	-0.0268878	0.109112	-0.0381222	0.00548216	0.925152		0	16.4911	8.58896	4	4	0	3
B2RUM8	Isoform of Q8K363, ATP-dependent RNA helicase DDX18 OS=Mus musculus GN=Ddx18 PE=1 SV=1	>tr|B2RUM8|B2RUM8_MOUSE Isoform of Q8K363, ATP-dependent RNA helicase DDX18 OS=Mus musculus GN=Ddx18 PE=1 SV=1;>sp|Q8K363|DDX18_MOUSE ATP-dependent RNA helicase DDX18 OS=Mus musculus GN=Ddx18 PE=1 SV=1	Ddx18	0.176767	-0.29167	-0.109182	-0.0397227	-0.35597	-0.123956	0.261078		0.0024443	4.10679	3.48485	1	1	1	1
Q61655	ATP-dependent RNA helicase DDX19A OS=Mus musculus GN=Ddx19a PE=1 SV=2	>sp|Q61655|DD19A_MOUSE ATP-dependent RNA helicase DDX19A OS=Mus musculus GN=Ddx19a PE=1 SV=2	Ddx19a	0.0171241	0.0665455	-0.052831	0.0723204	0.0258143	0.0257947	0.314646		0	50.2529	25.9414	9	16	1	8
Q9JIK5	Nucleolar RNA helicase 2 OS=Mus musculus GN=Ddx21 PE=1 SV=3	>sp|Q9JIK5|DDX21_MOUSE Nucleolar RNA helicase 2 OS=Mus musculus GN=Ddx21 PE=1 SV=3	Ddx21	0.230368	0.178854	0.257415	0.269782	0.0115301	0.18959	0.0158822	+	0	26.1848	9.98825	6	7	6	6
D3Z0M9	MCG18410, isoform CRA_a OS=Mus musculus GN=Ddx23 PE=1 SV=1	>tr|D3Z0M9|D3Z0M9_MOUSE MCG18410, isoform CRA_a OS=Mus musculus GN=Ddx23 PE=1 SV=1	Ddx23	-0.0690979	-0.0337487	0.118386	0.0318305	-0.0590745	-0.0023409	0.949787		0.000547645	8.57053	4.5177	3	3	3	3
Q9Z1N5	Spliceosome RNA helicase Ddx39b OS=Mus musculus GN=Ddx39b PE=1 SV=1	>sp|Q9Z1N5|DX39B_MOUSE Spliceosome RNA helicase Ddx39b OS=Mus musculus GN=Ddx39b PE=1 SV=1	Ddx39b	-0.258734	0.363033	-0.235538	-0.119564	0.555235	0.0608864	0.733984		0	11.6927	10.0467	3	4	1	3
Q3TQX5	Isoform of Q62167, ATP-dependent RNA helicase DDX3X OS=Mus musculus GN=Ddx3x PE=1 SV=1	>tr|Q3TQX5|Q3TQX5_MOUSE Isoform of Q62167, ATP-dependent RNA helicase DDX3X OS=Mus musculus GN=Ddx3x PE=1 SV=1;>sp|Q62167|DDX3X_MOUSE ATP-dependent RNA helicase DDX3X OS=Mus musculus GN=Ddx3x PE=1 SV=3	Ddx3x	0.0438285	0.113551	-0.18366	0.00697967	0.688705	0.133881	0.414491		0	63.123	21.4502	12	22	3	5
Q62095	ATP-dependent RNA helicase DDX3Y OS=Mus musculus GN=Ddx3y PE=1 SV=2	>sp|Q62095|DDX3Y_MOUSE ATP-dependent RNA helicase DDX3Y OS=Mus musculus GN=Ddx3y PE=1 SV=2	Ddx3y	0.0549263	0.21043	0.133802	-0.0999355	0.0911184	0.0780683	0.204036		0	82.7404	25.9878	16	30	9	9
Q810A7	ATP-dependent RNA helicase DDX42 OS=Mus musculus GN=Ddx42 PE=1 SV=3	>sp|Q810A7|DDX42_MOUSE ATP-dependent RNA helicase DDX42 OS=Mus musculus GN=Ddx42 PE=1 SV=3	Ddx42	0.0452203	0.197155	-0.324033	0.168836	-0.274949	-0.037554	0.750456		0	12.1235	5.0592	3	3	0	3
Q569Z5	Probable ATP-dependent RNA helicase DDX46 OS=Mus musculus GN=Ddx46 PE=1 SV=2	>sp|Q569Z5|DDX46_MOUSE Probable ATP-dependent RNA helicase DDX46 OS=Mus musculus GN=Ddx46 PE=1 SV=2	Ddx46	0.337633	0.28761	-0.215864	0.0855684	0.0258143	0.104152	0.353272		0.0221537	1.3808	1.16279	1	1	0	1
Q8BTS0	Isoform of Q61656, DEAD (Asp-Glu-Ala-Asp) box polypeptide 5 OS=Mus musculus GN=Ddx5 PE=1 SV=1	>tr|Q8BTS0|Q8BTS0_MOUSE Isoform of Q61656, DEAD (Asp-Glu-Ala-Asp) box polypeptide 5 OS=Mus musculus GN=Ddx5 PE=1 SV=1	Ddx5	-0.0660892	0.178854	0.16415	0.160096	0.0567504	0.0987523	0.101333		0	19.74	7.64228	7	8	0	6
Q6Q899	Probable ATP-dependent RNA helicase DDX58 OS=Mus musculus GN=Ddx58 PE=1 SV=2	>sp|Q6Q899|DDX58_MOUSE Probable ATP-dependent RNA helicase DDX58 OS=Mus musculus GN=Ddx58 PE=1 SV=2	Ddx58	0.13946	-0.149226	0.0181123	0.332246	-0.186663	0.0307859	0.763403		0.00237741	4.31194	1.40389	1	1	0	1
P54823	Probable ATP-dependent RNA helicase DDX6 OS=Mus musculus GN=Ddx6 PE=1 SV=1	>sp|P54823|DDX6_MOUSE Probable ATP-dependent RNA helicase DDX6 OS=Mus musculus GN=Ddx6 PE=1 SV=1	Ddx6	0.16785	-0.0167757	-0.0542861	0.0427395	-0.131727	0.00156014	0.976734		0	35.2004	23.1884	6	8	6	6
Q9CQ62	2,4-dienoyl-CoA reductase, mitochondrial OS=Mus musculus GN=Decr1 PE=1 SV=1	>sp|Q9CQ62|DECR_MOUSE 2,4-dienoyl-CoA reductase, mitochondrial OS=Mus musculus GN=Decr1 PE=1 SV=1;>tr|Q4FJK0|Q4FJK0_MOUSE Isoform of Q9CQ62, 2,4-dienoyl-CoA reductase, mitochondrial OS=Mus musculus GN=Decr1 PE=1 SV=1	Decr1	-0.110342	-0.129326	-0.118284	-0.15496	-0.238642	-0.150311	0.00298717	+	0	37.7624	14.9254	3	16	3	3
O09005	Sphingolipid delta(4)-desaturase DES1 OS=Mus musculus GN=Degs1 PE=1 SV=1	>sp|O09005|DEGS1_MOUSE Sphingolipid delta(4)-desaturase DES1 OS=Mus musculus GN=Degs1 PE=1 SV=1	Degs1	-0.22311	0.28761	0.101497	-0.196048	0.431941	0.080378	0.568481		0.00237741	4.70885	5.26316	1	1	1	1
Q7TNV0	Protein DEK OS=Mus musculus GN=Dek PE=1 SV=1	>sp|Q7TNV0|DEK_MOUSE Protein DEK OS=Mus musculus GN=Dek PE=1 SV=1	Dek	0.103836	0.240152	0.13508	0.336685	-0.0545591	0.152239	0.0823731		0.00237741	4.8655	3.68421	1	1	1	1
Q8CFK6	DENN domain-containing protein 1C OS=Mus musculus GN=Dennd1c PE=1 SV=1	>sp|Q8CFK6|DEN1C_MOUSE DENN domain-containing protein 1C OS=Mus musculus GN=Dennd1c PE=1 SV=1	Dennd1c	-0.732188	-0.324362	-0.547596	-0.554501	0.188298	-0.39407	0.0686895		0.0445403	0.776245	2.16285	1	1	1	1
Q3U1Y4	DENN domain-containing protein 4B OS=Mus musculus GN=Dennd4b PE=1 SV=2	>sp|Q3U1Y4|DEN4B_MOUSE DENN domain-containing protein 4B OS=Mus musculus GN=Dennd4b PE=1 SV=2	Dennd4b	0.0340476	0.0967533	0.122256	0.0495159	-0.0711854	0.0462774	0.237844		0	11.1529	2.46831	3	3	0	3
A6H8H2-2	Isoform of A6H8H2, Isoform 2 of DENN domain-containing protein 4C OS=Mus musculus GN=Dennd4c	>sp|A6H8H2-2|DEN4C_MOUSE Isoform of A6H8H2, Isoform 2 of DENN domain-containing protein 4C OS=Mus musculus GN=Dennd4c	Dennd4c	0.118456	0.168998	-0.0354838	0.0629739	0.597927	0.182574	0.169979		0	13.0151	3.17136	4	4	0	4
Q8BH65	Protein DENND6A OS=Mus musculus GN=Dennd6a PE=1 SV=1	>sp|Q8BH65|DEN6A_MOUSE Protein DENND6A OS=Mus musculus GN=Dennd6a PE=1 SV=1	Dennd6a	0.00143487	0.294426	-0.0601211	0.0683221	0.0705961	0.0749316	0.279475		0.0277017	1.12131	1.98347	1	1	0	1
Q9CQJ6	Density-regulated protein OS=Mus musculus GN=Denr PE=1 SV=1	>sp|Q9CQJ6|DENR_MOUSE Density-regulated protein OS=Mus musculus GN=Denr PE=1 SV=1	Denr	0.176767	-0.0494848	-0.0986347	-0.0339807	-0.280211	-0.0571088	0.478155		0	14.5107	17.1717	2	5	1	2
Q570Y9	DEP domain-containing mTOR-interacting protein OS=Mus musculus GN=Deptor PE=1 SV=2	>sp|Q570Y9|DPTOR_MOUSE DEP domain-containing mTOR-interacting protein OS=Mus musculus GN=Deptor PE=1 SV=2	Deptor	-0.149613	0.142801	-0.543503	-0.30247	0.970765	0.0235962	0.932479		0.000441241	9.71673	11.0024	3	3	0	3
Q99J56	Derlin-1 OS=Mus musculus GN=Derl1 PE=1 SV=1	>sp|Q99J56|DERL1_MOUSE Derlin-1 OS=Mus musculus GN=Derl1 PE=1 SV=1	Derl1	-0.00719549	-0.0167757	0.0222598	-0.0939492	-0.0666319	-0.0324585	0.197232		0.00519061	2.79022	3.18725	1	1	1	1
P31001	Desmin OS=Mus musculus GN=Des PE=1 SV=3	>sp|P31001|DESM_MOUSE Desmin OS=Mus musculus GN=Des PE=1 SV=3;>tr|Q3V1K9|Q3V1K9_MOUSE Isoform of P31001, Desmin OS=Mus musculus GN=Des PE=1 SV=1	Des	0.227919	0.363033	0.231377	0.299648	0.251655	0.274726	0.000421935	+	0	228.343	64.8188	35	191	31	31
O54786-2	Isoform of O54786, Isoform ICAD-S of DNA fragmentation factor subunit alpha OS=Mus musculus GN=Dffa	>sp|O54786-2|DFFA_MOUSE Isoform of O54786, Isoform ICAD-S of DNA fragmentation factor subunit alpha OS=Mus musculus GN=Dffa	Dffa	0.0768687	-0.111198	-0.00421228	0.0960799	-0.106581	-0.00980863	0.833845		0	13.2532	29.434	4	5	1	4
Q9Z2A7	Diacylglycerol O-acyltransferase 1 OS=Mus musculus GN=Dgat1 PE=1 SV=1	>sp|Q9Z2A7|DGAT1_MOUSE Diacylglycerol O-acyltransferase 1 OS=Mus musculus GN=Dgat1 PE=1 SV=1;>tr|Q54AA6|Q54AA6_MOUSE Isoform of Q9Z2A7, O-acyltransferase OS=Mus musculus GN=Dgat1 PE=1 SV=1	Dgat1	-0.113445	-0.336596	-0.15684	-0.239991	0.239449	-0.121485	0.282678		0.00237741	4.84254	5.02008	1	1	1	1
Q9R1C6	Diacylglycerol kinase epsilon OS=Mus musculus GN=Dgke PE=1 SV=1	>sp|Q9R1C6|DGKE_MOUSE Diacylglycerol kinase epsilon OS=Mus musculus GN=Dgke PE=1 SV=1	Dgke	0.144663	0.11098	0.101497	0.0776343	-0.105024	0.0659501	0.208925		0.0024443	4.15764	1.77305	1	1	0	1
A2AHK0	Isoform of Q80UP3, Diacylglycerol kinase OS=Mus musculus GN=Dgkz PE=1 SV=1	>tr|A2AHK0|A2AHK0_MOUSE Isoform of Q80UP3, Diacylglycerol kinase OS=Mus musculus GN=Dgkz PE=1 SV=1	Dgkz	0.0863647	0.140281	-0.0542861	0.192295	-0.0545591	0.0620191	0.285926		0	17.1886	5.78807	5	5	1	5
Q9QX60	Deoxyguanosine kinase, mitochondrial OS=Mus musculus GN=Dguok PE=1 SV=3	>sp|Q9QX60|DGUOK_MOUSE Deoxyguanosine kinase, mitochondrial OS=Mus musculus GN=Dguok PE=1 SV=3	Dguok	0.126368	-0.147685	-0.00421228	0.0589496	-0.354119	-0.0641399	0.494725		0.000441241	9.89757	14.4404	2	2	0	2
Q9DBB8	Trans-1,2-dihydrobenzene-1,2-diol dehydrogenase OS=Mus musculus GN=Dhdh PE=1 SV=1	>sp|Q9DBB8|DHDH_MOUSE Trans-1,2-dihydrobenzene-1,2-diol dehydrogenase OS=Mus musculus GN=Dhdh PE=1 SV=1	Dhdh	0.193183	-0.0466109	-0.100137	0.066987	0.0992462	0.0425338	0.462102		0	12.7073	16.5165	3	3	3	3
O35435	Dihydroorotate dehydrogenase (quinone), mitochondrial OS=Mus musculus GN=Dhodh PE=1 SV=2	>sp|O35435|PYRD_MOUSE Dihydroorotate dehydrogenase (quinone), mitochondrial OS=Mus musculus GN=Dhodh PE=1 SV=2	Dhodh	0.0424352	-0.221929	-0.052831	-0.0154752	-0.257546	-0.101069	0.161208		0	31.6659	28.1013	7	8	1	7
Q3TXU5	Deoxyhypusine synthase OS=Mus musculus GN=Dhps PE=1 SV=2	>sp|Q3TXU5|DHYS_MOUSE Deoxyhypusine synthase OS=Mus musculus GN=Dhps PE=1 SV=2	Dhps	-0.38614	0.0110764	-0.0455777	-0.378652	0.243121	-0.111234	0.409309		0.00252252	3.73002	2.71003	1	2	1	1
Q99L04	Dehydrogenase/reductase SDR family member 1 OS=Mus musculus GN=Dhrs1 PE=1 SV=1	>sp|Q99L04|DHRS1_MOUSE Dehydrogenase/reductase SDR family member 1 OS=Mus musculus GN=Dhrs1 PE=1 SV=1	Dhrs1	-0.312984	-0.0888534	0.0111728	-0.150294	0.115366	-0.0851185	0.306553		0.000441241	9.54219	7.34824	2	3	2	2
Q3U0B3	Dehydrogenase/reductase SDR family member 11 OS=Mus musculus GN=Dhrs11 PE=1 SV=1	>sp|Q3U0B3|DHR11_MOUSE Dehydrogenase/reductase SDR family member 11 OS=Mus musculus GN=Dhrs11 PE=1 SV=1	Dhrs11	-0.218092	-0.0167757	-0.11221	-0.130245	0.0747239	-0.0805198	0.184557		0	15.4667	23.0769	3	3	3	3
Q99LB2	Dehydrogenase/reductase SDR family member 4 OS=Mus musculus GN=Dhrs4 PE=1 SV=3	>sp|Q99LB2|DHRS4_MOUSE Dehydrogenase/reductase SDR family member 4 OS=Mus musculus GN=Dhrs4 PE=1 SV=3	Dhrs4	-0.146431	-0.069764	-0.115244	-0.0909654	-0.389697	-0.16242	0.0493607	+	0	31.192	18.638	4	13	4	4
Q9CXR1	Dehydrogenase/reductase SDR family member 7 OS=Mus musculus GN=Dhrs7 PE=1 SV=2	>sp|Q9CXR1|DHRS7_MOUSE Dehydrogenase/reductase SDR family member 7 OS=Mus musculus GN=Dhrs7 PE=1 SV=2	Dhrs7	-0.499274	0.358704	0.331709	-0.0469326	0.290033	0.0868478	0.624028		0.00252252	3.75154	2.36686	1	1	1	1
Q99J47	Dehydrogenase/reductase SDR family member 7B OS=Mus musculus GN=Dhrs7b PE=1 SV=1	>sp|Q99J47|DRS7B_MOUSE Dehydrogenase/reductase SDR family member 7B OS=Mus musculus GN=Dhrs7b PE=1 SV=1	Dhrs7b	-0.00863889	-0.0932947	0.0236398	-0.199257	-0.074229	-0.070356	0.142439		0	14.3021	15.4799	3	3	0	3
Q8CHS7	Dehydrogenase/reductase SDR family member 7C OS=Mus musculus GN=Dhrs7c PE=1 SV=3	>sp|Q8CHS7|DRS7C_MOUSE Dehydrogenase/reductase SDR family member 7C OS=Mus musculus GN=Dhrs7c PE=1 SV=3	Dhrs7c	0.140762	-0.1127	-0.00702726	-0.0211439	-0.112827	-0.0225871	0.652358		0	26.8152	8.68167	3	13	0	3
Q3UKJ6	Isoform of O35286, DEAH (Asp-Glu-Ala-His) box polypeptide 15, isoform CRA_a OS=Mus musculus GN=Dhx15 PE=1 SV=1	>tr|Q3UKJ6|Q3UKJ6_MOUSE Isoform of O35286, DEAH (Asp-Glu-Ala-His) box polypeptide 15, isoform CRA_a OS=Mus musculus GN=Dhx15 PE=1 SV=1;>sp|O35286|DHX15_MOUSE Pre-mRNA-splicing factor ATP-dependent RNA helicase DHX15 OS=Mus musculus GN=Dhx15 PE=1 SV=2	Dhx15	0.179305	0.0731664	0.0208787	0.143724	-0.0515566	0.0731034	0.153348		0	12.7734	6.03774	3	3	0	3
Q6PGC1	ATP-dependent RNA helicase Dhx29 OS=Mus musculus GN=Dhx29 PE=1 SV=1	>sp|Q6PGC1|DHX29_MOUSE ATP-dependent RNA helicase Dhx29 OS=Mus musculus GN=Dhx29 PE=1 SV=1	Dhx29	-0.023153	0.26002	0.207292	0.223791	0.330872	0.199764	0.0285867	+	0	11.1934	2.05128	3	3	3	3
Q8VHK9	ATP-dependent RNA helicase DHX36 OS=Mus musculus GN=Dhx36 PE=1 SV=2	>sp|Q8VHK9|DHX36_MOUSE ATP-dependent RNA helicase DHX36 OS=Mus musculus GN=Dhx36 PE=1 SV=2	Dhx36	-0.0392892	-0.103711	0.292181	0.0495159	0.0978948	0.0593182	0.431419		0	13.2794	4.7952	3	4	3	3
Q6NZL1	DEAH (Asp-Glu-Ala-His) box polypeptide 37 OS=Mus musculus GN=Dhx37 PE=1 SV=1	>tr|Q6NZL1|Q6NZL1_MOUSE DEAH (Asp-Glu-Ala-His) box polypeptide 37 OS=Mus musculus GN=Dhx37 PE=1 SV=1	Dhx37	0.0340476	0.0124551	0.255068	-0.577287	0.360478	0.0169524	0.921936		0.00252252	3.64859	0.869565	1	2	1	1
Q80X98	DEAH (Asp-Glu-Ala-His) box polypeptide 38 OS=Mus musculus GN=Dhx38 PE=1 SV=1	>tr|Q80X98|Q80X98_MOUSE DEAH (Asp-Glu-Ala-His) box polypeptide 38 OS=Mus musculus GN=Dhx38 PE=1 SV=1	Dhx38	-0.245059	-0.375735	0.573231	-0.225194	0.163964	-0.0217585	0.906482		0.00896824	2.19125	0.732899	1	1	1	1
E9QNN1	Isoform of O70133, ATP-dependent RNA helicase A OS=Mus musculus GN=Dhx9 PE=1 SV=1	>tr|E9QNN1|E9QNN1_MOUSE Isoform of O70133, ATP-dependent RNA helicase A OS=Mus musculus GN=Dhx9 PE=1 SV=1	Dhx9	0.148554	0.0558884	0.110616	0.127163	-0.0788066	0.0726827	0.149906		0	44.3796	11.4162	12	14	0	12
Q9JIQ3	Diablo homolog, mitochondrial OS=Mus musculus GN=Diablo PE=1 SV=2	>sp|Q9JIQ3|DBLOH_MOUSE Diablo homolog, mitochondrial OS=Mus musculus GN=Diablo PE=1 SV=2	Diablo	0.0396447	0.00138927	-0.14594	0.0277183	-0.141271	-0.0436918	0.349371		0	14.841	13.9241	2	4	1	2
E9PV41	Isoform of O08808, Protein diaphanous homolog 1 OS=Mus musculus GN=Diap1 PE=1 SV=1	>tr|E9PV41|E9PV41_MOUSE Isoform of O08808, Protein diaphanous homolog 1 OS=Mus musculus GN=Diap1 PE=1 SV=1	Diap1	0.136851	0.26118	0.22779	0.153821	0.227139	0.201356	0.0010757	+	0	38.604	6.72468	9	13	0	9
E9Q4U7	Isoform of O70566, Protein diaphanous homolog 2 OS=Mus musculus GN=Diap2 PE=1 SV=1	>tr|E9Q4U7|E9Q4U7_MOUSE Isoform of O70566, Protein diaphanous homolog 2 OS=Mus musculus GN=Diap2 PE=1 SV=1	Diap2	-0.231513	-0.180387	-0.0836998	-0.122608	0.199682	-0.0837051	0.327886		0.0172678	1.77754	0.635209	1	1	0	1
E9PWR4	Protein Dip2c OS=Mus musculus GN=Dip2c PE=1 SV=1	>tr|E9PWR4|E9PWR4_MOUSE Protein Dip2c OS=Mus musculus GN=Dip2c PE=1 SV=1	Dip2c	-0.0187835	-0.0323267	0.0684518	-0.0426023	0.0143983	-0.00217249	0.919143		0	11.2401	2.31214	3	4	0	2
Q9CSH3	Exosome complex exonuclease RRP44 OS=Mus musculus GN=Dis3 PE=1 SV=4	>sp|Q9CSH3|RRP44_MOUSE Exosome complex exonuclease RRP44 OS=Mus musculus GN=Dis3 PE=1 SV=4	Dis3	0.0904154	-0.087376	0.161645	0.197186	-0.330273	0.00631946	0.951377		0.000547645	8.64174	4.48852	3	3	3	3
Q9ESX5	H/ACA ribonucleoprotein complex subunit 4 OS=Mus musculus GN=Dkc1 PE=1 SV=4	>sp|Q9ESX5|DKC1_MOUSE H/ACA ribonucleoprotein complex subunit 4 OS=Mus musculus GN=Dkc1 PE=1 SV=4	Dkc1	-0.393664	0.0464985	-0.0836998	-0.00140006	-0.0926271	-0.104978	0.242861		0	17.9185	13.1631	4	5	2	4
Q8BMF4	Dihydrolipoyllysine-residue acetyltransferase component of pyruvate dehydrogenase complex, mitochondrial OS=Mus musculus GN=Dlat PE=1 SV=2	>sp|Q8BMF4|ODP2_MOUSE Dihydrolipoyllysine-residue acetyltransferase component of pyruvate dehydrogenase complex, mitochondrial OS=Mus musculus GN=Dlat PE=1 SV=2	Dlat	-0.116554	-0.0266523	-0.0499253	-0.0954436	-0.176815	-0.093078	0.0240589	+	0	58.4935	19.6262	7	27	7	7
O08749	Dihydrolipoyl dehydrogenase, mitochondrial OS=Mus musculus GN=Dld PE=1 SV=2	>sp|O08749|DLDH_MOUSE Dihydrolipoyl dehydrogenase, mitochondrial OS=Mus musculus GN=Dld PE=1 SV=2	Dld	-0.336355	-0.0785431	-0.110695	-0.422989	-0.155706	-0.220858	0.0305794	+	0	106.517	32.0236	13	55	13	13
Q811D0-3	Isoform of Q811D0, Isoform 3 of Disks large homolog 1 OS=Mus musculus GN=Dlg1	>sp|Q811D0-3|DLG1_MOUSE Isoform of Q811D0, Isoform 3 of Disks large homolog 1 OS=Mus musculus GN=Dlg1	Dlg1	0.0199586	-0.0266523	-0.0557426	-0.0112382	-0.0788066	-0.0304962	0.15053		0	45.4396	13.9159	8	14	0	8
B1AZP2	Disks large-associated protein 4 OS=Mus musculus GN=Dlgap4 PE=1 SV=1	>sp|B1AZP2|DLGP4_MOUSE Disks large-associated protein 4 OS=Mus musculus GN=Dlgap4 PE=1 SV=1	Dlgap4	0.0424352	0.0638887	0.0373668	0.188616	0.403779	0.147217	0.1027		0.00237741	4.7967	1.81452	1	1	0	1
Q9D2G2	Dihydrolipoyllysine-residue succinyltransferase component of 2-oxoglutarate dehydrogenase complex, mitochondrial OS=Mus musculus GN=Dlst PE=1 SV=1	>sp|Q9D2G2|ODO2_MOUSE Dihydrolipoyllysine-residue succinyltransferase component of 2-oxoglutarate dehydrogenase complex, mitochondrial OS=Mus musculus GN=Dlst PE=1 SV=1	Dlst	-0.0392892	-0.050924	-0.0971342	-0.18487	-0.271452	-0.128734	0.0427566	+	0	47.6173	21.3656	6	23	3	6
P11531	Dystrophin OS=Mus musculus GN=Dmd PE=1 SV=3	>sp|P11531|DMD_MOUSE Dystrophin OS=Mus musculus GN=Dmd PE=1 SV=3	Dmd	0.091763	0.0532118	-0.00140278	0.0277183	-0.0292349	0.0284111	0.247968		0	523.583	28.3034	87	187	75	87
Q9WV69	Dematin OS=Mus musculus GN=Dmtn PE=1 SV=1	>sp|Q9WV69|DEMA_MOUSE Dematin OS=Mus musculus GN=Dmtn PE=1 SV=1	Dmtn	-0.546715	-0.166281	0.513591	-0.0225646	0.0497775	-0.0344384	0.850539		0.0024443	3.98632	2.22222	1	1	0	1
B9EJR8	Dynein assembly factor 5, axonemal OS=Mus musculus GN=Dnaaf5 PE=1 SV=1	>sp|B9EJR8|DAAF5_MOUSE Dynein assembly factor 5, axonemal OS=Mus musculus GN=Dnaaf5 PE=1 SV=1	Dnaaf5	0.00143487	0.038401	0.0441816	-0.0197247	0.0802095	0.0289005	0.172614		0	11.4953	6.3306	3	3	0	3
P63037	DnaJ homolog subfamily A member 1 OS=Mus musculus GN=Dnaja1 PE=1 SV=1	>sp|P63037|DNJA1_MOUSE DnaJ homolog subfamily A member 1 OS=Mus musculus GN=Dnaja1 PE=1 SV=1;>tr|Q5NTY0|Q5NTY0_MOUSE Isoform of P63037, DnaJ (Hsp40) homolog, subfamily A, member 1 OS=Mus musculus GN=Dnaja1 PE=1 SV=1	Dnaja1	-1.47713	0.0876264	-0.0572006	-0.621811	1.30123	-0.153456	0.753283		0	15.8035	11.8388	3	6	2	3
Q9QYJ0	DnaJ homolog subfamily A member 2 OS=Mus musculus GN=Dnaja2 PE=1 SV=1	>sp|Q9QYJ0|DNJA2_MOUSE DnaJ homolog subfamily A member 2 OS=Mus musculus GN=Dnaja2 PE=1 SV=1	Dnaja2	-0.239964	-0.0932947	0.0332624	-0.121085	0.0186899	-0.0804785	0.182848		0	41.8101	27.1845	8	22	8	8
Q99M87	DnaJ homolog subfamily A member 3, mitochondrial OS=Mus musculus GN=Dnaja3 PE=1 SV=1	>sp|Q99M87|DNJA3_MOUSE DnaJ homolog subfamily A member 3, mitochondrial OS=Mus musculus GN=Dnaja3 PE=1 SV=1	Dnaja3	-0.0422424	-0.0932947	-0.132046	-0.150294	-0.368993	-0.157374	0.0484319	+	0	70.5276	38.75	11	17	0	2
Q99M87-2	Isoform of Q99M87, Isoform 2 of DnaJ homolog subfamily A member 3, mitochondrial OS=Mus musculus GN=Dnaja3	>sp|Q99M87-2|DNJA3_MOUSE Isoform of Q99M87, Isoform 2 of DnaJ homolog subfamily A member 3, mitochondrial OS=Mus musculus GN=Dnaja3	Dnaja3	-0.489164	0.451068	-1.00985	-0.380472	1.4877	0.0118566	0.979655		0	65.2949	38.1898	10	16	1	1
Q9JMC3	DnaJ homolog subfamily A member 4 OS=Mus musculus GN=Dnaja4 PE=1 SV=1	>sp|Q9JMC3|DNJA4_MOUSE DnaJ homolog subfamily A member 4 OS=Mus musculus GN=Dnaja4 PE=1 SV=1	Dnaja4	0.242553	0.326923	0.122256	0.156334	0.0938328	0.18838	0.0115861	+	0	38.1688	18.8917	7	12	2	7
Q99KV1	DnaJ homolog subfamily B member 11 OS=Mus musculus GN=Dnajb11 PE=1 SV=1	>sp|Q99KV1|DJB11_MOUSE DnaJ homolog subfamily B member 11 OS=Mus musculus GN=Dnajb11 PE=1 SV=1	Dnajb11	0.0521599	0.0478436	0.00838768	0.0454538	-0.0307123	0.0246265	0.196371		0	31.3523	23.1844	6	9	6	6
Q8C4C9	Isoform of Q9QYI4, DnaJ (Hsp40) homolog, subfamily B, member 12, isoform CRA_d OS=Mus musculus GN=Dnajb12 PE=1 SV=1	>tr|Q8C4C9|Q8C4C9_MOUSE Isoform of Q9QYI4, DnaJ (Hsp40) homolog, subfamily B, member 12, isoform CRA_d OS=Mus musculus GN=Dnajb12 PE=1 SV=1	Dnajb12	0.0755071	0.0220685	-0.052831	-0.0225646	0.0924762	0.0229312	0.455182		0	23.399	17.7249	5	8	0	5
Q3TB24	Isoform of Q9QYI5, DnaJ homolog subfamily B member 2 OS=Mus musculus GN=Dnajb2 PE=1 SV=1	>tr|Q3TB24|Q3TB24_MOUSE Isoform of Q9QYI5, DnaJ homolog subfamily B member 2 OS=Mus musculus GN=Dnajb2 PE=1 SV=1	Dnajb2	0.0998228	0.132694	0.0896878	0.173807	0.0978948	0.118781	0.00159466	+	0	11.6571	11.1111	3	5	0	3
Q9D832	DnaJ homolog subfamily B member 4 OS=Mus musculus GN=Dnajb4 PE=1 SV=1	>sp|Q9D832|DNJB4_MOUSE DnaJ homolog subfamily B member 4 OS=Mus musculus GN=Dnajb4 PE=1 SV=1	Dnajb4	0.157591	0.286471	0.336158	0.0842491	0.17426	0.207746	0.0103667	+	0	21.4396	15.4303	4	8	4	4
A2AG30	Isoform of O89114, DnaJ (Hsp40) homolog, subfamily B, member 5, isoform CRA_a OS=Mus musculus GN=Dnajb5 PE=1 SV=1	>tr|A2AG30|A2AG30_MOUSE Isoform of O89114, DnaJ (Hsp40) homolog, subfamily B, member 5, isoform CRA_a OS=Mus musculus GN=Dnajb5 PE=1 SV=1	Dnajb5	0.143364	0.0110764	0.0563678	0.0602924	0.0215439	0.0585289	0.0656472		0	18.9087	11.7801	4	4	0	4
O54946	DnaJ homolog subfamily B member 6 OS=Mus musculus GN=Dnajb6 PE=1 SV=4	>sp|O54946|DNJB6_MOUSE DnaJ homolog subfamily B member 6 OS=Mus musculus GN=Dnajb6 PE=1 SV=4	Dnajb6	-0.122793	0.0638887	0.0468985	0.0855684	0.308846	0.0764816	0.328937		0	11.678	7.94521	3	4	0	3
Q9QYI6	DnaJ homolog subfamily B member 9 OS=Mus musculus GN=Dnajb9 PE=1 SV=2	>sp|Q9QYI6|DNJB9_MOUSE DnaJ homolog subfamily B member 9 OS=Mus musculus GN=Dnajb9 PE=1 SV=2	Dnajb9	-0.950612	0.0612267	0.0724575	-0.311124	0.096542	-0.206302	0.362182		0.00497555	3.00727	4.05405	1	1	1	1
Q61712	DnaJ homolog subfamily C member 1 OS=Mus musculus GN=Dnajc1 PE=1 SV=1	>sp|Q61712|DNJC1_MOUSE DnaJ homolog subfamily C member 1 OS=Mus musculus GN=Dnajc1 PE=1 SV=1	Dnajc1	-0.214757	0.0275331	0.232571	-0.318085	0.058141	-0.0429193	0.687206		0.00252252	3.89076	1.99275	1	1	0	1
Q9DC23	DnaJ homolog subfamily C member 10 OS=Mus musculus GN=Dnajc10 PE=1 SV=2	>sp|Q9DC23|DJC10_MOUSE DnaJ homolog subfamily C member 10 OS=Mus musculus GN=Dnajc10 PE=1 SV=2	Dnajc10	-0.0585947	0.160318	0.102803	0.066987	0.147075	0.0837177	0.0997513		0.000441241	9.34587	3.5309	3	3	3	3
Q5U458	DnaJ homolog subfamily C member 11 OS=Mus musculus GN=Dnajc11 PE=1 SV=2	>sp|Q5U458|DJC11_MOUSE DnaJ homolog subfamily C member 11 OS=Mus musculus GN=Dnajc11 PE=1 SV=2	Dnajc11	-0.0363418	-0.00976207	-0.121331	-0.0541788	-0.209906	-0.0863039	0.0744642		0	41.784	13.9535	7	11	3	7
D4AFX7	Protein Dnajc13 OS=Mus musculus GN=Dnajc13 PE=1 SV=1	>tr|D4AFX7|D4AFX7_MOUSE Protein Dnajc13 OS=Mus musculus GN=Dnajc13 PE=1 SV=1	Dnajc13	0.283229	0.342353	-0.14594	0.0602924	-0.0336717	0.101252	0.336548		0.000929985	7.83785	1.20107	2	2	0	2
Q78YY6	DnaJ homolog subfamily C member 15 OS=Mus musculus GN=Dnajc15 PE=1 SV=1	>sp|Q78YY6|DJC15_MOUSE DnaJ homolog subfamily C member 15 OS=Mus musculus GN=Dnajc15 PE=1 SV=1	Dnajc15	0.188152	-0.17724	0.117094	0.290524	-0.545708	-0.0254356	0.874875		0.0027361	3.43628	10.0671	1	1	1	1
Q80TN4	DnaJ homolog subfamily C member 16 OS=Mus musculus GN=Dnajc16 PE=1 SV=2	>sp|Q80TN4|DJC16_MOUSE DnaJ homolog subfamily C member 16 OS=Mus musculus GN=Dnajc16 PE=1 SV=2	Dnajc16	-0.19162	0.0165828	0.00838768	0.0413803	0.287664	0.0324789	0.692026		0.00598651	2.70237	1.1658	2	3	0	2
P54103	DnaJ homolog subfamily C member 2 OS=Mus musculus GN=Dnajc2 PE=1 SV=2	>sp|P54103|DNJC2_MOUSE DnaJ homolog subfamily C member 2 OS=Mus musculus GN=Dnajc2 PE=1 SV=2	Dnajc2	-0.0158777	0.0110764	-0.322279	-0.124132	0.830527	0.075863	0.720526		0.00237741	4.59465	1.77134	1	1	0	1
E9Q8D0	Protein Dnajc21 OS=Mus musculus GN=Dnajc21 PE=1 SV=1	>tr|E9Q8D0|E9Q8D0_MOUSE Protein Dnajc21 OS=Mus musculus GN=Dnajc21 PE=1 SV=1	Dnajc21	0.0863647	0.0889337	0.0962605	0	0.058141	0.06594	0.0204219	+	0.057496	0.68466	2.07156	1	1	0	1
Q91ZF0	DnaJ homolog subfamily C member 24 OS=Mus musculus GN=Dnajc24 PE=1 SV=3	>sp|Q91ZF0|DJC24_MOUSE DnaJ homolog subfamily C member 24 OS=Mus musculus GN=Dnajc24 PE=1 SV=3	Dnajc24	0.00286814	-0.228428	-0.00280693	0.300784	-0.230131	-0.0315426	0.762828		0.00252252	3.74256	5.10204	1	1	0	1
A2ALW5	DnaJ homolog subfamily C member 25 OS=Mus musculus GN=Dnajc25 PE=1 SV=1	>sp|A2ALW5|DJC25_MOUSE DnaJ homolog subfamily C member 25 OS=Mus musculus GN=Dnajc25 PE=1 SV=1	Dnajc25	-0.0187835	-0.069764	-0.0112601	-0.0954436	-0.198237	-0.0786977	0.0801235		0	12.1499	14.2857	4	6	0	4
E9Q1L7	Isoform of Q8VCE1, DnaJ homolog subfamily C member 28 OS=Mus musculus GN=Dnajc28 PE=1 SV=1	>tr|E9Q1L7|E9Q1L7_MOUSE Isoform of Q8VCE1, DnaJ homolog subfamily C member 28 OS=Mus musculus GN=Dnajc28 PE=1 SV=1	Dnajc28	-0.332735	-0.146147	-0.186848	-0.102938	0.171693	-0.119395	0.220914		0	14.4298	10.2689	3	3	0	3
Q3UFV9	Isoform of Q91YW3, DnaJ (Hsp40) homolog, subfamily C, member 3 OS=Mus musculus GN=Dnajc3 PE=1 SV=1	>tr|Q3UFV9|Q3UFV9_MOUSE Isoform of Q91YW3, DnaJ (Hsp40) homolog, subfamily C, member 3 OS=Mus musculus GN=Dnajc3 PE=1 SV=1;>sp|Q91YW3|DNJC3_MOUSE DnaJ homolog subfamily C member 3 OS=Mus musculus GN=Dnajc3 PE=1 SV=1	Dnajc3	0.174225	-0.0437428	0.105412	0.0736507	-0.0425864	0.0533918	0.278737		0	12.3429	11.3095	3	3	3	3
P59041	DnaJ homolog subfamily C member 30 OS=Mus musculus GN=Dnajc30 PE=1 SV=1	>sp|P59041|DJC30_MOUSE DnaJ homolog subfamily C member 30 OS=Mus musculus GN=Dnajc30 PE=1 SV=1	Dnajc30	-0.378655	0.0478436	-0.262194	-0.235042	-0.612722	-0.288154	0.0548005		0.00237741	5.94231	8.6758	2	3	2	2
Q6GTN1	Isoform of Q9D844, DnaJ (Hsp40) homolog, subfamily C, member 4 OS=Mus musculus GN=Dnajc4 PE=1 SV=1	>tr|Q6GTN1|Q6GTN1_MOUSE Isoform of Q9D844, DnaJ (Hsp40) homolog, subfamily C, member 4 OS=Mus musculus GN=Dnajc4 PE=1 SV=1	Dnajc4	-0.602292	0.460189	-0.139749	-0.571037	-0.0189351	-0.174365	0.423987		0.00104058	7.41814	6.53061	1	2	0	1
P60904	DnaJ homolog subfamily C member 5 OS=Mus musculus GN=Dnajc5 PE=1 SV=1	>sp|P60904|DNJC5_MOUSE DnaJ homolog subfamily C member 5 OS=Mus musculus GN=Dnajc5 PE=1 SV=1	Dnajc5	0.164011	-0.0337487	-0.0183426	-0.0296891	0.0469789	0.025842	0.528636		0.000441241	9.23035	7.57576	2	4	0	2
Q9QYI3	DnaJ homolog subfamily C member 7 OS=Mus musculus GN=Dnajc7 PE=1 SV=2	>sp|Q9QYI3|DNJC7_MOUSE DnaJ homolog subfamily C member 7 OS=Mus musculus GN=Dnajc7 PE=1 SV=2	Dnajc7	0	0.249536	0.203644	0.0562606	0.183208	0.13853	0.0425474	+	0	27.5138	16.5992	6	8	1	6
Q6NZB0	DnaJ homolog subfamily C member 8 OS=Mus musculus GN=Dnajc8 PE=1 SV=2	>sp|Q6NZB0|DNJC8_MOUSE DnaJ homolog subfamily C member 8 OS=Mus musculus GN=Dnajc8 PE=1 SV=2;>tr|A2ALF2|A2ALF2_MOUSE Isoform of Q6NZB0, DnaJ (Hsp40) homolog, subfamily C, member 8 OS=Mus musculus GN=Dnajc8 PE=1 SV=1	Dnajc8	0.00715979	-0.00976207	0.336158	0.146255	-0.168659	0.0622303	0.503459		0.000441241	10.0187	10.6719	2	2	0	2
Q91WN1	DnaJ homolog subfamily C member 9 OS=Mus musculus GN=Dnajc9 PE=1 SV=2	>sp|Q91WN1|DNJC9_MOUSE DnaJ homolog subfamily C member 9 OS=Mus musculus GN=Dnajc9 PE=1 SV=2	Dnajc9	0.148554	-0.114204	-0.188445	0.367382	0.0172607	0.0461095	0.665027		0.00237741	4.97143	10.4247	1	1	1	1
Q9D7J6	Deoxyribonuclease-1-like 1 OS=Mus musculus GN=Dnase1l1 PE=2 SV=3	>sp|Q9D7J6|DNSL1_MOUSE Deoxyribonuclease-1-like 1 OS=Mus musculus GN=Dnase1l1 PE=2 SV=3	Dnase1l1	0.118456	0.0110764	0.149056	0.0508672	0.0774694	0.0813849	0.0287179	+	0.00237741	4.8548	4.14013	1	1	1	1
Q9D113	DNL-type zinc finger protein OS=Mus musculus GN=Dnlz PE=1 SV=1	>sp|Q9D113|DNLZ_MOUSE DNL-type zinc finger protein OS=Mus musculus GN=Dnlz PE=1 SV=1	Dnlz	-0.00719549	0.130157	-0.215864	-0.0909654	0.219703	0.00716674	0.930696		0.0160467	1.8066	7.34463	1	1	1	1
Q8K1M6	Dynamin-1-like protein OS=Mus musculus GN=Dnm1l PE=1 SV=2	>sp|Q8K1M6|DNM1L_MOUSE Dynamin-1-like protein OS=Mus musculus GN=Dnm1l PE=1 SV=2	Dnm1l	-0.135352	0.11098	-0.0926422	-0.192845	0.107329	-0.0405061	0.556072		0	60.5565	23.1806	13	17	1	1
E9PUD2	Isoform of Q8K1M6, Dynamin-1-like protein OS=Mus musculus GN=Dnm1l PE=1 SV=1	>tr|E9PUD2|E9PUD2_MOUSE Isoform of Q8K1M6, Dynamin-1-like protein OS=Mus musculus GN=Dnm1l PE=1 SV=1	Dnm1l	0.0326448	0.112266	-0.291065	0.00697967	-0.0455702	-0.036949	0.617949		0	65.9264	23.8764	13	18	0	1
F8WIV5	Isoform of P39054, Dynamin-2 OS=Mus musculus GN=Dnm2 PE=1 SV=2	>tr|F8WIV5|F8WIV5_MOUSE Isoform of P39054, Dynamin-2 OS=Mus musculus GN=Dnm2 PE=1 SV=2	Dnm2	0.0185421	0.0954529	0.00280131	0.00419188	0.00721709	0.0256411	0.220395		0	41.189	13.6782	9	15	0	7
E9QLL2	Isoform of Q8BZ98, Dynamin-3 OS=Mus musculus GN=Dnm3 PE=1 SV=1	>tr|E9QLL2|E9QLL2_MOUSE Isoform of Q8BZ98, Dynamin-3 OS=Mus musculus GN=Dnm3 PE=1 SV=1	Dnm3	-0.467168	-0.911066	0.357107	-0.156519	-0.0895445	-0.253438	0.295198		0	11.0305	4.51912	3	3	0	1
Q6TXD4	Dynamin-binding protein OS=Mus musculus GN=Dnmbp PE=1 SV=2	>sp|Q6TXD4|DNMBP_MOUSE Dynamin-binding protein OS=Mus musculus GN=Dnmbp PE=1 SV=2	Dnmbp	0.418264	-0.169404	0.00978098	-0.0924565	0	0.0332369	0.760143		0.0024443	4.01318	0.886076	1	1	1	1
O88508	DNA (cytosine-5)-methyltransferase 3A OS=Mus musculus GN=Dnmt3a PE=1 SV=2	>sp|O88508|DNM3A_MOUSE DNA (cytosine-5)-methyltransferase 3A OS=Mus musculus GN=Dnmt3a PE=1 SV=2	Dnmt3a	0.145961	0.563492	0.391716	0.0413803	-0.308605	0.166789	0.328552		0.0024443	4.2119	1.32159	1	1	0	1
Q3TVK3	Isoform of Q9Z2W0, Aspartyl aminopeptidase OS=Mus musculus GN=Dnpep PE=1 SV=1	>tr|Q3TVK3|Q3TVK3_MOUSE Isoform of Q9Z2W0, Aspartyl aminopeptidase OS=Mus musculus GN=Dnpep PE=1 SV=1	Dnpep	-0.0363418	0.0370471	-0.0240338	-0.0168902	0.0371408	-0.000615598	0.970613		0	27.3884	15.1579	5	10	0	5
Q80VJ3	2'-deoxynucleoside 5'-phosphate N-hydrolase 1 OS=Mus musculus GN=Dnph1 PE=1 SV=2	>sp|Q80VJ3|DNPH1_MOUSE 2'-deoxynucleoside 5'-phosphate N-hydrolase 1 OS=Mus musculus GN=Dnph1 PE=1 SV=2	Dnph1	-0.255303	-0.271398	0.291035	0.0934592	0.308846	0.0333278	0.805817		0.00237741	4.43098	6.35838	1	1	1	1
Q8BUR4	Dedicator of cytokinesis protein 1 OS=Mus musculus GN=Dock1 PE=1 SV=3	>sp|Q8BUR4|DOCK1_MOUSE Dedicator of cytokinesis protein 1 OS=Mus musculus GN=Dock1 PE=1 SV=3	Dock1	-0.374927	-0.120234	0.219385	-0.339172	-0.37461	-0.197912	0.159256		0.00694619	2.5064	0.80429	1	1	0	1
Q8C3J5	Dedicator of cytokinesis protein 2 OS=Mus musculus GN=Dock2 PE=1 SV=3	>sp|Q8C3J5|DOCK2_MOUSE Dedicator of cytokinesis protein 2 OS=Mus musculus GN=Dock2 PE=1 SV=3	Dock2	0.383472	0.276178	0.496798	0.955956	0.300645	0.48261	0.0178777	+	0.000441241	10.0974	2.13348	3	3	3	3
P59764	Dedicator of cytokinesis protein 4 OS=Mus musculus GN=Dock4 PE=1 SV=1	>sp|P59764|DOCK4_MOUSE Dedicator of cytokinesis protein 4 OS=Mus musculus GN=Dock4 PE=1 SV=1	Dock4	-0.183446	0.130157	0.233764	-0.253272	-0.0455702	-0.0236736	0.809285		0.0182937	1.58137	0.65723	1	1	1	1
E9QPN7	Isoform of Q8VDR9, Dedicator of cytokinesis protein 6 OS=Mus musculus GN=Dock6 PE=1 SV=1	>tr|E9QPN7|E9QPN7_MOUSE Isoform of Q8VDR9, Dedicator of cytokinesis protein 6 OS=Mus musculus GN=Dock6 PE=1 SV=1	Dock6	-0.141673	-0.0624886	-0.0851863	-0.326834	0.096542	-0.103928	0.202889		0	12.0183	2.32117	4	4	0	4
Q8R1A4	Dedicator of cytokinesis protein 7 OS=Mus musculus GN=Dock7 PE=1 SV=3	>sp|Q8R1A4|DOCK7_MOUSE Dedicator of cytokinesis protein 7 OS=Mus musculus GN=Dock7 PE=1 SV=3	Dock7	-0.0216951	0.0572249	0.0428211	0.216584	0.17938	0.0948629	0.100207		0.00519061	2.86138	0.56338	1	1	0	1
Q8BIK4-2	Isoform of Q8BIK4, Isoform 2 of Dedicator of cytokinesis protein 9 OS=Mus musculus GN=Dock9	>sp|Q8BIK4-2|DOCK9_MOUSE Isoform of Q8BIK4, Isoform 2 of Dedicator of cytokinesis protein 9 OS=Mus musculus GN=Dock9	Dock9	0.188152	-0.163165	-0.124384	-0.0600019	-0.198237	-0.0715273	0.357544		0.000547645	8.58724	1.83271	2	2	0	2
Q99LN9	Deoxyhypusine hydroxylase OS=Mus musculus GN=Dohh PE=1 SV=2	>sp|Q99LN9|DOHH_MOUSE Deoxyhypusine hydroxylase OS=Mus musculus GN=Dohh PE=1 SV=2	Dohh	-0.0979984	-0.170968	0.0523172	0.066987	0.0186899	-0.0261944	0.602208		0	14.2991	22.8477	3	4	1	3
O70469	Docking protein 2 OS=Mus musculus GN=Dok2 PE=1 SV=1	>sp|O70469|DOK2_MOUSE Docking protein 2 OS=Mus musculus GN=Dok2 PE=1 SV=1;>tr|Q3TX09|Q3TX09_MOUSE Isoform of O70469, Docking protein 2 OS=Mus musculus GN=Dok2 PE=1 SV=1	Dok2	0.844803	0.180082	0.830601	1.59241	0.260138	0.741606	0.0432185	+	0.00483927	3.08735	2.42718	1	1	1	1
Q99KK7	Dipeptidyl peptidase 3 OS=Mus musculus GN=Dpp3 PE=1 SV=2	>sp|Q99KK7|DPP3_MOUSE Dipeptidyl peptidase 3 OS=Mus musculus GN=Dpp3 PE=1 SV=2	Dpp3	-0.0173299	0.0248034	0.0671141	-0.0411619	0.267369	0.060159	0.335511		0	41.6624	14.0921	9	16	9	9
Q9ET22	Dipeptidyl peptidase 2 OS=Mus musculus GN=Dpp7 PE=1 SV=2	>sp|Q9ET22|DPP2_MOUSE Dipeptidyl peptidase 2 OS=Mus musculus GN=Dpp7 PE=1 SV=2	Dpp7	0.0284284	-0.0785431	0.0949483	0.107814	-0.0218705	0.0261555	0.497849		0.000929985	7.84459	4.54545	2	3	2	2
Q80YA7	Dipeptidyl peptidase 8 OS=Mus musculus GN=Dpp8 PE=1 SV=1	>sp|Q80YA7|DPP8_MOUSE Dipeptidyl peptidase 8 OS=Mus musculus GN=Dpp8 PE=1 SV=1	Dpp8	0.138156	-0.0480472	-0.180479	-0.0731907	-0.0757533	-0.0478629	0.407563		0	11.1167	5.38117	3	3	3	3
Q8BVG4	Dipeptidyl peptidase 9 OS=Mus musculus GN=Dpp9 PE=1 SV=2	>sp|Q8BVG4|DPP9_MOUSE Dipeptidyl peptidase 9 OS=Mus musculus GN=Dpp9 PE=1 SV=2	Dpp9	0.143364	-0.0800115	-0.0470254	0.118166	-0.199899	-0.0130811	0.84831		0	21.991	12.181	6	7	2	6
Q9QZZ6	Dermatopontin OS=Mus musculus GN=Dpt PE=1 SV=1	>sp|Q9QZZ6|DERM_MOUSE Dermatopontin OS=Mus musculus GN=Dpt PE=1 SV=1	Dpt	0.0270203	-0.414111	-0.0311794	0.120742	-0.34674	-0.128854	0.291215		0	29.5918	36.8159	6	14	6	6
Q99LT0	Protein dpy-30 homolog OS=Mus musculus GN=Dpy30 PE=1 SV=1	>sp|Q99LT0|DPY30_MOUSE Protein dpy-30 homolog OS=Mus musculus GN=Dpy30 PE=1 SV=1	Dpy30	-0.653308	0.370578	-0.0674481	-0.0865011	0.32048	-0.0232396	0.905521		0.0266207	1.14734	7.07071	1	1	1	1
O08553	Dihydropyrimidinase-related protein 2 OS=Mus musculus GN=Dpysl2 PE=1 SV=2	>sp|O08553|DPYL2_MOUSE Dihydropyrimidinase-related protein 2 OS=Mus musculus GN=Dpysl2 PE=1 SV=2	Dpysl2	0.0270203	-0.0167757	-0.0426864	0.0789596	-0.0396087	0.00138182	0.955075		0	59.2671	26.3986	9	20	8	8
E9PWE8	Isoform of Q62188, Dihydropyrimidinase-related protein 3 OS=Mus musculus GN=Dpysl3 PE=1 SV=1	>tr|E9PWE8|E9PWE8_MOUSE Isoform of Q62188, Dihydropyrimidinase-related protein 3 OS=Mus musculus GN=Dpysl3 PE=1 SV=1	Dpysl3	0.142064	-0.223551	0.0817609	0.0842491	-0.305025	-0.0441004	0.654833		0	34.0529	11.713	5	12	0	4
P32233	Developmentally-regulated GTP-binding protein 1 OS=Mus musculus GN=Drg1 PE=1 SV=1	>sp|P32233|DRG1_MOUSE Developmentally-regulated GTP-binding protein 1 OS=Mus musculus GN=Drg1 PE=1 SV=1;>tr|Q5NBZ3|Q5NBZ3_MOUSE Isoform of P32233, Developmentally-regulated GTP-binding protein 1 OS=Mus musculus GN=Drg1 PE=1 SV=1	Drg1	0.135545	0.0438044	0.064435	0.0576057	0.136582	0.0875944	0.0120105	+	0	24.7478	22.3433	5	6	4	5
Q9QXB9	Developmentally-regulated GTP-binding protein 2 OS=Mus musculus GN=Drg2 PE=1 SV=1	>sp|Q9QXB9|DRG2_MOUSE Developmentally-regulated GTP-binding protein 2 OS=Mus musculus GN=Drg2 PE=1 SV=1	Drg2	0.136851	0.00831533	0.207292	-0.0687811	-0.0485604	0.0470233	0.431109		0	12.4255	13.4615	3	3	3	3
S4R1P5	Isoform of Q91ZU6, Dystonin OS=Mus musculus GN=Dst PE=1 SV=1	>tr|S4R1P5|S4R1P5_MOUSE Isoform of Q91ZU6, Dystonin OS=Mus musculus GN=Dst PE=1 SV=1	Dst	0.0741441	0.100647	0.102803	0.0386582	0.0413654	0.0715236	0.00663753	+	0	231.943	10.3019	54	60	0	54
Q9R0P5	Destrin OS=Mus musculus GN=Dstn PE=1 SV=3	>sp|Q9R0P5|DEST_MOUSE Destrin OS=Mus musculus GN=Dstn PE=1 SV=3;>tr|Q4FK36|Q4FK36_MOUSE Isoform of Q9R0P5, Destrin OS=Mus musculus GN=Dstn PE=1 SV=1	Dstn	-1.03046	-0.228428	0.120967	-0.468732	-0.00144774	-0.321621	0.189782		0	11.0813	12.7273	2	6	2	2
Q9DD18	D-tyrosyl-tRNA(Tyr) deacylase 1 OS=Mus musculus GN=Dtd1 PE=1 SV=2	>sp|Q9DD18|DTD1_MOUSE D-tyrosyl-tRNA(Tyr) deacylase 1 OS=Mus musculus GN=Dtd1 PE=1 SV=2	Dtd1	0.0466109	-0.605963	0.349425	0.139919	-0.292565	-0.0725147	0.689743		0.00237741	5.84946	12.9187	2	2	1	2
Q8BHA3	Probable D-tyrosyl-tRNA(Tyr) deacylase 2 OS=Mus musculus GN=Dtd2 PE=1 SV=1	>sp|Q8BHA3|DTD2_MOUSE Probable D-tyrosyl-tRNA(Tyr) deacylase 2 OS=Mus musculus GN=Dtd2 PE=1 SV=1	Dtd2	0.157591	-0.180387	0.0975714	-0.0411619	-0.36526	-0.0663293	0.522972		0.00189227	6.66729	19.0476	2	2	0	2
Q9D2N4	Dystrobrevin alpha OS=Mus musculus GN=Dtna PE=1 SV=2	>sp|Q9D2N4|DTNA_MOUSE Dystrobrevin alpha OS=Mus musculus GN=Dtna PE=1 SV=2	Dtna	0.0368489	0.0152083	-0.0586601	-0.0570874	0.0100938	-0.0107193	0.616461		0	58.4439	23.9946	12	21	0	12
Q8BK84	Dual specificity phosphatase DUPD1 OS=Mus musculus GN=Dupd1 PE=2 SV=1	>sp|Q8BK84|DUPD1_MOUSE Dual specificity phosphatase DUPD1 OS=Mus musculus GN=Dupd1 PE=2 SV=1	Dupd1	0.241339	0.316916	0.137631	0.376034	0.618809	0.338146	0.0138022	+	0	30.0031	35.814	6	10	6	6
Q91XI1	tRNA-dihydrouridine(47) synthase [NAD(P)(+)]-like OS=Mus musculus GN=Dus3l PE=1 SV=1	>sp|Q91XI1|DUS3L_MOUSE tRNA-dihydrouridine(47) synthase [NAD(P)(+)]-like OS=Mus musculus GN=Dus3l PE=1 SV=1	Dus3l	-0.374927	0.135227	0.102803	-0.0411619	-0.173547	-0.0703211	0.49575		0.00237741	5.58836	2.51177	2	2	1	2
Q6B8I0	Isoform of Q9QYJ7, Dual specificity protein phosphatase 13 isoform A OS=Mus musculus GN=Dusp13 PE=2 SV=1	>sp|Q6B8I0|DS13A_MOUSE Isoform of Q9QYJ7, Dual specificity protein phosphatase 13 isoform A OS=Mus musculus GN=Dusp13 PE=2 SV=1	Dusp13	0.170404	0.132694	0.0153404	0.397439	0.305337	0.204243	0.0379065	+	0.00237741	4.32615	5.31915	1	1	0	1
Q99N11-2	Isoform of Q99N11, Isoform 2 of Dual specificity protein phosphatase 22 OS=Mus musculus GN=Dusp22	>sp|Q99N11-2|DUS22_MOUSE Isoform of Q99N11, Isoform 2 of Dual specificity protein phosphatase 22 OS=Mus musculus GN=Dusp22	Dusp22	-0.209767	0.309084	-0.671637	-0.0042041	1.67291	0.219277	0.609947		0.000929985	7.64149	13.1707	2	2	0	2
Q6NT99	Dual specificity protein phosphatase 23 OS=Mus musculus GN=Dusp23 PE=1 SV=1	>sp|Q6NT99|DUS23_MOUSE Dual specificity protein phosphatase 23 OS=Mus musculus GN=Dusp23 PE=1 SV=1	Dusp23	-0.00719549	0.00554893	-0.133583	-0.0614614	-0.0605829	-0.0514548	0.104978		0	27.6461	28	3	9	3	3
Q148W8	Inactive dual specificity phosphatase 27 OS=Mus musculus GN=Dusp27 PE=1 SV=1	>sp|Q148W8|DUS27_MOUSE Inactive dual specificity phosphatase 27 OS=Mus musculus GN=Dusp27 PE=1 SV=1	Dusp27	0.582568	0.608855	0.462614	0.490017	0.471092	0.523029	6.59965e-05	+	0	18.9025	6.50264	5	6	5	5
Q8BTR5	Dual specificity phosphatase 28 OS=Mus musculus GN=Dusp28 PE=1 SV=1	>sp|Q8BTR5|DUS28_MOUSE Dual specificity phosphatase 28 OS=Mus musculus GN=Dusp28 PE=1 SV=1	Dusp28	-0.19162	-0.256378	0.0711234	-0.0954436	-0.0772792	-0.10992	0.119976		0	13.5173	17.1779	2	4	2	2
B1AQF4	Isoform of Q9D7X3, Dual-specificity protein phosphatase 3 OS=Mus musculus GN=Dusp3 PE=1 SV=1	>tr|B1AQF4|B1AQF4_MOUSE Isoform of Q9D7X3, Dual-specificity protein phosphatase 3 OS=Mus musculus GN=Dusp3 PE=1 SV=1	Dusp3	0.145961	0.0572249	-0.0499253	0.109112	0.147075	0.0818896	0.0900595		0	21.9818	23.8095	3	10	0	3
P51141	Segment polarity protein dishevelled homolog DVL-1 OS=Mus musculus GN=Dvl1 PE=1 SV=2	>sp|P51141|DVL1_MOUSE Segment polarity protein dishevelled homolog DVL-1 OS=Mus musculus GN=Dvl1 PE=1 SV=2	Dvl1	-0.173698	-0.281498	0.285294	0.00837145	-0.262745	-0.0848552	0.467508		0.00237741	4.88372	2.30216	1	1	1	1
Q9JHU4	Cytoplasmic dynein 1 heavy chain 1 OS=Mus musculus GN=Dync1h1 PE=1 SV=2	>sp|Q9JHU4|DYHC1_MOUSE Cytoplasmic dynein 1 heavy chain 1 OS=Mus musculus GN=Dync1h1 PE=1 SV=2	Dync1h1	0.0957985	0.0876264	0.0923205	0.0696562	0.139213	0.0969229	0.00108196	+	0	379.973	19.5736	74	123	71	74
A2BFF9	Isoform of O88487, Cytoplasmic dynein 1 intermediate chain 2 OS=Mus musculus GN=Dync1i2 PE=1 SV=1	>tr|A2BFF9|A2BFF9_MOUSE Isoform of O88487, Cytoplasmic dynein 1 intermediate chain 2 OS=Mus musculus GN=Dync1i2 PE=1 SV=1	Dync1i2	-0.00863889	0.0758063	-0.094138	-0.0629224	-0.152485	-0.0484757	0.279891		0	60.7336	25.3918	10	20	0	10
Q3TWG5	Isoform of Q8R1Q8, Cytoplasmic dynein 1 light intermediate chain 1 OS=Mus musculus GN=Dync1li1 PE=1 SV=1	>tr|Q3TWG5|Q3TWG5_MOUSE Isoform of Q8R1Q8, Cytoplasmic dynein 1 light intermediate chain 1 OS=Mus musculus GN=Dync1li1 PE=1 SV=1;>sp|Q8R1Q8|DC1L1_MOUSE Cytoplasmic dynein 1 light intermediate chain 1 OS=Mus musculus GN=Dync1li1 PE=1 SV=1	Dync1li1	0.138156	0.0505303	0.0181123	0.066987	0.129986	0.0807542	0.0252629	+	0	68.7333	30.7839	11	19	11	11
Q6PDL0	Cytoplasmic dynein 1 light intermediate chain 2 OS=Mus musculus GN=Dync1li2 PE=1 SV=2	>sp|Q6PDL0|DC1L2_MOUSE Cytoplasmic dynein 1 light intermediate chain 2 OS=Mus musculus GN=Dync1li2 PE=1 SV=2	Dync1li2	0.216845	0.320259	0.016727	0.176286	0.348027	0.215629	0.0216649	+	0	17.2403	14.2276	4	4	4	4
P63168	Dynein light chain 1, cytoplasmic OS=Mus musculus GN=Dynll1 PE=1 SV=1	>sp|P63168|DYL1_MOUSE Dynein light chain 1, cytoplasmic OS=Mus musculus GN=Dynll1 PE=1 SV=1	Dynll1	-0.255303	-0.0903323	-0.182069	-0.200864	0.343472	-0.0770193	0.516735		0	24.3148	50.5618	3	10	1	1
Q9D0M5	Dynein light chain 2, cytoplasmic OS=Mus musculus GN=Dynll2 PE=1 SV=1	>sp|Q9D0M5|DYL2_MOUSE Dynein light chain 2, cytoplasmic OS=Mus musculus GN=Dynll2 PE=1 SV=1	Dynll2	0.059066	-0.0741469	-0.247139	-0.110472	0.0172607	-0.0710862	0.254865		0	33.7864	50.5618	3	16	0	1
A2AVR9	Isoform of P62627, Dynein light chain roadblock-type 1 OS=Mus musculus GN=Dynlrb1 PE=1 SV=1	>tr|A2AVR9|A2AVR9_MOUSE Isoform of P62627, Dynein light chain roadblock-type 1 OS=Mus musculus GN=Dynlrb1 PE=1 SV=1	Dynlrb1	-0.133776	0.205617	0.0830851	0.103914	0.29947	0.111662	0.19852		0.0024443	4.05365	9.61538	1	1	0	1
P51807	Dynein light chain Tctex-type 1 OS=Mus musculus GN=Dynlt1 PE=1 SV=1	>sp|P51807|DYLT1_MOUSE Dynein light chain Tctex-type 1 OS=Mus musculus GN=Dynlt1 PE=1 SV=1	Dynlt1	0.253432	0.144059	0.0153404	0.316601	-0.191612	0.107564	0.30101		0.00483927	3.08826	15.9292	1	1	1	1
Q9ESD7	Dysferlin OS=Mus musculus GN=Dysf PE=1 SV=3	>sp|Q9ESD7|DYSF_MOUSE Dysferlin OS=Mus musculus GN=Dysf PE=1 SV=3	Dysf	0.0823027	0.103237	-0.0226088	0.0736507	0.147075	0.0767313	0.0513231		0	149.968	19.7608	25	49	0	25
Q923L6	Eosinophil-associated ribonuclease 10 OS=Mus musculus GN=Ear10 PE=3 SV=1	>tr|Q923L6|Q923L6_MOUSE Eosinophil-associated ribonuclease 10 OS=Mus musculus GN=Ear10 PE=3 SV=1	Ear10	0.341037	0.0532118	0.21093	1.17691	-0.0440776	0.347601	0.185326		0.00252252	3.81987	7.69231	1	1	0	1
W0UVF7	Isoform of P97425, Eosinophil cationic protein 2 OS=Mus musculus GN=Ear2 PE=1 SV=1	>tr|W0UVF7|W0UVF7_MOUSE Isoform of P97425, Eosinophil cationic protein 2 OS=Mus musculus GN=Ear2 PE=1 SV=1;>sp|P97425|ECP2_MOUSE Eosinophil cationic protein 2 OS=Mus musculus GN=Ear2 PE=2 SV=1	Ear2	0.537784	0.500046	0.662744	1.91647	0.340046	0.791417	0.0504469		0.00237741	6.00861	8.33333	2	3	2	2
Q923L7	Ear6 protein OS=Mus musculus GN=Ear6 PE=1 SV=1	>tr|Q923L7|Q923L7_MOUSE Ear6 protein OS=Mus musculus GN=Ear6 PE=1 SV=1	Ear6	0.307791	0.273881	0.262099	0.627702	-0.0116229	0.29197	0.0452678	+	0.00237741	4.57203	11.6129	1	1	1	1
Q9CXJ1	Probable glutamate--tRNA ligase, mitochondrial OS=Mus musculus GN=Ears2 PE=1 SV=1	>sp|Q9CXJ1|SYEM_MOUSE Probable glutamate--tRNA ligase, mitochondrial OS=Mus musculus GN=Ears2 PE=1 SV=1	Ears2	-0.023153	-0.0437428	-0.0733367	-0.0168902	-0.274949	-0.0864144	0.147159		0	12.494	5.16252	3	4	3	3
O35459	Delta(3,5)-Delta(2,4)-dienoyl-CoA isomerase, mitochondrial OS=Mus musculus GN=Ech1 PE=1 SV=1	>sp|O35459|ECH1_MOUSE Delta(3,5)-Delta(2,4)-dienoyl-CoA isomerase, mitochondrial OS=Mus musculus GN=Ech1 PE=1 SV=1	Ech1	-0.447459	0.0598941	-0.13051	-0.113496	-0.310398	-0.188394	0.0972453		0	22.1685	19.2661	4	8	2	4
Q3TLP5	Enoyl-CoA hydratase domain-containing protein 2, mitochondrial OS=Mus musculus GN=Echdc2 PE=1 SV=2	>sp|Q3TLP5|ECHD2_MOUSE Enoyl-CoA hydratase domain-containing protein 2, mitochondrial OS=Mus musculus GN=Echdc2 PE=1 SV=2	Echdc2	-0.0751343	-0.204207	-0.166249	-0.0527266	-0.301454	-0.159954	0.0239001	+	0.00237741	5.57533	7.43243	2	3	0	2
Q9D7J9	Enoyl-CoA hydratase domain-containing protein 3, mitochondrial OS=Mus musculus GN=Echdc3 PE=1 SV=1	>sp|Q9D7J9|ECHD3_MOUSE Enoyl-CoA hydratase domain-containing protein 3, mitochondrial OS=Mus musculus GN=Echdc3 PE=1 SV=1	Echdc3	-0.0736229	-0.0844257	-0.100137	0.368466	-0.18009	-0.0139618	0.892967		0.0024443	4.02196	4.33333	1	1	1	1
Q8BH95	Enoyl-CoA hydratase, mitochondrial OS=Mus musculus GN=Echs1 PE=1 SV=1	>sp|Q8BH95|ECHM_MOUSE Enoyl-CoA hydratase, mitochondrial OS=Mus musculus GN=Echs1 PE=1 SV=1	Echs1	-0.13693	-0.121745	-0.141294	-0.199257	-0.420353	-0.203916	0.0215494	+	0	49.1983	25.8621	6	22	2	6
P42125	Enoyl-CoA delta isomerase 1, mitochondrial OS=Mus musculus GN=Eci1 PE=1 SV=2	>sp|P42125|ECI1_MOUSE Enoyl-CoA delta isomerase 1, mitochondrial OS=Mus musculus GN=Eci1 PE=1 SV=2	Eci1	-0.0392892	-0.13542	-0.0836998	-0.148742	-0.414555	-0.164341	0.0661496		0	45.322	26.9896	5	16	5	5
Q9WUR2	Enoyl-CoA delta isomerase 2, mitochondrial OS=Mus musculus GN=Eci2 PE=1 SV=2	>sp|Q9WUR2|ECI2_MOUSE Enoyl-CoA delta isomerase 2, mitochondrial OS=Mus musculus GN=Eci2 PE=1 SV=2	Eci2	-0.267347	-0.0280689	-0.13051	-0.309389	-0.339398	-0.214943	0.0216952	+	0	31.6123	21.2276	5	10	0	5
F8WI14	Isoform of Q61508, Extracellular matrix protein 1 OS=Mus musculus GN=Ecm1 PE=1 SV=1	>tr|F8WI14|F8WI14_MOUSE Isoform of Q61508, Extracellular matrix protein 1 OS=Mus musculus GN=Ecm1 PE=1 SV=1	Ecm1	-0.0857591	-0.111198	-0.0441313	-0.150294	-0.0560627	-0.089489	0.00954768	+	0	17.2397	10.7527	4	4	0	4
Q6PDI5	Proteasome-associated protein ECM29 homolog OS=Mus musculus GN=Ecm29 PE=1 SV=3	>sp|Q6PDI5|ECM29_MOUSE Proteasome-associated protein ECM29 homolog OS=Mus musculus GN=Ecm29 PE=1 SV=3	Ecm29	0.151142	0.109692	0.0536686	0.0842491	0.0441749	0.0885853	0.0103891	+	0	88.7804	16.087	18	29	0	18
Q9QZH6	Evolutionarily conserved signaling intermediate in Toll pathway, mitochondrial OS=Mus musculus GN=Ecsit PE=1 SV=2	>sp|Q9QZH6|ECSIT_MOUSE Evolutionarily conserved signaling intermediate in Toll pathway, mitochondrial OS=Mus musculus GN=Ecsit PE=1 SV=2	Ecsit	-0.0481673	-0.152312	-0.169399	0.137376	-0.262745	-0.0990495	0.220142		0	16.1407	20	4	6	2	4
G5E896	Isoform of Q3UJB9, Enhancer of mRNA decapping 4, isoform CRA_b OS=Mus musculus GN=Edc4 PE=1 SV=1	>tr|G5E896|G5E896_MOUSE Isoform of Q3UJB9, Enhancer of mRNA decapping 4, isoform CRA_b OS=Mus musculus GN=Edc4 PE=1 SV=1	Edc4	-0.369353	0.0220685	0.0804356	-0.128715	0.0343175	-0.0722493	0.428886		0	16.0583	4.33855	4	5	0	4
Q9JMG1	Endothelial differentiation-related factor 1 OS=Mus musculus GN=Edf1 PE=1 SV=1	>sp|Q9JMG1|EDF1_MOUSE Endothelial differentiation-related factor 1 OS=Mus musculus GN=Edf1 PE=1 SV=1	Edf1	0.180572	-0.254719	-0.0542861	0.0359311	-0.0941709	-0.0373345	0.631362		0	10.608	25	3	3	3	3
Q8BL66	Early endosome antigen 1 OS=Mus musculus GN=Eea1 PE=1 SV=2	>sp|Q8BL66|EEA1_MOUSE Early endosome antigen 1 OS=Mus musculus GN=Eea1 PE=1 SV=2	Eea1	-0.0766474	-0.00696618	-0.07629	0.0359311	0.0272351	-0.0193475	0.472154		0	31.8544	6.87456	7	9	7	7
Q921E6-2	Isoform of Q921E6, Isoform 2 of Polycomb protein EED OS=Mus musculus GN=Eed	>sp|Q921E6-2|EED_MOUSE Isoform of Q921E6, Isoform 2 of Polycomb protein EED OS=Mus musculus GN=Eed	Eed	0.0199586	0.0758063	0.0617509	0.395313	0.0158303	0.113732	0.186143		0.00252252	3.93144	1.8	1	1	0	1
Q58E64	Isoform of P10126, Elongation factor 1-alpha OS=Mus musculus GN=Eef1a1 PE=1 SV=1	>tr|Q58E64|Q58E64_MOUSE Isoform of P10126, Elongation factor 1-alpha OS=Mus musculus GN=Eef1a1 PE=1 SV=1;>sp|P10126|EF1A1_MOUSE Elongation factor 1-alpha 1 OS=Mus musculus GN=Eef1a1 PE=1 SV=3	Eef1a1	0.276134	0.172702	0.21456	0.397439	0.10464	0.233095	0.00936136	+	0	76.9871	40.9091	12	82	4	6
P62631	Elongation factor 1-alpha 2 OS=Mus musculus GN=Eef1a2 PE=1 SV=1	>sp|P62631|EF1A2_MOUSE Elongation factor 1-alpha 2 OS=Mus musculus GN=Eef1a2 PE=1 SV=1	Eef1a2	0.0410407	0.0705218	-0.02546	-0.0614614	0.100597	0.0250475	0.451498		0	114.093	50.324	14	114	8	8
O70251	Elongation factor 1-beta OS=Mus musculus GN=Eef1b PE=1 SV=5	>sp|O70251|EF1B_MOUSE Elongation factor 1-beta OS=Mus musculus GN=Eef1b PE=1 SV=5	Eef1b	-0.040765	0.155335	0.0724575	0.0602924	-0.18173	0.0131179	0.831618		0	14.4184	13.3333	3	6	0	1
Q80T06	Isoform of P57776, Elongation factor 1-delta OS=Mus musculus GN=Eef1d PE=1 SV=1	>tr|Q80T06|Q80T06_MOUSE Isoform of P57776, Elongation factor 1-delta OS=Mus musculus GN=Eef1d PE=1 SV=1	Eef1d	-0.0766474	0.122516	0.016727	0.0290904	0.160084	0.050354	0.294834		0	76.3815	51.9573	14	38	0	2
F6ZFU0	Isoform of P57776, Elongation factor 1-delta (Fragment) OS=Mus musculus GN=Eef1d PE=1 SV=1	>tr|F6ZFU0|F6ZFU0_MOUSE Isoform of P57776, Elongation factor 1-delta (Fragment) OS=Mus musculus GN=Eef1d PE=1 SV=1	Eef1d	-0.0857591	0.0478436	0.132524	0.0413803	-0.0926271	0.00867233	0.85029		0	74.6851	24.0942	13	35	0	1
Q91VK2	Isoform of P57776, Eef1d protein OS=Mus musculus GN=Eef1d PE=1 SV=1	>tr|Q91VK2|Q91VK2_MOUSE Isoform of P57776, Eef1d protein OS=Mus musculus GN=Eef1d PE=1 SV=1	Eef1d	-0.0949289	0.0302578	-0.0226088	0.0789596	-0.0204021	-0.0057445	0.853084		0	80.0537	53.9855	13	37	0	1
Q9D1M4	Eukaryotic translation elongation factor 1 epsilon-1 OS=Mus musculus GN=Eef1e1 PE=1 SV=1	>sp|Q9D1M4|MCA3_MOUSE Eukaryotic translation elongation factor 1 epsilon-1 OS=Mus musculus GN=Eef1e1 PE=1 SV=1	Eef1e1	-0.405024	-0.0181825	0.0332624	-0.244957	0.08431	-0.110118	0.300706		0.000547645	8.34346	6.32184	1	2	1	1
Q9D8N0	Elongation factor 1-gamma OS=Mus musculus GN=Eef1g PE=1 SV=3	>sp|Q9D8N0|EF1G_MOUSE Elongation factor 1-gamma OS=Mus musculus GN=Eef1g PE=1 SV=3;>tr|Q4FZK2|Q4FZK2_MOUSE Isoform of Q9D8N0, Elongation factor 1-gamma OS=Mus musculus GN=Eef1g PE=1 SV=1	Eef1g	0.0185421	0.09024	0.0400965	-0.0168902	0.0705961	0.0405169	0.0988639		0	73.3211	27.6888	10	35	10	10
P58252	Elongation factor 2 OS=Mus musculus GN=Eef2 PE=1 SV=2	>sp|P58252|EF2_MOUSE Elongation factor 2 OS=Mus musculus GN=Eef2 PE=1 SV=2	Eef2	0.0466109	0.0234365	0.0222598	0.0208385	0.0497775	0.0325847	0.00704606	+	0	192.678	34.0326	27	91	25	25
O08796	Eukaryotic elongation factor 2 kinase OS=Mus musculus GN=Eef2k PE=1 SV=1	>sp|O08796|EF2K_MOUSE Eukaryotic elongation factor 2 kinase OS=Mus musculus GN=Eef2k PE=1 SV=1	Eef2k	-0.360111	-0.278124	-0.386808	-0.197651	-0.292565	-0.303052	0.000803868	+	0.0100271	2.11345	1.38122	1	1	0	1
Q9JHW4	Selenocysteine-specific elongation factor OS=Mus musculus GN=Eefsec PE=1 SV=2	>sp|Q9JHW4|SELB_MOUSE Selenocysteine-specific elongation factor OS=Mus musculus GN=Eefsec PE=1 SV=2	Eefsec	0.109169	-0.149226	0.115801	0.131001	-0.0803357	0.0252819	0.686985		0	15.3476	7.7187	3	6	3	3
Q3TGW2	Endonuclease/exonuclease/phosphatase family domain-containing protein 1 OS=Mus musculus GN=Eepd1 PE=1 SV=1	>sp|Q3TGW2|EEPD1_MOUSE Endonuclease/exonuclease/phosphatase family domain-containing protein 1 OS=Mus musculus GN=Eepd1 PE=1 SV=1	Eepd1	0.138156	-0.0741469	0.18896	0.105215	-0.280211	0.0155945	0.865258		0	13.4028	8.6116	3	4	3	3
Q8BPB5	EGF-containing fibulin-like extracellular matrix protein 1 OS=Mus musculus GN=Efemp1 PE=1 SV=1	>sp|Q8BPB5|FBLN3_MOUSE EGF-containing fibulin-like extracellular matrix protein 1 OS=Mus musculus GN=Efemp1 PE=1 SV=1	Efemp1	-0.157596	-0.0437428	-0.0822148	-0.122608	0.100597	-0.0611131	0.243487		0	31.5242	21.501	8	9	5	8
Q8C845	Isoform of Q9D8Y0, EF-hand domain-containing protein D2 OS=Mus musculus GN=Efhd2 PE=1 SV=1	>tr|Q8C845|Q8C845_MOUSE Isoform of Q9D8Y0, EF-hand domain-containing protein D2 OS=Mus musculus GN=Efhd2 PE=1 SV=1	Efhd2	0.291463	0.0165828	0.0373668	0.309843	0.0978948	0.15063	0.0743296		0	18.8695	18.75	3	4	1	3
Q8BG67-2	Isoform of Q8BG67, Isoform 2 of Protein EFR3 homolog A OS=Mus musculus GN=Efr3a	>sp|Q8BG67-2|EFR3A_MOUSE Isoform of Q8BG67, Isoform 2 of Protein EFR3 homolog A OS=Mus musculus GN=Efr3a	Efr3a	0.119777	-0.239871	-0.136663	0.20934	-0.285493	-0.0665818	0.535814		0.00237741	5.03687	1.46163	1	1	0	1
Q8C0D5	Elongation factor Tu GTP-binding domain-containing protein 1 OS=Mus musculus GN=Eftud1 PE=1 SV=1	>sp|Q8C0D5|ETUD1_MOUSE Elongation factor Tu GTP-binding domain-containing protein 1 OS=Mus musculus GN=Eftud1 PE=1 SV=1	Eftud1	0.267812	0.00138927	0.0414596	0.2452	0.0815775	0.127488	0.0786781		0	15.0085	5.50133	5	5	3	5
A2AH85	Isoform of O08810, 116 kDa U5 small nuclear ribonucleoprotein component OS=Mus musculus GN=Eftud2 PE=1 SV=1	>tr|A2AH85|A2AH85_MOUSE Isoform of O08810, 116 kDa U5 small nuclear ribonucleoprotein component OS=Mus musculus GN=Eftud2 PE=1 SV=1	Eftud2	0.0312406	-0.0224113	0.0346318	0.0895192	-0.0116229	0.0242715	0.288552		0	27.9031	8.74486	6	9	0	5
Q01279	Epidermal growth factor receptor OS=Mus musculus GN=Egfr PE=1 SV=1	>sp|Q01279|EGFR_MOUSE Epidermal growth factor receptor OS=Mus musculus GN=Egfr PE=1 SV=1	Egfr	-0.129059	-0.123258	0.277218	0.187388	-0.167034	0.00905114	0.926796		0	23.8276	7.85124	6	7	0	6
Q91YE3	Egl nine homolog 1 OS=Mus musculus GN=Egln1 PE=1 SV=2	>sp|Q91YE3|EGLN1_MOUSE Egl nine homolog 1 OS=Mus musculus GN=Egln1 PE=1 SV=2	Egln1	-0.978626	-0.0800115	0.202426	-0.717507	0.0300722	-0.308729	0.248024		0	16.5111	10	4	7	4	4
E9QP49	Isoform of Q99MS7, EH domain-binding protein 1-like protein 1 OS=Mus musculus GN=Ehbp1l1 PE=1 SV=1	>tr|E9QP49|E9QP49_MOUSE Isoform of Q99MS7, EH domain-binding protein 1-like protein 1 OS=Mus musculus GN=Ehbp1l1 PE=1 SV=1	Ehbp1l1	0.0931094	0.139019	-0.0112601	0.0522175	0.281724	0.110962	0.0876734		0	187.523	31.2573	32	51	2	32
Q9WVK4	EH domain-containing protein 1 OS=Mus musculus GN=Ehd1 PE=1 SV=1	>sp|Q9WVK4|EHD1_MOUSE EH domain-containing protein 1 OS=Mus musculus GN=Ehd1 PE=1 SV=1;>tr|Q80ZZ0|Q80ZZ0_MOUSE Isoform of Q9WVK4, EH domain-containing protein 1 OS=Mus musculus GN=Ehd1 PE=1 SV=2	Ehd1	0.0507746	-0.0538064	-0.0084369	0.0277183	-0.287257	-0.0542016	0.423651		0	52.1181	19.4757	9	17	8	8
Q8BH64	EH domain-containing protein 2 OS=Mus musculus GN=Ehd2 PE=1 SV=1	>sp|Q8BH64|EHD2_MOUSE EH domain-containing protein 2 OS=Mus musculus GN=Ehd2 PE=1 SV=1	Ehd2	-0.0187835	-0.0181825	-0.0851863	-0.101436	-0.101915	-0.0651006	0.0278217	+	0	41.4875	20.442	7	17	7	7
Q9QXY6	EH domain-containing protein 3 OS=Mus musculus GN=Ehd3 PE=1 SV=2	>sp|Q9QXY6|EHD3_MOUSE EH domain-containing protein 3 OS=Mus musculus GN=Ehd3 PE=1 SV=2	Ehd3	-0.118111	-0.149226	-0.0484746	-0.0600019	-0.0988123	-0.0949252	0.00689305	+	0	12.7662	6.72897	3	4	2	2
Q3TM70	Isoform of Q9EQP2, EH domain-containing protein 4 OS=Mus musculus GN=Ehd4 PE=1 SV=1	>tr|Q3TM70|Q3TM70_MOUSE Isoform of Q9EQP2, EH domain-containing protein 4 OS=Mus musculus GN=Ehd4 PE=1 SV=1;>sp|Q9EQP2|EHD4_MOUSE EH domain-containing protein 4 OS=Mus musculus GN=Ehd4 PE=1 SV=1	Ehd4	0.216845	0.264655	0.193871	0.166344	0.144459	0.197235	0.000694464	+	0	37.035	18.6691	7	13	7	7
P48024	Eukaryotic translation initiation factor 1 OS=Mus musculus GN=Eif1 PE=1 SV=2	>sp|P48024|EIF1_MOUSE Eukaryotic translation initiation factor 1 OS=Mus musculus GN=Eif1 PE=1 SV=2;>tr|Q4V9T8|Q4V9T8_MOUSE Isoform of P48024, Eukaryotic translation initiation factor 1 OS=Mus musculus GN=Eif1 PE=1 SV=1	Eif1	0.0466109	-0.106701	-0.0383606	0.0829285	-0.171916	-0.0374877	0.470954		0	22.9011	35.3982	3	7	0	3
Q4FJR7	Isoform of Q60872, Eif1a protein OS=Mus musculus GN=Eif1a PE=2 SV=1	>tr|Q4FJR7|Q4FJR7_MOUSE Isoform of Q60872, Eif1a protein OS=Mus musculus GN=Eif1a PE=2 SV=1;>sp|Q60872|IF1A_MOUSE Eukaryotic translation initiation factor 1A OS=Mus musculus GN=Eif1a PE=2 SV=3	Eif1a	0.206929	-0.155405	0.0055972	0.146255	0.0272351	0.0461223	0.502448		0	15.3558	19.4444	4	5	0	4
Q8BJW6	Eukaryotic translation initiation factor 2A OS=Mus musculus GN=Eif2a PE=1 SV=2	>sp|Q8BJW6|EIF2A_MOUSE Eukaryotic translation initiation factor 2A OS=Mus musculus GN=Eif2a PE=1 SV=2	Eif2a	0.0410407	0.0954529	0.0737901	0.0235943	0.0733493	0.0614455	0.00875134	+	0	53.687	28.7435	10	14	0	10
A2AUM0	Isoform of Q9QZ05, Eukaryotic translation initiation factor 2-alpha kinase 4 OS=Mus musculus GN=Eif2ak4 PE=1 SV=1	>tr|A2AUM0|A2AUM0_MOUSE Isoform of Q9QZ05, Eukaryotic translation initiation factor 2-alpha kinase 4 OS=Mus musculus GN=Eif2ak4 PE=1 SV=1	Eif2ak4	0.243766	-0.898057	0.133802	-0.995808	0.183208	-0.266618	0.392937		0.0180462	1.67778	0.424757	1	1	0	1
Q99LC8	Translation initiation factor eIF-2B subunit alpha OS=Mus musculus GN=Eif2b1 PE=1 SV=1	>sp|Q99LC8|EI2BA_MOUSE Translation initiation factor eIF-2B subunit alpha OS=Mus musculus GN=Eif2b1 PE=1 SV=1;>tr|Q3UZR8|Q3UZR8_MOUSE Isoform of Q99LC8, Eukaryotic translation initiation factor 2B, subunit 1 (Alpha) OS=Mus musculus GN=Eif2b1 PE=1 SV=1	Eif2b1	0.355695	0.116119	0.0139527	0.128443	0.0897593	0.140794	0.0698663		0.000547645	8.5865	6.88525	2	2	1	2
Q99LD9	Translation initiation factor eIF-2B subunit beta OS=Mus musculus GN=Eif2b2 PE=1 SV=1	>sp|Q99LD9|EI2BB_MOUSE Translation initiation factor eIF-2B subunit beta OS=Mus musculus GN=Eif2b2 PE=1 SV=1	Eif2b2	0.240124	0.0165828	0.117094	0.0776343	-0.278455	0.0345961	0.709246		0	14.2569	11.1111	2	3	0	2
B1AUN2	MCG14442 OS=Mus musculus GN=Eif2b3 PE=1 SV=1	>tr|B1AUN2|B1AUN2_MOUSE MCG14442 OS=Mus musculus GN=Eif2b3 PE=1 SV=1	Eif2b3	0.0340476	0.0638887	0.0291462	0.0413803	0.012965	0.0362855	0.012099	+	0	28.069	18.5841	7	7	2	7
D3Z780	Isoform of Q61749, Translation initiation factor eIF-2B subunit delta OS=Mus musculus GN=Eif2b4 PE=1 SV=1	>tr|D3Z780|D3Z780_MOUSE Isoform of Q61749, Translation initiation factor eIF-2B subunit delta OS=Mus musculus GN=Eif2b4 PE=1 SV=1	Eif2b4	-0.0304652	-0.0181825	0.213351	-0.0454878	-0.495883	-0.0753335	0.54952		0	28.0028	12.8975	6	7	0	6
Q8CHW4	Translation initiation factor eIF-2B subunit epsilon OS=Mus musculus GN=Eif2b5 PE=1 SV=1	>sp|Q8CHW4|EI2BE_MOUSE Translation initiation factor eIF-2B subunit epsilon OS=Mus musculus GN=Eif2b5 PE=1 SV=1	Eif2b5	0.0890664	0.121239	0.102803	0.0400198	-0.0772792	0.0551699	0.197609		0	24.2407	11.855	6	7	4	6
Q61211-2	Isoform of Q61211, Isoform 2 of Eukaryotic translation initiation factor 2D OS=Mus musculus GN=Eif2d	>sp|Q61211-2|EIF2D_MOUSE Isoform of Q61211, Isoform 2 of Eukaryotic translation initiation factor 2D OS=Mus musculus GN=Eif2d	Eif2d	0.176767	-0.0337487	0.084408	0.224989	-0.027759	0.0849313	0.180118		0.00237741	4.51999	3.74787	1	1	0	1
Q6ZWX6	Eukaryotic translation initiation factor 2 subunit 1 OS=Mus musculus GN=Eif2s1 PE=1 SV=3	>sp|Q6ZWX6|IF2A_MOUSE Eukaryotic translation initiation factor 2 subunit 1 OS=Mus musculus GN=Eif2s1 PE=1 SV=3	Eif2s1	-0.0275359	0.00831533	0.00419985	-0.0042041	-0.0160058	-0.00704614	0.345712		0	55.3113	32.381	8	18	8	8
Q3ULL5	Isoform of Q99L45, Eif2s2 protein OS=Mus musculus GN=Eif2s2 PE=1 SV=1	>tr|Q3ULL5|Q3ULL5_MOUSE Isoform of Q99L45, Eif2s2 protein OS=Mus musculus GN=Eif2s2 PE=1 SV=1;>sp|Q99L45|IF2B_MOUSE Eukaryotic translation initiation factor 2 subunit 2 OS=Mus musculus GN=Eif2s2 PE=1 SV=1	Eif2s2	-0.0995356	0.0464985	0.113211	-0.0687811	0.0243924	0.00315696	0.939114		0	50.2835	38.0665	9	16	4	9
Q3TML6	Isoform of Q9Z0N1, Eukaryotic translation initiation factor 2 subunit 3, X-linked OS=Mus musculus GN=Eif2s3x PE=1 SV=1	>tr|Q3TML6|Q3TML6_MOUSE Isoform of Q9Z0N1, Eukaryotic translation initiation factor 2 subunit 3, X-linked OS=Mus musculus GN=Eif2s3x PE=1 SV=1;>sp|Q9Z0N1|IF2G_MOUSE Eukaryotic translation initiation factor 2 subunit 3, X-linked OS=Mus musculus GN=Eif2s3x PE=1 SV=2	Eif2s3x	0.0984826	0.0302578	0.0153404	0.0816067	-0.0560627	0.033925	0.281749		0	22.6792	15.4661	6	11	2	4
Q9Z0N2	Eukaryotic translation initiation factor 2 subunit 3, Y-linked OS=Mus musculus GN=Eif2s3y PE=1 SV=2	>sp|Q9Z0N2|IF2H_MOUSE Eukaryotic translation initiation factor 2 subunit 3, Y-linked OS=Mus musculus GN=Eif2s3y PE=1 SV=2	Eif2s3y	-0.0556077	-0.274757	0.437988	-0.159642	-0.112827	-0.0329691	0.802118		0	20.7265	15.8898	5	8	3	3
P23116	Eukaryotic translation initiation factor 3 subunit A OS=Mus musculus GN=Eif3a PE=1 SV=5	>sp|P23116|EIF3A_MOUSE Eukaryotic translation initiation factor 3 subunit A OS=Mus musculus GN=Eif3a PE=1 SV=5	Eif3a	0.00286814	0.0411052	0.0236398	0.0413803	0.0343175	0.0286622	0.0164502	+	0	173.758	26.3393	41	78	41	41
Q8JZQ9	Eukaryotic translation initiation factor 3 subunit B OS=Mus musculus GN=Eif3b PE=1 SV=1	>sp|Q8JZQ9|EIF3B_MOUSE Eukaryotic translation initiation factor 3 subunit B OS=Mus musculus GN=Eif3b PE=1 SV=1	Eif3b	0.147258	0.0876264	0.0910047	0.124598	0.116701	0.113438	0.00051027	+	0	46.0266	16.3138	9	11	9	9
Q8R1B4	Eukaryotic translation initiation factor 3 subunit C OS=Mus musculus GN=Eif3c PE=1 SV=1	>sp|Q8R1B4|EIF3C_MOUSE Eukaryotic translation initiation factor 3 subunit C OS=Mus musculus GN=Eif3c PE=1 SV=1	Eif3c	-0.00575345	0.123793	-0.028317	-0.0282613	0.238223	0.0599367	0.319673		0	75.6319	18.4413	14	26	14	14
O70194	Eukaryotic translation initiation factor 3 subunit D OS=Mus musculus GN=Eif3d PE=1 SV=2	>sp|O70194|EIF3D_MOUSE Eukaryotic translation initiation factor 3 subunit D OS=Mus musculus GN=Eif3d PE=1 SV=2	Eif3d	0.0782291	0.0625583	0.0630937	0.118166	-0.0636042	0.0516885	0.165901		0	22.4042	10.0365	5	11	5	5
Q3UIG0	Isoform of P60229, Eukaryotic translation initiation factor 3 subunit E OS=Mus musculus GN=Eif3e PE=1 SV=1	>tr|Q3UIG0|Q3UIG0_MOUSE Isoform of P60229, Eukaryotic translation initiation factor 3 subunit E OS=Mus musculus GN=Eif3e PE=1 SV=1;>sp|P60229|EIF3E_MOUSE Eukaryotic translation initiation factor 3 subunit E OS=Mus musculus GN=Eif3e PE=1 SV=1	Eif3e	0.0185421	0.0718446	0.0400965	0.0413803	0.0229688	0.0389665	0.0142317	+	0	33.3043	22.2472	7	9	7	7
Q9DCH4	Eukaryotic translation initiation factor 3 subunit F OS=Mus musculus GN=Eif3f PE=1 SV=2	>sp|Q9DCH4|EIF3F_MOUSE Eukaryotic translation initiation factor 3 subunit F OS=Mus musculus GN=Eif3f PE=1 SV=2	Eif3f	0.101162	-0.0859001	-0.0240338	0.136103	-0.162168	-0.00696738	0.907024		0	16.5988	19.3906	4	4	4	4
Q9Z1D1	Eukaryotic translation initiation factor 3 subunit G OS=Mus musculus GN=Eif3g PE=1 SV=2	>sp|Q9Z1D1|EIF3G_MOUSE Eukaryotic translation initiation factor 3 subunit G OS=Mus musculus GN=Eif3g PE=1 SV=2;>tr|Q544H0|Q544H0_MOUSE Isoform of Q9Z1D1, Eukaryotic translation initiation factor 3 subunit G OS=Mus musculus GN=Eif3g PE=1 SV=1	Eif3g	0.149848	0.139019	-0.0542861	0.151303	0.262552	0.129687	0.0645135		0.000441241	10.0149	11.5625	3	3	3	3
Q5M9L0	Isoform of Q91WK2, Eukaryotic translation initiation factor 3 subunit H OS=Mus musculus GN=Eif3h PE=1 SV=1	>tr|Q5M9L0|Q5M9L0_MOUSE Isoform of Q91WK2, Eukaryotic translation initiation factor 3 subunit H OS=Mus musculus GN=Eif3h PE=1 SV=1;>sp|Q91WK2|EIF3H_MOUSE Eukaryotic translation initiation factor 3 subunit H OS=Mus musculus GN=Eif3h PE=1 SV=1	Eif3h	-0.0334006	0.188644	-0.13051	-0.110472	0.499006	0.0826534	0.523868		0	13.9892	7.38636	2	3	2	2
Q9QZD9	Eukaryotic translation initiation factor 3 subunit I OS=Mus musculus GN=Eif3i PE=1 SV=1	>sp|Q9QZD9|EIF3I_MOUSE Eukaryotic translation initiation factor 3 subunit I OS=Mus musculus GN=Eif3i PE=1 SV=1	Eif3i	0.0480002	0.141541	0.0277717	0.0372952	0.158788	0.0826793	0.041282	+	0	23.3664	25.8462	5	6	3	5
Q66JS6	Eukaryotic translation initiation factor 3 subunit J-B OS=Mus musculus GN=Eif3j2 PE=1 SV=1	>sp|Q66JS6|EI3JB_MOUSE Eukaryotic translation initiation factor 3 subunit J-B OS=Mus musculus GN=Eif3j2 PE=1 SV=1	Eif3j2	-0.206451	0.187424	0.105412	-0.0658487	0.490792	0.102266	0.437513		0	11.4275	18.251	3	5	0	3
Q9DBZ5	Eukaryotic translation initiation factor 3 subunit K OS=Mus musculus GN=Eif3k PE=1 SV=1	>sp|Q9DBZ5|EIF3K_MOUSE Eukaryotic translation initiation factor 3 subunit K OS=Mus musculus GN=Eif3k PE=1 SV=1	Eif3k	0.0904154	0.0248034	0.0936351	0.092147	-0.0681482	0.0465705	0.213406		0	14.1291	12.844	2	5	0	2
Q8QZY1	Eukaryotic translation initiation factor 3 subunit L OS=Mus musculus GN=Eif3l PE=1 SV=1	>sp|Q8QZY1|EIF3L_MOUSE Eukaryotic translation initiation factor 3 subunit L OS=Mus musculus GN=Eif3l PE=1 SV=1	Eif3l	-0.125922	0.127614	0.0617509	-0.116527	0.108671	0.0111174	0.84995		0	30.6313	14.1844	6	11	6	6
Q99JX4	Eukaryotic translation initiation factor 3 subunit M OS=Mus musculus GN=Eif3m PE=1 SV=1	>sp|Q99JX4|EIF3M_MOUSE Eukaryotic translation initiation factor 3 subunit M OS=Mus musculus GN=Eif3m PE=1 SV=1	Eif3m	-0.233199	-0.14154	0.128682	0.00558636	0.0229688	-0.0435003	0.534358		0	11.479	8.02139	3	6	3	3
Q5F2A7	Isoform of P60843, Eukaryotic initiation factor 4A-I OS=Mus musculus GN=Eif4a1 PE=1 SV=1	>tr|Q5F2A7|Q5F2A7_MOUSE Isoform of P60843, Eukaryotic initiation factor 4A-I OS=Mus musculus GN=Eif4a1 PE=1 SV=1;>sp|P60843|IF4A1_MOUSE Eukaryotic initiation factor 4A-I OS=Mus musculus GN=Eif4a1 PE=1 SV=1	Eif4a1	0.125052	0.0518716	0.0194961	0.092147	0.058141	0.0693416	0.0185403	+	0	48.6461	19.4581	5	22	4	4
P10630-2	Isoform of P10630, Isoform 2 of Eukaryotic initiation factor 4A-II OS=Mus musculus GN=Eif4a2	>sp|P10630-2|IF4A2_MOUSE Isoform of P10630, Isoform 2 of Eukaryotic initiation factor 4A-II OS=Mus musculus GN=Eif4a2	Eif4a2	0.221777	-0.334842	-0.248804	-0.137923	-0.243773	-0.148713	0.202795		0	29.3295	13.9706	4	15	0	3
Q8BGD9	Eukaryotic translation initiation factor 4B OS=Mus musculus GN=Eif4b PE=1 SV=1	>sp|Q8BGD9|IF4B_MOUSE Eukaryotic translation initiation factor 4B OS=Mus musculus GN=Eif4b PE=1 SV=1	Eif4b	-0.160802	-0.0770762	0.0550188	-0.0999355	0.115366	-0.0334859	0.549105		0	75.6461	31.2602	25	49	25	25
Q3TK95	Isoform of P63073, Eukaryotic translation initiation factor 4E OS=Mus musculus GN=Eif4e PE=1 SV=1	>tr|Q3TK95|Q3TK95_MOUSE Isoform of P63073, Eukaryotic translation initiation factor 4E OS=Mus musculus GN=Eif4e PE=1 SV=1;>sp|P63073|IF4E_MOUSE Eukaryotic translation initiation factor 4E OS=Mus musculus GN=Eif4e PE=1 SV=1	Eif4e	0.00430017	-0.00976207	-0.0674481	0.0736507	0.166545	0.0334571	0.451458		0	18.6666	22.1198	4	7	0	4
D3YUV9	Isoform of Q8BMB3, Eukaryotic translation initiation factor 4E type 2 OS=Mus musculus GN=Eif4e2 PE=1 SV=1	>tr|D3YUV9|D3YUV9_MOUSE Isoform of Q8BMB3, Eukaryotic translation initiation factor 4E type 2 OS=Mus musculus GN=Eif4e2 PE=1 SV=1	Eif4e2	-0.0115301	0.269275	-0.201284	-0.293867	0.51327	0.0551731	0.731004		0.00237741	5.42655	14.6718	2	2	0	2
Q9DBB5	Eukaryotic translation initiation factor 4E type 3 OS=Mus musculus GN=Eif4e3 PE=1 SV=1	>sp|Q9DBB5|IF4E3_MOUSE Eukaryotic translation initiation factor 4E type 3 OS=Mus musculus GN=Eif4e3 PE=1 SV=1	Eif4e3	0.145961	0.00416365	-0.0441313	0.0400198	0.0427707	0.0377568	0.293947		0	16.3501	13.5266	2	6	2	2
Q60876	Eukaryotic translation initiation factor 4E-binding protein 1 OS=Mus musculus GN=Eif4ebp1 PE=1 SV=3	>sp|Q60876|4EBP1_MOUSE Eukaryotic translation initiation factor 4E-binding protein 1 OS=Mus musculus GN=Eif4ebp1 PE=1 SV=3	Eif4ebp1	0.0340476	-0.0653944	0.12483	0.148781	-0.0189351	0.0446657	0.336684		0	12.4321	38.4615	3	4	3	3
P70445	Eukaryotic translation initiation factor 4E-binding protein 2 OS=Mus musculus GN=Eif4ebp2 PE=1 SV=1	>sp|P70445|4EBP2_MOUSE Eukaryotic translation initiation factor 4E-binding protein 2 OS=Mus musculus GN=Eif4ebp2 PE=1 SV=1;>tr|Q3UFP6|Q3UFP6_MOUSE Isoform of P70445, Eif4ebp2 protein OS=Mus musculus GN=Eif4ebp2 PE=1 SV=1	Eif4ebp2	0.00715979	-0.117216	-0.104652	-0.0541788	-0.0636042	-0.0664982	0.0386642	+	0	10.5626	23.3333	3	3	3	3
Q6NZJ6	Eukaryotic translation initiation factor 4 gamma 1 OS=Mus musculus GN=Eif4g1 PE=1 SV=1	>sp|Q6NZJ6|IF4G1_MOUSE Eukaryotic translation initiation factor 4 gamma 1 OS=Mus musculus GN=Eif4g1 PE=1 SV=1	Eif4g1	0.244978	0.119961	0.150319	0.189844	0.207223	0.182465	0.00111672	+	0	98.5361	17.0625	20	39	0	20
G3XA17	Isoform of Q62448, Eukaryotic translation initiation factor 4 gamma 2 OS=Mus musculus GN=Eif4g2 PE=1 SV=1	>tr|G3XA17|G3XA17_MOUSE Isoform of Q62448, Eukaryotic translation initiation factor 4 gamma 2 OS=Mus musculus GN=Eif4g2 PE=1 SV=1	Eif4g2	0.0114387	0.00138927	-0.07629	-0.0211439	-0.0381222	-0.0245456	0.189769		0	24.9328	8.9404	6	7	0	6
Q80XI3-3	Isoform of Q80XI3, Isoform 3 of Eukaryotic translation initiation factor 4 gamma 3 OS=Mus musculus GN=Eif4g3	>sp|Q80XI3-3|IF4G3_MOUSE Isoform of Q80XI3, Isoform 3 of Eukaryotic translation initiation factor 4 gamma 3 OS=Mus musculus GN=Eif4g3	Eif4g3	0.158877	0.0967533	0.0724575	0.0934592	0.135266	0.111363	0.00204399	+	0	45.4034	9.87421	11	11	0	11
Q9WUK2	Eukaryotic translation initiation factor 4H OS=Mus musculus GN=Eif4h PE=1 SV=3	>sp|Q9WUK2|IF4H_MOUSE Eukaryotic translation initiation factor 4H OS=Mus musculus GN=Eif4h PE=1 SV=3	Eif4h	0.0631938	0.00831533	-0.0140889	0.0400198	0.0567504	0.0308381	0.104094		0	26.7971	18.5484	4	13	0	4
P59325	Eukaryotic translation initiation factor 5 OS=Mus musculus GN=Eif5 PE=1 SV=1	>sp|P59325|IF5_MOUSE Eukaryotic translation initiation factor 5 OS=Mus musculus GN=Eif5 PE=1 SV=1;>tr|Q3TQR3|Q3TQR3_MOUSE Isoform of P59325, Eukaryotic translation initiation factor 5 OS=Mus musculus GN=Eif5 PE=1 SV=1	Eif5	0.0466109	0.00693271	0.115801	0.161348	0.105985	0.0873354	0.0324353	+	0	14.6194	9.09091	3	5	3	3
P63242	Eukaryotic translation initiation factor 5A-1 OS=Mus musculus GN=Eif5a PE=1 SV=2	>sp|P63242|IF5A1_MOUSE Eukaryotic translation initiation factor 5A-1 OS=Mus musculus GN=Eif5a PE=1 SV=2	Eif5a	-0.0363418	0.0665455	-0.150602	-0.00140006	0.32048	0.0397365	0.639343		0	39.5239	50.6494	6	17	0	6
Q05D44	Eukaryotic translation initiation factor 5B OS=Mus musculus GN=Eif5b PE=1 SV=2	>sp|Q05D44|IF2P_MOUSE Eukaryotic translation initiation factor 5B OS=Mus musculus GN=Eif5b PE=1 SV=2	Eif5b	-0.0995356	0.119961	0.212141	-0.0397227	0.0329038	0.0451495	0.462136		0	47.3088	11.2664	10	13	10	10
Q545K4	Isoform of O55135, Eukaryotic translation initiation factor 6 OS=Mus musculus GN=Eif6 PE=1 SV=1	>tr|Q545K4|Q545K4_MOUSE Isoform of O55135, Eukaryotic translation initiation factor 6 OS=Mus musculus GN=Eif6 PE=1 SV=1;>sp|O55135|IF6_MOUSE Eukaryotic translation initiation factor 6 OS=Mus musculus GN=Eif6 PE=1 SV=2	Eif6	0.0998228	-0.120234	-0.0426864	0.0562606	-0.17518	-0.0364034	0.520231		0	17.2265	17.1429	3	7	1	3
Q80Y81	Zinc phosphodiesterase ELAC protein 2 OS=Mus musculus GN=Elac2 PE=1 SV=1	>sp|Q80Y81|RNZ2_MOUSE Zinc phosphodiesterase ELAC protein 2 OS=Mus musculus GN=Elac2 PE=1 SV=1	Elac2	-0.0888093	0.0179562	0.104108	-0.0282613	0.0623047	0.0134597	0.710656		0	17.2222	4.93381	3	6	0	3
P70372	ELAV-like protein 1 OS=Mus musculus GN=Elavl1 PE=1 SV=2	>sp|P70372|ELAV1_MOUSE ELAV-like protein 1 OS=Mus musculus GN=Elavl1 PE=1 SV=2	Elavl1	0.0298353	-0.117216	0.104108	0.0508672	-0.18996	-0.024473	0.680931		0	10.8129	15.0307	3	3	3	3
O08856	RNA polymerase II elongation factor ELL OS=Mus musculus GN=Ell PE=2 SV=2	>sp|O08856|ELL_MOUSE RNA polymerase II elongation factor ELL OS=Mus musculus GN=Ell PE=2 SV=2	Ell	0.246189	0.133961	0.262099	0.29851	0.120699	0.212292	0.00404028	+	0.00237741	4.40121	1.82724	1	1	1	1
Q8BPU7	Engulfment and cell motility protein 1 OS=Mus musculus GN=Elmo1 PE=1 SV=2	>sp|Q8BPU7|ELMO1_MOUSE Engulfment and cell motility protein 1 OS=Mus musculus GN=Elmo1 PE=1 SV=2	Elmo1	0.259441	-0.1127	0.191418	0.275574	-0.262745	0.0701974	0.554134		0.00237741	4.93592	2.06327	1	1	0	1
Q8BGF6	ELMO domain-containing protein 2 OS=Mus musculus GN=Elmod2 PE=1 SV=1	>sp|Q8BGF6|ELMD2_MOUSE ELMO domain-containing protein 2 OS=Mus musculus GN=Elmod2 PE=1 SV=1	Elmod2	-0.304095	0.285331	-0.180479	0.030461	0.315838	0.0294112	0.822835		0.0024443	4.03962	3.41297	1	1	1	1
Q91WG4	Elongator complex protein 2 OS=Mus musculus GN=Elp2 PE=1 SV=1	>sp|Q91WG4|ELP2_MOUSE Elongator complex protein 2 OS=Mus musculus GN=Elp2 PE=1 SV=1	Elp2	0.468927	0.715965	0.62415	0.0249704	0.550303	0.476863	0.0165355	+	0.00237741	4.32744	2.16606	1	1	0	1
P21995	Embigin OS=Mus musculus GN=Emb PE=1 SV=2	>sp|P21995|EMB_MOUSE Embigin OS=Mus musculus GN=Emb PE=1 SV=2	Emb	-0.360111	-0.0726844	0.0359999	0.833307	0.0938328	0.106069	0.620377		0.00421311	3.26809	3.93939	1	1	1	1
Q8C7X2	ER membrane protein complex subunit 1 OS=Mus musculus GN=Emc1 PE=1 SV=1	>sp|Q8C7X2|EMC1_MOUSE ER membrane protein complex subunit 1 OS=Mus musculus GN=Emc1 PE=1 SV=1	Emc1	-0.0115301	0.00554893	-0.052831	-0.035414	0.0609181	-0.00666162	0.751276		0	50.2398	17.653	12	16	0	12
Q6A0D1	Isoform of Q9CRD2, ER membrane protein complex subunit 2 (Fragment) OS=Mus musculus GN=Emc2 PE=1 SV=1	>tr|Q6A0D1|Q6A0D1_MOUSE Isoform of Q9CRD2, ER membrane protein complex subunit 2 (Fragment) OS=Mus musculus GN=Emc2 PE=1 SV=1;>sp|Q9CRD2|EMC2_MOUSE ER membrane protein complex subunit 2 OS=Mus musculus GN=Emc2 PE=1 SV=1	Emc2	0.0714143	0.0478436	-0.0268878	-0.0042041	0.0286542	0.0233641	0.255879		0	19.3654	12.4579	4	8	4	4
Q99KI3	ER membrane protein complex subunit 3 OS=Mus musculus GN=Emc3 PE=1 SV=3	>sp|Q99KI3|EMC3_MOUSE ER membrane protein complex subunit 3 OS=Mus musculus GN=Emc3 PE=1 SV=3	Emc3	0.149848	-0.0538064	0.0630937	0	0.112692	0.0543654	0.214798		0	19.9282	12.2605	3	4	3	3
Q9CZX9	ER membrane protein complex subunit 4 OS=Mus musculus GN=Emc4 PE=1 SV=1	>sp|Q9CZX9|EMC4_MOUSE ER membrane protein complex subunit 4 OS=Mus musculus GN=Emc4 PE=1 SV=1	Emc4	0.0755071	-0.0494848	-0.0455777	-0.0239866	0.08431	0.00815362	0.796918		0.000441241	9.9585	15.3005	2	3	2	2
Q14C26	Isoform of Q9EP72, ER membrane protein complex subunit 7 OS=Mus musculus GN=Emc7 PE=1 SV=1	>tr|Q14C26|Q14C26_MOUSE Isoform of Q9EP72, ER membrane protein complex subunit 7 OS=Mus musculus GN=Emc7 PE=1 SV=1;>sp|Q9EP72|EMC7_MOUSE ER membrane protein complex subunit 7 OS=Mus musculus GN=Emc7 PE=1 SV=1	Emc7	-0.255303	-0.00696618	0.0318917	-0.18487	0.0215439	-0.0787408	0.253673		0	18.9149	21.1618	5	8	5	5
O70378	ER membrane protein complex subunit 8 OS=Mus musculus GN=Emc8 PE=1 SV=1	>sp|O70378|EMC8_MOUSE ER membrane protein complex subunit 8 OS=Mus musculus GN=Emc8 PE=1 SV=1;>tr|Q3TPU5|Q3TPU5_MOUSE Isoform of O70378, ER membrane protein complex subunit 8 OS=Mus musculus GN=Emc8 PE=1 SV=1	Emc8	0.0241996	-0.0566947	-0.0601211	-0.0225646	-0.0248117	-0.0279985	0.139237		0.00237741	5.76986	14.4928	2	2	0	2
[truncated: 3,366 more rows]
