# Supplementary material for: Dynamic Changes to the Skeletal Muscle Proteome and Ubiquitinome Induced by the E3 Ligase, ASB2β
Source: Mol Cell Proteomics. 2021 Jan 29;20:100050. doi: 10.1016/j.mcpro.2021.100050 (PMC8042406; doi:10.1016/j.mcpro.2021.100050)
Supplement: Supplemental Table S2 [file mmc3.xlsx]

## Sheet: 20160125_QEplus_BenP_ASB2_UbiQ_
Sequence	Gene name	Protein Accessions	Positions in Master Proteins	Uniprot_diGly position	Annotated Sequence	Modifications (all possible sites)	Modifications in Master Proteins	Modifications in Master Proteins (all Sites)	Master Protein Accessions	Log (ASB2/MCS) (mouse #49)	Log (ASB2/MCS) (mouse #50)	Log (ASB2/MCS) (mouse #51)	Log (ASB2/MCS) (mouse #52)	Log (ASB2/MCS) (mouse #53)	Log(ASB2/MCS)_Average	t-test q-value	Log (ASB2/MCS) (mouse #49) Normalized to total protein	Log (ASB2/MCS) (mouse #50) Normalized to total protein	Log (ASB2/MCS) (mouse #51) Normalized to total protein	Log (ASB2/MCS) (mouse #52) Normalized to total protein	Log (ASB2/MCS) (mouse #53) Normalized to total protein	Log(ASB2/MCS)_Average Normalized to total protein	t-test q-value_NormalizedTotal	Modifications	MIM	GOBP name	GOMF name	GOCC name	KEGG name	Abundances (Normalized): F1: 126, Sample	Abundances (Normalized): F1: 127N, Sample	Abundances (Normalized): F1: 127C, Sample	Abundances (Normalized): F1: 128N, Sample	Abundances (Normalized): F1: 128C, Sample	Abundances (Normalized): F1: 129N, Sample	Abundances (Normalized): F1: 129C, Sample	Abundances (Normalized): F1: 130N, Sample	Abundances (Normalized): F1: 130C, Sample	Abundances (Normalized): F1: 131, Sample	Qvality PEP	Qvality q-value	SVM_Score	XCorr Sequest HT	Charge Sequest HT	DeltaScore Sequest HT	m/z [Da] Sequest HT	DeltaM [ppm] Sequest HT	Deltam/z [Da] Sequest HT	RT [min] Sequest HT
KSGIWSQLPSQGTEHSGWAATFQQQPK	3425401B19Rik	D3Z1D3	D3Z1D3 [78-104]	D3Z1D3_K78	[R].KSGIWSQLPSQGTEHSGWAATFQQQPK.[Y]	2xTMT6plex [N-Term;K27];1xdiGlyTMT [K1]			D3Z1D3	-0.45	0.27	0.29	0.3	0.46	0.174	0.337005	-0.316224	0.17976	0.281612	0.302801	0.385276	0.166645	0.253588	1xdiGlyTMT [K1];2xTMT6plex [N-Term;K27]						32.2	33.8	34.1	46	32.2	43.2	34.8	41.1	32.4	37.6	0.000535116	0.00011559	0.905	3.783	5	0.664	758.006	1.73691	0.00131519	146.928
VQGSTLTYKDCK	Aamdc	D3YWY5;Q8R0P4-2;D3Z1Q3;Q8R0P4;D3YZD8;D3Z442;D3YY39	D3YZD8 [44-55]	D3YZD8_K52	[K].VQGSTLTYKDCK.[V]	2xTMT6plex [N-Term;K12];1xCarbamidomethyl [C11];1xdiGlyTMT [K9]			D3YZD8	-0.08	-0.13	0.08	-0.42	0.26	-0.058	0.635768	0.462527	0.0394039	0.265253	-0.126133	0.225682	0.173347	0.15999	1xCarbamidomethyl [C11];1xdiGlyTMT [K9];2xTMT6plex [N-Term;K12]		biological regulation;negative regulation of apoptosis;negative regulation of biological process;negative regulation of cell death;negative regulation of cellular process;negative regulation of programmed cell death;positive regulation of biological process;positive regulation of cell differentiation;positive regulation of cellular process;positive regulation of developmental process;positive reg…				176.2	239.8	272.7	278.6	272	315.9	320	229.1	241	243.3	1.28e-06	0	1.907	3.57668	3	0.243	734.412	0.829947	0.000608965	100.885
ETGTEHSPGVQPADVKEVAEK	Aamdc	D3YWY5;Q8R0P4;D3YZD8;D3Z442	D3YZD8 [68-88]	D3YZD8_K83	[R].ETGTEHSPGVQPADVKEVAEK.[G]	2xTMT6plex [N-Term;K21];1xdiGlyTMT [K16]			D3YZD8	0.4	0.19	-0.04	-0.16	-0.14	0.05	0.66556	0.942527	0.359404	0.145253	0.133867	-0.174318	0.281347	0.20472	1xdiGlyTMT [K16];2xTMT6plex [N-Term;K21]		biological regulation;negative regulation of apoptosis;negative regulation of biological process;negative regulation of cell death;negative regulation of cellular process;negative regulation of programmed cell death;positive regulation of biological process;positive regulation of cell differentiation;positive regulation of cellular process;positive regulation of developmental process;positive reg…				29.2	55.3	37.8	48.2	43.5	46.5	47.5	40.7	44.5	33.9	1.19e-06	0	1.919	4.20515	4	0.19	753.16	3.13513	0.00235888	107.655
VLQTEQAVKEYNALVAQGVR	Aamdc	Q8CF11;Q8R0P4-2;D3Z1Q3;Q8R0P4;D3YZD8;D3Z442;D3YX09	D3YZD8 [122-141]	D3YZD8_K130	[R].VLQTEQAVKEYNALVAQGVR.[V]	1xTMT6plex [N-Term];1xdiGlyTMT [K9]			D3YZD8	0	-0.02	0.02	-0.04	-0.04	-0.016	0.241982	0.542527	0.149404	0.205253	0.253867	-0.0743175	0.215347	0.0957643	1xdiGlyTMT [K9];1xTMT6plex [N-Term]		biological regulation;negative regulation of apoptosis;negative regulation of biological process;negative regulation of cell death;negative regulation of cellular process;negative regulation of programmed cell death;positive regulation of biological process;positive regulation of cell differentiation;positive regulation of cellular process;positive regulation of developmental process;positive reg…				70.3	101	76.2	84	93.1	104.3	91.4	85.4	100	81.9	3.44e-08	0	2.502	4.02956	3	0.6948	930.195	-0.733203	-0.000681529	156.341
GLSLQKCPEEVK	Abca3	Q6AXE3;Q8R420	Q8R420 [635-646]	Q8R420_K640	[K].GLSLQKCPEEVK.[Q]	2xTMT6plex [N-Term;K12];1xCarbamidomethyl [C7];1xdiGlyTMT [K6]			Q8R420	0.27	-0.43	-0.16	-0.05	-0.08	-0.09	0.46744	NaN	NaN	NaN	NaN	NaN	NaN	1	1xCarbamidomethyl [C7];1xdiGlyTMT [K6];2xTMT6plex [N-Term;K12]		ATP catabolic process;ATP metabolic process;catabolic process;cellular catabolic process;cellular metabolic process;cellular nitrogen compound catabolic process;cellular nitrogen compound metabolic process;cellular process;establishment of localization;heterocycle catabolic process;heterocycle metabolic process;metabolic process;nitrogen compound metabolic process;nucleobase-containing compound c…	adenyl nucleotide binding;adenyl ribonucleotide binding;ATP binding;ATPase activity;binding;catalytic activity;hydrolase activity;hydrolase activity, acting on acid anhydrides;hydrolase activity, acting on acid anhydrides, in phosphorus-containing anhydrides;nucleoside-triphosphatase activity;nucleotide binding;purine nucleotide binding;purine ribonucleoside triphosphate binding;purine ribonucleo…	cell part;integral to membrane;intrinsic to membrane;membrane;membrane part;plasma membrane	ABC transporters	72.9	126.3	107.6	89	102.8	101.4	99.1	91.8	116.6	92.5	0.00610393	0.000534216	0.5	2.09926	3	0.4476	730.421	-3.4071	-0.00248634	114.409
TVVGKEEEGSDPEKALR	Abca3	Q6AXE3;Q8R420	Q8R420 [499-515]	Q8R420_K512	[R].TVVGKEEEGSDPEKALR.[N]	2xTMT6plex [N-Term;K5];1xdiGlyTMT [K14]			Q8R420	0.21	0.13	0.07	-0.03	0.02	0.08	0.129203	NaN	NaN	NaN	NaN	NaN	NaN	1	1xdiGlyTMT [K14];2xTMT6plex [N-Term;K5]		ATP catabolic process;ATP metabolic process;catabolic process;cellular catabolic process;cellular metabolic process;cellular nitrogen compound catabolic process;cellular nitrogen compound metabolic process;cellular process;establishment of localization;heterocycle catabolic process;heterocycle metabolic process;metabolic process;nitrogen compound metabolic process;nucleobase-containing compound c…	adenyl nucleotide binding;adenyl ribonucleotide binding;ATP binding;ATPase activity;binding;catalytic activity;hydrolase activity;hydrolase activity, acting on acid anhydrides;hydrolase activity, acting on acid anhydrides, in phosphorus-containing anhydrides;nucleoside-triphosphatase activity;nucleotide binding;purine nucleotide binding;purine ribonucleoside triphosphate binding;purine ribonucleo…	cell part;integral to membrane;intrinsic to membrane;membrane;membrane part;plasma membrane	ABC transporters	50.4	83.4	63.2	77.3	75.9	87.7	74.1	69.8	74.7	63.6	0.0233978	0.00188677	0.308	1.73353	4	0.3295	662.126	3.51241	0.002323	102.252
VTKGATQGDVLVLR	Abca7	E9Q6G4;Q91V24	E9Q6G4 [1805-1818]	E9Q6G4_K1807	[R].VTKGATQGDVLVLR.[D]	1xTMT6plex [N-Term];1xdiGlyTMT [K3]			E9Q6G4	0.1	0.22	-0.13	-0.04	-0.26	-0.022	0.806966	NaN	NaN	NaN	NaN	NaN	NaN	1	1xdiGlyTMT [K3];1xTMT6plex [N-Term]		ATP catabolic process;ATP metabolic process;catabolic process;cellular catabolic process;cellular metabolic process;cellular nitrogen compound catabolic process;cellular nitrogen compound metabolic process;cellular process;establishment of localization;heterocycle catabolic process;heterocycle metabolic process;lipid transport;metabolic process;nitrogen compound metabolic process;nucleobase-conta…	adenyl nucleotide binding;adenyl ribonucleotide binding;ATP binding;ATPase activity;binding;catalytic activity;hydrolase activity;hydrolase activity, acting on acid anhydrides;hydrolase activity, acting on acid anhydrides, in phosphorus-containing anhydrides;lipid transporter activity;nucleoside-triphosphatase activity;nucleotide binding;phospholipid transporter activity;purine nucleotide binding…	apical plasma membrane;cell part;intracellular;membrane part;plasma membrane part		95.1	146.1	91	118.4	108.1	109.2	127	118.7	128.1	90.3	2.94e-05	0	1.391	3.23396	3	0.5975	677.078	0.491158	0.000332222	121.095
NISFCVKK	Abca9	Q8K449	Q8K449 [1310-1317]	Q8K449_K1316	[R].NISFCVKK.[G]	2xTMT6plex [N-Term;K8];1xCarbamidomethyl [C5];1xdiGlyTMT [K7]			Q8K449	0.12	-0.42	-0.24	-0.73	-0.16	-0.286	0.112519	0.0431313	-0.28763	-0.204516	-0.862278	-0.0042942	-0.263117	0.179309	1xCarbamidomethyl [C5];1xdiGlyTMT [K7];2xTMT6plex [N-Term;K8]		ATP catabolic process;ATP metabolic process;catabolic process;cellular catabolic process;cellular metabolic process;cellular nitrogen compound catabolic process;cellular nitrogen compound metabolic process;cellular process;establishment of localization;heterocycle catabolic process;heterocycle metabolic process;metabolic process;nitrogen compound metabolic process;nucleobase-containing compound c…	adenyl nucleotide binding;adenyl ribonucleotide binding;ATP binding;ATPase activity;binding;catalytic activity;hydrolase activity;hydrolase activity, acting on acid anhydrides;hydrolase activity, acting on acid anhydrides, in phosphorus-containing anhydrides;nucleoside-triphosphatase activity;nucleotide binding;purine nucleotide binding;purine ribonucleoside triphosphate binding;purine ribonucleo…	cell part;cytoplasmic part;integral to membrane;intracellular membrane-bounded organelle;intracellular organelle;intracellular part;intrinsic to membrane;membrane part;membrane-bounded organelle;mitochondrion;organelle	ABC transporters	130.7	204	198.5	166.3	176.5	164.8	189.3	109.3	176.6	132.9	0.000528976	0.00011559	0.907	2.23905	3	0.1295	599.695	2.69821	0.00161629	123.319
YQKHLENAK	Abcb4	A0A0G2JDM4;P21440	P21440 [276-284]	P21440_K278	[R].YQKHLENAK.[K]	2xTMT6plex [N-Term;K9];1xdiGlyTMT [K3]			P21440	-1.17	-0.45	0.07	-0.63	0.98	-0.24	0.545392	-1.02516	-0.644728	0.0826739	-0.84899	0.80574	-0.326092	0.391803	1xdiGlyTMT [K3];2xTMT6plex [N-Term;K9]			active transmembrane transporter activity;adenyl nucleotide binding;adenyl ribonucleotide binding;ATP binding;ATPase activity;ATPase activity, coupled;ATPase activity, coupled to movement of substances;ATPase activity, coupled to transmembrane movement of substances;binding;catalytic activity;drug transmembrane transporter activity;hydrolase activity;hydrolase activity, acting on acid anhydrides;…	apical plasma membrane;cell junction;cell part;cell-cell junction;cytoplasmic part;Golgi apparatus part;Golgi membrane;integral to membrane;intercellular canaliculus;intracellular organelle part;intracellular part;intrinsic to membrane;membrane;membrane part;organelle membrane;organelle part;plasma membrane part	ABC transporters;Bile secretion	32.9	21	34.3	28	29.7	34.3	43.6	27.1	26.4	43.7	0.0134469	0.00136612	0.385	1.67746	4	0.3512	483.787	0.362421	0.000175061	82.5146
AIQASLAKVCTNR	Abcb6	Q9DC29	Q9DC29 [764-776]	Q9DC29_K771	[R].AIQASLAKVCTNR.[T]	1xTMT6plex [N-Term];1xCarbamidomethyl [C10];1xdiGlyTMT [K8]			Q9DC29	-0.07	0.06	0.34	-0.3	-0.45	-0.084	0.57581	0.389252	-0.0118446	1.15473	-0.864765	-0.348085	0.0638584	0.860803	1xCarbamidomethyl [C10];1xdiGlyTMT [K8];1xTMT6plex [N-Term]		anatomical structure development;biosynthetic process;brain development;cadmium ion transmembrane transport;cadmium ion transport;cation transport;cellular biosynthetic process;cellular metabolic process;cellular nitrogen compound biosynthetic process;cellular nitrogen compound metabolic process;cellular process;cofactor biosynthetic process;cofactor metabolic process;detoxification of cadmium io…	active transmembrane transporter activity;adenyl nucleotide binding;adenyl ribonucleotide binding;ATP binding;ATPase activity;ATPase activity, coupled;ATPase activity, coupled to movement of substances;ATPase activity, coupled to transmembrane movement of substances;binding;catalytic activity;cation binding;cofactor transporter activity;efflux transmembrane transporter activity;heme binding;heme …	cell part;cytoplasmic part;endoplasmic reticulum;Golgi apparatus;integral to membrane;integral to mitochondrial membrane;integral to mitochondrial outer membrane;integral to organelle membrane;intracellular membrane-bounded organelle;intracellular organelle;intracellular organelle part;intracellular part;intrinsic to membrane;intrinsic to mitochondrial outer membrane;intrinsic to organelle membra…	ABC transporters	76	103.7	78.5	91.4	85.3	119	108.8	84.6	111.7	68.9	0.000130903	0	1.144	2.95463	3	0.6373	668.719	-0.558189	-0.000372897	114.708
SPHKDREPSLFK	Abcc1	E9Q1I5;O35379	O35379 [305-316]	O35379_K308	[K].SPHKDREPSLFK.[V]	2xTMT6plex [N-Term;K12];1xdiGlyTMT [K4]			O35379	-0.53	-0.1	0.11	0.12	0.56	0.032	0.865248	-0.606869	-0.069094	0.0482491	0.0637394	0.428692	-0.0270563	0.879341	1xdiGlyTMT [K4];2xTMT6plex [N-Term;K12]			active transmembrane transporter activity;adenyl nucleotide binding;adenyl ribonucleotide binding;ATP binding;ATPase activity;ATPase activity, coupled;ATPase activity, coupled to movement of substances;ATPase activity, coupled to transmembrane movement of substances;binding;catalytic activity;hydrolase activity;hydrolase activity, acting on acid anhydrides;hydrolase activity, acting on acid anhyd…	cell part;cytoplasmic part;Golgi apparatus;integral to membrane;integral to plasma membrane;intracellular membrane-bounded organelle;intracellular organelle;intracellular part;intrinsic to membrane;intrinsic to plasma membrane;membrane part;membrane-bounded organelle;nucleus;organelle;plasma membrane part	ABC transporters;Vitamin digestion and absorption	27	26.9	37.1	38.7	30	35.6	32.3	33.7	33.4	41.5	0.0296869	0.00234645	0.276	2.47033	5	0.336	449.261	-6.00051	-0.00269098	101.489
TYQVAHMKSK	Abcc1	E9Q1I5;O35379	O35379 [490-499]	|O35379_K497|O35379_K499	[K].TYQVAHMKSK.[D]	1xTMT6plex [N-Term];1xdiGlyTMT [K8;K10]			O35379	-0.56	0.53	0.95	-1.17	-0.44	-0.138	0.738121	-0.636869	0.560906	0.888249	-1.22626	-0.571307	-0.197056	0.645318	1xdiGlyTMT [K];1xTMT6plex [N-Term]			active transmembrane transporter activity;adenyl nucleotide binding;adenyl ribonucleotide binding;ATP binding;ATPase activity;ATPase activity, coupled;ATPase activity, coupled to movement of substances;ATPase activity, coupled to transmembrane movement of substances;binding;catalytic activity;hydrolase activity;hydrolase activity, acting on acid anhydrides;hydrolase activity, acting on acid anhyd…	cell part;cytoplasmic part;Golgi apparatus;integral to membrane;integral to plasma membrane;intracellular membrane-bounded organelle;intracellular organelle;intracellular part;intrinsic to membrane;intrinsic to plasma membrane;membrane part;membrane-bounded organelle;nucleus;organelle;plasma membrane part	ABC transporters;Vitamin digestion and absorption	19.6	19.1	28.3	45.7	33.7	71.6	91.1	38.9	75.2	46.7	0.0749831	0.00376499	0.16	2.43507	4	0.0164	442	-2.23697	-0.000987052	82.7676
TYQVAHMKSK	Abcc1	E9Q1I5;O35379	O35379 [490-499]	O35379_K497	[K].TYQVAHMKSK.[D]	2xTMT6plex [N-Term;K10];1xdiGlyTMT [K8];1xOxidation [M7]			O35379	-0.67	0.07	0.08	-0.49	0.47	-0.108	0.630546	-0.746869	0.100906	0.018249	-0.546261	0.338692	-0.167056	0.461208	1xdiGlyTMT [K8];1xOxidation [M7];2xTMT6plex [N-Term;K10]			active transmembrane transporter activity;adenyl nucleotide binding;adenyl ribonucleotide binding;ATP binding;ATPase activity;ATPase activity, coupled;ATPase activity, coupled to movement of substances;ATPase activity, coupled to transmembrane movement of substances;binding;catalytic activity;hydrolase activity;hydrolase activity, acting on acid anhydrides;hydrolase activity, acting on acid anhyd…	cell part;cytoplasmic part;Golgi apparatus;integral to membrane;integral to plasma membrane;intracellular membrane-bounded organelle;intracellular organelle;intracellular part;intrinsic to membrane;intrinsic to plasma membrane;membrane part;membrane-bounded organelle;nucleus;organelle;plasma membrane part	ABC transporters;Vitamin digestion and absorption	53.3	48.1	77	90.4	61.1	71.4	80.7	55.3	55.3	64.4	0.00201771	0.000293234	0.676	1.73473	4	0.052	503.293	3.67847	0.00184856	76.0667
TYQVAHMKSK	Abcc1	E9Q1I5;O35379	O35379 [490-499]	O35379_K497	[K].TYQVAHMKSK.[D]	2xTMT6plex [N-Term;K10];1xdiGlyTMT [K8]			O35379	-0.79	-0.03	-0.12	-0.06	0.14	-0.172	0.344012	-0.866869	0.00090598	-0.181751	-0.116261	0.0086925	-0.231056	0.229218	1xdiGlyTMT [K8];2xTMT6plex [N-Term;K10]			active transmembrane transporter activity;adenyl nucleotide binding;adenyl ribonucleotide binding;ATP binding;ATPase activity;ATPase activity, coupled;ATPase activity, coupled to movement of substances;ATPase activity, coupled to transmembrane movement of substances;binding;catalytic activity;hydrolase activity;hydrolase activity, acting on acid anhydrides;hydrolase activity, acting on acid anhyd…	cell part;cytoplasmic part;Golgi apparatus;integral to membrane;integral to plasma membrane;intracellular membrane-bounded organelle;intracellular organelle;intracellular part;intrinsic to membrane;intrinsic to plasma membrane;membrane part;membrane-bounded organelle;nucleus;organelle;plasma membrane part	ABC transporters;Vitamin digestion and absorption	641.4	532.7	731.6	799.7	608.7	618.4	623.3	572.8	666.6	617.6	5.91e-05	0	1.276	3.66961	4	0.0981	499.292	-0.923275	-0.000460286	91.3044
LAEAQKSTLDYSTER	Abcc9	P70170-2;E9PUE8;P70170;P70170-3	P70170 [475-489]	P70170_K480	[K].LAEAQKSTLDYSTER.[L]	1xTMT6plex [N-Term];1xdiGlyTMT [K6]			P70170	-0.1	-0.29	-0.25	-0.17	0.65	-0.032	0.862737	-0.021838	-0.205574	-0.315775	-0.0595283	0.531965	-0.0141502	0.927593	1xdiGlyTMT [K6];1xTMT6plex [N-Term]		ATP catabolic process;ATP metabolic process;catabolic process;cation transport;cellular catabolic process;cellular metabolic process;cellular nitrogen compound catabolic process;cellular nitrogen compound metabolic process;cellular potassium ion transport;cellular process;defense response;defense response to virus;establishment of localization;heterocycle catabolic process;heterocycle metabolic p…	active transmembrane transporter activity;adenyl nucleotide binding;adenyl ribonucleotide binding;ATP binding;ATPase activity;ATPase activity, coupled;ATPase activity, coupled to movement of substances;ATPase activity, coupled to transmembrane movement of substances;binding;catalytic activity;hydrolase activity;hydrolase activity, acting on acid anhydrides;hydrolase activity, acting on acid anhyd…	cation channel complex;cell part;contractile fiber part;cytoplasmic part;intracellular part;ion channel complex;macromolecular complex;membrane;membrane part;organelle part;plasma membrane;plasma membrane part;potassium channel complex;protein complex;sarcolemma;sarcomere;voltage-gated potassium channel complex	ABC transporters	73.5	98.5	113.3	103.4	116.6	108.3	103.6	88.4	85.6	112.5	0.000405365	0	0.953	1.99752	3	0.38	762.078	-0.0670136	-5.1e-05	106.195
VKPPEDLQDLGVR	Abcc9	P70170-2;E9PUE8;P70170;P70170-3	P70170 [202-214]	P70170_K203	[K].VKPPEDLQDLGVR.[F]	1xTMT6plex [N-Term];1xdiGlyTMT [K2]			P70170	0.14	0.03	0.01	0.08	-0.06	0.04	0.299873	0.218162	0.114426	-0.0557752	0.190472	-0.178035	0.0578498	0.488107	1xdiGlyTMT [K2];1xTMT6plex [N-Term]		ATP catabolic process;ATP metabolic process;catabolic process;cation transport;cellular catabolic process;cellular metabolic process;cellular nitrogen compound catabolic process;cellular nitrogen compound metabolic process;cellular potassium ion transport;cellular process;defense response;defense response to virus;establishment of localization;heterocycle catabolic process;heterocycle metabolic p…	active transmembrane transporter activity;adenyl nucleotide binding;adenyl ribonucleotide binding;ATP binding;ATPase activity;ATPase activity, coupled;ATPase activity, coupled to movement of substances;ATPase activity, coupled to transmembrane movement of substances;binding;catalytic activity;hydrolase activity;hydrolase activity, acting on acid anhydrides;hydrolase activity, acting on acid anhyd…	cation channel complex;cell part;contractile fiber part;cytoplasmic part;intracellular part;ion channel complex;macromolecular complex;membrane;membrane part;organelle part;plasma membrane;plasma membrane part;potassium channel complex;protein complex;sarcolemma;sarcomere;voltage-gated potassium channel complex	ABC transporters	124	196.2	150.4	171.9	213	235.8	173.4	176	201.6	162.5	1.26e-06	0	1.909	4.18562	3	0.6945	680.063	1.94767	0.00132323	126.896
AIGKLPIAMR	Abcc9	P70170-2;E9PUE8;P70170;P70170-3;B2RUS7	P70170 [247-256]	P70170_K250	[KR].AIGKLPIAMR.[A]	1xTMT6plex [N-Term];1xdiGlyTMT [K4]			P70170	0.27	0	0.13	0.07	0.01	0.096	0.123657	0.348162	0.0844257	0.0642248	0.180472	-0.108035	0.11385	0.202653	1xdiGlyTMT [K4];1xTMT6plex [N-Term]		ATP catabolic process;ATP metabolic process;catabolic process;cation transport;cellular catabolic process;cellular metabolic process;cellular nitrogen compound catabolic process;cellular nitrogen compound metabolic process;cellular potassium ion transport;cellular process;defense response;defense response to virus;establishment of localization;heterocycle catabolic process;heterocycle metabolic p…	active transmembrane transporter activity;adenyl nucleotide binding;adenyl ribonucleotide binding;ATP binding;ATPase activity;ATPase activity, coupled;ATPase activity, coupled to movement of substances;ATPase activity, coupled to transmembrane movement of substances;binding;catalytic activity;hydrolase activity;hydrolase activity, acting on acid anhydrides;hydrolase activity, acting on acid anhyd…	cation channel complex;cell part;contractile fiber part;cytoplasmic part;intracellular part;ion channel complex;macromolecular complex;membrane;membrane part;organelle part;plasma membrane;plasma membrane part;potassium channel complex;protein complex;sarcolemma;sarcomere;voltage-gated potassium channel complex	ABC transporters	317.7	550.3	439.7	490.8	517.6	622.7	488.1	492.8	538.1	456.6	0.000764979	0.00011559	0.843	2.87844	3	0.4583	548.013	0.260367	0.00014251	123.085
AGEGTLPFESCKK	Abcc9	P70170-2;E9PUE8;P70170;P70170-3	P70170 [619-631]	P70170_K630	[R].AGEGTLPFESCKK.[H]	2xTMT6plex [N-Term;K13];1xCarbamidomethyl [C11];1xdiGlyTMT [K12]			P70170	0.23	-0.02	0.19	-0.07	0.05	0.076	0.262163	0.308162	0.0644257	0.124225	0.0404717	-0.0680351	0.0938498	0.204407	1xCarbamidomethyl [C11];1xdiGlyTMT [K12];2xTMT6plex [N-Term;K13]		ATP catabolic process;ATP metabolic process;catabolic process;cation transport;cellular catabolic process;cellular metabolic process;cellular nitrogen compound catabolic process;cellular nitrogen compound metabolic process;cellular potassium ion transport;cellular process;defense response;defense response to virus;establishment of localization;heterocycle catabolic process;heterocycle metabolic p…	active transmembrane transporter activity;adenyl nucleotide binding;adenyl ribonucleotide binding;ATP binding;ATPase activity;ATPase activity, coupled;ATPase activity, coupled to movement of substances;ATPase activity, coupled to transmembrane movement of substances;binding;catalytic activity;hydrolase activity;hydrolase activity, acting on acid anhydrides;hydrolase activity, acting on acid anhyd…	cation channel complex;cell part;contractile fiber part;cytoplasmic part;intracellular part;ion channel complex;macromolecular complex;membrane;membrane part;organelle part;plasma membrane;plasma membrane part;potassium channel complex;protein complex;sarcolemma;sarcomere;voltage-gated potassium channel complex	ABC transporters	121.3	204.5	185.3	204.3	186.3	233.8	233.4	213.7	190.8	166.5	5.41e-06	0	1.67	3.61155	3	0.0859	742.413	2.13758	0.00158553	119.302
EGTLKDIQTK	Abcc9	P70170-2;E9PUE8;P70170;P70170-3	P70170 [890-899]	P70170_K894	[R].EGTLKDIQTK.[D]	2xTMT6plex [N-Term;K10];1xdiGlyTMT [K5]			P70170	-0.43	-0.07	0.39	-0.68	0.22	-0.114	0.596439	-0.351838	0.0144257	0.324225	-0.569528	0.101965	-0.0961502	0.582265	1xdiGlyTMT [K5];2xTMT6plex [N-Term;K10]		ATP catabolic process;ATP metabolic process;catabolic process;cation transport;cellular catabolic process;cellular metabolic process;cellular nitrogen compound catabolic process;cellular nitrogen compound metabolic process;cellular potassium ion transport;cellular process;defense response;defense response to virus;establishment of localization;heterocycle catabolic process;heterocycle metabolic p…	active transmembrane transporter activity;adenyl nucleotide binding;adenyl ribonucleotide binding;ATP binding;ATPase activity;ATPase activity, coupled;ATPase activity, coupled to movement of substances;ATPase activity, coupled to transmembrane movement of substances;binding;catalytic activity;hydrolase activity;hydrolase activity, acting on acid anhydrides;hydrolase activity, acting on acid anhyd…	cation channel complex;cell part;contractile fiber part;cytoplasmic part;intracellular part;ion channel complex;macromolecular complex;membrane;membrane part;organelle part;plasma membrane;plasma membrane part;potassium channel complex;protein complex;sarcolemma;sarcomere;voltage-gated potassium channel complex	ABC transporters	69	73.2	107.2	113.8	82	118.4	129.5	77.6	109.1	106.5	0.0403887	0.00310144	0.236	1.61572	3	0.3519	645.394	7.19955	0.00464168	104.199
MKELSSLK	Abcc9	P70170-2;E9PUE8;P70170;P70170-3	P70170 [521-528]	P70170_K522	[R].MKELSSLK.[T]	2xTMT6plex [N-Term;K8];1xdiGlyTMT [K2]			P70170	0	-0.27	0.07	-0.1	-0.28	-0.116	0.174407	0.078162	-0.185574	0.00422477	0.0104717	-0.398035	-0.0981502	0.321717	1xdiGlyTMT [K2];2xTMT6plex [N-Term;K8]		ATP catabolic process;ATP metabolic process;catabolic process;cation transport;cellular catabolic process;cellular metabolic process;cellular nitrogen compound catabolic process;cellular nitrogen compound metabolic process;cellular potassium ion transport;cellular process;defense response;defense response to virus;establishment of localization;heterocycle catabolic process;heterocycle metabolic p…	active transmembrane transporter activity;adenyl nucleotide binding;adenyl ribonucleotide binding;ATP binding;ATPase activity;ATPase activity, coupled;ATPase activity, coupled to movement of substances;ATPase activity, coupled to transmembrane movement of substances;binding;catalytic activity;hydrolase activity;hydrolase activity, acting on acid anhydrides;hydrolase activity, acting on acid anhyd…	cation channel complex;cell part;contractile fiber part;cytoplasmic part;intracellular part;ion channel complex;macromolecular complex;membrane;membrane part;organelle part;plasma membrane;plasma membrane part;potassium channel complex;protein complex;sarcolemma;sarcomere;voltage-gated potassium channel complex	ABC transporters	325.8	468.4	494.7	459.2	512.8	591.7	582	519.6	508	350.7	0.000326732	0	0.99	2.7564	3	0.3913	579.689	-1.38803	-0.000803693	116.233
YENNLKPVLK	Abcc9	P70170-2;E9PUE8;P70170;P70170-3	P70170 [1318-1327]	P70170_K1323	[R].YENNLKPVLK.[H]	2xTMT6plex [N-Term;K10];1xdiGlyTMT [K6]			P70170	-0.08	0.03	0.02	-0.25	0.72	0.088	0.623713	-0.00183802	0.114426	-0.0457752	-0.139528	0.601965	0.10585	0.463047	1xdiGlyTMT [K6];2xTMT6plex [N-Term;K10]		ATP catabolic process;ATP metabolic process;catabolic process;cation transport;cellular catabolic process;cellular metabolic process;cellular nitrogen compound catabolic process;cellular nitrogen compound metabolic process;cellular potassium ion transport;cellular process;defense response;defense response to virus;establishment of localization;heterocycle catabolic process;heterocycle metabolic p…	active transmembrane transporter activity;adenyl nucleotide binding;adenyl ribonucleotide binding;ATP binding;ATPase activity;ATPase activity, coupled;ATPase activity, coupled to movement of substances;ATPase activity, coupled to transmembrane movement of substances;binding;catalytic activity;hydrolase activity;hydrolase activity, acting on acid anhydrides;hydrolase activity, acting on acid anhyd…	cation channel complex;cell part;contractile fiber part;cytoplasmic part;intracellular part;ion channel complex;macromolecular complex;membrane;membrane part;organelle part;plasma membrane;plasma membrane part;potassium channel complex;protein complex;sarcolemma;sarcomere;voltage-gated potassium channel complex	ABC transporters	108.1	147.1	119.5	136.3	117.7	131.3	142.3	115.1	103.6	143.3	0.000222704	0	1.055	2.33032	3	0.515	673.746	2.01639	0.00135718	123.133
DVLSGGEKQR	Abcd2	Q61285;P48410	Q61285 [608-617]	Q61285_K615	[K].DVLSGGEKQR.[MI]	1xTMT6plex [N-Term];1xdiGlyTMT [K8]			Q61285	-0.03	-0.31	-0.02	-0.25	0.09	-0.104	0.240269	0.169841	-0.116958	0.136841	-0.0523486	0.366701	0.100815	0.305747	1xdiGlyTMT [K8];1xTMT6plex [N-Term]		ATP catabolic process;ATP metabolic process;biological regulation;carboxylic acid catabolic process;carboxylic acid metabolic process;catabolic process;cellular catabolic process;cellular ketone metabolic process;cellular lipid catabolic process;cellular lipid metabolic process;cellular metabolic process;cellular nitrogen compound catabolic process;cellular nitrogen compound metabolic process;cel…	adenyl nucleotide binding;adenyl ribonucleotide binding;ATP binding;ATPase activity;binding;catalytic activity;hydrolase activity;hydrolase activity, acting on acid anhydrides;hydrolase activity, acting on acid anhydrides, in phosphorus-containing anhydrides;nucleoside-triphosphatase activity;nucleotide binding;purine nucleotide binding;purine ribonucleoside triphosphate binding;purine ribonucleo…	cell part;cytoplasmic part;integral to membrane;intracellular membrane-bounded organelle;intracellular organelle;intracellular organelle part;intracellular part;intrinsic to membrane;membrane;membrane part;membrane-bounded organelle;microbody;microbody membrane;microbody part;mitochondrion;organelle;organelle membrane;organelle part;peroxisomal membrane;peroxisomal part	ABC transporters;Peroxisome	31.4	44.1	54.6	49.3	38.9	42.3	50	40.3	55.5	49.5	0.00169914	0.000293234	0.705	1.76184	3	0.4489	554.317	-0.94735	-0.000524497	81.7124
MTIMEQKYEGEYR	Abcd3	A0A0G2JDI9;P55096	P55096 [254-266]	P55096_K260	[K].MTIMEQKYEGEYR.[Y]	1xTMT6plex [N-Term];1xdiGlyTMT [K7];1xOxidation [M1;M4]			P55096	0.3	-0.24	-0.1	-1.06	-0.65	-0.35	0.208391	0.284295	-0.197689	-0.00885209	-0.999998	-0.678654	-0.32018	0.238128	1xdiGlyTMT [K7];1xOxidation [M4];1xTMT6plex [N-Term]		carboxylic acid catabolic process;carboxylic acid metabolic process;catabolic process;cellular catabolic process;cellular component organization;cellular component organization at cellular level;cellular component organization or biogenesis;cellular component organization or biogenesis at cellular level;cellular ketone metabolic process;cellular lipid catabolic process;cellular lipid metabolic pr…	active transmembrane transporter activity;adenyl nucleotide binding;adenyl ribonucleotide binding;ATP binding;ATPase activity;ATPase activity, coupled;ATPase activity, coupled to movement of substances;ATPase activity, coupled to transmembrane movement of substances;binding;catalytic activity;hydrolase activity;hydrolase activity, acting on acid anhydrides;hydrolase activity, acting on acid anhyd…	cell part;cytoplasmic part;integral to membrane;intracellular membrane-bounded organelle;intracellular organelle;intracellular organelle lumen;intracellular organelle part;intracellular part;intrinsic to membrane;membrane;membrane part;membrane-bounded organelle;membrane-enclosed lumen;microbody;microbody lumen;microbody membrane;microbody part;mitochondrial inner membrane;mitochondrial membrane;…	ABC transporters;Peroxisome	22.3	39.5	41.9	39.6	41.7	42.9	48.6	22.3	52.6	28.2	0.1704	0.00787143	0.063	1.32089	3	0.3636	756.047	0.88008	0.000664791	103.738
MTIMEQKYEGEYR	Abcd3	A0A0G2JDI9;P55096	P55096 [254-266]	P55096_K260	[K].MTIMEQKYEGEYR.[Y]	1xTMT6plex [N-Term];1xdiGlyTMT [K7]			P55096	-1.14	-0.64	-0.42	-0.42	-0.04	-0.532	0.041784	-1.1557	-0.597689	-0.328852	-0.359998	-0.0686542	-0.50218	0.0521898	1xdiGlyTMT [K7];1xTMT6plex [N-Term]		carboxylic acid catabolic process;carboxylic acid metabolic process;catabolic process;cellular catabolic process;cellular component organization;cellular component organization at cellular level;cellular component organization or biogenesis;cellular component organization or biogenesis at cellular level;cellular ketone metabolic process;cellular lipid catabolic process;cellular lipid metabolic pr…	active transmembrane transporter activity;adenyl nucleotide binding;adenyl ribonucleotide binding;ATP binding;ATPase activity;ATPase activity, coupled;ATPase activity, coupled to movement of substances;ATPase activity, coupled to transmembrane movement of substances;binding;catalytic activity;hydrolase activity;hydrolase activity, acting on acid anhydrides;hydrolase activity, acting on acid anhyd…	cell part;cytoplasmic part;integral to membrane;intracellular membrane-bounded organelle;intracellular organelle;intracellular organelle lumen;intracellular organelle part;intracellular part;intrinsic to membrane;membrane;membrane part;membrane-bounded organelle;membrane-enclosed lumen;microbody;microbody lumen;microbody membrane;microbody part;mitochondrial inner membrane;mitochondrial membrane;…	ABC transporters;Peroxisome	116.6	75.8	103.6	74.2	110.6	91	110.4	79.4	100.7	82.4	0.000718006	0.00011559	0.854	2.81098	3	0.7046	750.715	0.606604	0.000454979	122.854
AAKGTVGSILDR	Abce1	P61222	P61222 [179-190]	P61222_K181	[K].AAKGTVGSILDR.[K]	1xTMT6plex [N-Term];1xdiGlyTMT [K3]			P61222	-0.06	0.35	0.27	0.14	0.4	0.22	0.056271	-0.103829	0.430012	0.214981	0.11503	0.546066	0.240452	0.104605	1xdiGlyTMT [K3];1xTMT6plex [N-Term]		ATP catabolic process;ATP metabolic process;catabolic process;cellular catabolic process;cellular metabolic process;cellular nitrogen compound catabolic process;cellular nitrogen compound metabolic process;cellular process;heterocycle catabolic process;heterocycle metabolic process;metabolic process;nitrogen compound metabolic process;nucleobase-containing compound catabolic process;nucleobase-co…	adenyl nucleotide binding;adenyl ribonucleotide binding;ATP binding;ATPase activity;binding;catalytic activity;electron carrier activity;hydrolase activity;hydrolase activity, acting on acid anhydrides;hydrolase activity, acting on acid anhydrides, in phosphorus-containing anhydrides;iron-sulfur cluster binding;metal cluster binding;nucleoside-triphosphatase activity;nucleotide binding;purine nuc…	cell part;cytoplasmic part;intracellular membrane-bounded organelle;intracellular organelle;intracellular part;membrane-bounded organelle;mitochondrion;organelle		45	62	52.2	74.2	56.8	75.4	63.4	67.2	47.3	52.4	0.077536	0.00376499	0.156	1.8513	3	0.3892	587.35	-3.84281	-0.0022545	112.613
AIIKPQYVDQIPKAAK	Abce1	P61222	P61222 [166-181]	P61222_K181	[K].AIIKPQYVDQIPKAAK.[G]	3xTMT6plex [N-Term;K4;K13];1xdiGlyTMT [K16]			P61222	-0.12	-0.2	0.16	0.3	0.32	0.092	0.439383	-0.163829	-0.119988	0.104981	0.27503	0.466066	0.112452	0.397171	1xdiGlyTMT [K16];3xTMT6plex [N-Term;K13];K4		ATP catabolic process;ATP metabolic process;catabolic process;cellular catabolic process;cellular metabolic process;cellular nitrogen compound catabolic process;cellular nitrogen compound metabolic process;cellular process;heterocycle catabolic process;heterocycle metabolic process;metabolic process;nitrogen compound metabolic process;nucleobase-containing compound catabolic process;nucleobase-co…	adenyl nucleotide binding;adenyl ribonucleotide binding;ATP binding;ATPase activity;binding;catalytic activity;electron carrier activity;hydrolase activity;hydrolase activity, acting on acid anhydrides;hydrolase activity, acting on acid anhydrides, in phosphorus-containing anhydrides;iron-sulfur cluster binding;metal cluster binding;nucleoside-triphosphatase activity;nucleotide binding;purine nuc…	cell part;cytoplasmic part;intracellular membrane-bounded organelle;intracellular organelle;intracellular part;membrane-bounded organelle;mitochondrion;organelle		85.4	112.3	100.7	97.6	104.6	129.2	91.4	107.7	95.9	101	0.000935831	0.00022243	0.808	2.74878	4	0.5018	704.192	1.05694	0.000743488	136.007
YCANAFKLHR	Abce1	P61222	P61222 [87-96]	P61222_K93	[R].YCANAFKLHR.[L]	1xTMT6plex [N-Term];1xCarbamidomethyl [C2];1xdiGlyTMT [K7]			P61222	0.28	-0.11	0.05	0.49	-0.59	0.024	0.902605	0.236171	-0.0299885	-0.00501882	0.46503	-0.443934	0.044452	0.784051	1xCarbamidomethyl [C2];1xdiGlyTMT [K7];1xTMT6plex [N-Term]		ATP catabolic process;ATP metabolic process;catabolic process;cellular catabolic process;cellular metabolic process;cellular nitrogen compound catabolic process;cellular nitrogen compound metabolic process;cellular process;heterocycle catabolic process;heterocycle metabolic process;metabolic process;nitrogen compound metabolic process;nucleobase-containing compound catabolic process;nucleobase-co…	adenyl nucleotide binding;adenyl ribonucleotide binding;ATP binding;ATPase activity;binding;catalytic activity;electron carrier activity;hydrolase activity;hydrolase activity, acting on acid anhydrides;hydrolase activity, acting on acid anhydrides, in phosphorus-containing anhydrides;iron-sulfur cluster binding;metal cluster binding;nucleoside-triphosphatase activity;nucleotide binding;purine nuc…	cell part;cytoplasmic part;intracellular membrane-bounded organelle;intracellular organelle;intracellular part;membrane-bounded organelle;mitochondrion;organelle		37.3	64.8	38.6	39.8	47.5	54.1	49.3	66.2	65.4	36.4	0.00179167	0.000293234	0.696	2.68096	4	0.6343	463.756	-0.834131	-0.000386204	103.771
LVDEEPQLTKR	Abcf2	Q99LE6	Q99LE6 [614-624]	Q99LE6_K623	[K].LVDEEPQLTKR.[T]	1xTMT6plex [N-Term];1xdiGlyTMT [K10]			Q99LE6	0.51	0.25	0.12	0.17	-0.02	0.206	0.078801	0.473151	0.183454	0.132674	0.1714	-0.200657	0.152004	0.228689	1xdiGlyTMT [K10];1xTMT6plex [N-Term]		ATP catabolic process;ATP metabolic process;catabolic process;cellular catabolic process;cellular metabolic process;cellular nitrogen compound catabolic process;cellular nitrogen compound metabolic process;cellular process;heterocycle catabolic process;heterocycle metabolic process;metabolic process;nitrogen compound metabolic process;nucleobase-containing compound catabolic process;nucleobase-co…	adenyl nucleotide binding;adenyl ribonucleotide binding;ATP binding;ATPase activity;binding;catalytic activity;hydrolase activity;hydrolase activity, acting on acid anhydrides;hydrolase activity, acting on acid anhydrides, in phosphorus-containing anhydrides;nucleoside-triphosphatase activity;nucleotide binding;purine nucleotide binding;purine ribonucleoside triphosphate binding;purine ribonucleo…	cell part;cytoplasmic part;intracellular membrane-bounded organelle;intracellular organelle;intracellular part;membrane-bounded organelle;mitochondrion;organelle		68.1	139	93.8	124.6	104.6	125.2	113.2	121.9	88.2	73.4	0.00138529	0.000293234	0.74	2.71137	3	0.3247	634.033	-3.87067	-0.00245154	109.76
TRLELEENQMKR	Abcf2	Q99LE6	Q99LE6 [321-332]	Q99LE6_K331	[K].TRLELEENQMKR.[F]	1xTMT6plex [N-Term];1xdiGlyTMT [K11]			Q99LE6	0.51	0.03	-0.07	-0.11	0.18	0.108	0.390532	0.473151	-0.0365455	-0.0573261	-0.1086	-0.0006574	0.0540044	0.637954	1xdiGlyTMT [K11];1xTMT6plex [N-Term]		ATP catabolic process;ATP metabolic process;catabolic process;cellular catabolic process;cellular metabolic process;cellular nitrogen compound catabolic process;cellular nitrogen compound metabolic process;cellular process;heterocycle catabolic process;heterocycle metabolic process;metabolic process;nitrogen compound metabolic process;nucleobase-containing compound catabolic process;nucleobase-co…	adenyl nucleotide binding;adenyl ribonucleotide binding;ATP binding;ATPase activity;binding;catalytic activity;hydrolase activity;hydrolase activity, acting on acid anhydrides;hydrolase activity, acting on acid anhydrides, in phosphorus-containing anhydrides;nucleoside-triphosphatase activity;nucleotide binding;purine nucleotide binding;purine ribonucleoside triphosphate binding;purine ribonucleo…	cell part;cytoplasmic part;intracellular membrane-bounded organelle;intracellular organelle;intracellular part;membrane-bounded organelle;mitochondrion;organelle		31.3	64.1	46.8	53.4	45.8	48	43.9	39.1	45.4	43.4	0.00128487	0.000293234	0.753	2.59806	4	0.5038	530.547	-1.065	-0.000564227	95.9141
YYTGNYDQYVKTR	Abcf2	Q99LE6	Q99LE6 [310-322]	Q99LE6_K320	[K].YYTGNYDQYVKTR.[L]	1xTMT6plex [N-Term];1xdiGlyTMT [K11]			Q99LE6	0.15	0.09	-0.1	-0.03	0.47	0.116	0.305373	0.113151	0.0234545	-0.0873261	-0.0285999	0.289343	0.0620044	0.398644	1xdiGlyTMT [K11];1xTMT6plex [N-Term]		ATP catabolic process;ATP metabolic process;catabolic process;cellular catabolic process;cellular metabolic process;cellular nitrogen compound catabolic process;cellular nitrogen compound metabolic process;cellular process;heterocycle catabolic process;heterocycle metabolic process;metabolic process;nitrogen compound metabolic process;nucleobase-containing compound catabolic process;nucleobase-co…	adenyl nucleotide binding;adenyl ribonucleotide binding;ATP binding;ATPase activity;binding;catalytic activity;hydrolase activity;hydrolase activity, acting on acid anhydrides;hydrolase activity, acting on acid anhydrides, in phosphorus-containing anhydrides;nucleoside-triphosphatase activity;nucleotide binding;purine nucleotide binding;purine ribonucleoside triphosphate binding;purine ribonucleo…	cell part;cytoplasmic part;intracellular membrane-bounded organelle;intracellular organelle;intracellular part;membrane-bounded organelle;mitochondrion;organelle		71.5	114	97.3	116	109	112.3	98.2	92.2	91.6	107	0.000134889	0	1.139	2.38298	3	0.5504	748.389	0.947924	0.000708779	110.139
AELDQLPGAQEKK	Abcg2	S4R2M4;Q7TMS5;S4R2E1	Q7TMS5 [347-359]	Q7TMS5_K358	[K].AELDQLPGAQEKK.[G]	2xTMT6plex [N-Term;K13];1xdiGlyTMT [K12]			Q7TMS5	-0.25	0	0.35	0.25	0.36	0.142	0.293523	-0.453193	-0.146572	0.392686	0.143485	0.0794665	0.00317438	0.983331	1xdiGlyTMT [K12];2xTMT6plex [N-Term;K13]		drug export;drug transport;embryonic process involved in female pregnancy;establishment of localization;multicellular organismal process;multicellular organismal reproductive process;reproductive process;response to acid;response to chemical stimulus;response to corticosteroid stimulus;response to endogenous stimulus;response to external stimulus;response to extracellular stimulus;response to fol…	active transmembrane transporter activity;adenyl nucleotide binding;adenyl ribonucleotide binding;ATP binding;ATPase activity;ATPase activity, coupled;ATPase activity, coupled to movement of substances;ATPase activity, coupled to transmembrane movement of substances;binding;catalytic activity;drug transmembrane transporter activity;hydrolase activity;hydrolase activity, acting on acid anhydrides;…	apical plasma membrane;cell part;integral to membrane;intracellular membrane-bounded organelle;intracellular organelle;intracellular part;intrinsic to membrane;membrane;membrane part;membrane-bounded organelle;nucleus;organelle;plasma membrane;plasma membrane part	ABC transporters;Bile secretion	67.7	81.5	78.1	87.5	87	122.1	69.1	79	86.3	93.1	0.000463156	0.00011559	0.93	2.85937	3	0.1049	743.434	0.308742	0.000229322	114.759
SCIDGNSGTSIQSLRPKSYVK	Abhd5	Q9DBL9;Q9DBL9-2	Q9DBL9 [300-320]	Q9DBL9_K316	[R].SCIDGNSGTSIQSLRPKSYVK.[T]	2xTMT6plex [N-Term;K21];1xCarbamidomethyl [C2];1xdiGlyTMT [K17]			Q9DBL9	-0.06	0.25	-0.06	0.23	0.46	0.164	0.176111	NaN	NaN	NaN	NaN	NaN	NaN	1	1xCarbamidomethyl [C2];1xdiGlyTMT [K17];2xTMT6plex [N-Term;K21]		biological regulation;biosynthetic process;carboxylic acid biosynthetic process;carboxylic acid metabolic process;cell differentiation;cellular biosynthetic process;cellular developmental process;cellular ketone metabolic process;cellular lipid metabolic process;cellular metabolic process;cellular process;developmental process;fatty acid metabolic process;glycerolipid biosynthetic process;glycero…	1-acylglycerol-3-phosphate O-acyltransferase activity;acylglycerol O-acyltransferase activity;catalytic activity;lysophosphatidic acid acyltransferase activity;lysophospholipid acyltransferase activity;O-acyltransferase activity;transferase activity;transferase activity, transferring acyl groups;transferase activity, transferring acyl groups other than amino-acyl groups	cell part;cytoplasmic part;cytosol;intracellular part;lipid particle		33.1	45.7	32.8	43.5	44.9	47.4	36.6	41.1	35.6	41.2	0.0206658	0.0017331	0.325	1.14914	4	0.1304	775.425	-3.069	-0.00237747	119.841
IKRPLLSQANR	Abra	Q8BUZ1	Q8BUZ1 [210-220]	Q8BUZ1_K211	[R].IKRPLLSQANR.[Y]	1xTMT6plex [N-Term];1xdiGlyTMT [K2]			Q8BUZ1	0.53	0.92	0.83	0.62	0.25	0.63	0.005934	0.101034	-0.093144	-0.308905	-0.162148	-1.06584	-0.3058	0.203039	1xdiGlyTMT [K2];1xTMT6plex [N-Term]		biological regulation;biosynthetic process;cellular biosynthetic process;cellular macromolecule biosynthetic process;cellular macromolecule metabolic process;cellular metabolic process;cellular nitrogen compound metabolic process;cellular process;establishment of localization;establishment of localization in cell;establishment of protein localization;intracellular protein transport;intracellular …	actin binding;binding;cytoskeletal protein binding;protein binding;protein binding transcription factor activity;transcription coactivator activity;transcription cofactor activity;transcription factor binding transcription factor activity	actin cytoskeleton;cell part;contractile fiber part;cytoplasmic part;cytoskeleton;intracellular non-membrane-bounded organelle;intracellular organelle;intracellular part;membrane;non-membrane-bounded organelle;organelle;organelle part;plasma membrane;sarcomere		51.4	106.6	53.5	113.1	48.9	95.6	56.4	83.2	76.2	76.4	0.140271	0.00591699	0.086	1.67946	4	0.3929	467.797	4.06453	0.0018983	98.3967
KCTNLVSELTK	Abra	Q8BUZ1	Q8BUZ1 [156-166]	Q8BUZ1_K156	[R].KCTNLVSELTK.[G]	2xTMT6plex [N-Term;K11];1xCarbamidomethyl [C2];1xdiGlyTMT [K1]			Q8BUZ1	0.22	1.18	0.77	0.88	0.69	0.748	0.008679	-0.208966	0.166856	-0.368905	0.0978518	-0.625838	-0.1878	0.270669	1xCarbamidomethyl [C2];1xdiGlyTMT [K1];2xTMT6plex [N-Term;K11]		biological regulation;biosynthetic process;cellular biosynthetic process;cellular macromolecule biosynthetic process;cellular macromolecule metabolic process;cellular metabolic process;cellular nitrogen compound metabolic process;cellular process;establishment of localization;establishment of localization in cell;establishment of protein localization;intracellular protein transport;intracellular …	actin binding;binding;cytoskeletal protein binding;protein binding;protein binding transcription factor activity;transcription coactivator activity;transcription cofactor activity;transcription factor binding transcription factor activity	actin cytoskeleton;cell part;contractile fiber part;cytoplasmic part;cytoskeleton;intracellular non-membrane-bounded organelle;intracellular organelle;intracellular part;membrane;non-membrane-bounded organelle;organelle;organelle part;plasma membrane;sarcomere		130.8	217.9	99	250.3	77.3	145.5	112.5	198.9	114.1	154.5	1.54e-06	0	1.877	3.67451	3	0.6649	698.745	0.578904	0.000404118	129.027
KYSQVDNLK	Abra	Q8BUZ1	Q8BUZ1 [232-240]	Q8BUZ1_K232	[R].KYSQVDNLK.[G]	2xTMT6plex [N-Term;K9];1xdiGlyTMT [K1]			Q8BUZ1	-0.25	1.72	0.85	0.83	1.09	0.848	0.056092	-0.678966	0.706856	-0.288905	0.0478518	-0.225838	-0.0878003	0.722172	1xdiGlyTMT [K1];2xTMT6plex [N-Term;K9]		biological regulation;biosynthetic process;cellular biosynthetic process;cellular macromolecule biosynthetic process;cellular macromolecule metabolic process;cellular metabolic process;cellular nitrogen compound metabolic process;cellular process;establishment of localization;establishment of localization in cell;establishment of protein localization;intracellular protein transport;intracellular …	actin binding;binding;cytoskeletal protein binding;protein binding;protein binding transcription factor activity;transcription coactivator activity;transcription cofactor activity;transcription factor binding transcription factor activity	actin cytoskeleton;cell part;contractile fiber part;cytoplasmic part;cytoskeleton;intracellular non-membrane-bounded organelle;intracellular organelle;intracellular part;membrane;non-membrane-bounded organelle;organelle;organelle part;plasma membrane;sarcomere		84.2	101.6	66.5	244.7	61.9	123	77.7	132.9	89.4	160.1	2.38e-05	0	1.426	2.38409	3	0.4454	632.71	-0.233661	-0.000147682	101.624
TVVSKAYER	Abra	Q8BUZ1	Q8BUZ1 [106-114]	Q8BUZ1_K110	[R].TVVSKAYER.[G]	1xTMT6plex [N-Term];1xdiGlyTMT [K5]			Q8BUZ1	0.31	1.57	1.08	0.56	0.51	0.806	0.02461	-0.118966	0.556856	-0.058905	-0.222148	-0.805838	-0.1298	0.582035	1xdiGlyTMT [K5];1xTMT6plex [N-Term]		biological regulation;biosynthetic process;cellular biosynthetic process;cellular macromolecule biosynthetic process;cellular macromolecule metabolic process;cellular metabolic process;cellular nitrogen compound metabolic process;cellular process;establishment of localization;establishment of localization in cell;establishment of protein localization;intracellular protein transport;intracellular …	actin binding;binding;cytoskeletal protein binding;protein binding;protein binding transcription factor activity;transcription coactivator activity;transcription cofactor activity;transcription factor binding transcription factor activity	actin cytoskeleton;cell part;contractile fiber part;cytoplasmic part;cytoskeleton;intracellular non-membrane-bounded organelle;intracellular organelle;intracellular part;membrane;non-membrane-bounded organelle;organelle;organelle part;plasma membrane;sarcomere		50.2	89.2	40.4	134.1	35.8	83.7	47.5	67.2	64.9	77.5	0.0547721	0.00335526	0.198	1.56052	3	0.3205	542.316	-5.69768	-0.00308613	86.647
YSETLNCKAHR	Abra	Q8BUZ1	Q8BUZ1 [221-231]	Q8BUZ1_K228	[R].YSETLNCKAHR.[K]	1xTMT6plex [N-Term];1xCarbamidomethyl [C7];1xdiGlyTMT [K8]			Q8BUZ1	0.41	0.79	0.02	-0.17	1.82	0.574	0.178874	-0.0189664	-0.223144	-1.1189	-0.952148	0.504162	-0.3618	0.295238	1xCarbamidomethyl [C7];1xdiGlyTMT [K8];1xTMT6plex [N-Term]		biological regulation;biosynthetic process;cellular biosynthetic process;cellular macromolecule biosynthetic process;cellular macromolecule metabolic process;cellular metabolic process;cellular nitrogen compound metabolic process;cellular process;establishment of localization;establishment of localization in cell;establishment of protein localization;intracellular protein transport;intracellular …	actin binding;binding;cytoskeletal protein binding;protein binding;protein binding transcription factor activity;transcription coactivator activity;transcription cofactor activity;transcription factor binding transcription factor activity	actin cytoskeleton;cell part;contractile fiber part;cytoplasmic part;cytoskeleton;intracellular non-membrane-bounded organelle;intracellular organelle;intracellular part;membrane;non-membrane-bounded organelle;organelle;organelle part;plasma membrane;sarcomere		17.7	33.8	29.3	56.6	26	29.1	24.1	20.6	16.3	48.6	0.0014596	0.000293234	0.731	2.5917	4	0.583	488.51	-2.56855	-0.00125282	78.7283
DYKQVTASCR	Abtb1	Q99LJ2	Q99LJ2 [87-96]	Q99LJ2_K89	[R].DYKQVTASCR.[R]	1xTMT6plex [N-Term];1xCarbamidomethyl [C9];1xdiGlyTMT [K3]			Q99LJ2	1.59	2.41	1.61	1.72	1.63	1.792	0.000329	NaN	NaN	NaN	NaN	NaN	NaN	1	1xCarbamidomethyl [C9];1xdiGlyTMT [K3];1xTMT6plex [N-Term]			binding;nucleic acid binding;RNA binding;translation elongation factor activity;translation factor activity, nucleic acid binding	cell part;cytoplasm;intracellular non-membrane-bounded organelle;intracellular organelle;intracellular organelle part;intracellular part;membrane;non-membrane-bounded organelle;nuclear part;nucleolus;organelle;organelle part;plasma membrane		11.2	48.4	12.3	72.9	15.6	52.7	12.3	38.9	16.1	41.8	0.00552914	0.000534216	0.515	1.92785	3	0.456	600.655	2.02564	0.00121535	78.9759
KHNFTPLAR	Acaa2	Q8BWT1	Q8BWT1 [270-278]	Q8BWT1_K270	[K].KHNFTPLAR.[V]	1xTMT6plex [N-Term];1xdiGlyTMT [K1]			Q8BWT1	-0.33	-0.01	0.25	0.37	-0.35	-0.014	0.92852	-0.0382586	0.126948	0.469125	0.689831	0.0918133	0.267892	0.117701	1xdiGlyTMT [K1];1xTMT6plex [N-Term]		biological regulation;carboxylic acid metabolic process;cellular ketone metabolic process;cellular lipid metabolic process;cellular metabolic process;cellular process;fatty acid metabolic process;lipid metabolic process;metabolic process;monocarboxylic acid metabolic process;negative regulation of apoptosis;negative regulation of biological process;negative regulation of cell death;negative regul…	acetyl-CoA C-acyltransferase activity;C-acyltransferase activity;catalytic activity;transferase activity;transferase activity, transferring acyl groups;transferase activity, transferring acyl groups other than amino-acyl groups	cell part;cytoplasmic part;intracellular organelle part;intracellular part;membrane;mitochondrial inner membrane;mitochondrial membrane;mitochondrial part;organelle inner membrane;organelle membrane;organelle part	Benzoate degradation;Fatty acid elongation in mitochondria;Fatty acid metabolism;Valine, leucine and isoleucine degradation	81.3	92.5	83.5	92.8	84.8	111	76.1	94.6	117.3	77.6	0.0157227	0.00167627	0.363	1.44041	4	0.1042	414.749	0.251883	0.000104278	89.3019
ACTSLYSEEDSKSLR	Acacb	E9Q4Z2	E9Q4Z2 [1392-1406]	E9Q4Z2_K1403	[K].ACTSLYSEEDSKSLR.[E]	1xTMT6plex [N-Term];1xCarbamidomethyl [C2];1xdiGlyTMT [K12]			E9Q4Z2	-0.09	0.28	0.03	-0.4	0.34	0.032	0.822693	-0.0697615	0.310906	0.0770254	-0.335615	0.32131	0.060773	0.648351	1xCarbamidomethyl [C2];1xdiGlyTMT [K12];1xTMT6plex [N-Term]		acetyl-CoA metabolic process;biosynthetic process;carboxylic acid biosynthetic process;carboxylic acid metabolic process;cellular biosynthetic process;cellular component assembly;cellular component organization;cellular component organization or biogenesis;cellular ketone metabolic process;cellular lipid metabolic process;cellular metabolic process;cellular process;coenzyme metabolic process;cofa…	acetyl-CoA carboxylase activity;adenyl nucleotide binding;adenyl ribonucleotide binding;ATP binding;binding;biotin carboxylase activity;catalytic activity;cation binding;CoA carboxylase activity;ion binding;ligase activity;ligase activity, forming carbon-carbon bonds;ligase activity, forming carbon-nitrogen bonds;metal ion binding;nucleotide binding;purine nucleotide binding;purine ribonucleoside…	cell part;cytoplasmic part;intracellular membrane-bounded organelle;intracellular organelle;intracellular part;membrane-bounded organelle;mitochondrion;organelle	Fatty acid biosynthesis;Insulin signaling pathway;Propanoate metabolism;Pyruvate metabolism	53.8	72.7	62.3	84.2	60.6	67.9	75.9	55.3	59.6	63.6	0.00088856	0.00022243	0.817	2.47575	3	0.5726	773.394	-1.45309	-0.00112284	100.978
AFGKTVAHIQTVQHK	Acadl	P51174	P51174 [319-333]	P51174_K322	[K].AFGKTVAHIQTVQHK.[L]	2xTMT6plex [N-Term;K15];1xdiGlyTMT [K4]			P51174	-0.1	0.18	-0.34	0.25	-0.84	-0.17	0.438306	0.160453	0.186966	-0.0928608	0.531908	-0.36438	0.0844173	0.603394	1xdiGlyTMT [K4];2xTMT6plex [N-Term;K15]		amine catabolic process;amine metabolic process;betaine catabolic process;betaine metabolic process;biological regulation;carboxylic acid catabolic process;carboxylic acid metabolic process;carnitine catabolic process;carnitine metabolic process;carnitine metabolic process, CoA-linked;catabolic process;cellular amine metabolic process;cellular amino acid catabolic process;cellular amino acid meta…	acyl-CoA dehydrogenase activity;acyl-CoA oxidase activity;binding;carboxylic acid binding;catalytic activity;coenzyme binding;cofactor binding;fatty acid binding;fatty-acyl-CoA binding;flavin adenine dinucleotide binding;lipid binding;long-chain-acyl-CoA dehydrogenase activity;monocarboxylic acid binding;oxidoreductase activity;oxidoreductase activity, acting on the CH-CH group of donors;oxidored…	cell part;cytoplasmic part;intracellular membrane-bounded organelle;intracellular organelle;intracellular organelle lumen;intracellular organelle part;intracellular part;membrane;membrane-bounded organelle;membrane-enclosed lumen;mitochondrial matrix;mitochondrial membrane;mitochondrial part;mitochondrion;organelle;organelle lumen;organelle membrane;organelle part	Fatty acid metabolism;PPAR signaling pathway	46.7	62.4	50.1	63.4	53.1	46.1	53.9	61.3	55.3	26	5.63e-05	0	1.284	3.74742	5	0.6613	494.097	0.774822	0.000382213	109.856
AGKQGLLGINIAEK	Acadl	P51174	P51174 [93-106]	P51174_K95	[K].AGKQGLLGINIAEK.[H]	2xTMT6plex [N-Term;K14];1xdiGlyTMT [K3]			P51174	-0.18	0.1	0.34	0.04	-0.39	-0.018	0.892049	0.0804528	0.106966	0.587139	0.321908	0.0856203	0.236417	0.0743879	1xdiGlyTMT [K3];2xTMT6plex [N-Term;K14]		amine catabolic process;amine metabolic process;betaine catabolic process;betaine metabolic process;biological regulation;carboxylic acid catabolic process;carboxylic acid metabolic process;carnitine catabolic process;carnitine metabolic process;carnitine metabolic process, CoA-linked;catabolic process;cellular amine metabolic process;cellular amino acid catabolic process;cellular amino acid meta…	acyl-CoA dehydrogenase activity;acyl-CoA oxidase activity;binding;carboxylic acid binding;catalytic activity;coenzyme binding;cofactor binding;fatty acid binding;fatty-acyl-CoA binding;flavin adenine dinucleotide binding;lipid binding;long-chain-acyl-CoA dehydrogenase activity;monocarboxylic acid binding;oxidoreductase activity;oxidoreductase activity, acting on the CH-CH group of donors;oxidored…	cell part;cytoplasmic part;intracellular membrane-bounded organelle;intracellular organelle;intracellular organelle lumen;intracellular organelle part;intracellular part;membrane;membrane-bounded organelle;membrane-enclosed lumen;mitochondrial matrix;mitochondrial membrane;mitochondrial part;mitochondrion;organelle;organelle lumen;organelle membrane;organelle part	Fatty acid metabolism;PPAR signaling pathway	101.3	128.3	97.7	117.3	92.8	129.7	104.3	103.2	148.3	95.3	3.51e-06	0	1.741	3.87248	3	0.5788	738.458	0.289893	0.000213879	142.694
LAELKTHICVTR	Acadl	P51174	P51174 [334-345]	P51174_K338	[K].LAELKTHICVTR.[A]	1xTMT6plex [N-Term];1xCarbamidomethyl [C9];1xdiGlyTMT [K5]			P51174	-0.16	-0.05	-0.05	0.07	-0.51	-0.14	0.231766	0.100453	-0.0430338	0.197139	0.351908	-0.0343797	0.114417	0.198354	1xCarbamidomethyl [C9];1xdiGlyTMT [K5];1xTMT6plex [N-Term]		amine catabolic process;amine metabolic process;betaine catabolic process;betaine metabolic process;biological regulation;carboxylic acid catabolic process;carboxylic acid metabolic process;carnitine catabolic process;carnitine metabolic process;carnitine metabolic process, CoA-linked;catabolic process;cellular amine metabolic process;cellular amino acid catabolic process;cellular amino acid meta…	acyl-CoA dehydrogenase activity;acyl-CoA oxidase activity;binding;carboxylic acid binding;catalytic activity;coenzyme binding;cofactor binding;fatty acid binding;fatty-acyl-CoA binding;flavin adenine dinucleotide binding;lipid binding;long-chain-acyl-CoA dehydrogenase activity;monocarboxylic acid binding;oxidoreductase activity;oxidoreductase activity, acting on the CH-CH group of donors;oxidored…	cell part;cytoplasmic part;intracellular membrane-bounded organelle;intracellular organelle;intracellular organelle lumen;intracellular organelle part;intracellular part;membrane;membrane-bounded organelle;membrane-enclosed lumen;mitochondrial matrix;mitochondrial membrane;mitochondrial part;mitochondrion;organelle;organelle lumen;organelle membrane;organelle part	Fatty acid metabolism;PPAR signaling pathway	83.8	107.8	66.2	71.3	71.7	76.3	85	85.4	90.8	53.5	0.071917	0.00376499	0.165	1.71135	4	0.3567	504.047	-1.00412	-0.000505365	125.915
GKELTGLGNALK	Acadvl	P50544;B1AR28	P50544 [482-493]	P50544_K483	[K].GKELTGLGNALK.[N]	2xTMT6plex [N-Term;K12];1xdiGlyTMT [K2]			P50544	0.33	-0.01	-0.17	-0.19	-1.49	-0.306	0.379914	0.318561	0.0539409	0.0312835	0.0566162	-1.1688	-0.141679	0.617555	1xdiGlyTMT [K2];2xTMT6plex [N-Term;K12]		biological regulation;carboxylic acid catabolic process;carboxylic acid metabolic process;catabolic process;cellular catabolic process;cellular ketone metabolic process;cellular lipid catabolic process;cellular lipid metabolic process;cellular metabolic process;cellular process;fatty acid beta-oxidation;fatty acid beta-oxidation using acyl-CoA dehydrogenase;fatty acid catabolic process;fatty acid…	acyl-CoA dehydrogenase activity;binding;catalytic activity;coenzyme binding;cofactor binding;flavin adenine dinucleotide binding;oxidoreductase activity;oxidoreductase activity, acting on the CH-CH group of donors	cell part;cytoplasmic part;intracellular membrane-bounded organelle;intracellular non-membrane-bounded organelle;intracellular organelle;intracellular organelle part;intracellular part;membrane;membrane-bounded organelle;mitochondrial inner membrane;mitochondrial membrane;mitochondrial nucleoid;mitochondrial part;mitochondrion;non-membrane-bounded organelle;nucleoid;organelle;organelle inner memb…	Fatty acid metabolism	235.3	424.7	280.7	311.9	312.4	306.6	290.4	245	368.9	110.6	2.09e-07	0	2.205	3.84318	3	0.599	668.081	0.379747	0.000253446	127.196
IHNFGVIQEKLAR	Acadvl	P50544;B1AR28	P50544 [374-386]	P50544_K383	[K].IHNFGVIQEKLAR.[M]	1xTMT6plex [N-Term];1xdiGlyTMT [K10]			P50544	0	0.18	-0.27	0.25	-0.65	-0.098	0.583776	-0.0114387	0.243941	-0.0687165	0.496616	-0.328795	0.0663213	0.662394	1xdiGlyTMT [K10];1xTMT6plex [N-Term]		biological regulation;carboxylic acid catabolic process;carboxylic acid metabolic process;catabolic process;cellular catabolic process;cellular ketone metabolic process;cellular lipid catabolic process;cellular lipid metabolic process;cellular metabolic process;cellular process;fatty acid beta-oxidation;fatty acid beta-oxidation using acyl-CoA dehydrogenase;fatty acid catabolic process;fatty acid…	acyl-CoA dehydrogenase activity;binding;catalytic activity;coenzyme binding;cofactor binding;flavin adenine dinucleotide binding;oxidoreductase activity;oxidoreductase activity, acting on the CH-CH group of donors	cell part;cytoplasmic part;intracellular membrane-bounded organelle;intracellular non-membrane-bounded organelle;intracellular organelle;intracellular organelle part;intracellular part;membrane;membrane-bounded organelle;mitochondrial inner membrane;mitochondrial membrane;mitochondrial nucleoid;mitochondrial part;mitochondrion;non-membrane-bounded organelle;nucleoid;organelle;organelle inner memb…	Fatty acid metabolism	88.6	126.8	74.4	94.5	91.5	83.6	95.9	109.1	111.3	59.8	0.000625266	0.00011559	0.878	3.54641	4	0.5549	525.064	1.04018	0.000545377	130.461
KGIVNEQFLLQR	Acadvl	P50544;B1AR28	P50544 [557-568]	P50544_K557	[K].KGIVNEQFLLQR.[L]	1xTMT6plex [N-Term];1xdiGlyTMT [K1]			P50544	-0.11	-0.09	0.09	-0.18	-0.53	-0.164	0.182349	-0.121439	-0.0260592	0.291283	0.0666162	-0.208795	0.000321327	0.997201	1xdiGlyTMT [K1];1xTMT6plex [N-Term]		biological regulation;carboxylic acid catabolic process;carboxylic acid metabolic process;catabolic process;cellular catabolic process;cellular ketone metabolic process;cellular lipid catabolic process;cellular lipid metabolic process;cellular metabolic process;cellular process;fatty acid beta-oxidation;fatty acid beta-oxidation using acyl-CoA dehydrogenase;fatty acid catabolic process;fatty acid…	acyl-CoA dehydrogenase activity;binding;catalytic activity;coenzyme binding;cofactor binding;flavin adenine dinucleotide binding;oxidoreductase activity;oxidoreductase activity, acting on the CH-CH group of donors	cell part;cytoplasmic part;intracellular membrane-bounded organelle;intracellular non-membrane-bounded organelle;intracellular organelle;intracellular organelle part;intracellular part;membrane;membrane-bounded organelle;mitochondrial inner membrane;mitochondrial membrane;mitochondrial nucleoid;mitochondrial part;mitochondrion;non-membrane-bounded organelle;nucleoid;organelle;organelle inner memb…	Fatty acid metabolism	109.3	145.1	116.1	122.2	119.5	139.9	115	97.4	135.5	78.7	0.000109312	0	1.174	2.28083	3	0.3596	673.069	-2.01175	-0.0013527	132.848
SLIAKAVDHATNR	Acadvl	P50544;B1AR28	P50544 [355-367]	P50544_K359	[K].SLIAKAVDHATNR.[T]	1xTMT6plex [N-Term];1xdiGlyTMT [K5]			P50544	-0.32	0.05	-0.38	0.15	-0.16	-0.132	0.267418	-0.331439	0.113941	-0.178716	0.396616	0.161205	0.0323213	0.814509	1xdiGlyTMT [K5];1xTMT6plex [N-Term]		biological regulation;carboxylic acid catabolic process;carboxylic acid metabolic process;catabolic process;cellular catabolic process;cellular ketone metabolic process;cellular lipid catabolic process;cellular lipid metabolic process;cellular metabolic process;cellular process;fatty acid beta-oxidation;fatty acid beta-oxidation using acyl-CoA dehydrogenase;fatty acid catabolic process;fatty acid…	acyl-CoA dehydrogenase activity;binding;catalytic activity;coenzyme binding;cofactor binding;flavin adenine dinucleotide binding;oxidoreductase activity;oxidoreductase activity, acting on the CH-CH group of donors	cell part;cytoplasmic part;intracellular membrane-bounded organelle;intracellular non-membrane-bounded organelle;intracellular organelle;intracellular organelle part;intracellular part;membrane;membrane-bounded organelle;mitochondrial inner membrane;mitochondrial membrane;mitochondrial nucleoid;mitochondrial part;mitochondrion;non-membrane-bounded organelle;nucleoid;organelle;organelle inner memb…	Fatty acid metabolism	38.6	44.4	40.8	47.1	36.2	30.7	28.9	30.7	42.1	31.7	0.000810337	0.00011559	0.833	3.19157	4	0.4639	492.791	2.03696	0.00100225	121.894
LFVALQGCMDKGK	Acadvl	P50544;B1AR28	P50544 [471-483]	P50544_K481	[R].LFVALQGCMDKGK.[E]	2xTMT6plex [N-Term;K13];1xCarbamidomethyl [C8];1xdiGlyTMT [K11]			P50544	-0.15	0.01	-0.35	0.03	-0.02	-0.096	0.246749	-0.161439	0.0739409	-0.148716	0.276616	0.301205	0.0683213	0.529591	1xCarbamidomethyl [C8];1xdiGlyTMT [K11];2xTMT6plex [N-Term;K13]		biological regulation;carboxylic acid catabolic process;carboxylic acid metabolic process;catabolic process;cellular catabolic process;cellular ketone metabolic process;cellular lipid catabolic process;cellular lipid metabolic process;cellular metabolic process;cellular process;fatty acid beta-oxidation;fatty acid beta-oxidation using acyl-CoA dehydrogenase;fatty acid catabolic process;fatty acid…	acyl-CoA dehydrogenase activity;binding;catalytic activity;coenzyme binding;cofactor binding;flavin adenine dinucleotide binding;oxidoreductase activity;oxidoreductase activity, acting on the CH-CH group of donors	cell part;cytoplasmic part;intracellular membrane-bounded organelle;intracellular non-membrane-bounded organelle;intracellular organelle;intracellular organelle part;intracellular part;membrane;membrane-bounded organelle;mitochondrial inner membrane;mitochondrial membrane;mitochondrial nucleoid;mitochondrial part;mitochondrion;non-membrane-bounded organelle;nucleoid;organelle;organelle inner memb…	Fatty acid metabolism	173	223.1	214.5	241.4	183.4	158.2	174.5	170.4	185.8	154.2	2.91e-05	0	1.393	3.36192	3	0.0982	756.764	-1.98162	-0.00149829	156.574
SSAIPSPCGKYYTLNGSK	Acadvl	P50544;B1AR28	P50544 [231-248]	P50544_K240	[R].SSAIPSPCGKYYTLNGSK.[I]	2xTMT6plex [N-Term;K18];1xCarbamidomethyl [C8];1xdiGlyTMT [K10]			P50544	0.21	-0.23	-0.04	-0.12	-1.3	-0.296	0.320499	0.198561	-0.166059	0.161283	0.126616	-0.978795	-0.131679	0.584024	1xCarbamidomethyl [C8];1xdiGlyTMT [K10];2xTMT6plex [N-Term;K18]		biological regulation;carboxylic acid catabolic process;carboxylic acid metabolic process;catabolic process;cellular catabolic process;cellular ketone metabolic process;cellular lipid catabolic process;cellular lipid metabolic process;cellular metabolic process;cellular process;fatty acid beta-oxidation;fatty acid beta-oxidation using acyl-CoA dehydrogenase;fatty acid catabolic process;fatty acid…	acyl-CoA dehydrogenase activity;binding;catalytic activity;coenzyme binding;cofactor binding;flavin adenine dinucleotide binding;oxidoreductase activity;oxidoreductase activity, acting on the CH-CH group of donors	cell part;cytoplasmic part;intracellular membrane-bounded organelle;intracellular non-membrane-bounded organelle;intracellular organelle;intracellular organelle part;intracellular part;membrane;membrane-bounded organelle;mitochondrial inner membrane;mitochondrial membrane;mitochondrial nucleoid;mitochondrial part;mitochondrion;non-membrane-bounded organelle;nucleoid;organelle;organelle inner memb…	Fatty acid metabolism	28	46.5	30.4	28.9	31.3	33.6	34.5	30.5	25	8.5	9.87e-05	0	1.191	2.71939	3	0.4044	911.162	0.938493	0.000854488	124.441
RVDFSKVPK	Acat1	Q8QZT1	Q8QZT1 [255-263]	Q8QZT1_K260	[K].RVDFSKVPK.[L]	2xTMT6plex [N-Term;K9];1xdiGlyTMT [K6]			Q8QZT1	-0.36	-0.02	0.25	0.05	-0.39	-0.094	0.487554	-0.251206	0.0541469	0.392841	0.270295	0.0015941	0.0935342	0.449619	1xdiGlyTMT [K6];2xTMT6plex [N-Term;K9]		adipose tissue development;anatomical structure development;brain development;cellular component assembly;cellular component organization;cellular component organization or biogenesis;developmental process;liver development;macromolecular complex assembly;macromolecular complex subunit organization;metanephric proximal convoluted tubule development;organ development;protein complex assembly;prote…	acetyl-CoA C-acetyltransferase activity;acetyl-CoA C-acyltransferase activity;acetyltransferase activity;binding;C-acetyltransferase activity;C-acyltransferase activity;catalytic activity;cation binding;coenzyme binding;cofactor binding;ion binding;metal ion binding;transferase activity;transferase activity, transferring acyl groups;transferase activity, transferring acyl groups other than amino-…	cell part;cytoplasmic part;intracellular organelle lumen;intracellular organelle part;intracellular part;membrane;membrane-enclosed lumen;mitochondrial inner membrane;mitochondrial matrix;mitochondrial membrane;mitochondrial part;organelle inner membrane;organelle lumen;organelle membrane;organelle part	Benzoate degradation;Butanoate metabolism;Carbon fixation pathways in prokaryotes;Fatty acid metabolism;Glyoxylate and dicarboxylate metabolism;Lysine degradation;Propanoate metabolism;Pyruvate metabolism;Synthesis and degradation of ketone bodies;Terpenoid backbone biosynthesis;Tryptophan metabolism;Two-component system;Valine, leucine and isoleucine degradation	57.5	64.1	55.4	61.2	52.2	68.5	58.9	58.3	65.4	42	0.0795109	0.00383865	0.153	2.03571	4	0.3824	470.045	0.994394	0.000466659	109.357
EKIRQDADSVITVR	Acbd3	Q8BMP6	Q8BMP6 [382-395]	Q8BMP6_K383	[K].EKIRQDADSVITVR.[R]	1xTMT6plex [N-Term];1xdiGlyTMT [K2]			Q8BMP6	0.29	0.49	0.54	0.08	0.35	0.35	0.012596	0.211771	0.347199	0.544212	-0.0637235	0.156632	0.239218	0.0769512	1xdiGlyTMT [K2];1xTMT6plex [N-Term]		biosynthetic process;establishment of localization;lipid biosynthetic process;lipid metabolic process;metabolic process;primary metabolic process;steroid biosynthetic process;steroid metabolic process;transport	binding;carboxylic acid binding;coenzyme binding;cofactor binding;fatty acid binding;fatty-acyl-CoA binding;lipid binding;monocarboxylic acid binding	cell part;cytoplasmic part;Golgi apparatus part;Golgi membrane;integral to membrane;intracellular membrane-bounded organelle;intracellular organelle;intracellular organelle part;intracellular part;intrinsic to membrane;membrane;membrane part;membrane-bounded organelle;mitochondrion;organelle;organelle membrane;organelle part		34.5	60.3	44	69.2	42.4	67.9	54.1	54.9	49.5	53	0.000160473	0	1.11	3.41169	4	0.5894	551.324	5.87153	0.00323266	105.808
CKSQFTITPGSEQIR	Aco2	Q99KI0	Q99KI0 [410-424]	Q99KI0_K411	[K].CKSQFTITPGSEQIR.[A]	1xTMT6plex [N-Term];1xCarbamidomethyl [C1];1xdiGlyTMT [K2]			Q99KI0	-1.1	-0.19	-0.29	-0.09	-0.17	-0.368	0.118648	-0.978769	-0.107047	-0.162556	0.0916922	0.00518	-0.2303	0.297052	1xCarbamidomethyl [C1];1xdiGlyTMT [K2];1xTMT6plex [N-Term]		acetyl-CoA catabolic process;acetyl-CoA metabolic process;carboxylic acid metabolic process;catabolic process;cellular catabolic process;cellular ketone metabolic process;cellular metabolic process;cellular process;citrate metabolic process;coenzyme catabolic process;coenzyme metabolic process;cofactor catabolic process;cofactor metabolic process;isocitrate metabolic process;metabolic process;org…	3 iron, 4 sulfur cluster binding;4 iron, 4 sulfur cluster binding;aconitate hydratase activity;binding;carbon-oxygen lyase activity;catalytic activity;cation binding;citrate hydro-lyase (cis-aconitate-forming) activity;hydro-lyase activity;ion binding;iron ion binding;iron-sulfur cluster binding;isocitrate hydro-lyase (cis-aconitate-forming) activity;lyase activity;metal cluster binding;metal ion…	cell part;cytoplasmic part;intracellular membrane-bounded organelle;intracellular organelle;intracellular part;membrane-bounded organelle;mitochondrion;nucleus;organelle	Carbon fixation pathways in prokaryotes;Citrate cycle (TCA cycle);Glyoxylate and dicarboxylate metabolism	120.4	80.6	70.3	68.9	60.8	54.7	55	49.5	59.6	44.7	4.18e-05	0	1.333	4.12957	3	0.6731	775.417	-3.10992	-0.0024094	111.422
DFAPGKPLK	Aco2	Q99KI0	Q99KI0 [731-739]	Q99KI0_K736	[K].DFAPGKPLK.[C]	2xTMT6plex [N-Term;K9];1xdiGlyTMT [K6]			Q99KI0	0.17	-0.05	-0.1	-0.43	-1.09	-0.3	0.243649	0.291231	0.0329527	0.0274441	-0.248308	-0.91482	-0.1623	0.475997	1xdiGlyTMT [K6];2xTMT6plex [N-Term;K9]		acetyl-CoA catabolic process;acetyl-CoA metabolic process;carboxylic acid metabolic process;catabolic process;cellular catabolic process;cellular ketone metabolic process;cellular metabolic process;cellular process;citrate metabolic process;coenzyme catabolic process;coenzyme metabolic process;cofactor catabolic process;cofactor metabolic process;isocitrate metabolic process;metabolic process;org…	3 iron, 4 sulfur cluster binding;4 iron, 4 sulfur cluster binding;aconitate hydratase activity;binding;carbon-oxygen lyase activity;catalytic activity;cation binding;citrate hydro-lyase (cis-aconitate-forming) activity;hydro-lyase activity;ion binding;iron ion binding;iron-sulfur cluster binding;isocitrate hydro-lyase (cis-aconitate-forming) activity;lyase activity;metal cluster binding;metal ion…	cell part;cytoplasmic part;intracellular membrane-bounded organelle;intracellular organelle;intracellular part;membrane-bounded organelle;mitochondrion;nucleus;organelle	Carbon fixation pathways in prokaryotes;Citrate cycle (TCA cycle);Glyoxylate and dicarboxylate metabolism	444.8	717.5	634.5	682.6	671.1	692.1	756	539.5	605.3	238.9	0.00176023	0.000293234	0.699	2.98122	3	0.3792	592.031	-2.8753	-0.00170034	110.929
DFAPGKPLKCVIK	Aco2	Q99KI0	Q99KI0 [731-743]	Q99KI0_K736	[K].DFAPGKPLKCVIK.[H]	3xTMT6plex [N-Term;K9;K13];1xCarbamidomethyl [C10];1xdiGlyTMT [K6]			Q99KI0	0.18	-0.09	0.23	-0.28	-0.38	-0.068	0.60428	0.301231	-0.00704725	0.357444	-0.0983078	-0.20482	0.0696999	0.563711	1xCarbamidomethyl [C10];1xdiGlyTMT [K6];3xTMT6plex [N-Term;K13];K9		acetyl-CoA catabolic process;acetyl-CoA metabolic process;carboxylic acid metabolic process;catabolic process;cellular catabolic process;cellular ketone metabolic process;cellular metabolic process;cellular process;citrate metabolic process;coenzyme catabolic process;coenzyme metabolic process;cofactor catabolic process;cofactor metabolic process;isocitrate metabolic process;metabolic process;org…	3 iron, 4 sulfur cluster binding;4 iron, 4 sulfur cluster binding;aconitate hydratase activity;binding;carbon-oxygen lyase activity;catalytic activity;cation binding;citrate hydro-lyase (cis-aconitate-forming) activity;hydro-lyase activity;ion binding;iron ion binding;iron-sulfur cluster binding;isocitrate hydro-lyase (cis-aconitate-forming) activity;lyase activity;metal cluster binding;metal ion…	cell part;cytoplasmic part;intracellular membrane-bounded organelle;intracellular organelle;intracellular part;membrane-bounded organelle;mitochondrion;nucleus;organelle	Carbon fixation pathways in prokaryotes;Citrate cycle (TCA cycle);Glyoxylate and dicarboxylate metabolism	135.5	220.9	161.4	169.4	136.8	176.8	179.5	142.3	165.3	107.1	0.00457898	0.000466067	0.544	1.9128	4	0.0942	626.635	-1.84035	-0.00115184	133.82
KGEKNTIVTSYNR	Aco2	Q99KI0	Q99KI0 [462-474]	Q99KI0_K465	[K].KGEKNTIVTSYNR.[N]	2xTMT6plex [N-Term;K1];1xdiGlyTMT [K4]			Q99KI0	0.22	-0.23	0.06	-0.14	0.67	0.116	0.506283	0.341231	-0.147047	0.187444	0.0416922	0.84518	0.2537	0.20649	1xdiGlyTMT [K4];2xTMT6plex [N-Term;K1]		acetyl-CoA catabolic process;acetyl-CoA metabolic process;carboxylic acid metabolic process;catabolic process;cellular catabolic process;cellular ketone metabolic process;cellular metabolic process;cellular process;citrate metabolic process;coenzyme catabolic process;coenzyme metabolic process;cofactor catabolic process;cofactor metabolic process;isocitrate metabolic process;metabolic process;org…	3 iron, 4 sulfur cluster binding;4 iron, 4 sulfur cluster binding;aconitate hydratase activity;binding;carbon-oxygen lyase activity;catalytic activity;cation binding;citrate hydro-lyase (cis-aconitate-forming) activity;hydro-lyase activity;ion binding;iron ion binding;iron-sulfur cluster binding;isocitrate hydro-lyase (cis-aconitate-forming) activity;lyase activity;metal cluster binding;metal ion…	cell part;cytoplasmic part;intracellular membrane-bounded organelle;intracellular organelle;intracellular part;membrane-bounded organelle;mitochondrion;nucleus;organelle	Carbon fixation pathways in prokaryotes;Citrate cycle (TCA cycle);Glyoxylate and dicarboxylate metabolism	39.9	66.5	36.2	34.3	39.5	45.4	42	36.5	38.9	51.9	0.0290236	0.00226708	0.279	1.88806	4	0.1905	578.591	3.98564	0.00230303	89.6702
AKVAMSHFEPSEYIR	Aco2	Q99KI0	Q99KI0 [30-44]	Q99KI0_K31	[R].AKVAMSHFEPSEYIR.[Y]	1xTMT6plex [N-Term];1xdiGlyTMT [K2]			Q99KI0	-0.19	0.08	0	0	-0.03	-0.028	0.562767	-0.0687693	0.162953	0.127444	0.181692	0.14518	0.1097	0.0735658	1xdiGlyTMT [K2];1xTMT6plex [N-Term]		acetyl-CoA catabolic process;acetyl-CoA metabolic process;carboxylic acid metabolic process;catabolic process;cellular catabolic process;cellular ketone metabolic process;cellular metabolic process;cellular process;citrate metabolic process;coenzyme catabolic process;coenzyme metabolic process;cofactor catabolic process;cofactor metabolic process;isocitrate metabolic process;metabolic process;org…	3 iron, 4 sulfur cluster binding;4 iron, 4 sulfur cluster binding;aconitate hydratase activity;binding;carbon-oxygen lyase activity;catalytic activity;cation binding;citrate hydro-lyase (cis-aconitate-forming) activity;hydro-lyase activity;ion binding;iron ion binding;iron-sulfur cluster binding;isocitrate hydro-lyase (cis-aconitate-forming) activity;lyase activity;metal cluster binding;metal ion…	cell part;cytoplasmic part;intracellular membrane-bounded organelle;intracellular organelle;intracellular part;membrane-bounded organelle;mitochondrion;nucleus;organelle	Carbon fixation pathways in prokaryotes;Citrate cycle (TCA cycle);Glyoxylate and dicarboxylate metabolism	84.5	106.1	63.7	75.3	81.9	90.5	93.2	89.2	86.5	71.3	0.00087334	0.00022243	0.82	3.4087	4	0.5982	585.064	-3.85735	-0.00225389	126.365
SAAVAKQALAHGLK	Aco2	Q99KI0	Q99KI0 [396-409]	Q99KI0_K401	[R].SAAVAKQALAHGLK.[C]	2xTMT6plex [N-Term;K14];1xdiGlyTMT [K6]			Q99KI0	-0.58	-0.22	-0.23	-0.31	-0.65	-0.398	0.01177	-0.458769	-0.137047	-0.102556	-0.128308	-0.47482	-0.2603	0.0369534	1xdiGlyTMT [K6];2xTMT6plex [N-Term;K14]		acetyl-CoA catabolic process;acetyl-CoA metabolic process;carboxylic acid metabolic process;catabolic process;cellular catabolic process;cellular ketone metabolic process;cellular metabolic process;cellular process;citrate metabolic process;coenzyme catabolic process;coenzyme metabolic process;cofactor catabolic process;cofactor metabolic process;isocitrate metabolic process;metabolic process;org…	3 iron, 4 sulfur cluster binding;4 iron, 4 sulfur cluster binding;aconitate hydratase activity;binding;carbon-oxygen lyase activity;catalytic activity;cation binding;citrate hydro-lyase (cis-aconitate-forming) activity;hydro-lyase activity;ion binding;iron ion binding;iron-sulfur cluster binding;isocitrate hydro-lyase (cis-aconitate-forming) activity;lyase activity;metal cluster binding;metal ion…	cell part;cytoplasmic part;intracellular membrane-bounded organelle;intracellular organelle;intracellular part;membrane-bounded organelle;mitochondrion;nucleus;organelle	Carbon fixation pathways in prokaryotes;Citrate cycle (TCA cycle);Glyoxylate and dicarboxylate metabolism	95.6	91.5	91.7	87.7	94.4	88.5	80.9	62.5	77.6	41.5	4.76e-06	0	1.691	3.45827	3	0.7139	722.784	2.57898	0.00186231	123.327
YDLLEKNINIVR	Aco2	Q99KI0	Q99KI0 [45-56]	Q99KI0_K50	[R].YDLLEKNINIVR.[K]	1xTMT6plex [N-Term];1xdiGlyTMT [K6]			Q99KI0	-0.53	-0.07	-0.36	0.03	-0.29	-0.244	0.072482	-0.408769	0.0129527	-0.232556	0.211692	-0.11482	-0.1063	0.370885	1xdiGlyTMT [K6];1xTMT6plex [N-Term]		acetyl-CoA catabolic process;acetyl-CoA metabolic process;carboxylic acid metabolic process;catabolic process;cellular catabolic process;cellular ketone metabolic process;cellular metabolic process;cellular process;citrate metabolic process;coenzyme catabolic process;coenzyme metabolic process;cofactor catabolic process;cofactor metabolic process;isocitrate metabolic process;metabolic process;org…	3 iron, 4 sulfur cluster binding;4 iron, 4 sulfur cluster binding;aconitate hydratase activity;binding;carbon-oxygen lyase activity;catalytic activity;cation binding;citrate hydro-lyase (cis-aconitate-forming) activity;hydro-lyase activity;ion binding;iron ion binding;iron-sulfur cluster binding;isocitrate hydro-lyase (cis-aconitate-forming) activity;lyase activity;metal cluster binding;metal ion…	cell part;cytoplasmic part;intracellular membrane-bounded organelle;intracellular organelle;intracellular part;membrane-bounded organelle;mitochondrion;nucleus;organelle	Carbon fixation pathways in prokaryotes;Citrate cycle (TCA cycle);Glyoxylate and dicarboxylate metabolism	236	234.5	212.7	226.6	220.5	189.3	226.8	221.9	234.8	160.9	0.000105436	0	1.18	3.11451	3	0.5884	688.074	1.1513	0.000791404	145.109
YLQMKAK	Acot7	Q91V12-3;E9PYH2;Q91V12-4;Q91V12;Q91V12-2	E9PYH2 [369-375]	E9PYH2_K373	[R].YLQMKAK.[R]	2xTMT6plex [N-Term;K7];1xdiGlyTMT [K5]			E9PYH2	-0.85	0.01	-0.31	-0.7	-0.4	-0.45	0.040757	-1.13676	-0.0710717	-0.418016	-1.06195	-0.310456	-0.599651	0.0473659	1xdiGlyTMT [K5];2xTMT6plex [N-Term;K7]		carboxylic acid catabolic process;carboxylic acid metabolic process;catabolic process;cellular catabolic process;cellular ketone metabolic process;cellular lipid catabolic process;cellular lipid metabolic process;cellular metabolic process;cellular process;fatty acid catabolic process;fatty acid metabolic process;lipid catabolic process;lipid metabolic process;metabolic process;monocarboxylic aci…	acyl-CoA thioesterase activity;catalytic activity;CoA hydrolase activity;hydrolase activity;hydrolase activity, acting on ester bonds;palmitoyl-CoA hydrolase activity;thiolester hydrolase activity	cell body;cell part;cell projection;cytoplasmic part;cytosol;intracellular part;neuron projection	Biosynthesis of unsaturated fatty acids	284.6	225.7	347.6	389.9	317.6	281.6	344.3	203.1	318.2	202.1	0.0376425	0.0028774	0.245	1.58912	3	0.1195	561.682	5.32268	0.00298606	108.277
AKIELLGSYDPQK	Acp1	Q561M1;Q9D358-2;Q9D358	Q561M1 [112-124]	Q561M1_K113	[K].AKIELLGSYDPQK.[Q]	2xTMT6plex [N-Term;K13];1xdiGlyTMT [K2]			Q561M1	-0.23	0.13	0.1	0.07	-0.14	-0.014	0.855056	-0.214122	0.0306497	-0.0067149	0.0897247	-0.285767	-0.0772461	0.349914	1xdiGlyTMT [K2];2xTMT6plex [N-Term;K13]		cellular macromolecule metabolic process;cellular metabolic process;cellular process;cellular protein metabolic process;dephosphorylation;macromolecule metabolic process;macromolecule modification;metabolic process;peptidyl-tyrosine dephosphorylation;phosphate-containing compound metabolic process;phosphorus metabolic process;primary metabolic process;protein dephosphorylation;protein metabolic p…	acid phosphatase activity;catalytic activity;hydrolase activity;hydrolase activity, acting on ester bonds;non-membrane spanning protein tyrosine phosphatase activity;phosphatase activity;phosphoprotein phosphatase activity;phosphoric ester hydrolase activity;protein tyrosine phosphatase activity	cell part;cytoplasm;intracellular part	Riboflavin metabolism	137	167.3	129.7	158.4	120.1	141.5	132.3	132.9	148	112.8	2.01e-06	0	1.833	3.48048	3	0.6092	755.115	1.97642	0.0014911	139.335
CCKAFLEK	Acp1	Q561M1;Q9D358-2;Q9D358	Q561M1 [149-156]	Q561M1_K151	[R].CCKAFLEK.[T]	2xTMT6plex [N-Term;K8];2xCarbamidomethyl [C1;C2];1xdiGlyTMT [K3]			Q561M1	0.06	0.11	-0.02	-0.07	0.08	0.032	0.391976	0.0758777	0.0106497	-0.126715	-0.0502753	-0.0657675	-0.0312461	0.417163	1xdiGlyTMT [K3];2xCarbamidomethyl [C1;2xTMT6plex [N-Term;C2];K8]		cellular macromolecule metabolic process;cellular metabolic process;cellular process;cellular protein metabolic process;dephosphorylation;macromolecule metabolic process;macromolecule modification;metabolic process;peptidyl-tyrosine dephosphorylation;phosphate-containing compound metabolic process;phosphorus metabolic process;primary metabolic process;protein dephosphorylation;protein metabolic p…	acid phosphatase activity;catalytic activity;hydrolase activity;hydrolase activity, acting on ester bonds;non-membrane spanning protein tyrosine phosphatase activity;phosphatase activity;phosphoprotein phosphatase activity;phosphoric ester hydrolase activity;protein tyrosine phosphatase activity	cell part;cytoplasm;intracellular part	Riboflavin metabolism	65.1	97.3	66	79.7	83.7	90.8	87.7	80.4	75.2	66.7	0.00590535	0.000534216	0.505	1.39205	3	0.2662	619.682	-1.59893	-0.000989755	113.651
AKLLLEGVENK	Acsl1	D3Z041;P41216	D3Z041 [207-217]	D3Z041_K208	[K].AKLLLEGVENK.[L]	2xTMT6plex [N-Term;K11];1xdiGlyTMT [K2]			D3Z041	-0.06	0.19	0	0.31	-0.06	0.076	0.364404	0.0196783	0.270012	0.178891	0.510864	0.273916	0.250672	0.0347082	1xdiGlyTMT [K2];2xTMT6plex [N-Term;K11]		adiponectin-mediated signaling pathway;biological regulation;cell surface receptor linked signaling pathway;cellular process;cellular response to chemical stimulus;cellular response to cytokine stimulus;cellular response to organic substance;cellular response to stimulus;cytokine-mediated signaling pathway;positive regulation of catalytic activity;positive regulation of kinase activity;positive r…	catalytic activity	cell part;cytoplasmic part;intracellular membrane-bounded organelle;intracellular organelle;intracellular part;membrane-bounded organelle;mitochondrion;organelle		216.3	297.9	187.1	239	282.5	310.8	203.8	241.8	290.1	234.6	3.96e-07	0	2.1	4.25538	3	0.5704	672.421	0.309104	0.00020764	140.446
ALKPPCDLSMQSVEIAGTTDGIRR	Acsl1	D3Z041;P41216;D3Z457;D3YVF6	D3Z041 [50-73]	D3Z041_K52	[K].ALKPPCDLSMQSVEIAGTTDGIRR.[S]	1xTMT6plex [N-Term];1xCarbamidomethyl [C6];1xdiGlyTMT [K3]			D3Z041	-0.18	-0.2	0.24	-0.57	-0.36	-0.214	0.183746	-0.100322	-0.119988	0.418891	-0.369136	-0.0260842	-0.0393278	0.774469	1xCarbamidomethyl [C6];1xdiGlyTMT [K3];1xTMT6plex [N-Term]		adiponectin-mediated signaling pathway;biological regulation;cell surface receptor linked signaling pathway;cellular process;cellular response to chemical stimulus;cellular response to cytokine stimulus;cellular response to organic substance;cellular response to stimulus;cytokine-mediated signaling pathway;positive regulation of catalytic activity;positive regulation of kinase activity;positive r…	catalytic activity	cell part;cytoplasmic part;intracellular membrane-bounded organelle;intracellular organelle;intracellular part;membrane-bounded organelle;mitochondrion;organelle		53.4	67.5	55.4	53.7	48.9	63.8	71.1	45.9	56	36.8	3e-06	0	1.767	4.0814	4	0.674	797.677	-2.78736	-0.00222131	139.126
GEGEVCVKGANVFK	Acsl1	D3Z041;P41216	D3Z041 [505-518]	D3Z041_K512	[K].GEGEVCVKGANVFK.[G]	2xTMT6plex [N-Term;K14];1xCarbamidomethyl [C6];1xdiGlyTMT [K8]			D3Z041	-0.09	0.1	0.22	0.63	0.1	0.192	0.185502	-0.0103217	0.180012	0.398891	0.830864	0.433916	0.366672	0.0600944	1xCarbamidomethyl [C6];1xdiGlyTMT [K8];2xTMT6plex [N-Term;K14]		adiponectin-mediated signaling pathway;biological regulation;cell surface receptor linked signaling pathway;cellular process;cellular response to chemical stimulus;cellular response to cytokine stimulus;cellular response to organic substance;cellular response to stimulus;cytokine-mediated signaling pathway;positive regulation of catalytic activity;positive regulation of kinase activity;positive r…	catalytic activity	cell part;cytoplasmic part;intracellular membrane-bounded organelle;intracellular organelle;intracellular part;membrane-bounded organelle;mitochondrion;organelle		120.9	162.8	126.4	151.7	117.9	151.1	110.7	164.2	130.2	117.2	0.000535116	0.00011559	0.905	2.44404	4	0.3484	574.576	4.43419	0.00254442	120.542
IQSSLGGKVR	Acsl1	D3Z041;P41216	D3Z041 [421-430]	D3Z041_K428	[K].IQSSLGGKVR.[L]	1xTMT6plex [N-Term];1xdiGlyTMT [K8]			D3Z041	-0.98	-0.08	-0.26	-0.59	-0.16	-0.414	0.067198	-0.900322	1.151e-05	-0.0811091	-0.389136	0.173916	-0.239328	0.273566	1xdiGlyTMT [K8];1xTMT6plex [N-Term]		adiponectin-mediated signaling pathway;biological regulation;cell surface receptor linked signaling pathway;cellular process;cellular response to chemical stimulus;cellular response to cytokine stimulus;cellular response to organic substance;cellular response to stimulus;cytokine-mediated signaling pathway;positive regulation of catalytic activity;positive regulation of kinase activity;positive r…	catalytic activity	cell part;cytoplasmic part;intracellular membrane-bounded organelle;intracellular organelle;intracellular part;membrane-bounded organelle;mitochondrion;organelle		104.9	76.5	149.9	158.4	106.4	97.7	149.5	95.4	133.9	100.7	0.0181448	0.0017331	0.343	1.57972	3	0.2975	539.667	1.22453	0.000660018	98.8615
LAQGEYIAPEKIENIYLR	Acsl1	D3Z041;P41216;F6WNZ2	D3Z041 [563-580]	D3Z041_K573	[K].LAQGEYIAPEKIENIYLR.[S]	1xTMT6plex [N-Term];1xdiGlyTMT [K11]			D3Z041	-0.13	0.16	-0.2	0.16	-0.08	-0.018	0.82242	-0.0503217	0.240012	-0.0211091	0.360864	0.253916	0.156672	0.126613	1xdiGlyTMT [K11];1xTMT6plex [N-Term]		adiponectin-mediated signaling pathway;biological regulation;cell surface receptor linked signaling pathway;cellular process;cellular response to chemical stimulus;cellular response to cytokine stimulus;cellular response to organic substance;cellular response to stimulus;cytokine-mediated signaling pathway;positive regulation of catalytic activity;positive regulation of kinase activity;positive r…	catalytic activity	cell part;cytoplasmic part;intracellular membrane-bounded organelle;intracellular organelle;intracellular part;membrane-bounded organelle;mitochondrion;organelle		43.1	56.3	40.6	50.8	46.8	44.9	42	45.1	52.4	41.7	0.000747553	0.00011559	0.847	1.79905	3	0.45	898.183	9.74663	0.00874762	158.224
LGKEAGLKPFEQVK	Acsl1	D3Z041;P41216	D3Z041 [642-655]	D3Z041_K644	[K].LGKEAGLKPFEQVK.[G]	3xTMT6plex [N-Term;K8;K14];1xdiGlyTMT [K3]			D3Z041	0.26	-0.03	0.03	-0.34	-0.4	-0.096	0.476208	0.339678	0.0500115	0.208891	-0.139136	-0.0660842	0.0786722	0.421049	1xdiGlyTMT [K3];3xTMT6plex [N-Term;K14];K8		adiponectin-mediated signaling pathway;biological regulation;cell surface receptor linked signaling pathway;cellular process;cellular response to chemical stimulus;cellular response to cytokine stimulus;cellular response to organic substance;cellular response to stimulus;cytokine-mediated signaling pathway;positive regulation of catalytic activity;positive regulation of kinase activity;positive r…	catalytic activity	cell part;cytoplasmic part;intracellular membrane-bounded organelle;intracellular organelle;intracellular part;membrane-bounded organelle;mitochondrion;organelle		189	323.5	261.9	286.3	294.7	330.4	300.4	227.3	339.1	215.8	0.000326732	0	0.99	3.78099	4	0.5714	644.401	1.45776	0.000938282	132.983
TAEALDKDGWLHTGDIGK	Acsl1	D3Z041;P41216	D3Z041 [527-544]	D3Z041_K533	[R].TAEALDKDGWLHTGDIGK.[W]	2xTMT6plex [N-Term;K18];1xdiGlyTMT [K7]			D3Z041	0.09	0.11	0	-0.17	-0.32	-0.058	0.518695	0.169678	0.190012	0.178891	0.0308644	0.0139158	0.116672	0.0394182	1xdiGlyTMT [K7];2xTMT6plex [N-Term;K18]		adiponectin-mediated signaling pathway;biological regulation;cell surface receptor linked signaling pathway;cellular process;cellular response to chemical stimulus;cellular response to cytokine stimulus;cellular response to organic substance;cellular response to stimulus;cytokine-mediated signaling pathway;positive regulation of catalytic activity;positive regulation of kinase activity;positive r…	catalytic activity	cell part;cytoplasmic part;intracellular membrane-bounded organelle;intracellular organelle;intracellular part;membrane-bounded organelle;mitochondrion;organelle		122.1	186.9	131.8	159.3	147.9	162.6	175.4	149.2	168.7	113.8	0.000106073	0	1.179	3.56274	4	0.5871	682.879	2.11059	0.00143968	135.967
VFMYAKNK	Acsl3	D3Z4I4;Q9CZW4	Q9CZW4 [91-98]	Q9CZW4_K96	[K].VFMYAKNK.[F]	2xTMT6plex [N-Term;K8];1xdiGlyTMT [K6]			Q9CZW4	1.19	0.36	0.4	1.2	0.62	0.754	0.015264	1.24561	0.355836	0.422609	1.38805	0.198826	0.722187	0.0428224	1xdiGlyTMT [K6];2xTMT6plex [N-Term;K8]		anatomical structure development;biological regulation;biosynthetic process;brain development;carboxylic acid biosynthetic process;carboxylic acid metabolic process;cellular biosynthetic process;cellular component assembly;cellular component organization;cellular component organization or biogenesis;cellular ketone metabolic process;cellular lipid metabolic process;cellular metabolic process;cell…	adenyl nucleotide binding;adenyl ribonucleotide binding;ATP binding;binding;catalytic activity;fatty acid ligase activity;ligase activity;ligase activity, forming carbon-sulfur bonds;long-chain fatty acid-CoA ligase activity;nucleotide binding;purine nucleotide binding;purine ribonucleoside triphosphate binding;purine ribonucleotide binding;ribonucleotide binding	cell part;cytoplasmic part;endoplasmic reticulum membrane;endoplasmic reticulum part;Golgi apparatus;integral to membrane;intracellular membrane-bounded organelle;intracellular organelle;intracellular organelle part;intracellular part;intrinsic to membrane;lipid particle;membrane;membrane part;membrane-bounded organelle;microbody;microbody membrane;microbody part;mitochondrial membrane;mitochondr…	Adipocytokine signaling pathway;Fatty acid metabolism;Peroxisome;PPAR signaling pathway	406	1328.3	774.1	1112.5	807.7	1174.5	966	2122.5	480.1	619.4	0.00731165	0.000534216	0.473	3.1756	3	0.0692	601.358	-1.16175	-0.000697848	117.785
NHYLKDIER	Acsl4	Q9QUJ7;Q9QUJ7-2	Q9QUJ7 [698-706]	Q9QUJ7_K702	[K].NHYLKDIER.[M]	1xTMT6plex [N-Term];1xdiGlyTMT [K5]			Q9QUJ7	0.02	0.37	-0.4	0.39	1.2	0.316	0.296837	-0.173183	0.445611	-0.61456	0.428285	0.914709	0.200172	0.495151	1xdiGlyTMT [K5];1xTMT6plex [N-Term]		acylglycerol metabolic process;anatomical structure development;biological regulation;biosynthetic process;carboxylic acid transport;cellular lipid metabolic process;cellular metabolic process;cellular process;dendritic spine development;developmental process;embryonic process involved in female pregnancy;establishment of localization;fatty acid transport;glycerol ether metabolic process;glycerol…	acid-thiol ligase activity;adenyl nucleotide binding;adenyl ribonucleotide binding;arachidonate-CoA ligase activity;ATP binding;binding;catalytic activity;fatty acid ligase activity;ligase activity;ligase activity, forming carbon-sulfur bonds;long-chain fatty acid-CoA ligase activity;nucleotide binding;purine nucleotide binding;purine ribonucleoside triphosphate binding;purine ribonucleotide bind…	cell body;cell part;cytoplasmic part;endoplasmic reticulum membrane;endoplasmic reticulum part;integral to membrane;intracellular membrane-bounded organelle;intracellular organelle;intracellular organelle part;intracellular part;intrinsic to membrane;lipid particle;membrane;membrane part;membrane-bounded organelle;microbody;microbody membrane;microbody part;mitochondrial membrane;mitochondrial ou…	Adipocytokine signaling pathway;Fatty acid metabolism;Peroxisome;PPAR signaling pathway	32.1	46.7	47.5	68.7	58.2	48.7	38.2	48.1	30.8	59.5	0.00359415	0.000377193	0.582	1.98876	4	0.3568	440.752	-0.648866	-0.000285499	94.1474
IGYSSPLTLSDQSSKIK	Acsl4	Q9QUJ7;Q9QUJ7-2	Q9QUJ7 [340-356]	Q9QUJ7_K354	[R].IGYSSPLTLSDQSSKIK.[K]	2xTMT6plex [N-Term;K17];1xdiGlyTMT [K15]			Q9QUJ7	0.13	0.08	0.24	0.13	0.29	0.174	0.01121	-0.0631834	0.155611	0.0254402	0.168285	0.004709	0.0581723	0.264601	1xdiGlyTMT [K15];2xTMT6plex [N-Term;K17]		acylglycerol metabolic process;anatomical structure development;biological regulation;biosynthetic process;carboxylic acid transport;cellular lipid metabolic process;cellular metabolic process;cellular process;dendritic spine development;developmental process;embryonic process involved in female pregnancy;establishment of localization;fatty acid transport;glycerol ether metabolic process;glycerol…	acid-thiol ligase activity;adenyl nucleotide binding;adenyl ribonucleotide binding;arachidonate-CoA ligase activity;ATP binding;binding;catalytic activity;fatty acid ligase activity;ligase activity;ligase activity, forming carbon-sulfur bonds;long-chain fatty acid-CoA ligase activity;nucleotide binding;purine nucleotide binding;purine ribonucleoside triphosphate binding;purine ribonucleotide bind…	cell body;cell part;cytoplasmic part;endoplasmic reticulum membrane;endoplasmic reticulum part;integral to membrane;intracellular membrane-bounded organelle;intracellular organelle;intracellular organelle part;intracellular part;intrinsic to membrane;lipid particle;membrane;membrane part;membrane-bounded organelle;microbody;microbody membrane;microbody part;mitochondrial membrane;mitochondrial ou…	Adipocytokine signaling pathway;Fatty acid metabolism;Peroxisome;PPAR signaling pathway	46.6	73	66.7	78.9	74.2	96.3	75.4	79.2	76.7	78.6	0.00317053	0.000377193	0.602	1.67642	3	0.1548	875.839	-2.16826	-0.00189759	139.047
GEGEICVKGPNVFK	Acsl6	Q91WC3-2;Q5F2C5;Q91WC3;Q5ICG5;Q8R1X1	Q8R1X1 [529-542]	Q8R1X1_K536	[K].GEGEICVKGPNVFK.[G]	2xTMT6plex [N-Term;K14];1xCarbamidomethyl [C6];1xdiGlyTMT [K8]			Q8R1X1	0.8	0.09	0.17	0.24	-0.44	0.172	0.433006	0.980189	0.10537	0.312841	0.39808	-0.491175	0.261061	0.3335	1xCarbamidomethyl [C6];1xdiGlyTMT [K8];2xTMT6plex [N-Term;K14]		cell proliferation;neural precursor cell proliferation;neuroblast proliferation	catalytic activity;fatty acid ligase activity;ligase activity;ligase activity, forming carbon-sulfur bonds;long-chain fatty acid-CoA ligase activity	cell part;cytoplasmic part;intracellular membrane-bounded organelle;intracellular organelle;intracellular part;membrane-bounded organelle;mitochondrion;organelle	Adipocytokine signaling pathway;Fatty acid metabolism;Peroxisome;PPAR signaling pathway	420.6	1049.5	586.2	698.3	657.6	814	688.3	780.1	665.7	412.3	3.87e-06	0	1.725	4.37495	3	0.476	779.107	0.265282	0.000206505	127.552
YSVWIGGSILASLSTFQQMWITKQEYDEAGPSIVHR	Acta1	P68134	P68134 [339-374]	P68134_K361	[K].YSVWIGGSILASLSTFQQMWITKQEYDEAGPSIVHR.[K]	1xTMT6plex [N-Term];1xdiGlyTMT [K23]			P68134	-0.64	-0.13	-0.38	0.05	-0.66	-0.352	0.065189	-0.753156	-0.0805152	-0.327169	0.0209096	-0.704175	-0.368821	0.0793918	1xdiGlyTMT [K23];1xTMT6plex [N-Term]		actin cytoskeleton organization;actin filament organization;actin filament-based process;anatomical structure development;cell development;cell growth;cellular component organization;cellular component organization at cellular level;cellular component organization or biogenesis;cellular component organization or biogenesis at cellular level;cellular developmental process;cellular process;cytoskel…	adenyl nucleotide binding;adenyl ribonucleotide binding;ATP binding;binding;nucleotide binding;purine nucleotide binding;purine ribonucleoside triphosphate binding;purine ribonucleotide binding;ribonucleotide binding	actin filament;actin filament bundle;actomyosin;cell part;contractile fiber part;cytoplasmic part;cytoskeletal part;intracellular organelle part;intracellular part;macromolecular complex;organelle part;protein complex;stress fiber;striated muscle thin filament		118.3	108.9	113.7	116.4	110.1	93	140.7	139.7	187.2	99.7	0.00013012	0	1.145	4.03597	5	0.1188	934.901	13.7998	0.0128902	162.279
KDLYANNVMSGGTTMYPGIADR	Acta1	P68134	P68134 [293-314]	P68134_K293	[R].KDLYANNVMSGGTTMYPGIADR.[M]	1xTMT6plex [N-Term];1xdiGlyTMT [K1];1xOxidation [M9;M15]			P68134	0.17	0.03	0.08	0.08	-0.58	-0.044	0.762318	0.0568435	0.0794848	0.132831	0.0509096	-0.624175	-0.0608212	0.689619	1xdiGlyTMT [K1];1xOxidation [M];1xTMT6plex [N-Term]		actin cytoskeleton organization;actin filament organization;actin filament-based process;anatomical structure development;cell development;cell growth;cellular component organization;cellular component organization at cellular level;cellular component organization or biogenesis;cellular component organization or biogenesis at cellular level;cellular developmental process;cellular process;cytoskel…	adenyl nucleotide binding;adenyl ribonucleotide binding;ATP binding;binding;nucleotide binding;purine nucleotide binding;purine ribonucleoside triphosphate binding;purine ribonucleotide binding;ribonucleotide binding	actin filament;actin filament bundle;actomyosin;cell part;contractile fiber part;cytoplasmic part;cytoskeletal part;intracellular organelle part;intracellular part;macromolecular complex;organelle part;protein complex;stress fiber;striated muscle thin filament		234.8	379.5	310	353.4	377.5	438.4	331.3	334.8	343.2	193.4	3.87e-10	0	3.24	6.62962	4	0.3499	741.374	-2.36624	-0.00175248	122.287
KDLYANNVMSGGTTMYPGIADR	Acta1	P68134	P68134 [293-314]	P68134_K293	[R].KDLYANNVMSGGTTMYPGIADR.[M]	1xTMT6plex [N-Term];1xdiGlyTMT [K1]			P68134	-0.82	0.28	-0.28	-0.42	-0.25	-0.298	0.166882	-0.933156	0.329485	-0.227169	-0.44909	-0.294175	-0.314821	0.195755	1xdiGlyTMT [K1];1xTMT6plex [N-Term]		actin cytoskeleton organization;actin filament organization;actin filament-based process;anatomical structure development;cell development;cell growth;cellular component organization;cellular component organization at cellular level;cellular component organization or biogenesis;cellular component organization or biogenesis at cellular level;cellular developmental process;cellular process;cytoskel…	adenyl nucleotide binding;adenyl ribonucleotide binding;ATP binding;binding;nucleotide binding;purine nucleotide binding;purine ribonucleoside triphosphate binding;purine ribonucleotide binding;ribonucleotide binding	actin filament;actin filament bundle;actomyosin;cell part;contractile fiber part;cytoplasmic part;cytoskeletal part;intracellular organelle part;intracellular part;macromolecular complex;organelle part;protein complex;stress fiber;striated muscle thin filament		77.8	63.4	42.5	57.7	64.2	58.3	67	48.1	73.5	51.9	1.57e-05	0	1.495	3.47395	3	0.7349	982.834	0.68476	0.000672545	136.629
KDLYANNVMSGGTTMYPGIADR	Acta1	P68134	P68134 [293-314]	P68134_K293	[R].KDLYANNVMSGGTTMYPGIADR.[M]	1xTMT6plex [N-Term];1xdiGlyTMT [K1];2xOxidation [M9;M15]			P68134	0.11	0.14	-0.05	0.01	-0.21	0	1	-0.0031565	0.189485	0.00283104	-0.0190904	-0.254175	-0.0168212	0.823205	1xdiGlyTMT [K1];1xTMT6plex [N-Term];2xOxidation [M9;M15]		actin cytoskeleton organization;actin filament organization;actin filament-based process;anatomical structure development;cell development;cell growth;cellular component organization;cellular component organization at cellular level;cellular component organization or biogenesis;cellular component organization or biogenesis at cellular level;cellular developmental process;cellular process;cytoskel…	adenyl nucleotide binding;adenyl ribonucleotide binding;ATP binding;binding;nucleotide binding;purine nucleotide binding;purine ribonucleoside triphosphate binding;purine ribonucleotide binding;ribonucleotide binding	actin filament;actin filament bundle;actomyosin;cell part;contractile fiber part;cytoplasmic part;cytoskeletal part;intracellular organelle part;intracellular part;macromolecular complex;organelle part;protein complex;stress fiber;striated muscle thin filament		75.1	116.1	82	101.2	105	111.7	98.6	95	98	71.5	5.7e-07	0	2.04	3.78689	4	0.6966	745.375	1.56686	0.00116672	113.035
EITALAPSTMKIK	Acta1;Actb;Actc1	P63268;E9Q1F2;P60710;F8WGM8;P62737;P68134;B1ATY1;P68033;P63260	P60710 [316-328];P68134 [318-330];P68033 [318-330]	|P60710_K326;P68134_K328;P68033_K328|P60710_K328;P68134_K330;P68033_K330	[K].EITALAPSTMKIK.[IQ]	1xTMT6plex [N-Term];1xdiGlyTMT [K11;K13]			P60710;P68134;P68033	-0.38	0.65	-0.37	1.63	2.25	0.756	0.22511	-0.493156	0.699485	-0.317169	1.60091	2.20583	0.739179	0.232511	1xdiGlyTMT [K];1xTMT6plex [N-Term]		actin cytoskeleton organization;actin filament organization;actin filament-based movement;actin filament-based process;actin-mediated cell contraction;actin-myosin filament sliding;actomyosin structure organization;anatomical structure development;anatomical structure formation involved in morphogenesis;anatomical structure morphogenesis;apoptosis;axonogenesis;cardiac muscle contraction;cardiac m…	adenyl nucleotide binding;adenyl ribonucleotide binding;ATP binding;ATPase activity;binding;catalytic activity;hydrolase activity;hydrolase activity, acting on acid anhydrides;hydrolase activity, acting on acid anhydrides, in phosphorus-containing anhydrides;nucleoside-triphosphatase activity;nucleotide binding;purine nucleotide binding;purine ribonucleoside triphosphate binding;purine ribonucleo…	actin filament;actin filament bundle;actomyosin;actomyosin, actin part;axon;cell cortex part;cell part;cell projection;contractile fiber part;cortical cytoskeleton;cytoplasmic part;cytoskeletal part;cytoskeleton;cytosol;H4/H2A histone acetyltransferase complex;histone acetyltransferase complex;histone methyltransferase complex;I band;intracellular non-membrane-bounded organelle;intracellular orga…	Adherens junction;Arrhythmogenic right ventricular cardiomyopathy (ARVC);Bacterial invasion of epithelial cells;Cardiac muscle contraction;Dilated cardiomyopathy;Focal adhesion;Hypertrophic cardiomyopathy (HCM);Leukocyte transendothelial migration;Pathogenic Escherichia coli infection;Phagosome;Phototransduction - fly;Regulation of actin cytoskeleton;Shigellosis;Tight junction;Vibrio cholerae inf…	67.8	74.9	70.3	123.5	85.7	73.2	83.6	249	95.2	379.9	0.00115146	0.000293234	0.772	3.15322	3	0.5238	659.06	0.354502	0.0002334	133.983
EITALAPSTMKIK	Acta1;Actb;Actc1	P63268;E9Q1F2;P60710;F8WGM8;P62737;P68134;B1ATY1;P68033;P63260	P60710 [316-328];P68134 [318-330];P68033 [318-330]	P60710_K326;P68134_K328;P68033_K328	[K].EITALAPSTMKIK.[IQ]	1xTMT6plex [N-Term];1xdiGlyTMT [K11];1xOxidation [M10]			P60710;P68134;P68033	-0.08	0.38	0.07	1.2	1.19	0.552	0.113041	-0.193156	0.429485	0.122831	1.17091	1.14583	0.535179	0.121333	1xdiGlyTMT [K11];1xOxidation [M10];1xTMT6plex [N-Term]		actin cytoskeleton organization;actin filament organization;actin filament-based movement;actin filament-based process;actin-mediated cell contraction;actin-myosin filament sliding;actomyosin structure organization;anatomical structure development;anatomical structure formation involved in morphogenesis;anatomical structure morphogenesis;apoptosis;axonogenesis;cardiac muscle contraction;cardiac m…	adenyl nucleotide binding;adenyl ribonucleotide binding;ATP binding;ATPase activity;binding;catalytic activity;hydrolase activity;hydrolase activity, acting on acid anhydrides;hydrolase activity, acting on acid anhydrides, in phosphorus-containing anhydrides;nucleoside-triphosphatase activity;nucleotide binding;purine nucleotide binding;purine ribonucleoside triphosphate binding;purine ribonucleo…	actin filament;actin filament bundle;actomyosin;actomyosin, actin part;axon;cell cortex part;cell part;cell projection;contractile fiber part;cortical cytoskeleton;cytoplasmic part;cytoskeletal part;cytoskeleton;cytosol;H4/H2A histone acetyltransferase complex;histone acetyltransferase complex;histone methyltransferase complex;I band;intracellular non-membrane-bounded organelle;intracellular orga…	Adherens junction;Arrhythmogenic right ventricular cardiomyopathy (ARVC);Bacterial invasion of epithelial cells;Cardiac muscle contraction;Dilated cardiomyopathy;Focal adhesion;Hypertrophic cardiomyopathy (HCM);Leukocyte transendothelial migration;Pathogenic Escherichia coli infection;Phagosome;Phototransduction - fly;Regulation of actin cytoskeleton;Shigellosis;Tight junction;Vibrio cholerae inf…	35.4	47.9	35.2	51.3	41.7	48.1	30	66	45.2	86.6	0.0150644	0.00152503	0.369	1.60054	3	0.0813	664.392	0.207972	0.000138035	117.011
EITALAPSTMKIK	Acta1;Actb;Actc1	P63268;E9Q1F2;P60710;F8WGM8;P62737;P68134;B1ATY1;P68033;P63260	P60710 [316-328];P68134 [318-330];P68033 [318-330]	P60710_K326;P68134_K328;P68033_K328	[K].EITALAPSTMKIK.[IQ]	2xTMT6plex [N-Term;K13];1xdiGlyTMT [K11];1xOxidation [M10]			P60710;P68134;P68033	0.11	-0.08	-0.06	-0.12	-0.29	-0.088	0.241026	-0.0031565	-0.0305152	-0.00716896	-0.14909	-0.334175	-0.104821	0.172693	1xdiGlyTMT [K11];1xOxidation [M10];2xTMT6plex [N-Term;K13]		actin cytoskeleton organization;actin filament organization;actin filament-based movement;actin filament-based process;actin-mediated cell contraction;actin-myosin filament sliding;actomyosin structure organization;anatomical structure development;anatomical structure formation involved in morphogenesis;anatomical structure morphogenesis;apoptosis;axonogenesis;cardiac muscle contraction;cardiac m…	adenyl nucleotide binding;adenyl ribonucleotide binding;ATP binding;ATPase activity;binding;catalytic activity;hydrolase activity;hydrolase activity, acting on acid anhydrides;hydrolase activity, acting on acid anhydrides, in phosphorus-containing anhydrides;nucleoside-triphosphatase activity;nucleotide binding;purine nucleotide binding;purine ribonucleoside triphosphate binding;purine ribonucleo…	actin filament;actin filament bundle;actomyosin;actomyosin, actin part;axon;cell cortex part;cell part;cell projection;contractile fiber part;cortical cytoskeleton;cytoplasmic part;cytoskeletal part;cytoskeleton;cytosol;H4/H2A histone acetyltransferase complex;histone acetyltransferase complex;histone methyltransferase complex;I band;intracellular non-membrane-bounded organelle;intracellular orga…	Adherens junction;Arrhythmogenic right ventricular cardiomyopathy (ARVC);Bacterial invasion of epithelial cells;Cardiac muscle contraction;Dilated cardiomyopathy;Focal adhesion;Hypertrophic cardiomyopathy (HCM);Leukocyte transendothelial migration;Pathogenic Escherichia coli infection;Phagosome;Phototransduction - fly;Regulation of actin cytoskeleton;Shigellosis;Tight junction;Vibrio cholerae inf…	1277.7	1981.9	1735.4	1830.2	1837.7	1942.2	2002.9	1769.4	1913.4	1314.3	0.000705703	0.00011559	0.857	3.97581	4	0.1382	555.837	0.469696	0.00026072	119.255
EITALAPSTMKIK	Acta1;Actb;Actc1	P63268;E9Q1F2;P60710;F8WGM8;P62737;P68134;B1ATY1;P68033;P63260	P60710 [316-328];P68134 [318-330];P68033 [318-330]	P60710_K326;P68134_K328;P68033_K328	[K].EITALAPSTMKIK.[IQ]	2xTMT6plex [N-Term;K13];1xdiGlyTMT [K11]			P60710;P68134;P68033	0.19	-0.09	-0.09	-0.07	-0.22	-0.056	0.450602	0.0768435	-0.0405152	-0.037169	-0.0990904	-0.264175	-0.0728212	0.261072	1xdiGlyTMT [K11];2xTMT6plex [N-Term;K13]		actin cytoskeleton organization;actin filament organization;actin filament-based movement;actin filament-based process;actin-mediated cell contraction;actin-myosin filament sliding;actomyosin structure organization;anatomical structure development;anatomical structure formation involved in morphogenesis;anatomical structure morphogenesis;apoptosis;axonogenesis;cardiac muscle contraction;cardiac m…	adenyl nucleotide binding;adenyl ribonucleotide binding;ATP binding;ATPase activity;binding;catalytic activity;hydrolase activity;hydrolase activity, acting on acid anhydrides;hydrolase activity, acting on acid anhydrides, in phosphorus-containing anhydrides;nucleoside-triphosphatase activity;nucleotide binding;purine nucleotide binding;purine ribonucleoside triphosphate binding;purine ribonucleo…	actin filament;actin filament bundle;actomyosin;actomyosin, actin part;axon;cell cortex part;cell part;cell projection;contractile fiber part;cortical cytoskeleton;cytoplasmic part;cytoskeletal part;cytoskeleton;cytosol;H4/H2A histone acetyltransferase complex;histone acetyltransferase complex;histone methyltransferase complex;I band;intracellular non-membrane-bounded organelle;intracellular orga…	Adherens junction;Arrhythmogenic right ventricular cardiomyopathy (ARVC);Bacterial invasion of epithelial cells;Cardiac muscle contraction;Dilated cardiomyopathy;Focal adhesion;Hypertrophic cardiomyopathy (HCM);Leukocyte transendothelial migration;Pathogenic Escherichia coli infection;Phagosome;Phototransduction - fly;Regulation of actin cytoskeleton;Shigellosis;Tight junction;Vibrio cholerae inf…	991.9	1626	1483.4	1559.8	1610.3	1668.8	1688.4	1544.9	1644.2	1189.8	1.11e-05	0	1.551	5.22868	3	0.1281	735.448	0.0552164	4.06e-05	136.883
EITALAPSTMKIKIIAPPER	Acta1;Actb;Actc1	P63268;E9Q1F2;P60710;P62737;P68134;B1ATY1;P68033;P63260	P60710 [316-335];P68134 [318-337];P68033 [318-337]	|P60710_K326;P68134_K328;P68033_K328|P60710_K328;P68134_K330;P68033_K330	[K].EITALAPSTMKIKIIAPPER.[K]	1xTMT6plex [N-Term];2xdiGlyTMT [K11;K13];1xOxidation [M10]			P60710;P68134;P68033	0.1	-0.39	0.12	0.32	-0.3	-0.03	0.835004	-0.0131565	-0.340515	0.172831	0.29091	-0.344175	-0.0468212	0.736981	1xOxidation [M10];1xTMT6plex [N-Term];2xdiGlyTMT [K11;K13]		actin cytoskeleton organization;actin filament organization;actin filament-based movement;actin filament-based process;actin-mediated cell contraction;actin-myosin filament sliding;actomyosin structure organization;anatomical structure development;anatomical structure formation involved in morphogenesis;anatomical structure morphogenesis;apoptosis;axonogenesis;cardiac muscle contraction;cardiac m…	adenyl nucleotide binding;adenyl ribonucleotide binding;ATP binding;ATPase activity;binding;catalytic activity;hydrolase activity;hydrolase activity, acting on acid anhydrides;hydrolase activity, acting on acid anhydrides, in phosphorus-containing anhydrides;nucleoside-triphosphatase activity;nucleotide binding;purine nucleotide binding;purine ribonucleoside triphosphate binding;purine ribonucleo…	actin filament;actin filament bundle;actomyosin;actomyosin, actin part;axon;cell cortex part;cell part;cell projection;contractile fiber part;cortical cytoskeleton;cytoplasmic part;cytoskeletal part;cytoskeleton;cytosol;H4/H2A histone acetyltransferase complex;histone acetyltransferase complex;histone methyltransferase complex;I band;intracellular non-membrane-bounded organelle;intracellular orga…	Adherens junction;Arrhythmogenic right ventricular cardiomyopathy (ARVC);Bacterial invasion of epithelial cells;Cardiac muscle contraction;Dilated cardiomyopathy;Focal adhesion;Hypertrophic cardiomyopathy (HCM);Leukocyte transendothelial migration;Pathogenic Escherichia coli infection;Phagosome;Phototransduction - fly;Regulation of actin cytoskeleton;Shigellosis;Tight junction;Vibrio cholerae inf…	98.9	151.6	146.5	125	148.8	178.6	155	185.4	159.8	108.9	0.156614	0.00692579	0.073	2.02833	4	0.1675	778.461	-0.398652	-0.000310034	144.295
EITALAPSTMKIKIIAPPER	Acta1;Actb;Actc1	P63268;E9Q1F2;P60710;P62737;P68134;B1ATY1;P68033;P63260	P60710 [316-335];P68134 [318-337];P68033 [318-337]	|P60710_K326;P68134_K328;P68033_K328|P60710_K328;P68134_K330;P68033_K330	[K].EITALAPSTMKIKIIAPPER.[K]	1xTMT6plex [N-Term];2xdiGlyTMT [K11;K13]			P60710;P68134;P68033	0.15	0.21	0.07	0.11	-0.43	0.022	0.858022	0.0368435	0.259485	0.122831	0.0809096	-0.474175	0.00517881	0.969063	1xTMT6plex [N-Term];2xdiGlyTMT [K11;K13]		actin cytoskeleton organization;actin filament organization;actin filament-based movement;actin filament-based process;actin-mediated cell contraction;actin-myosin filament sliding;actomyosin structure organization;anatomical structure development;anatomical structure formation involved in morphogenesis;anatomical structure morphogenesis;apoptosis;axonogenesis;cardiac muscle contraction;cardiac m…	adenyl nucleotide binding;adenyl ribonucleotide binding;ATP binding;ATPase activity;binding;catalytic activity;hydrolase activity;hydrolase activity, acting on acid anhydrides;hydrolase activity, acting on acid anhydrides, in phosphorus-containing anhydrides;nucleoside-triphosphatase activity;nucleotide binding;purine nucleotide binding;purine ribonucleoside triphosphate binding;purine ribonucleo…	actin filament;actin filament bundle;actomyosin;actomyosin, actin part;axon;cell cortex part;cell part;cell projection;contractile fiber part;cortical cytoskeleton;cytoplasmic part;cytoskeletal part;cytoskeleton;cytosol;H4/H2A histone acetyltransferase complex;histone acetyltransferase complex;histone methyltransferase complex;I band;intracellular non-membrane-bounded organelle;intracellular orga…	Adherens junction;Arrhythmogenic right ventricular cardiomyopathy (ARVC);Bacterial invasion of epithelial cells;Cardiac muscle contraction;Dilated cardiomyopathy;Focal adhesion;Hypertrophic cardiomyopathy (HCM);Leukocyte transendothelial migration;Pathogenic Escherichia coli infection;Phagosome;Phototransduction - fly;Regulation of actin cytoskeleton;Shigellosis;Tight junction;Vibrio cholerae inf…	72.2	114.9	82.9	107.4	101.5	117.7	95.9	99.4	116.8	73.1	4.51e-06	0	1.7	4.76606	4	0.6604	774.46	-2.20155	-0.00170335	156.391
IKIIAPPER	Acta1;Actb;Actc1	Q8BFZ3;P63268;E9Q1F2;P60710;P62737;P68134;B1ATY1;P68033;P63260	P60710 [327-335];P68134 [329-337];P68033 [329-337]	P60710_K328;P68134_K330;P68033_K330	[K].IKIIAPPER.[K]	1xTMT6plex [N-Term];1xdiGlyTMT [K2]			P60710;P68134;P68033	0.18	0.03	-0.19	-0.07	-0.59	-0.128	0.382126	0.0668435	0.0794848	-0.137169	-0.0990904	-0.634175	-0.144821	0.326898	1xdiGlyTMT [K2];1xTMT6plex [N-Term]		actin cytoskeleton organization;actin filament organization;actin filament-based movement;actin filament-based process;actin-mediated cell contraction;actin-myosin filament sliding;actomyosin structure organization;anatomical structure development;anatomical structure formation involved in morphogenesis;anatomical structure morphogenesis;apoptosis;axonogenesis;cardiac muscle contraction;cardiac m…	adenyl nucleotide binding;adenyl ribonucleotide binding;ATP binding;ATPase activity;binding;catalytic activity;hydrolase activity;hydrolase activity, acting on acid anhydrides;hydrolase activity, acting on acid anhydrides, in phosphorus-containing anhydrides;nucleoside-triphosphatase activity;nucleotide binding;purine nucleotide binding;purine ribonucleoside triphosphate binding;purine ribonucleo…	actin filament;actin filament bundle;actomyosin;actomyosin, actin part;axon;cell cortex part;cell part;cell projection;contractile fiber part;cortical cytoskeleton;cytoplasmic part;cytoskeletal part;cytoskeleton;cytosol;H4/H2A histone acetyltransferase complex;histone acetyltransferase complex;histone methyltransferase complex;I band;intracellular non-membrane-bounded organelle;intracellular orga…	Adherens junction;Arrhythmogenic right ventricular cardiomyopathy (ARVC);Bacterial invasion of epithelial cells;Cardiac muscle contraction;Dilated cardiomyopathy;Focal adhesion;Hypertrophic cardiomyopathy (HCM);Leukocyte transendothelial migration;Pathogenic Escherichia coli infection;Phagosome;Phototransduction - fly;Regulation of actin cytoskeleton;Shigellosis;Tight junction;Vibrio cholerae inf…	561.6	910.1	654.8	745.1	770.8	746.8	784.2	715.7	811.1	452.4	0.000611014	0.00011559	0.882	3.89957	3	0.4513	537.012	0.178683	9.58e-05	114.944
IKIIAPPERK	Acta1;Actb;Actc1	Q8BFZ3;P63268;E9Q1F2;P60710;P62737;P68134;B1ATY1;P68033;P63260	P60710 [327-336];P68134 [329-338];P68033 [329-338]	P60710_K328;P68134_K330;P68033_K330	[K].IKIIAPPERK.[Y]	1xTMT6plex [N-Term];1xdiGlyTMT [K2]			P60710;P68134;P68033	0.01	0.27	-0.21	-0.09	1.6	0.316	0.393281	-0.103156	0.319485	-0.157169	-0.11909	1.55583	0.299179	0.410603	1xdiGlyTMT [K2];1xTMT6plex [N-Term]		actin cytoskeleton organization;actin filament organization;actin filament-based movement;actin filament-based process;actin-mediated cell contraction;actin-myosin filament sliding;actomyosin structure organization;anatomical structure development;anatomical structure formation involved in morphogenesis;anatomical structure morphogenesis;apoptosis;axonogenesis;cardiac muscle contraction;cardiac m…	adenyl nucleotide binding;adenyl ribonucleotide binding;ATP binding;ATPase activity;binding;catalytic activity;hydrolase activity;hydrolase activity, acting on acid anhydrides;hydrolase activity, acting on acid anhydrides, in phosphorus-containing anhydrides;nucleoside-triphosphatase activity;nucleotide binding;purine nucleotide binding;purine ribonucleoside triphosphate binding;purine ribonucleo…	actin filament;actin filament bundle;actomyosin;actomyosin, actin part;axon;cell cortex part;cell part;cell projection;contractile fiber part;cortical cytoskeleton;cytoplasmic part;cytoskeletal part;cytoskeleton;cytosol;H4/H2A histone acetyltransferase complex;histone acetyltransferase complex;histone methyltransferase complex;I band;intracellular non-membrane-bounded organelle;intracellular orga…	Adherens junction;Arrhythmogenic right ventricular cardiomyopathy (ARVC);Bacterial invasion of epithelial cells;Cardiac muscle contraction;Dilated cardiomyopathy;Focal adhesion;Hypertrophic cardiomyopathy (HCM);Leukocyte transendothelial migration;Pathogenic Escherichia coli infection;Phagosome;Phototransduction - fly;Regulation of actin cytoskeleton;Shigellosis;Tight junction;Vibrio cholerae inf…	21.2	30.7	22.2	30	27.1	25.8	31.8	28.7	37	94.4	0.00890834	0.0007021	0.444	2.68782	4	0.6134	435.035	0.724399	0.000314591	109.204
IKIIAPPERK	Acta1;Actb;Actc1	Q8BFZ3;P63268;E9Q1F2;P60710;P62737;P68134;B1ATY1;P68033;P63260	P60710 [327-336];P68134 [329-338];P68033 [329-338]	P60710_K328;P68134_K330;P68033_K330	[K].IKIIAPPERK.[Y]	2xTMT6plex [N-Term;K10];1xdiGlyTMT [K2]			P60710;P68134;P68033	0.02	-0.32	-0.15	-0.06	-0.41	-0.184	0.082709	-0.0931565	-0.270515	-0.097169	-0.0890904	-0.454175	-0.200821	0.0494783	1xdiGlyTMT [K2];2xTMT6plex [N-Term;K10]		actin cytoskeleton organization;actin filament organization;actin filament-based movement;actin filament-based process;actin-mediated cell contraction;actin-myosin filament sliding;actomyosin structure organization;anatomical structure development;anatomical structure formation involved in morphogenesis;anatomical structure morphogenesis;apoptosis;axonogenesis;cardiac muscle contraction;cardiac m…	adenyl nucleotide binding;adenyl ribonucleotide binding;ATP binding;ATPase activity;binding;catalytic activity;hydrolase activity;hydrolase activity, acting on acid anhydrides;hydrolase activity, acting on acid anhydrides, in phosphorus-containing anhydrides;nucleoside-triphosphatase activity;nucleotide binding;purine nucleotide binding;purine ribonucleoside triphosphate binding;purine ribonucleo…	actin filament;actin filament bundle;actomyosin;actomyosin, actin part;axon;cell cortex part;cell part;cell projection;contractile fiber part;cortical cytoskeleton;cytoplasmic part;cytoskeletal part;cytoskeleton;cytosol;H4/H2A histone acetyltransferase complex;histone acetyltransferase complex;histone methyltransferase complex;I band;intracellular non-membrane-bounded organelle;intracellular orga…	Adherens junction;Arrhythmogenic right ventricular cardiomyopathy (ARVC);Bacterial invasion of epithelial cells;Cardiac muscle contraction;Dilated cardiomyopathy;Focal adhesion;Hypertrophic cardiomyopathy (HCM);Leukocyte transendothelial migration;Pathogenic Escherichia coli infection;Phagosome;Phototransduction - fly;Regulation of actin cytoskeleton;Shigellosis;Tight junction;Vibrio cholerae inf…	696.6	1014	1065.3	951	1161	1152.8	1171.4	1080.8	1148	724.4	6.16e-05	0	1.269	3.924	4	0.5204	492.326	1.52533	0.000749804	119.892
DSYVGDEAQSKR	Acta1;Actb;Actc1	D3Z2K3;P63268;V9GXQ2;P60710;D3YZY0;G3UZ07;P62737;G3UYG0;P68134;E9Q5F4;P68033;P63260;E9Q606	P60710 [51-62];P68134 [53-64];P68033 [53-64]	P60710_K61;P68134_K63;P68033_K63	[KR].DSYVGDEAQSKR.[G]	1xTMT6plex [N-Term];1xdiGlyTMT [K11]			P60710;P68134;P68033	0.36	0.11	0.11	-0.57	0.04	0.01	0.95162	0.246844	0.159485	0.162831	-0.59909	-0.00417488	-0.00682119	0.966697	1xdiGlyTMT [K11];1xTMT6plex [N-Term]		actin cytoskeleton organization;actin filament organization;actin filament-based movement;actin filament-based process;actin-mediated cell contraction;actin-myosin filament sliding;actomyosin structure organization;anatomical structure development;anatomical structure formation involved in morphogenesis;anatomical structure morphogenesis;apoptosis;axonogenesis;cardiac muscle contraction;cardiac m…	adenyl nucleotide binding;adenyl ribonucleotide binding;ATP binding;ATPase activity;binding;catalytic activity;hydrolase activity;hydrolase activity, acting on acid anhydrides;hydrolase activity, acting on acid anhydrides, in phosphorus-containing anhydrides;nucleoside-triphosphatase activity;nucleotide binding;purine nucleotide binding;purine ribonucleoside triphosphate binding;purine ribonucleo…	actin filament;actin filament bundle;actomyosin;actomyosin, actin part;axon;cell cortex part;cell part;cell projection;contractile fiber part;cortical cytoskeleton;cytoplasmic part;cytoskeletal part;cytoskeleton;cytosol;H4/H2A histone acetyltransferase complex;histone acetyltransferase complex;histone methyltransferase complex;I band;intracellular non-membrane-bounded organelle;intracellular orga…	Adherens junction;Arrhythmogenic right ventricular cardiomyopathy (ARVC);Bacterial invasion of epithelial cells;Cardiac muscle contraction;Dilated cardiomyopathy;Focal adhesion;Hypertrophic cardiomyopathy (HCM);Leukocyte transendothelial migration;Pathogenic Escherichia coli infection;Phagosome;Phototransduction - fly;Regulation of actin cytoskeleton;Shigellosis;Tight junction;Vibrio cholerae inf…	341.5	628.1	545.2	657.4	581.2	690.9	662.6	429.6	562.6	487.1	3.34e-08	0	2.507	4.36636	3	0.5995	643.002	-0.812327	-0.000521782	75.6156
DLTDYLMKILTER	Acta1;Actb;Actc1	Q8BFZ3;P63268;E9Q1F2;P60710;D3YZY0;G3UZ07;P62737;P68134;E9Q5F4;P68033;P63260	P60710 [184-196];P68134 [186-198];P68033 [186-198]	P60710_K191;P68134_K193;P68033_K193	[R].DLTDYLMKILTER.[G]	1xTMT6plex [N-Term];1xdiGlyTMT [K8]			P60710;P68134;P68033	0.4	0.29	0.1	0.1	0.06	0.19	0.045128	0.286844	0.339485	0.152831	0.0709096	0.0158251	0.173179	0.0485414	1xdiGlyTMT [K8];1xTMT6plex [N-Term]		actin cytoskeleton organization;actin filament organization;actin filament-based movement;actin filament-based process;actin-mediated cell contraction;actin-myosin filament sliding;actomyosin structure organization;anatomical structure development;anatomical structure formation involved in morphogenesis;anatomical structure morphogenesis;apoptosis;axonogenesis;cardiac muscle contraction;cardiac m…	adenyl nucleotide binding;adenyl ribonucleotide binding;ATP binding;ATPase activity;binding;catalytic activity;hydrolase activity;hydrolase activity, acting on acid anhydrides;hydrolase activity, acting on acid anhydrides, in phosphorus-containing anhydrides;nucleoside-triphosphatase activity;nucleotide binding;purine nucleotide binding;purine ribonucleoside triphosphate binding;purine ribonucleo…	actin filament;actin filament bundle;actomyosin;actomyosin, actin part;axon;cell cortex part;cell part;cell projection;contractile fiber part;cortical cytoskeleton;cytoplasmic part;cytoskeletal part;cytoskeleton;cytosol;H4/H2A histone acetyltransferase complex;histone acetyltransferase complex;histone methyltransferase complex;I band;intracellular non-membrane-bounded organelle;intracellular orga…	Adherens junction;Arrhythmogenic right ventricular cardiomyopathy (ARVC);Bacterial invasion of epithelial cells;Cardiac muscle contraction;Dilated cardiomyopathy;Focal adhesion;Hypertrophic cardiomyopathy (HCM);Leukocyte transendothelial migration;Pathogenic Escherichia coli infection;Phagosome;Phototransduction - fly;Regulation of actin cytoskeleton;Shigellosis;Tight junction;Vibrio cholerae inf…	215.6	407.1	351.5	479.6	401.3	472.7	399.5	409.6	439.3	384.8	1.65e-06	0	1.865	4.89893	3	0.6694	728.411	2.1073	0.00153356	161.98
EIVRDIKEK	Acta1;Actb;Actc1	P63268;E9Q1F2;P60710;D3YZY0;P62737;P68134;E9Q5F4;P68033;P63260	P60710 [207-215];P68134 [209-217];P68033 [209-217]	P60710_K213;P68134_K215;P68033_K215	[R].EIVRDIKEK.[L]	2xTMT6plex [N-Term;K9];1xdiGlyTMT [K7]			P60710;P68134;P68033	-0.66	-0.14	0.32	-0.43	-0.46	-0.274	0.182521	-0.773157	-0.0905152	0.372831	-0.45909	-0.504175	-0.290821	0.21652	1xdiGlyTMT [K7];2xTMT6plex [N-Term;K9]		actin cytoskeleton organization;actin filament organization;actin filament-based movement;actin filament-based process;actin-mediated cell contraction;actin-myosin filament sliding;actomyosin structure organization;anatomical structure development;anatomical structure formation involved in morphogenesis;anatomical structure morphogenesis;apoptosis;axonogenesis;cardiac muscle contraction;cardiac m…	adenyl nucleotide binding;adenyl ribonucleotide binding;ATP binding;ATPase activity;binding;catalytic activity;hydrolase activity;hydrolase activity, acting on acid anhydrides;hydrolase activity, acting on acid anhydrides, in phosphorus-containing anhydrides;nucleoside-triphosphatase activity;nucleotide binding;purine nucleotide binding;purine ribonucleoside triphosphate binding;purine ribonucleo…	actin filament;actin filament bundle;actomyosin;actomyosin, actin part;axon;cell cortex part;cell part;cell projection;contractile fiber part;cortical cytoskeleton;cytoplasmic part;cytoskeletal part;cytoskeleton;cytosol;H4/H2A histone acetyltransferase complex;histone acetyltransferase complex;histone methyltransferase complex;I band;intracellular non-membrane-bounded organelle;intracellular orga…	Adherens junction;Arrhythmogenic right ventricular cardiomyopathy (ARVC);Bacterial invasion of epithelial cells;Cardiac muscle contraction;Dilated cardiomyopathy;Focal adhesion;Hypertrophic cardiomyopathy (HCM);Leukocyte transendothelial migration;Pathogenic Escherichia coli infection;Phagosome;Phototransduction - fly;Regulation of actin cytoskeleton;Shigellosis;Tight junction;Vibrio cholerae inf…	413.8	374.5	686.5	696.7	595.4	819.3	737.9	527.1	590.2	359.9	0.00016733	0	1.103	2.41824	3	0.3264	644.404	3.93574	0.00253355	110.588
HQGVMVGMGQK	Acta1;Actb;Actc1	D3Z2K3;Q8BFZ3;P63268;E9Q2D1;P60710;D3YZY0;G3UZ07;P62737;G3UYG0;P68134;E9Q5F4;P68033;P63260;E9Q606	P60710 [40-50];P68134 [42-52];P68033 [42-52]	P60710_K50;P68134_K52;P68033_K52	[R].HQGVMVGMGQK.[D]	1xTMT6plex [N-Term];1xdiGlyTMT [K11];1xOxidation [M5]			P60710;P68134;P68033	-0.95	-0.35	-0.17	-0.35	1.08	-0.148	0.680736	-1.06316	-0.300515	-0.117169	-0.37909	1.03583	-0.164821	0.653406	1xdiGlyTMT [K11];1xOxidation [M5];1xTMT6plex [N-Term]		actin cytoskeleton organization;actin filament organization;actin filament-based movement;actin filament-based process;actin-mediated cell contraction;actin-myosin filament sliding;actomyosin structure organization;anatomical structure development;anatomical structure formation involved in morphogenesis;anatomical structure morphogenesis;apoptosis;axonogenesis;cardiac muscle contraction;cardiac m…	adenyl nucleotide binding;adenyl ribonucleotide binding;ATP binding;ATPase activity;binding;catalytic activity;hydrolase activity;hydrolase activity, acting on acid anhydrides;hydrolase activity, acting on acid anhydrides, in phosphorus-containing anhydrides;nucleoside-triphosphatase activity;nucleotide binding;purine nucleotide binding;purine ribonucleoside triphosphate binding;purine ribonucleo…	actin filament;actin filament bundle;actomyosin;actomyosin, actin part;axon;cell cortex part;cell part;cell projection;contractile fiber part;cortical cytoskeleton;cytoplasmic part;cytoskeletal part;cytoskeleton;cytosol;H4/H2A histone acetyltransferase complex;histone acetyltransferase complex;histone methyltransferase complex;I band;intracellular non-membrane-bounded organelle;intracellular orga…	Adherens junction;Arrhythmogenic right ventricular cardiomyopathy (ARVC);Bacterial invasion of epithelial cells;Cardiac muscle contraction;Dilated cardiomyopathy;Focal adhesion;Hypertrophic cardiomyopathy (HCM);Leukocyte transendothelial migration;Pathogenic Escherichia coli infection;Phagosome;Phototransduction - fly;Regulation of actin cytoskeleton;Shigellosis;Tight junction;Vibrio cholerae inf…	30.1	22.4	32.2	28.3	22	21.6	33.9	25.5	38.2	67.8	0.1704	0.00787143	0.063	1.22087	3	0.2131	587.325	15.0295	0.00881696	78.9902
HQGVMVGMGQK	Acta1;Actb;Actc1	D3Z2K3;Q8BFZ3;P63268;E9Q2D1;P60710;D3YZY0;G3UZ07;P62737;G3UYG0;P68134;E9Q5F4;P68033;P63260;E9Q606	P60710 [40-50];P68134 [42-52];P68033 [42-52]	P60710_K50;P68134_K52;P68033_K52	[R].HQGVMVGMGQK.[D]	1xTMT6plex [N-Term];1xdiGlyTMT [K11]			P60710;P68134;P68033	0.37	-0.27	0.18	0.43	0.5	0.242	0.15577	0.256844	-0.220515	0.232831	0.40091	0.455825	0.225179	0.131693	1xdiGlyTMT [K11];1xTMT6plex [N-Term]		actin cytoskeleton organization;actin filament organization;actin filament-based movement;actin filament-based process;actin-mediated cell contraction;actin-myosin filament sliding;actomyosin structure organization;anatomical structure development;anatomical structure formation involved in morphogenesis;anatomical structure morphogenesis;apoptosis;axonogenesis;cardiac muscle contraction;cardiac m…	adenyl nucleotide binding;adenyl ribonucleotide binding;ATP binding;ATPase activity;binding;catalytic activity;hydrolase activity;hydrolase activity, acting on acid anhydrides;hydrolase activity, acting on acid anhydrides, in phosphorus-containing anhydrides;nucleoside-triphosphatase activity;nucleotide binding;purine nucleotide binding;purine ribonucleoside triphosphate binding;purine ribonucleo…	actin filament;actin filament bundle;actomyosin;actomyosin, actin part;axon;cell cortex part;cell part;cell projection;contractile fiber part;cortical cytoskeleton;cytoplasmic part;cytoskeletal part;cytoskeleton;cytosol;H4/H2A histone acetyltransferase complex;histone acetyltransferase complex;histone methyltransferase complex;I band;intracellular non-membrane-bounded organelle;intracellular orga…	Adherens junction;Arrhythmogenic right ventricular cardiomyopathy (ARVC);Bacterial invasion of epithelial cells;Cardiac muscle contraction;Dilated cardiomyopathy;Focal adhesion;Hypertrophic cardiomyopathy (HCM);Leukocyte transendothelial migration;Pathogenic Escherichia coli infection;Phagosome;Phototransduction - fly;Regulation of actin cytoskeleton;Shigellosis;Tight junction;Vibrio cholerae inf…	24.7	45.8	48.3	44.6	42.8	53.4	41.1	53.3	48.3	57.4	0.0481141	0.00323276	0.214	1.29254	3	0.0853	581.993	14.0714	0.00817991	90.3286
HQGVMVGMGQKDSYVGDEAQSK	Acta1;Actb;Actc1	D3Z2K3;P63268;P60710;D3YZY0;G3UZ07;P62737;G3UYG0;P68134;E9Q5F4;P68033;P63260;E9Q606	P60710 [40-61];P68134 [42-63];P68033 [42-63]	|P60710_K50;P68134_K52;P68033_K52|P60710_K61;P68134_K63;P68033_K63	[R].HQGVMVGMGQKDSYVGDEAQSK.[R]	1xTMT6plex [N-Term];1xdiGlyTMT [K11;K22]			P60710;P68134;P68033	-1.01	-0.13	-0.19	0.17	1.27	0.022	0.955229	-1.12316	-0.0805152	-0.137169	0.14091	1.22583	0.00517879	0.989637	1xdiGlyTMT [K];1xTMT6plex [N-Term]		actin cytoskeleton organization;actin filament organization;actin filament-based movement;actin filament-based process;actin-mediated cell contraction;actin-myosin filament sliding;actomyosin structure organization;anatomical structure development;anatomical structure formation involved in morphogenesis;anatomical structure morphogenesis;apoptosis;axonogenesis;cardiac muscle contraction;cardiac m…	adenyl nucleotide binding;adenyl ribonucleotide binding;ATP binding;ATPase activity;binding;catalytic activity;hydrolase activity;hydrolase activity, acting on acid anhydrides;hydrolase activity, acting on acid anhydrides, in phosphorus-containing anhydrides;nucleoside-triphosphatase activity;nucleotide binding;purine nucleotide binding;purine ribonucleoside triphosphate binding;purine ribonucleo…	actin filament;actin filament bundle;actomyosin;actomyosin, actin part;axon;cell cortex part;cell part;cell projection;contractile fiber part;cortical cytoskeleton;cytoplasmic part;cytoskeletal part;cytoskeleton;cytosol;H4/H2A histone acetyltransferase complex;histone acetyltransferase complex;histone methyltransferase complex;I band;intracellular non-membrane-bounded organelle;intracellular orga…	Adherens junction;Arrhythmogenic right ventricular cardiomyopathy (ARVC);Bacterial invasion of epithelial cells;Cardiac muscle contraction;Dilated cardiomyopathy;Focal adhesion;Hypertrophic cardiomyopathy (HCM);Leukocyte transendothelial migration;Pathogenic Escherichia coli infection;Phagosome;Phototransduction - fly;Regulation of actin cytoskeleton;Shigellosis;Tight junction;Vibrio cholerae inf…	158	112.2	155.3	158.4	152.8	147.3	169.7	183.8	140.8	285.3	0.00193522	0.000293234	0.683	2.86085	4	0.0385	731.614	-3.6783	-0.00268833	102.655
HQGVMVGMGQKDSYVGDEAQSK	Acta1;Actb;Actc1	D3Z2K3;P63268;P60710;D3YZY0;G3UZ07;P62737;G3UYG0;P68134;E9Q5F4;P68033;P63260;E9Q606	P60710 [40-61];P68134 [42-63];P68033 [42-63]	P60710_K50;P68134_K52;P68033_K52	[R].HQGVMVGMGQKDSYVGDEAQSK.[R]	2xTMT6plex [N-Term;K22];1xdiGlyTMT [K11];1xOxidation [M5;M8]			P60710;P68134;P68033	0.43	0.01	0	0.05	0.1	0.118	0.214062	0.316844	0.0594848	0.052831	0.0209096	0.0558251	0.101179	0.136167	1xdiGlyTMT [K11];1xOxidation [M];2xTMT6plex [N-Term;K22]		actin cytoskeleton organization;actin filament organization;actin filament-based movement;actin filament-based process;actin-mediated cell contraction;actin-myosin filament sliding;actomyosin structure organization;anatomical structure development;anatomical structure formation involved in morphogenesis;anatomical structure morphogenesis;apoptosis;axonogenesis;cardiac muscle contraction;cardiac m…	adenyl nucleotide binding;adenyl ribonucleotide binding;ATP binding;ATPase activity;binding;catalytic activity;hydrolase activity;hydrolase activity, acting on acid anhydrides;hydrolase activity, acting on acid anhydrides, in phosphorus-containing anhydrides;nucleoside-triphosphatase activity;nucleotide binding;purine nucleotide binding;purine ribonucleoside triphosphate binding;purine ribonucleo…	actin filament;actin filament bundle;actomyosin;actomyosin, actin part;axon;cell cortex part;cell part;cell projection;contractile fiber part;cortical cytoskeleton;cytoplasmic part;cytoskeletal part;cytoskeleton;cytosol;H4/H2A histone acetyltransferase complex;histone acetyltransferase complex;histone methyltransferase complex;I band;intracellular non-membrane-bounded organelle;intracellular orga…	Adherens junction;Arrhythmogenic right ventricular cardiomyopathy (ARVC);Bacterial invasion of epithelial cells;Cardiac muscle contraction;Dilated cardiomyopathy;Focal adhesion;Hypertrophic cardiomyopathy (HCM);Leukocyte transendothelial migration;Pathogenic Escherichia coli infection;Phagosome;Phototransduction - fly;Regulation of actin cytoskeleton;Shigellosis;Tight junction;Vibrio cholerae inf…	245.2	472.4	431.7	485.5	453.7	501.4	463.8	460.1	400.4	361	1.81e-11	0	3.744	8.89453	4	0.162	792.905	-0.661616	-0.0005241	100.966
HQGVMVGMGQKDSYVGDEAQSK	Acta1;Actb;Actc1	D3Z2K3;P63268;P60710;D3YZY0;G3UZ07;P62737;G3UYG0;P68134;E9Q5F4;P68033;P63260;E9Q606	P60710 [40-61];P68134 [42-63];P68033 [42-63]	P60710_K50;P68134_K52;P68033_K52	[R].HQGVMVGMGQKDSYVGDEAQSK.[R]	2xTMT6plex [N-Term;K22];1xdiGlyTMT [K11];2xOxidation [M5;M8]			P60710;P68134;P68033	1.05	0.14	0.07	0.38	0.19	0.366	0.109733	0.936844	0.189485	0.122831	0.35091	0.145825	0.349179	0.083502	1xdiGlyTMT [K11];2xOxidation [M5;2xTMT6plex [N-Term;K22];M8]		actin cytoskeleton organization;actin filament organization;actin filament-based movement;actin filament-based process;actin-mediated cell contraction;actin-myosin filament sliding;actomyosin structure organization;anatomical structure development;anatomical structure formation involved in morphogenesis;anatomical structure morphogenesis;apoptosis;axonogenesis;cardiac muscle contraction;cardiac m…	adenyl nucleotide binding;adenyl ribonucleotide binding;ATP binding;ATPase activity;binding;catalytic activity;hydrolase activity;hydrolase activity, acting on acid anhydrides;hydrolase activity, acting on acid anhydrides, in phosphorus-containing anhydrides;nucleoside-triphosphatase activity;nucleotide binding;purine nucleotide binding;purine ribonucleoside triphosphate binding;purine ribonucleo…	actin filament;actin filament bundle;actomyosin;actomyosin, actin part;axon;cell cortex part;cell part;cell projection;contractile fiber part;cortical cytoskeleton;cytoplasmic part;cytoskeletal part;cytoskeleton;cytosol;H4/H2A histone acetyltransferase complex;histone acetyltransferase complex;histone methyltransferase complex;I band;intracellular non-membrane-bounded organelle;intracellular orga…	Adherens junction;Arrhythmogenic right ventricular cardiomyopathy (ARVC);Bacterial invasion of epithelial cells;Cardiac muscle contraction;Dilated cardiomyopathy;Focal adhesion;Hypertrophic cardiomyopathy (HCM);Leukocyte transendothelial migration;Pathogenic Escherichia coli infection;Phagosome;Phototransduction - fly;Regulation of actin cytoskeleton;Shigellosis;Tight junction;Vibrio cholerae inf…	24.7	73.4	61.5	75.6	82.2	95.4	67.7	84.4	65.4	62.6	1.9e-07	0	2.221	6.02651	4	0.4876	796.904	-1.36143	-0.0010839	89.9698
HQGVMVGMGQKDSYVGDEAQSK	Acta1;Actb;Actc1	D3Z2K3;P63268;P60710;D3YZY0;G3UZ07;P62737;G3UYG0;P68134;E9Q5F4;P68033;P63260;E9Q606	P60710 [40-61];P68134 [42-63];P68033 [42-63]	P60710_K50;P68134_K52;P68033_K52	[R].HQGVMVGMGQKDSYVGDEAQSK.[R]	2xTMT6plex [N-Term;K22];1xdiGlyTMT [K11]			P60710;P68134;P68033	-0.22	0.25	0.07	0.12	0.46	0.136	0.290128	-0.333156	0.299485	0.122831	0.0909096	0.415825	0.119179	0.403371	1xdiGlyTMT [K11];2xTMT6plex [N-Term;K22]		actin cytoskeleton organization;actin filament organization;actin filament-based movement;actin filament-based process;actin-mediated cell contraction;actin-myosin filament sliding;actomyosin structure organization;anatomical structure development;anatomical structure formation involved in morphogenesis;anatomical structure morphogenesis;apoptosis;axonogenesis;cardiac muscle contraction;cardiac m…	adenyl nucleotide binding;adenyl ribonucleotide binding;ATP binding;ATPase activity;binding;catalytic activity;hydrolase activity;hydrolase activity, acting on acid anhydrides;hydrolase activity, acting on acid anhydrides, in phosphorus-containing anhydrides;nucleoside-triphosphatase activity;nucleotide binding;purine nucleotide binding;purine ribonucleoside triphosphate binding;purine ribonucleo…	actin filament;actin filament bundle;actomyosin;actomyosin, actin part;axon;cell cortex part;cell part;cell projection;contractile fiber part;cortical cytoskeleton;cytoplasmic part;cytoskeletal part;cytoskeleton;cytosol;H4/H2A histone acetyltransferase complex;histone acetyltransferase complex;histone methyltransferase complex;I band;intracellular non-membrane-bounded organelle;intracellular orga…	Adherens junction;Arrhythmogenic right ventricular cardiomyopathy (ARVC);Bacterial invasion of epithelial cells;Cardiac muscle contraction;Dilated cardiomyopathy;Focal adhesion;Hypertrophic cardiomyopathy (HCM);Leukocyte transendothelial migration;Pathogenic Escherichia coli infection;Phagosome;Phototransduction - fly;Regulation of actin cytoskeleton;Shigellosis;Tight junction;Vibrio cholerae inf…	263.9	324.2	263.6	349.5	347.5	402.6	301.5	314	271.1	314.3	1.47e-08	0	2.642	6.75237	5	0.3837	631.328	0.505682	0.000318844	109.305
HQGVMVGMGQKDSYVGDEAQSKR	Acta1;Actb;Actc1	D3Z2K3;P63268;P60710;D3YZY0;G3UZ07;P62737;G3UYG0;P68134;E9Q5F4;P68033;P63260;E9Q606	P60710 [40-62];P68134 [42-64];P68033 [42-64]	P60710_K50;P68134_K52;P68033_K52	[R].HQGVMVGMGQKDSYVGDEAQSKR.[G]	2xTMT6plex [N-Term;K22];1xdiGlyTMT [K11];1xOxidation [M5]			P60710;P68134;P68033	0.9	0.15	-0.29	-0.21	-0.16	0.078	0.739278	0.786843	0.199485	-0.237169	-0.23909	-0.204175	0.0611788	0.774306	1xdiGlyTMT [K11];1xOxidation [M5];2xTMT6plex [N-Term;K22]		actin cytoskeleton organization;actin filament organization;actin filament-based movement;actin filament-based process;actin-mediated cell contraction;actin-myosin filament sliding;actomyosin structure organization;anatomical structure development;anatomical structure formation involved in morphogenesis;anatomical structure morphogenesis;apoptosis;axonogenesis;cardiac muscle contraction;cardiac m…	adenyl nucleotide binding;adenyl ribonucleotide binding;ATP binding;ATPase activity;binding;catalytic activity;hydrolase activity;hydrolase activity, acting on acid anhydrides;hydrolase activity, acting on acid anhydrides, in phosphorus-containing anhydrides;nucleoside-triphosphatase activity;nucleotide binding;purine nucleotide binding;purine ribonucleoside triphosphate binding;purine ribonucleo…	actin filament;actin filament bundle;actomyosin;actomyosin, actin part;axon;cell cortex part;cell part;cell projection;contractile fiber part;cortical cytoskeleton;cytoplasmic part;cytoskeletal part;cytoskeleton;cytosol;H4/H2A histone acetyltransferase complex;histone acetyltransferase complex;histone methyltransferase complex;I band;intracellular non-membrane-bounded organelle;intracellular orga…	Adherens junction;Arrhythmogenic right ventricular cardiomyopathy (ARVC);Bacterial invasion of epithelial cells;Cardiac muscle contraction;Dilated cardiomyopathy;Focal adhesion;Hypertrophic cardiomyopathy (HCM);Leukocyte transendothelial migration;Pathogenic Escherichia coli infection;Phagosome;Phototransduction - fly;Regulation of actin cytoskeleton;Shigellosis;Tight junction;Vibrio cholerae inf…	19.9	53.4	36.9	45.7	57.5	52	42.5	35.3	40.6	30.6	3.89e-06	0	1.724	4.28884	5	0.1865	665.746	-0.462067	-0.000307247	96.5946
HQGVMVGMGQKDSYVGDEAQSKR	Acta1;Actb;Actc1	D3Z2K3;P63268;P60710;D3YZY0;G3UZ07;P62737;G3UYG0;P68134;E9Q5F4;P68033;P63260;E9Q606	P60710 [40-62];P68134 [42-64];P68033 [42-64]	P60710_K50;P68134_K52;P68033_K52	[R].HQGVMVGMGQKDSYVGDEAQSKR.[G]	2xTMT6plex [N-Term;K22];1xdiGlyTMT [K11]			P60710;P68134;P68033	0.76	-0.29	-0.53	-0.35	-0.09	-0.1	0.681259	0.646843	-0.240515	-0.477169	-0.37909	-0.134175	-0.116821	0.589927	1xdiGlyTMT [K11];2xTMT6plex [N-Term;K22]		actin cytoskeleton organization;actin filament organization;actin filament-based movement;actin filament-based process;actin-mediated cell contraction;actin-myosin filament sliding;actomyosin structure organization;anatomical structure development;anatomical structure formation involved in morphogenesis;anatomical structure morphogenesis;apoptosis;axonogenesis;cardiac muscle contraction;cardiac m…	adenyl nucleotide binding;adenyl ribonucleotide binding;ATP binding;ATPase activity;binding;catalytic activity;hydrolase activity;hydrolase activity, acting on acid anhydrides;hydrolase activity, acting on acid anhydrides, in phosphorus-containing anhydrides;nucleoside-triphosphatase activity;nucleotide binding;purine nucleotide binding;purine ribonucleoside triphosphate binding;purine ribonucleo…	actin filament;actin filament bundle;actomyosin;actomyosin, actin part;axon;cell cortex part;cell part;cell projection;contractile fiber part;cortical cytoskeleton;cytoplasmic part;cytoskeletal part;cytoskeleton;cytosol;H4/H2A histone acetyltransferase complex;histone acetyltransferase complex;histone methyltransferase complex;I band;intracellular non-membrane-bounded organelle;intracellular orga…	Adherens junction;Arrhythmogenic right ventricular cardiomyopathy (ARVC);Bacterial invasion of epithelial cells;Cardiac muscle contraction;Dilated cardiomyopathy;Focal adhesion;Hypertrophic cardiomyopathy (HCM);Leukocyte transendothelial migration;Pathogenic Escherichia coli infection;Phagosome;Phototransduction - fly;Regulation of actin cytoskeleton;Shigellosis;Tight junction;Vibrio cholerae inf…	34.4	83.7	68.8	63	125.7	96.1	94.1	70.8	70.4	55.5	2.27e-08	0	2.57	6.86528	5	0.3552	662.548	1.02413	0.000677706	103.784
HQGVMVGMGQKDSYVGDEAQSKR	Acta1;Actb;Actc1	D3Z2K3;P63268;P60710;D3YZY0;G3UZ07;P62737;G3UYG0;P68134;E9Q5F4;P68033;P63260;E9Q606	P60710 [40-62];P68134 [42-64];P68033 [42-64]	|P60710_K50;P68134_K52;P68033_K52|P60710_K61;P68134_K63;P68033_K63	[R].HQGVMVGMGQKDSYVGDEAQSKR.[G]	1xTMT6plex [N-Term];2xdiGlyTMT [K11;K22];1xOxidation [M8]			P60710;P68134;P68033	-0.67	-0.86	0.54	0.27	-0.2	-0.184	0.528346	-0.783157	-0.810515	0.592831	0.24091	-0.244175	-0.200821	0.509009	1xOxidation [M8];1xTMT6plex [N-Term];2xdiGlyTMT [K11;K22]		actin cytoskeleton organization;actin filament organization;actin filament-based movement;actin filament-based process;actin-mediated cell contraction;actin-myosin filament sliding;actomyosin structure organization;anatomical structure development;anatomical structure formation involved in morphogenesis;anatomical structure morphogenesis;apoptosis;axonogenesis;cardiac muscle contraction;cardiac m…	adenyl nucleotide binding;adenyl ribonucleotide binding;ATP binding;ATPase activity;binding;catalytic activity;hydrolase activity;hydrolase activity, acting on acid anhydrides;hydrolase activity, acting on acid anhydrides, in phosphorus-containing anhydrides;nucleoside-triphosphatase activity;nucleotide binding;purine nucleotide binding;purine ribonucleoside triphosphate binding;purine ribonucleo…	actin filament;actin filament bundle;actomyosin;actomyosin, actin part;axon;cell cortex part;cell part;cell projection;contractile fiber part;cortical cytoskeleton;cytoplasmic part;cytoskeletal part;cytoskeleton;cytosol;H4/H2A histone acetyltransferase complex;histone acetyltransferase complex;histone methyltransferase complex;I band;intracellular non-membrane-bounded organelle;intracellular orga…	Adherens junction;Arrhythmogenic right ventricular cardiomyopathy (ARVC);Bacterial invasion of epithelial cells;Cardiac muscle contraction;Dilated cardiomyopathy;Focal adhesion;Hypertrophic cardiomyopathy (HCM);Leukocyte transendothelial migration;Pathogenic Escherichia coli infection;Phagosome;Phototransduction - fly;Regulation of actin cytoskeleton;Shigellosis;Tight junction;Vibrio cholerae inf…	22.4	20.2	17.5	10.8	16.9	27.1	17	19.8	16.8	12.3	5.02e-05	0	1.303	4.20726	5	0.19	688.553	-2.83075	-0.00194685	91.0707
MQKEITALAPSTMK	Acta1;Actb;Actc1	P63268;E9Q1F2;P60710;F8WGM8;P62737;P68134;B1ATY1;P68033;P63260	P60710 [313-326];P68134 [315-328];P68033 [315-328]	P60710_K315;P68134_K317;P68033_K317	[R].MQKEITALAPSTMK.[I]	2xTMT6plex [N-Term;K14];1xdiGlyTMT [K3];1xOxidation [M1;M13]			P60710;P68134;P68033	0.02	0.06	0.05	0.07	-0.11	0.018	0.615214	-0.0931565	0.109485	0.102831	0.0409096	-0.154175	0.00117881	0.983394	1xdiGlyTMT [K3];1xOxidation [M];2xTMT6plex [N-Term;K14]		actin cytoskeleton organization;actin filament organization;actin filament-based movement;actin filament-based process;actin-mediated cell contraction;actin-myosin filament sliding;actomyosin structure organization;anatomical structure development;anatomical structure formation involved in morphogenesis;anatomical structure morphogenesis;apoptosis;axonogenesis;cardiac muscle contraction;cardiac m…	adenyl nucleotide binding;adenyl ribonucleotide binding;ATP binding;ATPase activity;binding;catalytic activity;hydrolase activity;hydrolase activity, acting on acid anhydrides;hydrolase activity, acting on acid anhydrides, in phosphorus-containing anhydrides;nucleoside-triphosphatase activity;nucleotide binding;purine nucleotide binding;purine ribonucleoside triphosphate binding;purine ribonucleo…	actin filament;actin filament bundle;actomyosin;actomyosin, actin part;axon;cell cortex part;cell part;cell projection;contractile fiber part;cortical cytoskeleton;cytoplasmic part;cytoskeletal part;cytoskeleton;cytosol;H4/H2A histone acetyltransferase complex;histone acetyltransferase complex;histone methyltransferase complex;I band;intracellular non-membrane-bounded organelle;intracellular orga…	Adherens junction;Arrhythmogenic right ventricular cardiomyopathy (ARVC);Bacterial invasion of epithelial cells;Cardiac muscle contraction;Dilated cardiomyopathy;Focal adhesion;Hypertrophic cardiomyopathy (HCM);Leukocyte transendothelial migration;Pathogenic Escherichia coli infection;Phagosome;Phototransduction - fly;Regulation of actin cytoskeleton;Shigellosis;Tight junction;Vibrio cholerae inf…	1404.5	2042.5	1624.1	1886.5	1989.3	2268.6	1954.3	1973.1	1948.9	1514.8	3.46e-07	0	2.122	5.41681	3	0.6734	789.45	-1.66163	-0.00131066	127.125
MQKEITALAPSTMK	Acta1;Actb;Actc1	P63268;E9Q1F2;P60710;F8WGM8;P62737;P68134;B1ATY1;P68033;P63260	P60710 [313-326];P68134 [315-328];P68033 [315-328]	P60710_K315;P68134_K317;P68033_K317	[R].MQKEITALAPSTMK.[I]	2xTMT6plex [N-Term;K14];1xdiGlyTMT [K3];2xOxidation [M1;M13]			P60710;P68134;P68033	-0.15	0.24	-0.19	0.15	0.33	0.076	0.507629	-0.263157	0.289485	-0.137169	0.12091	0.285825	0.0591788	0.625053	1xdiGlyTMT [K3];2xOxidation [M1;2xTMT6plex [N-Term;K14];M13]		actin cytoskeleton organization;actin filament organization;actin filament-based movement;actin filament-based process;actin-mediated cell contraction;actin-myosin filament sliding;actomyosin structure organization;anatomical structure development;anatomical structure formation involved in morphogenesis;anatomical structure morphogenesis;apoptosis;axonogenesis;cardiac muscle contraction;cardiac m…	adenyl nucleotide binding;adenyl ribonucleotide binding;ATP binding;ATPase activity;binding;catalytic activity;hydrolase activity;hydrolase activity, acting on acid anhydrides;hydrolase activity, acting on acid anhydrides, in phosphorus-containing anhydrides;nucleoside-triphosphatase activity;nucleotide binding;purine nucleotide binding;purine ribonucleoside triphosphate binding;purine ribonucleo…	actin filament;actin filament bundle;actomyosin;actomyosin, actin part;axon;cell cortex part;cell part;cell projection;contractile fiber part;cortical cytoskeleton;cytoplasmic part;cytoskeletal part;cytoskeleton;cytosol;H4/H2A histone acetyltransferase complex;histone acetyltransferase complex;histone methyltransferase complex;I band;intracellular non-membrane-bounded organelle;intracellular orga…	Adherens junction;Arrhythmogenic right ventricular cardiomyopathy (ARVC);Bacterial invasion of epithelial cells;Cardiac muscle contraction;Dilated cardiomyopathy;Focal adhesion;Hypertrophic cardiomyopathy (HCM);Leukocyte transendothelial migration;Pathogenic Escherichia coli infection;Phagosome;Phototransduction - fly;Regulation of actin cytoskeleton;Shigellosis;Tight junction;Vibrio cholerae inf…	90.7	117.5	81.1	107.1	114.6	110.6	85.9	91.2	94.2	99.6	0.000151154	0	1.12	3.74797	4	0.6133	596.337	-2.59605	-0.00154616	111.312
MQKEITALAPSTMK	Acta1;Actb;Actc1	P63268;E9Q1F2;P60710;F8WGM8;P62737;P68134;B1ATY1;P68033;P63260	P60710 [313-326];P68134 [315-328];P68033 [315-328]	P60710_K315;P68134_K317;P68033_K317	[R].MQKEITALAPSTMK.[I]	2xTMT6plex [N-Term;K14];1xdiGlyTMT [K3]			P60710;P68134;P68033	-0.22	0.09	0.04	0.15	-0.02	0.008	0.905843	-0.333156	0.139485	0.092831	0.12091	-0.0641749	-0.00882119	0.92558	1xdiGlyTMT [K3];2xTMT6plex [N-Term;K14]		actin cytoskeleton organization;actin filament organization;actin filament-based movement;actin filament-based process;actin-mediated cell contraction;actin-myosin filament sliding;actomyosin structure organization;anatomical structure development;anatomical structure formation involved in morphogenesis;anatomical structure morphogenesis;apoptosis;axonogenesis;cardiac muscle contraction;cardiac m…	adenyl nucleotide binding;adenyl ribonucleotide binding;ATP binding;ATPase activity;binding;catalytic activity;hydrolase activity;hydrolase activity, acting on acid anhydrides;hydrolase activity, acting on acid anhydrides, in phosphorus-containing anhydrides;nucleoside-triphosphatase activity;nucleotide binding;purine nucleotide binding;purine ribonucleoside triphosphate binding;purine ribonucleo…	actin filament;actin filament bundle;actomyosin;actomyosin, actin part;axon;cell cortex part;cell part;cell projection;contractile fiber part;cortical cytoskeleton;cytoplasmic part;cytoskeletal part;cytoskeleton;cytosol;H4/H2A histone acetyltransferase complex;histone acetyltransferase complex;histone methyltransferase complex;I band;intracellular non-membrane-bounded organelle;intracellular orga…	Adherens junction;Arrhythmogenic right ventricular cardiomyopathy (ARVC);Bacterial invasion of epithelial cells;Cardiac muscle contraction;Dilated cardiomyopathy;Focal adhesion;Hypertrophic cardiomyopathy (HCM);Leukocyte transendothelial migration;Pathogenic Escherichia coli infection;Phagosome;Phototransduction - fly;Regulation of actin cytoskeleton;Shigellosis;Tight junction;Vibrio cholerae inf…	78.4	96.3	78.8	93.5	92.6	105	87.3	93	99.5	82.5	4.5e-07	0	2.079	4.11591	3	0.4612	784.118	-2.56399	-0.00200876	139.194
EKLCYVALDFENEMATAASSSSLEK	Acta1;Actc1	P63268;D3YZY0;P62737;P68134;P68033	P68134 [216-240];P68033 [216-240]	P68134_K217;P68033_K217	[K].EKLCYVALDFENEMATAASSSSLEK.[S]	2xTMT6plex [N-Term;K25];1xCarbamidomethyl [C4];1xdiGlyTMT [K2];1xOxidation [M14]			P68134;P68033	0.34	-0.3	-0.07	-0.04	-0.14	-0.042	0.711054	0.226844	-0.250515	-0.017169	-0.0690904	-0.184175	-0.0588212	0.514921	1xCarbamidomethyl [C4];1xdiGlyTMT [K2];1xOxidation [M14];2xTMT6plex [N-Term;K25]		actin cytoskeleton organization;actin filament organization;actin filament-based movement;actin filament-based process;actin-mediated cell contraction;actin-myosin filament sliding;actomyosin structure organization;anatomical structure development;anatomical structure formation involved in morphogenesis;anatomical structure morphogenesis;apoptosis;cardiac muscle contraction;cardiac muscle tissue …	adenyl nucleotide binding;adenyl ribonucleotide binding;ATP binding;ATPase activity;binding;catalytic activity;hydrolase activity;hydrolase activity, acting on acid anhydrides;hydrolase activity, acting on acid anhydrides, in phosphorus-containing anhydrides;nucleoside-triphosphatase activity;nucleotide binding;purine nucleotide binding;purine ribonucleoside triphosphate binding;purine ribonucleo…	actin filament;actin filament bundle;actomyosin;actomyosin, actin part;cell part;contractile fiber part;cytoplasmic part;cytoskeletal part;I band;intracellular organelle part;intracellular part;macromolecular complex;organelle part;protein complex;stress fiber;striated muscle thin filament	Cardiac muscle contraction;Dilated cardiomyopathy;Hypertrophic cardiomyopathy (HCM)	36	65.1	65.6	59.4	59.3	62.1	63.2	58.9	52.6	40.2	7.33e-10	0	3.135	6.23691	3	0.7756	1204.29	6.04737	0.00727866	156.821
EKLCYVALDFENEMATAASSSSLEK	Acta1;Actc1	P63268;D3YZY0;P62737;P68134;P68033	P68134 [216-240];P68033 [216-240]	P68134_K217;P68033_K217	[K].EKLCYVALDFENEMATAASSSSLEK.[S]	2xTMT6plex [N-Term;K25];1xCarbamidomethyl [C4];1xdiGlyTMT [K2]			P68134;P68033	0.45	0.1	0.03	0.07	-0.02	0.126	0.20564	0.336843	0.149485	0.082831	0.0409096	-0.0641749	0.109179	0.176779	1xCarbamidomethyl [C4];1xdiGlyTMT [K2];2xTMT6plex [N-Term;K25]		actin cytoskeleton organization;actin filament organization;actin filament-based movement;actin filament-based process;actin-mediated cell contraction;actin-myosin filament sliding;actomyosin structure organization;anatomical structure development;anatomical structure formation involved in morphogenesis;anatomical structure morphogenesis;apoptosis;cardiac muscle contraction;cardiac muscle tissue …	adenyl nucleotide binding;adenyl ribonucleotide binding;ATP binding;ATPase activity;binding;catalytic activity;hydrolase activity;hydrolase activity, acting on acid anhydrides;hydrolase activity, acting on acid anhydrides, in phosphorus-containing anhydrides;nucleoside-triphosphatase activity;nucleotide binding;purine nucleotide binding;purine ribonucleoside triphosphate binding;purine ribonucleo…	actin filament;actin filament bundle;actomyosin;actomyosin, actin part;cell part;contractile fiber part;cytoplasmic part;cytoskeletal part;I band;intracellular organelle part;intracellular part;macromolecular complex;organelle part;protein complex;stress fiber;striated muscle thin filament	Cardiac muscle contraction;Dilated cardiomyopathy;Hypertrophic cardiomyopathy (HCM)	972.1	1898.8	1564.1	1873.9	1783.5	2005.8	1593.2	1602.8	1508.2	1254.2	1.25e-11	0	3.805	9.16896	3	0.8037	1198.95	3.19958	0.00383398	161.32
LCYVALDFENEMATAASSSSLEKSYELPDGQVITIGNER	Acta1;Actc1	P63268;D3YZY0;P62737;P68134;P68033	P68134 [218-256];P68033 [218-256]	P68134_K240;P68033_K240	[K].LCYVALDFENEMATAASSSSLEKSYELPDGQVITIGNER.[F]	1xTMT6plex [N-Term];1xCarbamidomethyl [C2];1xdiGlyTMT [K23]			P68134;P68033	-2.77	-0.62	-0.74	0.34	0.37	-0.684	0.296997	-2.88316	-0.570515	-0.687169	0.31091	0.325825	-0.700821	0.297445	1xCarbamidomethyl [C2];1xdiGlyTMT [K23];1xTMT6plex [N-Term]		actin cytoskeleton organization;actin filament organization;actin filament-based movement;actin filament-based process;actin-mediated cell contraction;actin-myosin filament sliding;actomyosin structure organization;anatomical structure development;anatomical structure formation involved in morphogenesis;anatomical structure morphogenesis;apoptosis;cardiac muscle contraction;cardiac muscle tissue …	adenyl nucleotide binding;adenyl ribonucleotide binding;ATP binding;ATPase activity;binding;catalytic activity;hydrolase activity;hydrolase activity, acting on acid anhydrides;hydrolase activity, acting on acid anhydrides, in phosphorus-containing anhydrides;nucleoside-triphosphatase activity;nucleotide binding;purine nucleotide binding;purine ribonucleoside triphosphate binding;purine ribonucleo…	actin filament;actin filament bundle;actomyosin;actomyosin, actin part;cell part;contractile fiber part;cytoplasmic part;cytoskeletal part;I band;intracellular organelle part;intracellular part;macromolecular complex;organelle part;protein complex;stress fiber;striated muscle thin filament	Cardiac muscle contraction;Dilated cardiomyopathy;Hypertrophic cardiomyopathy (HCM)	99	20.8	29.8	21.7	34.2	22.5	23.6	28.7	32	34.7	0.00535097	0.000534216	0.52	3.11725	4	0.6442	1220.87	7.9983	0.00975873	161.604
VAPEEHPTLLTEAPLNPKANR	Acta1;Actc1	D3Z2K3;P63268;D3YZY0;P62737;P68134;P68033	P68134 [98-118];P68033 [98-118]	P68134_K115;P68033_K115	[R].VAPEEHPTLLTEAPLNPKANR.[E]	1xTMT6plex [N-Term];1xdiGlyTMT [K18]			P68134;P68033	-0.16	0.02	-0.2	-0.05	0.38	-0.002	0.985462	-0.273156	0.0694848	-0.147169	-0.0790904	0.335825	-0.0188212	0.865812	1xdiGlyTMT [K18];1xTMT6plex [N-Term]		actin cytoskeleton organization;actin filament organization;actin filament-based movement;actin filament-based process;actin-mediated cell contraction;actin-myosin filament sliding;actomyosin structure organization;anatomical structure development;anatomical structure formation involved in morphogenesis;anatomical structure morphogenesis;apoptosis;cardiac muscle contraction;cardiac muscle tissue …	adenyl nucleotide binding;adenyl ribonucleotide binding;ATP binding;ATPase activity;binding;catalytic activity;hydrolase activity;hydrolase activity, acting on acid anhydrides;hydrolase activity, acting on acid anhydrides, in phosphorus-containing anhydrides;nucleoside-triphosphatase activity;nucleotide binding;purine nucleotide binding;purine ribonucleoside triphosphate binding;purine ribonucleo…	actin filament;actin filament bundle;actomyosin;actomyosin, actin part;cell part;contractile fiber part;cytoplasmic part;cytoskeletal part;I band;intracellular organelle part;intracellular part;macromolecular complex;organelle part;protein complex;stress fiber;striated muscle thin filament	Cardiac muscle contraction;Dilated cardiomyopathy;Hypertrophic cardiomyopathy (HCM)	290.3	371.6	408.6	461.9	478.3	460.2	429.3	396.8	364.6	399.5	3.34e-07	0	2.128	7.72038	4	0.7694	718.153	-0.922675	-0.000661925	128.036
YSVWIGGSILASLSTFQQMWISKQEYDEAGPSIVHR	Actc1	P62737;P68033	P68033 [339-374]	P68033_K361	[K].YSVWIGGSILASLSTFQQMWISKQEYDEAGPSIVHR.[K]	1xTMT6plex [N-Term];1xdiGlyTMT [K23]			P68033	-1.05	-0.64	-0.5	-0.27	-0.8	-0.652	0.00786	-1.01953	-0.604828	-0.481657	-0.233151	-0.965255	-0.660885	0.0111753	1xdiGlyTMT [K23];1xTMT6plex [N-Term]		actin cytoskeleton organization;actin filament organization;actin filament-based movement;actin filament-based process;actin-mediated cell contraction;actin-myosin filament sliding;actomyosin structure organization;anatomical structure formation involved in morphogenesis;anatomical structure morphogenesis;apoptosis;cardiac muscle contraction;cardiac muscle tissue morphogenesis;cardiac myofibril a…	adenyl nucleotide binding;adenyl ribonucleotide binding;ATP binding;ATPase activity;binding;catalytic activity;hydrolase activity;hydrolase activity, acting on acid anhydrides;hydrolase activity, acting on acid anhydrides, in phosphorus-containing anhydrides;nucleoside-triphosphatase activity;nucleotide binding;purine nucleotide binding;purine ribonucleoside triphosphate binding;purine ribonucleo…	actin filament;actomyosin, actin part;cell part;contractile fiber part;cytoplasmic part;cytoskeletal part;I band;intracellular organelle part;intracellular part;macromolecular complex;organelle part;protein complex	Cardiac muscle contraction;Dilated cardiomyopathy;Hypertrophic cardiomyopathy (HCM)	31.1	21.5	33.6	24.1	25.7	20	36.1	28.7	34.8	16.9	0.000380261	0	0.964	3.21933	5	0.3975	932.102	18.133	0.0168869	162.705
KDLYANNVLSGGTTMYPGIADR	Actc1	P63268;P62737;P68033	P68033 [293-314]	P68033_K293	[R].KDLYANNVLSGGTTMYPGIADR.[M]	1xTMT6plex [N-Term];1xdiGlyTMT [K1];1xOxidation [M15]			P68033	-1.05	-0.32	-0.54	0.74	0.78	-0.078	0.839978	-1.01953	-0.284828	-0.521657	0.776849	0.614745	-0.0868852	0.811867	1xdiGlyTMT [K1];1xOxidation [M15];1xTMT6plex [N-Term]		actin cytoskeleton organization;actin filament organization;actin filament-based movement;actin filament-based process;actin-mediated cell contraction;actin-myosin filament sliding;actomyosin structure organization;anatomical structure formation involved in morphogenesis;anatomical structure morphogenesis;apoptosis;cardiac muscle contraction;cardiac muscle tissue morphogenesis;cardiac myofibril a…	adenyl nucleotide binding;adenyl ribonucleotide binding;ATP binding;ATPase activity;binding;catalytic activity;hydrolase activity;hydrolase activity, acting on acid anhydrides;hydrolase activity, acting on acid anhydrides, in phosphorus-containing anhydrides;nucleoside-triphosphatase activity;nucleotide binding;purine nucleotide binding;purine ribonucleoside triphosphate binding;purine ribonucleo…	actin filament;actomyosin, actin part;cell part;contractile fiber part;cytoplasmic part;cytoskeletal part;I band;intracellular organelle part;intracellular part;macromolecular complex;organelle part;protein complex	Cardiac muscle contraction;Dilated cardiomyopathy;Hypertrophic cardiomyopathy (HCM)	117.8	81.3	78.5	70.2	76.2	57.8	47.3	75.8	46.4	67.1	5.63e-05	0	1.284	2.92695	4	0.6177	736.885	-2.00764	-0.00147789	132.753
KDLYANNVLSGGTTMYPGIADR	Actc1	P63268;P62737;P68033	P68033 [293-314]	P68033_K293	[R].KDLYANNVLSGGTTMYPGIADR.[M]	1xTMT6plex [N-Term];1xdiGlyTMT [K1]			P68033	0.08	0.12	0.22	0.41	-0.2	0.126	0.27403	0.110465	0.155172	0.238343	0.446849	-0.365255	0.117115	0.430555	1xdiGlyTMT [K1];1xTMT6plex [N-Term]		actin cytoskeleton organization;actin filament organization;actin filament-based movement;actin filament-based process;actin-mediated cell contraction;actin-myosin filament sliding;actomyosin structure organization;anatomical structure formation involved in morphogenesis;anatomical structure morphogenesis;apoptosis;cardiac muscle contraction;cardiac muscle tissue morphogenesis;cardiac myofibril a…	adenyl nucleotide binding;adenyl ribonucleotide binding;ATP binding;ATPase activity;binding;catalytic activity;hydrolase activity;hydrolase activity, acting on acid anhydrides;hydrolase activity, acting on acid anhydrides, in phosphorus-containing anhydrides;nucleoside-triphosphatase activity;nucleotide binding;purine nucleotide binding;purine ribonucleoside triphosphate binding;purine ribonucleo…	actin filament;actomyosin, actin part;cell part;contractile fiber part;cytoplasmic part;cytoskeletal part;I band;intracellular organelle part;intracellular part;macromolecular complex;organelle part;protein complex	Cardiac muscle contraction;Dilated cardiomyopathy;Hypertrophic cardiomyopathy (HCM)	87.2	132.3	76.4	93	91.3	117.4	110.4	140.9	123	89.9	1.75e-08	0	2.613	5.89039	4	0.7148	732.89	3.24779	0.00237781	142.102
KAGTQIENIEEDFRDGLK	Actn1	A1BN54;Q7TPR4	A1BN54 [47-64]	A1BN54_K47	[R].KAGTQIENIEEDFRDGLK.[L]	2xTMT6plex [N-Term;K18];1xdiGlyTMT [K1]			A1BN54	-0.11	-0.23	0.16	0.11	-0.28	-0.07	0.473164	-0.0662787	-0.0637189	0.0875425	0.277478	-0.001545	0.0466957	0.506761	1xdiGlyTMT [K1];2xTMT6plex [N-Term;K18]		actin crosslink formation;actin cytoskeleton organization;actin filament bundle assembly;actin filament organization;actin filament-based process;cellular component assembly;cellular component assembly at cellular level;cellular component organization;cellular component organization at cellular level;cellular component organization or biogenesis;cellular component organization or biogenesis at ce…	actin binding;actin filament binding;binding;calcium ion binding;cation binding;cytoskeletal protein binding;ion binding;metal ion binding;protein binding	adherens junction;anchoring junction;cell junction;cell part;cell-cell adherens junction;cell-cell junction;contractile fiber part;cytoplasmic part;fascia adherens;intracellular part;organelle part;Z disc		173.4	230.7	211.4	200.8	199.9	246.5	213.6	221.1	199.5	137.7	1.26e-05	0	1.531	3.24329	4	0.5586	716.9	2.41016	0.00172602	151.67
GVKLVSIGAEEIVDGNVK	Actn1;Actn2	A1BN54;Q9JI91;Q7TPR4;D3YY95	A1BN54 [104-121];Q9JI91 [111-128]	A1BN54_K106;Q9JI91_K113	[K].GVKLVSIGAEEIVDGNVK.[M]	2xTMT6plex [N-Term;K18];1xdiGlyTMT [K3]			A1BN54;Q9JI91	-0.95	0.05	0.39	0.52	-0.74	-0.146	0.64916	-0.906279	0.216281	0.317543	0.687478	-0.461545	-0.0293043	0.923654	1xdiGlyTMT [K3];2xTMT6plex [N-Term;K18]		actin crosslink formation;actin cytoskeleton organization;actin filament bundle assembly;actin filament organization;actin filament-based process;biological regulation;cell junction assembly;cell junction organization;cell projection assembly;cell projection organization;cell-substrate junction assembly;cellular chemical homeostasis;cellular component assembly;cellular component assembly at cellu…	actin binding;actin filament binding;binding;binding, bridging;calcium ion binding;cation binding;cytoskeletal protein binding;identical protein binding;ion binding;ligand-dependent nuclear receptor transcription coactivator activity;metal ion binding;protein binding;protein binding transcription factor activity;protein binding, bridging;protein dimerization activity;protein homodimerization acti…	adherens junction;anchoring junction;cell junction;cell part;cell projection;cell-cell adherens junction;cell-cell junction;cell-substrate adherens junction;cell-substrate junction;contractile fiber part;cytoplasmic part;cytoskeletal part;fascia adherens;filopodium;focal adhesion;intracellular organelle part;intracellular part;organelle part;striated muscle thin filament;Z disc	Adherens junction;Amoebiasis;Arrhythmogenic right ventricular cardiomyopathy (ARVC);Focal adhesion;Leukocyte transendothelial migration;Regulation of actin cytoskeleton;Systemic lupus erythematosus;Tight junction	79.3	58.9	48.3	55.9	50.2	72.7	59.3	81.6	88.4	44.7	1.38e-06	0	1.895	3.50726	3	0.6268	876.857	0.813153	0.000712472	159.796
KAGTQIENIEEDFR	Actn1;Actn2;Actn3	O88990;A1BN54;Q9JI91;Q7TPR4;D3YY95	O88990 [60-73];A1BN54 [47-60];Q9JI91 [54-67]	O88990_K60;A1BN54_K47;Q9JI91_K54	[R].KAGTQIENIEEDFR.[ND]	1xTMT6plex [N-Term];1xdiGlyTMT [K1]			O88990;A1BN54;Q9JI91	0.19	-0.07	-0.07	-0.02	-0.2	-0.034	0.620472	0.233721	0.0962811	-0.142457	0.147478	0.078455	0.0826957	0.255786	1xdiGlyTMT [K1];1xTMT6plex [N-Term]		actin crosslink formation;actin cytoskeleton organization;actin filament bundle assembly;actin filament organization;actin filament-based process;biological regulation;cell junction assembly;cell junction organization;cell projection assembly;cell projection organization;cell-substrate junction assembly;cellular chemical homeostasis;cellular component assembly;cellular component assembly at cellu…	actin binding;actin filament binding;binding;binding, bridging;calcium ion binding;cation binding;cytoskeletal protein binding;identical protein binding;ion binding;ligand-dependent nuclear receptor transcription coactivator activity;metal ion binding;protein binding;protein binding transcription factor activity;protein binding, bridging;protein dimerization activity;protein homodimerization acti…	adherens junction;anchoring junction;cell junction;cell part;cell projection;cell-cell adherens junction;cell-cell junction;cell-substrate adherens junction;cell-substrate junction;contractile fiber part;cytoplasmic part;cytoskeletal part;fascia adherens;filopodium;focal adhesion;intracellular organelle part;intracellular part;organelle part;striated muscle thin filament;Z disc	Adherens junction;Amoebiasis;Arrhythmogenic right ventricular cardiomyopathy (ARVC);Focal adhesion;Leukocyte transendothelial migration;Regulation of actin cytoskeleton;Systemic lupus erythematosus;Tight junction	124.9	204	157.9	168.1	155.4	163.5	151.3	143.7	174	127.6	9.65e-09	0	2.711	4.44429	3	0.6869	741.398	-1.4259	-0.0010562	130.137
CQLEINFNTLQTKLR	Actn1;Actn2;Actn3;Actn4	O88990;P57780;A1BN54;Q9JI91;Q7TPR4;E9Q2W9	O88990 [345-359];P57780 [352-366];A1BN54 [332-346];Q9JI91 [339-353]	O88990_K357;P57780_K364;A1BN54_K344;Q9JI91_K351	[K].CQLEINFNTLQTKLR.[LI]	1xTMT6plex [N-Term];1xCarbamidomethyl [C1];1xdiGlyTMT [K13]			O88990;P57780;A1BN54;Q9JI91	-0.12	0	0.08	-0.03	-0.25	-0.064	0.320203	-0.0762787	0.166281	0.00754252	0.137478	0.028455	0.0526957	0.300553	1xCarbamidomethyl [C1];1xdiGlyTMT [K13];1xTMT6plex [N-Term]		actin crosslink formation;actin cytoskeleton organization;actin filament bundle assembly;actin filament organization;actin filament-based process;biological regulation;cell junction assembly;cell junction organization;cell projection assembly;cell projection organization;cell-substrate junction assembly;cellular chemical homeostasis;cellular component assembly;cellular component assembly at cellu…	actin binding;actin filament binding;binding;binding, bridging;calcium ion binding;cation binding;cytoskeletal protein binding;identical protein binding;ion binding;ligand-dependent nuclear receptor transcription coactivator activity;metal ion binding;nucleoside binding;protein binding;protein binding transcription factor activity;protein binding, bridging;protein dimerization activity;protein ho…	actin filament bundle;actomyosin;adherens junction;anchoring junction;cell cortex part;cell junction;cell part;cell projection;cell-cell adherens junction;cell-cell junction;cell-substrate adherens junction;cell-substrate junction;contractile fiber part;cortical cytoskeleton;cytoplasmic part;cytoskeletal part;cytoskeleton;fascia adherens;filopodium;focal adhesion;intracellular membrane-bounded or…	Adherens junction;Amoebiasis;Arrhythmogenic right ventricular cardiomyopathy (ARVC);Focal adhesion;Leukocyte transendothelial migration;Regulation of actin cytoskeleton;Systemic lupus erythematosus;Tight junction	277.2	366.3	303.3	337.8	341.3	398.8	340.6	319	347	244.9	4.06e-10	0	3.232	5.64136	3	0.7287	817.461	3.63592	0.00296977	155.574
DLLLDPAWEKQQR	Actn1;Actn2;Actn3;Actn4	O88990;P57780;A1BN54;Q9JI91;Q7TPR4;D3YY95;E9Q2W9	O88990 [35-47];P57780 [42-54];A1BN54 [22-34];Q9JI91 [29-41]	O88990_K44;P57780_K51;A1BN54_K31;Q9JI91_K38	[R].DLLLDPAWEKQQR.[K]	1xTMT6plex [N-Term];1xdiGlyTMT [K10]			O88990;P57780;A1BN54;Q9JI91	0.15	0.22	-0.23	-0.35	-0.04	-0.05	0.668834	0.193721	0.386281	-0.302457	-0.182522	0.238455	0.0666957	0.638851	1xdiGlyTMT [K10];1xTMT6plex [N-Term]		actin crosslink formation;actin cytoskeleton organization;actin filament bundle assembly;actin filament organization;actin filament-based process;biological regulation;cell junction assembly;cell junction organization;cell projection assembly;cell projection organization;cell-substrate junction assembly;cellular chemical homeostasis;cellular component assembly;cellular component assembly at cellu…	actin binding;actin filament binding;binding;binding, bridging;calcium ion binding;cation binding;cytoskeletal protein binding;identical protein binding;ion binding;ligand-dependent nuclear receptor transcription coactivator activity;metal ion binding;nucleoside binding;protein binding;protein binding transcription factor activity;protein binding, bridging;protein dimerization activity;protein ho…	actin filament bundle;actomyosin;adherens junction;anchoring junction;cell cortex part;cell junction;cell part;cell projection;cell-cell adherens junction;cell-cell junction;cell-substrate adherens junction;cell-substrate junction;contractile fiber part;cortical cytoskeleton;cytoplasmic part;cytoskeletal part;cytoskeleton;fascia adherens;filopodium;focal adhesion;intracellular membrane-bounded or…	Adherens junction;Amoebiasis;Arrhythmogenic right ventricular cardiomyopathy (ARVC);Focal adhesion;Leukocyte transendothelial migration;Regulation of actin cytoskeleton;Systemic lupus erythematosus;Tight junction	76.9	122.1	107.2	139	116.4	109.5	127.3	96	125.7	102.9	0.0296869	0.00234645	0.276	1.84111	3	0.2935	728.742	-3.03474	-0.00220951	144.005
KTFTAWCNSHLR	Actn1;Actn2;Actn3;Actn4	O88990;P57780;A1BN54;Q9JI91;Q7TPR4;D3YY95;E9Q2W9	O88990 [48-59];P57780 [55-66];A1BN54 [35-46];Q9JI91 [42-53]	O88990_K48;P57780_K55;A1BN54_K35;Q9JI91_K42	[R].KTFTAWCNSHLR.[K]	1xTMT6plex [N-Term];1xCarbamidomethyl [C7];1xdiGlyTMT [K1]			O88990;P57780;A1BN54;Q9JI91	0.31	0.12	0.07	0.12	-0.24	0.076	0.441399	0.353721	0.286281	-0.00245748	0.287478	0.038455	0.192696	0.0568296	1xCarbamidomethyl [C7];1xdiGlyTMT [K1];1xTMT6plex [N-Term]		actin crosslink formation;actin cytoskeleton organization;actin filament bundle assembly;actin filament organization;actin filament-based process;biological regulation;cell junction assembly;cell junction organization;cell projection assembly;cell projection organization;cell-substrate junction assembly;cellular chemical homeostasis;cellular component assembly;cellular component assembly at cellu…	actin binding;actin filament binding;binding;binding, bridging;calcium ion binding;cation binding;cytoskeletal protein binding;identical protein binding;ion binding;ligand-dependent nuclear receptor transcription coactivator activity;metal ion binding;nucleoside binding;protein binding;protein binding transcription factor activity;protein binding, bridging;protein dimerization activity;protein ho…	actin filament bundle;actomyosin;adherens junction;anchoring junction;cell cortex part;cell junction;cell part;cell projection;cell-cell adherens junction;cell-cell junction;cell-substrate adherens junction;cell-substrate junction;contractile fiber part;cortical cytoskeleton;cytoplasmic part;cytoskeletal part;cytoskeleton;fascia adherens;filopodium;focal adhesion;intracellular membrane-bounded or…	Adherens junction;Amoebiasis;Arrhythmogenic right ventricular cardiomyopathy (ARVC);Focal adhesion;Leukocyte transendothelial migration;Regulation of actin cytoskeleton;Systemic lupus erythematosus;Tight junction	166.8	297.2	205.8	250.5	223.8	258.1	219.1	228.9	235	167.7	2.26e-07	0	2.192	3.49506	4	0.6657	524.034	1.51031	0.000790312	114.504
KTFTAWCNSHLRK	Actn1;Actn2;Actn3;Actn4	O88990;P57780;A1BN54;Q9JI91;Q7TPR4;D3YY95;E9Q2W9	O88990 [48-60];P57780 [55-67];A1BN54 [35-47];Q9JI91 [42-54]	O88990_K48;P57780_K55;A1BN54_K35;Q9JI91_K42	[R].KTFTAWCNSHLRK.[A]	2xTMT6plex [N-Term;K13];1xCarbamidomethyl [C7];1xdiGlyTMT [K1]			O88990;P57780;A1BN54;Q9JI91	0.15	-0.38	0.2	0.21	-0.32	-0.028	0.842605	0.193721	-0.213719	0.127543	0.377478	-0.041545	0.0886957	0.429779	1xCarbamidomethyl [C7];1xdiGlyTMT [K1];2xTMT6plex [N-Term;K13]		actin crosslink formation;actin cytoskeleton organization;actin filament bundle assembly;actin filament organization;actin filament-based process;biological regulation;cell junction assembly;cell junction organization;cell projection assembly;cell projection organization;cell-substrate junction assembly;cellular chemical homeostasis;cellular component assembly;cellular component assembly at cellu…	actin binding;actin filament binding;binding;binding, bridging;calcium ion binding;cation binding;cytoskeletal protein binding;identical protein binding;ion binding;ligand-dependent nuclear receptor transcription coactivator activity;metal ion binding;nucleoside binding;protein binding;protein binding transcription factor activity;protein binding, bridging;protein dimerization activity;protein ho…	actin filament bundle;actomyosin;adherens junction;anchoring junction;cell cortex part;cell junction;cell part;cell projection;cell-cell adherens junction;cell-cell junction;cell-substrate adherens junction;cell-substrate junction;contractile fiber part;cortical cytoskeleton;cytoplasmic part;cytoskeletal part;cytoskeleton;fascia adherens;filopodium;focal adhesion;intracellular membrane-bounded or…	Adherens junction;Amoebiasis;Arrhythmogenic right ventricular cardiomyopathy (ARVC);Focal adhesion;Leukocyte transendothelial migration;Regulation of actin cytoskeleton;Systemic lupus erythematosus;Tight junction	144.5	229.5	189.6	162.8	215.6	272.5	207.2	230	205.2	138.2	0.000184098	0	1.087	3.32266	5	0.4669	490.878	-3.48165	-0.00170627	116.934
VQEKCQLEINFNTLQTK	Actn1;Actn2;Actn3;Actn4	O88990;P57780;A1BN54;Q9JI91;Q7TPR4;E9Q2W9	O88990 [341-357];P57780 [348-364];A1BN54 [328-344];Q9JI91 [335-351]	|O88990_K344;P57780_K351;A1BN54_K331;Q9JI91_K338|O88990_K357;P57780_K364;A1BN54_K344;Q9JI91_K351	[RK].VQEKCQLEINFNTLQTK.[L]	1xTMT6plex [N-Term];1xCarbamidomethyl [C5];1xdiGlyTMT [K4;K17]			O88990;P57780;A1BN54;Q9JI91	0.43	1.05	-0.26	0.21	2.18	0.722	0.161511	0.473721	1.21628	-0.332457	0.377478	2.45846	0.838696	0.151204	1xCarbamidomethyl [C5];1xdiGlyTMT [K4];1xTMT6plex [N-Term]		actin crosslink formation;actin cytoskeleton organization;actin filament bundle assembly;actin filament organization;actin filament-based process;biological regulation;cell junction assembly;cell junction organization;cell projection assembly;cell projection organization;cell-substrate junction assembly;cellular chemical homeostasis;cellular component assembly;cellular component assembly at cellu…	actin binding;actin filament binding;binding;binding, bridging;calcium ion binding;cation binding;cytoskeletal protein binding;identical protein binding;ion binding;ligand-dependent nuclear receptor transcription coactivator activity;metal ion binding;nucleoside binding;protein binding;protein binding transcription factor activity;protein binding, bridging;protein dimerization activity;protein ho…	actin filament bundle;actomyosin;adherens junction;anchoring junction;cell cortex part;cell junction;cell part;cell projection;cell-cell adherens junction;cell-cell junction;cell-substrate adherens junction;cell-substrate junction;contractile fiber part;cortical cytoskeleton;cytoplasmic part;cytoskeletal part;cytoskeleton;fascia adherens;filopodium;focal adhesion;intracellular membrane-bounded or…	Adherens junction;Amoebiasis;Arrhythmogenic right ventricular cardiomyopathy (ARVC);Focal adhesion;Leukocyte transendothelial migration;Regulation of actin cytoskeleton;Systemic lupus erythematosus;Tight junction	9.9	19.1	10.3	23.8	25.1	23.1	13.9	15.4	16.6	63.1	0.000358746	0	0.974	2.66392	3	0.6053	889.151	0.584671	0.000519468	137.575
VQEKCQLEINFNTLQTK	Actn1;Actn2;Actn3;Actn4	O88990;P57780;A1BN54;Q9JI91;Q7TPR4;E9Q2W9	O88990 [341-357];P57780 [348-364];A1BN54 [328-344];Q9JI91 [335-351]	O88990_K344;P57780_K351;A1BN54_K331;Q9JI91_K338	[RK].VQEKCQLEINFNTLQTK.[L]	2xTMT6plex [N-Term;K17];1xCarbamidomethyl [C5];1xdiGlyTMT [K4]			O88990;P57780;A1BN54;Q9JI91	0.09	0.38	0.19	0.08	0.34	0.216	0.025492	0.133721	0.546281	0.117543	0.247478	0.618455	0.332696	0.033887	1xCarbamidomethyl [C5];1xdiGlyTMT [K4];2xTMT6plex [N-Term;K17]		actin crosslink formation;actin cytoskeleton organization;actin filament bundle assembly;actin filament organization;actin filament-based process;biological regulation;cell junction assembly;cell junction organization;cell projection assembly;cell projection organization;cell-substrate junction assembly;cellular chemical homeostasis;cellular component assembly;cellular component assembly at cellu…	actin binding;actin filament binding;binding;binding, bridging;calcium ion binding;cation binding;cytoskeletal protein binding;identical protein binding;ion binding;ligand-dependent nuclear receptor transcription coactivator activity;metal ion binding;nucleoside binding;protein binding;protein binding transcription factor activity;protein binding, bridging;protein dimerization activity;protein ho…	actin filament bundle;actomyosin;adherens junction;anchoring junction;cell cortex part;cell junction;cell part;cell projection;cell-cell adherens junction;cell-cell junction;cell-substrate adherens junction;cell-substrate junction;contractile fiber part;cortical cytoskeleton;cytoplasmic part;cytoskeletal part;cytoskeleton;fascia adherens;filopodium;focal adhesion;intracellular membrane-bounded or…	Adherens junction;Amoebiasis;Arrhythmogenic right ventricular cardiomyopathy (ARVC);Focal adhesion;Leukocyte transendothelial migration;Regulation of actin cytoskeleton;Systemic lupus erythematosus;Tight junction	1709.9	2607.8	1783.1	2601.3	2184.6	2743.1	2037	2071	2320.7	2464.4	3.47e-10	0	3.258	7.54058	3	0.7188	965.539	0.275276	0.000265605	146.588
VQEKCQLEINFNTLQTKLR	Actn1;Actn2;Actn3;Actn4	O88990;P57780;A1BN54;Q9JI91;Q7TPR4;E9Q2W9	O88990 [341-359];P57780 [348-366];A1BN54 [328-346];Q9JI91 [335-353]	O88990_K344;P57780_K351;A1BN54_K331;Q9JI91_K338	[RK].VQEKCQLEINFNTLQTKLR.[LI]	2xTMT6plex [N-Term;K17];1xCarbamidomethyl [C5];1xdiGlyTMT [K4]			O88990;P57780;A1BN54;Q9JI91	-0.19	-0.1	0.05	-0.09	-0.55	-0.176	0.156601	-0.146279	0.0662811	-0.0224575	0.0774783	-0.271545	-0.0593043	0.422912	1xCarbamidomethyl [C5];1xdiGlyTMT [K4];2xTMT6plex [N-Term;K17]		actin crosslink formation;actin cytoskeleton organization;actin filament bundle assembly;actin filament organization;actin filament-based process;biological regulation;cell junction assembly;cell junction organization;cell projection assembly;cell projection organization;cell-substrate junction assembly;cellular chemical homeostasis;cellular component assembly;cellular component assembly at cellu…	actin binding;actin filament binding;binding;binding, bridging;calcium ion binding;cation binding;cytoskeletal protein binding;identical protein binding;ion binding;ligand-dependent nuclear receptor transcription coactivator activity;metal ion binding;nucleoside binding;protein binding;protein binding transcription factor activity;protein binding, bridging;protein dimerization activity;protein ho…	actin filament bundle;actomyosin;adherens junction;anchoring junction;cell cortex part;cell junction;cell part;cell projection;cell-cell adherens junction;cell-cell junction;cell-substrate adherens junction;cell-substrate junction;contractile fiber part;cortical cytoskeleton;cytoplasmic part;cytoskeletal part;cytoskeleton;fascia adherens;filopodium;focal adhesion;intracellular membrane-bounded or…	Adherens junction;Amoebiasis;Arrhythmogenic right ventricular cardiomyopathy (ARVC);Focal adhesion;Leukocyte transendothelial migration;Regulation of actin cytoskeleton;Systemic lupus erythematosus;Tight junction	79.7	99.9	74.9	78.2	82.2	94.1	104.1	93.8	105.7	60.6	0.00206659	0.000293234	0.672	2.5761	4	0.438	791.709	9.12366	0.00721633	157.034
KHEAFESDLAAHQDR	Actn1;Actn2;Actn4	P57780;A1BN54;Q9JI91;Q7TPR4;E9Q2W9	P57780 [456-470];A1BN54 [436-450];Q9JI91 [443-457]	P57780_K456;A1BN54_K436;Q9JI91_K443	[RK].KHEAFESDLAAHQDR.[V]	1xTMT6plex [N-Term];1xdiGlyTMT [K1]			P57780;A1BN54;Q9JI91	0.54	0.84	-0.63	0.21	0.61	0.314	0.28829	0.583721	1.00628	-0.702457	0.377478	0.888455	0.430696	0.229799	1xdiGlyTMT [K1];1xTMT6plex [N-Term]		actin crosslink formation;actin cytoskeleton organization;actin filament bundle assembly;actin filament organization;actin filament-based process;biological regulation;cell junction assembly;cell junction organization;cell projection assembly;cell projection organization;cell-substrate junction assembly;cellular chemical homeostasis;cellular component assembly;cellular component assembly at cellu…	actin binding;actin filament binding;binding;binding, bridging;calcium ion binding;cation binding;cytoskeletal protein binding;identical protein binding;ion binding;ligand-dependent nuclear receptor transcription coactivator activity;metal ion binding;nucleoside binding;protein binding;protein binding transcription factor activity;protein binding, bridging;protein dimerization activity;protein ho…	actin filament bundle;actomyosin;adherens junction;anchoring junction;cell cortex part;cell junction;cell part;cell projection;cell-cell adherens junction;cell-cell junction;cell-substrate adherens junction;cell-substrate junction;contractile fiber part;cortical cytoskeleton;cytoplasmic part;cytoskeletal part;cytoskeleton;fascia adherens;filopodium;focal adhesion;intracellular membrane-bounded or…	Adherens junction;Amoebiasis;Arrhythmogenic right ventricular cardiomyopathy (ARVC);Focal adhesion;Leukocyte transendothelial migration;Regulation of actin cytoskeleton;Systemic lupus erythematosus;Tight junction	40.2	83.6	48.7	97	56.2	40.1	44.3	49.3	52.1	66.9	1.9e-09	0	2.978	4.99031	4	0.7936	582.304	-0.435359	-0.000253182	84.7098
QKASIHEAWTDGK	Actn1;Actn4	P57780;A1BN54;Q7TPR4;E9Q2W9	P57780 [421-433];A1BN54 [401-413]	P57780_K422;A1BN54_K402	[R].QKASIHEAWTDGK.[E]	2xTMT6plex [N-Term;K13];1xdiGlyTMT [K2]			P57780;A1BN54	-0.17	0.19	-0.21	-0.19	0.35	-0.006	0.961113	-0.126279	0.356281	-0.282457	-0.0225217	0.628455	0.110696	0.543357	1xdiGlyTMT [K2];2xTMT6plex [N-Term;K13]		actin crosslink formation;actin cytoskeleton organization;actin filament bundle assembly;actin filament organization;actin filament-based process;biological regulation;cellular component assembly;cellular component assembly at cellular level;cellular component organization;cellular component organization at cellular level;cellular component organization or biogenesis;cellular component organizati…	actin binding;actin filament binding;binding;calcium ion binding;cation binding;cytoskeletal protein binding;identical protein binding;ion binding;metal ion binding;nucleoside binding;protein binding;protein dimerization activity;protein homodimerization activity	actin filament bundle;actomyosin;adherens junction;anchoring junction;cell cortex part;cell junction;cell part;cell projection;cell-cell adherens junction;cell-cell junction;contractile fiber part;cortical cytoskeleton;cytoplasmic part;cytoskeletal part;cytoskeleton;fascia adherens;intracellular membrane-bounded organelle;intracellular non-membrane-bounded organelle;intracellular organelle;intrac…	Adherens junction;Amoebiasis;Arrhythmogenic right ventricular cardiomyopathy (ARVC);Focal adhesion;Leukocyte transendothelial migration;Regulation of actin cytoskeleton;Systemic lupus erythematosus;Tight junction	98.5	125.9	173	221.1	205.7	196.6	159.8	134.3	169.4	181	1.64e-06	0	1.866	4.9604	3	0.7419	758.095	2.71416	0.00205576	100.727
ALDYIASKGVK	Actn2	Q9JI91;D3YY95	Q9JI91 [103-113]	Q9JI91_K110	[K].ALDYIASKGVK.[L]	2xTMT6plex [N-Term;K11];1xdiGlyTMT [K8]			Q9JI91	0.04	0.08	-0.02	-0.33	-0.22	-0.09	0.318839	0.220189	0.0375446	0.168445	-0.137155	0.0886047	0.0755258	0.288824	1xdiGlyTMT [K8];2xTMT6plex [N-Term;K11]		actin crosslink formation;actin cytoskeleton organization;actin filament bundle assembly;actin filament organization;actin filament-based process;biological regulation;cell junction assembly;cell junction organization;cell projection assembly;cell projection organization;cell-substrate junction assembly;cellular chemical homeostasis;cellular component assembly;cellular component assembly at cellu…	actin binding;actin filament binding;binding;binding, bridging;calcium ion binding;cation binding;cytoskeletal protein binding;identical protein binding;ion binding;ligand-dependent nuclear receptor transcription coactivator activity;metal ion binding;protein binding;protein binding transcription factor activity;protein binding, bridging;protein dimerization activity;protein homodimerization acti…	adherens junction;anchoring junction;cell junction;cell part;cell projection;cell-substrate adherens junction;cell-substrate junction;contractile fiber part;cytoplasmic part;cytoskeletal part;filopodium;focal adhesion;intracellular organelle part;intracellular part;organelle part;striated muscle thin filament;Z disc	Adherens junction;Amoebiasis;Arrhythmogenic right ventricular cardiomyopathy (ARVC);Focal adhesion;Leukocyte transendothelial migration;Regulation of actin cytoskeleton;Systemic lupus erythematosus;Tight junction	409.8	602.6	471.8	557.5	597.1	648.4	574.2	438.5	582	421.1	4.34e-06	0	1.706	4.46746	3	0.2282	656.071	1.57348	0.00103125	122.617
ASTHETWAYGKEQILLQK	Actn2	Q9JI91	Q9JI91 [410-427]	Q9JI91_K420	[K].ASTHETWAYGKEQILLQK.[D]	2xTMT6plex [N-Term;K18];1xdiGlyTMT [K11]			Q9JI91	-0.41	0.83	0.04	0.23	1.08	0.354	0.259097	-0.229811	0.787545	0.228445	0.422845	1.3886	0.519526	0.129033	1xdiGlyTMT [K11];2xTMT6plex [N-Term;K18]		actin crosslink formation;actin cytoskeleton organization;actin filament bundle assembly;actin filament organization;actin filament-based process;biological regulation;cell junction assembly;cell junction organization;cell projection assembly;cell projection organization;cell-substrate junction assembly;cellular chemical homeostasis;cellular component assembly;cellular component assembly at cellu…	actin binding;actin filament binding;binding;binding, bridging;calcium ion binding;cation binding;cytoskeletal protein binding;identical protein binding;ion binding;ligand-dependent nuclear receptor transcription coactivator activity;metal ion binding;protein binding;protein binding transcription factor activity;protein binding, bridging;protein dimerization activity;protein homodimerization acti…	adherens junction;anchoring junction;cell junction;cell part;cell projection;cell-substrate adherens junction;cell-substrate junction;contractile fiber part;cytoplasmic part;cytoskeletal part;filopodium;focal adhesion;intracellular organelle part;intracellular part;organelle part;striated muscle thin filament;Z disc	Adherens junction;Amoebiasis;Arrhythmogenic right ventricular cardiomyopathy (ARVC);Focal adhesion;Leukocyte transendothelial migration;Regulation of actin cytoskeleton;Systemic lupus erythematosus;Tight junction	59.5	64.1	66	131	88.4	100.5	61.6	69.4	61	108.6	2.16e-05	0	1.442	4.98639	4	0.3908	726.91	-0.707355	-0.000513649	136.961
EQILLQKDYESASLTEVR	Actn2	Q9JI91	Q9JI91 [421-438]	Q9JI91_K427	[K].EQILLQKDYESASLTEVR.[A]	1xTMT6plex [N-Term];1xdiGlyTMT [K7]			Q9JI91	0.07	0.22	-0.05	-0.16	-0.06	0.004	0.953997	0.250189	0.177545	0.138445	0.032845	0.248605	0.169526	0.0136165	1xdiGlyTMT [K7];1xTMT6plex [N-Term]		actin crosslink formation;actin cytoskeleton organization;actin filament bundle assembly;actin filament organization;actin filament-based process;biological regulation;cell junction assembly;cell junction organization;cell projection assembly;cell projection organization;cell-substrate junction assembly;cellular chemical homeostasis;cellular component assembly;cellular component assembly at cellu…	actin binding;actin filament binding;binding;binding, bridging;calcium ion binding;cation binding;cytoskeletal protein binding;identical protein binding;ion binding;ligand-dependent nuclear receptor transcription coactivator activity;metal ion binding;protein binding;protein binding transcription factor activity;protein binding, bridging;protein dimerization activity;protein homodimerization acti…	adherens junction;anchoring junction;cell junction;cell part;cell projection;cell-substrate adherens junction;cell-substrate junction;contractile fiber part;cytoplasmic part;cytoskeletal part;filopodium;focal adhesion;intracellular organelle part;intracellular part;organelle part;striated muscle thin filament;Z disc	Adherens junction;Amoebiasis;Arrhythmogenic right ventricular cardiomyopathy (ARVC);Focal adhesion;Leukocyte transendothelial migration;Regulation of actin cytoskeleton;Systemic lupus erythematosus;Tight junction	30.5	46	39.1	51	44.6	47.4	36.1	30.9	42.3	34.1	0.000434581	0	0.941	3.14439	3	0.586	898.828	-1.27643	-0.00114643	137.612
VKQLVPVRDQSLQEELAR	Actn2	Q9JI91	Q9JI91 [614-631]	Q9JI91_K615	[K].VKQLVPVRDQSLQEELAR.[Q]	1xTMT6plex [N-Term];1xdiGlyTMT [K2]			Q9JI91	0.02	0.04	-0.16	0.01	-0.61	-0.14	0.318032	0.200189	-0.00245543	0.0284452	0.202845	-0.301395	0.0255258	0.795379	1xdiGlyTMT [K2];1xTMT6plex [N-Term]		actin crosslink formation;actin cytoskeleton organization;actin filament bundle assembly;actin filament organization;actin filament-based process;biological regulation;cell junction assembly;cell junction organization;cell projection assembly;cell projection organization;cell-substrate junction assembly;cellular chemical homeostasis;cellular component assembly;cellular component assembly at cellu…	actin binding;actin filament binding;binding;binding, bridging;calcium ion binding;cation binding;cytoskeletal protein binding;identical protein binding;ion binding;ligand-dependent nuclear receptor transcription coactivator activity;metal ion binding;protein binding;protein binding transcription factor activity;protein binding, bridging;protein dimerization activity;protein homodimerization acti…	adherens junction;anchoring junction;cell junction;cell part;cell projection;cell-substrate adherens junction;cell-substrate junction;contractile fiber part;cytoplasmic part;cytoskeletal part;filopodium;focal adhesion;intracellular organelle part;intracellular part;organelle part;striated muscle thin filament;Z disc	Adherens junction;Amoebiasis;Arrhythmogenic right ventricular cardiomyopathy (ARVC);Focal adhesion;Leukocyte transendothelial migration;Regulation of actin cytoskeleton;Systemic lupus erythematosus;Tight junction	96.5	140.2	99.5	114.2	127.5	125.5	128.6	123.9	144.4	79.7	1.51e-06	0	1.88	4.36854	4	0.5584	670.894	0.511496	0.000342773	130.97
CQKICDQWDR	Actn2	Q9JI91	Q9JI91 [483-492]	Q9JI91_K485	[R].CQKICDQWDR.[L]	1xTMT6plex [N-Term];2xCarbamidomethyl [C1;C5];1xdiGlyTMT [K3]			Q9JI91	0.23	-0.09	0.1	-0.27	-0.73	-0.152	0.415547	0.410189	-0.132455	0.288445	-0.077155	-0.421395	0.0135258	0.932606	1xdiGlyTMT [K3];1xTMT6plex [N-Term];2xCarbamidomethyl [C1;C5]		actin crosslink formation;actin cytoskeleton organization;actin filament bundle assembly;actin filament organization;actin filament-based process;biological regulation;cell junction assembly;cell junction organization;cell projection assembly;cell projection organization;cell-substrate junction assembly;cellular chemical homeostasis;cellular component assembly;cellular component assembly at cellu…	actin binding;actin filament binding;binding;binding, bridging;calcium ion binding;cation binding;cytoskeletal protein binding;identical protein binding;ion binding;ligand-dependent nuclear receptor transcription coactivator activity;metal ion binding;protein binding;protein binding transcription factor activity;protein binding, bridging;protein dimerization activity;protein homodimerization acti…	adherens junction;anchoring junction;cell junction;cell part;cell projection;cell-substrate adherens junction;cell-substrate junction;contractile fiber part;cytoplasmic part;cytoskeletal part;filopodium;focal adhesion;intracellular organelle part;intracellular part;organelle part;striated muscle thin filament;Z disc	Adherens junction;Amoebiasis;Arrhythmogenic right ventricular cardiomyopathy (ARVC);Focal adhesion;Leukocyte transendothelial migration;Regulation of actin cytoskeleton;Systemic lupus erythematosus;Tight junction	214.3	360.6	275.3	288.3	315.4	373.5	283.6	225.1	340.3	172	0.000255203	0	1.032	2.82039	3	0.5426	660.996	-1.90674	-0.00125907	96.995
DAKGITQEQMNEFR	Actn2	Q9JI91	Q9JI91 [746-759]	Q9JI91_K748	[R].DAKGITQEQMNEFR.[A]	1xTMT6plex [N-Term];1xdiGlyTMT [K3];1xOxidation [M10]			Q9JI91	0.11	0.44	-0.1	-0.16	-0.5	-0.042	0.800223	0.290189	0.397545	0.0884452	0.032845	-0.191395	0.123526	0.295925	1xdiGlyTMT [K3];1xOxidation [M10];1xTMT6plex [N-Term]		actin crosslink formation;actin cytoskeleton organization;actin filament bundle assembly;actin filament organization;actin filament-based process;biological regulation;cell junction assembly;cell junction organization;cell projection assembly;cell projection organization;cell-substrate junction assembly;cellular chemical homeostasis;cellular component assembly;cellular component assembly at cellu…	actin binding;actin filament binding;binding;binding, bridging;calcium ion binding;cation binding;cytoskeletal protein binding;identical protein binding;ion binding;ligand-dependent nuclear receptor transcription coactivator activity;metal ion binding;protein binding;protein binding transcription factor activity;protein binding, bridging;protein dimerization activity;protein homodimerization acti…	adherens junction;anchoring junction;cell junction;cell part;cell projection;cell-substrate adherens junction;cell-substrate junction;contractile fiber part;cytoplasmic part;cytoskeletal part;filopodium;focal adhesion;intracellular organelle part;intracellular part;organelle part;striated muscle thin filament;Z disc	Adherens junction;Amoebiasis;Arrhythmogenic right ventricular cardiomyopathy (ARVC);Focal adhesion;Leukocyte transendothelial migration;Regulation of actin cytoskeleton;Systemic lupus erythematosus;Tight junction	82.5	127.5	85.9	130.6	130.1	133.5	108.2	92.8	137.2	81.7	0.001901	0.000293234	0.686	2.35488	3	0.2426	752.389	2.12495	0.00159736	93.0071
DAKGITQEQMNEFR	Actn2	Q9JI91	Q9JI91 [746-759]	Q9JI91_K748	[R].DAKGITQEQMNEFR.[A]	1xTMT6plex [N-Term];1xdiGlyTMT [K3]			Q9JI91	-0.03	0.34	-0.04	-0.44	-0.6	-0.154	0.406842	0.150189	0.297545	0.148445	-0.247155	-0.291395	0.0115258	0.926885	1xdiGlyTMT [K3];1xTMT6plex [N-Term]		actin crosslink formation;actin cytoskeleton organization;actin filament bundle assembly;actin filament organization;actin filament-based process;biological regulation;cell junction assembly;cell junction organization;cell projection assembly;cell projection organization;cell-substrate junction assembly;cellular chemical homeostasis;cellular component assembly;cellular component assembly at cellu…	actin binding;actin filament binding;binding;binding, bridging;calcium ion binding;cation binding;cytoskeletal protein binding;identical protein binding;ion binding;ligand-dependent nuclear receptor transcription coactivator activity;metal ion binding;protein binding;protein binding transcription factor activity;protein binding, bridging;protein dimerization activity;protein homodimerization acti…	adherens junction;anchoring junction;cell junction;cell part;cell projection;cell-substrate adherens junction;cell-substrate junction;contractile fiber part;cytoplasmic part;cytoskeletal part;filopodium;focal adhesion;intracellular organelle part;intracellular part;organelle part;striated muscle thin filament;Z disc	Adherens junction;Amoebiasis;Arrhythmogenic right ventricular cardiomyopathy (ARVC);Focal adhesion;Leukocyte transendothelial migration;Regulation of actin cytoskeleton;Systemic lupus erythematosus;Tight junction	148	208.1	152.3	215.2	201.2	216	213.2	150.2	236.9	131.4	3.38e-08	0	2.505	4.65061	3	0.2602	747.056	-0.512433	-0.000382472	108.932
ELPPDQAQYCIKR	Actn2	Q9JI91	Q9JI91 [853-865]	Q9JI91_K864	[R].ELPPDQAQYCIKR.[M]	1xTMT6plex [N-Term];1xCarbamidomethyl [C10];1xdiGlyTMT [K12]			Q9JI91	0.04	0.24	0.02	-0.29	-0.36	-0.07	0.564308	0.220189	0.197545	0.208445	-0.097155	-0.0513953	0.0955258	0.242903	1xCarbamidomethyl [C10];1xdiGlyTMT [K12];1xTMT6plex [N-Term]		actin crosslink formation;actin cytoskeleton organization;actin filament bundle assembly;actin filament organization;actin filament-based process;biological regulation;cell junction assembly;cell junction organization;cell projection assembly;cell projection organization;cell-substrate junction assembly;cellular chemical homeostasis;cellular component assembly;cellular component assembly at cellu…	actin binding;actin filament binding;binding;binding, bridging;calcium ion binding;cation binding;cytoskeletal protein binding;identical protein binding;ion binding;ligand-dependent nuclear receptor transcription coactivator activity;metal ion binding;protein binding;protein binding transcription factor activity;protein binding, bridging;protein dimerization activity;protein homodimerization acti…	adherens junction;anchoring junction;cell junction;cell part;cell projection;cell-substrate adherens junction;cell-substrate junction;contractile fiber part;cytoplasmic part;cytoskeletal part;filopodium;focal adhesion;intracellular organelle part;intracellular part;organelle part;striated muscle thin filament;Z disc	Adherens junction;Amoebiasis;Arrhythmogenic right ventricular cardiomyopathy (ARVC);Focal adhesion;Leukocyte transendothelial migration;Regulation of actin cytoskeleton;Systemic lupus erythematosus;Tight junction	585.3	860.7	640.8	844.9	740.9	829.1	663.3	522.1	819.2	538.2	3.4e-08	0	2.504	5.03428	3	0.6203	730.73	0.902836	0.000659123	106.12
HRPDLIDYSKLNK	Actn2	Q9JI91	Q9JI91 [193-205]	Q9JI91_K202	[R].HRPDLIDYSKLNK.[D]	2xTMT6plex [N-Term;K13];1xdiGlyTMT [K10]			Q9JI91	-0.35	-0.04	-0.41	-0.46	-0.43	-0.338	0.0116	-0.169811	-0.0824554	-0.221555	-0.267155	-0.121395	-0.172474	0.00656398	1xdiGlyTMT [K10];2xTMT6plex [N-Term;K13]		actin crosslink formation;actin cytoskeleton organization;actin filament bundle assembly;actin filament organization;actin filament-based process;biological regulation;cell junction assembly;cell junction organization;cell projection assembly;cell projection organization;cell-substrate junction assembly;cellular chemical homeostasis;cellular component assembly;cellular component assembly at cellu…	actin binding;actin filament binding;binding;binding, bridging;calcium ion binding;cation binding;cytoskeletal protein binding;identical protein binding;ion binding;ligand-dependent nuclear receptor transcription coactivator activity;metal ion binding;protein binding;protein binding transcription factor activity;protein binding, bridging;protein dimerization activity;protein homodimerization acti…	adherens junction;anchoring junction;cell junction;cell part;cell projection;cell-substrate adherens junction;cell-substrate junction;contractile fiber part;cytoplasmic part;cytoskeletal part;filopodium;focal adhesion;intracellular organelle part;intracellular part;organelle part;striated muscle thin filament;Z disc	Adherens junction;Amoebiasis;Arrhythmogenic right ventricular cardiomyopathy (ARVC);Focal adhesion;Leukocyte transendothelial migration;Regulation of actin cytoskeleton;Systemic lupus erythematosus;Tight junction	143.6	161.9	162.7	177	192.6	159.3	164.5	114.9	191.3	119.6	0.000344387	0	0.981	2.9475	4	0.1458	600.855	1.21569	0.000729537	116.491
KNGLMDHEDFR	Actn2	Q9JI91	Q9JI91 [769-779]	Q9JI91_K769	[R].KNGLMDHEDFR.[A]	1xTMT6plex [N-Term];1xdiGlyTMT [K1];1xOxidation [M5]			Q9JI91	0.24	-0.09	-0.06	-0.63	-0.58	-0.224	0.248743	0.420189	-0.132455	0.128445	-0.437155	-0.271395	-0.0584742	0.718945	1xdiGlyTMT [K1];1xOxidation [M5];1xTMT6plex [N-Term]		actin crosslink formation;actin cytoskeleton organization;actin filament bundle assembly;actin filament organization;actin filament-based process;biological regulation;cell junction assembly;cell junction organization;cell projection assembly;cell projection organization;cell-substrate junction assembly;cellular chemical homeostasis;cellular component assembly;cellular component assembly at cellu…	actin binding;actin filament binding;binding;binding, bridging;calcium ion binding;cation binding;cytoskeletal protein binding;identical protein binding;ion binding;ligand-dependent nuclear receptor transcription coactivator activity;metal ion binding;protein binding;protein binding transcription factor activity;protein binding, bridging;protein dimerization activity;protein homodimerization acti…	adherens junction;anchoring junction;cell junction;cell part;cell projection;cell-substrate adherens junction;cell-substrate junction;contractile fiber part;cytoplasmic part;cytoskeletal part;filopodium;focal adhesion;intracellular organelle part;intracellular part;organelle part;striated muscle thin filament;Z disc	Adherens junction;Amoebiasis;Arrhythmogenic right ventricular cardiomyopathy (ARVC);Focal adhesion;Leukocyte transendothelial migration;Regulation of actin cytoskeleton;Systemic lupus erythematosus;Tight junction	26.8	45.5	32.8	34.3	40	42.3	43.9	27.1	42.5	24	0.00158372	0.000293234	0.717	1.79799	4	0.55	488.253	0.44424	0.000216566	82.5121
LEHLAEKFR	Actn2	Q9JI91	Q9JI91 [399-407]	Q9JI91_K405	[R].LEHLAEKFR.[Q]	1xTMT6plex [N-Term];1xdiGlyTMT [K7]			Q9JI91	0.53	0.56	-0.01	0.2	0.03	0.262	0.096101	0.710189	0.517545	0.178445	0.392845	0.338605	0.427526	0.00869511	1xdiGlyTMT [K7];1xTMT6plex [N-Term]		actin crosslink formation;actin cytoskeleton organization;actin filament bundle assembly;actin filament organization;actin filament-based process;biological regulation;cell junction assembly;cell junction organization;cell projection assembly;cell projection organization;cell-substrate junction assembly;cellular chemical homeostasis;cellular component assembly;cellular component assembly at cellu…	actin binding;actin filament binding;binding;binding, bridging;calcium ion binding;cation binding;cytoskeletal protein binding;identical protein binding;ion binding;ligand-dependent nuclear receptor transcription coactivator activity;metal ion binding;protein binding;protein binding transcription factor activity;protein binding, bridging;protein dimerization activity;protein homodimerization acti…	adherens junction;anchoring junction;cell junction;cell part;cell projection;cell-substrate adherens junction;cell-substrate junction;contractile fiber part;cytoplasmic part;cytoskeletal part;filopodium;focal adhesion;intracellular organelle part;intracellular part;organelle part;striated muscle thin filament;Z disc	Adherens junction;Amoebiasis;Arrhythmogenic right ventricular cardiomyopathy (ARVC);Focal adhesion;Leukocyte transendothelial migration;Regulation of actin cytoskeleton;Systemic lupus erythematosus;Tight junction	499.7	1035.7	542.8	894	743.7	814.6	617.2	678	771.6	664.4	5.18e-06	0	1.677	3.89261	3	0.5039	572.338	-0.0344995	-1.97e-05	118.106
QKASTHETWAYGK	Actn2	Q9JI91	Q9JI91 [408-420]	Q9JI91_K409	[R].QKASTHETWAYGK.[E]	2xTMT6plex [N-Term;K13];1xdiGlyTMT [K2]			Q9JI91	-0.06	0.59	-0.55	-0.5	1.15	0.126	0.720151	0.120189	0.547545	-0.361555	-0.307155	1.4586	0.291526	0.43304	1xdiGlyTMT [K2];2xTMT6plex [N-Term;K13]		actin crosslink formation;actin cytoskeleton organization;actin filament bundle assembly;actin filament organization;actin filament-based process;biological regulation;cell junction assembly;cell junction organization;cell projection assembly;cell projection organization;cell-substrate junction assembly;cellular chemical homeostasis;cellular component assembly;cellular component assembly at cellu…	actin binding;actin filament binding;binding;binding, bridging;calcium ion binding;cation binding;cytoskeletal protein binding;identical protein binding;ion binding;ligand-dependent nuclear receptor transcription coactivator activity;metal ion binding;protein binding;protein binding transcription factor activity;protein binding, bridging;protein dimerization activity;protein homodimerization acti…	adherens junction;anchoring junction;cell junction;cell part;cell projection;cell-substrate adherens junction;cell-substrate junction;contractile fiber part;cytoplasmic part;cytoskeletal part;filopodium;focal adhesion;intracellular organelle part;intracellular part;organelle part;striated muscle thin filament;Z disc	Adherens junction;Amoebiasis;Arrhythmogenic right ventricular cardiomyopathy (ARVC);Focal adhesion;Leukocyte transendothelial migration;Regulation of actin cytoskeleton;Systemic lupus erythematosus;Tight junction	133.4	183.6	249.2	420.2	369.1	277.9	214.3	145.9	193.2	361	9.92e-07	0	1.949	4.52542	4	0.6976	577.821	-1.48539	-0.000857171	96.0733
TPEKTMQAMQK	Actn2	Q9JI91	Q9JI91 [308-318]	Q9JI91_K311	[R].TPEKTMQAMQK.[K]	2xTMT6plex [N-Term;K11];1xdiGlyTMT [K4];1xOxidation [M6;M9]			Q9JI91	-0.32	0.17	-0.01	-0.39	-0.16	-0.142	0.236468	-0.139811	0.127545	0.178445	-0.197155	0.148605	0.0235258	0.781548	1xdiGlyTMT [K4];1xOxidation [M];2xTMT6plex [N-Term;K11]		actin crosslink formation;actin cytoskeleton organization;actin filament bundle assembly;actin filament organization;actin filament-based process;biological regulation;cell junction assembly;cell junction organization;cell projection assembly;cell projection organization;cell-substrate junction assembly;cellular chemical homeostasis;cellular component assembly;cellular component assembly at cellu…	actin binding;actin filament binding;binding;binding, bridging;calcium ion binding;cation binding;cytoskeletal protein binding;identical protein binding;ion binding;ligand-dependent nuclear receptor transcription coactivator activity;metal ion binding;protein binding;protein binding transcription factor activity;protein binding, bridging;protein dimerization activity;protein homodimerization acti…	adherens junction;anchoring junction;cell junction;cell part;cell projection;cell-substrate adherens junction;cell-substrate junction;contractile fiber part;cytoplasmic part;cytoskeletal part;filopodium;focal adhesion;intracellular organelle part;intracellular part;organelle part;striated muscle thin filament;Z disc	Adherens junction;Amoebiasis;Arrhythmogenic right ventricular cardiomyopathy (ARVC);Focal adhesion;Leukocyte transendothelial migration;Regulation of actin cytoskeleton;Systemic lupus erythematosus;Tight junction	97.9	112.5	90.8	114.2	106.8	116.6	97	71.2	127.1	95.9	0.074359	0.00376499	0.161	1.38372	3	0.1667	704.059	0.846806	0.000595632	84.2103
TPEKTMQAMQK	Actn2	Q9JI91	Q9JI91 [308-318]	Q9JI91_K311	[R].TPEKTMQAMQK.[K]	2xTMT6plex [N-Term;K11];1xdiGlyTMT [K4]			Q9JI91	0.05	0.28	0.11	0.01	-0.52	-0.014	0.922185	0.230189	0.237545	0.298445	0.202845	-0.211395	0.151526	0.175137	1xdiGlyTMT [K4];2xTMT6plex [N-Term;K11]		actin crosslink formation;actin cytoskeleton organization;actin filament bundle assembly;actin filament organization;actin filament-based process;biological regulation;cell junction assembly;cell junction organization;cell projection assembly;cell projection organization;cell-substrate junction assembly;cellular chemical homeostasis;cellular component assembly;cellular component assembly at cellu…	actin binding;actin filament binding;binding;binding, bridging;calcium ion binding;cation binding;cytoskeletal protein binding;identical protein binding;ion binding;ligand-dependent nuclear receptor transcription coactivator activity;metal ion binding;protein binding;protein binding transcription factor activity;protein binding, bridging;protein dimerization activity;protein homodimerization acti…	adherens junction;anchoring junction;cell junction;cell part;cell projection;cell-substrate adherens junction;cell-substrate junction;contractile fiber part;cytoplasmic part;cytoskeletal part;filopodium;focal adhesion;intracellular organelle part;intracellular part;organelle part;striated muscle thin filament;Z disc	Adherens junction;Amoebiasis;Arrhythmogenic right ventricular cardiomyopathy (ARVC);Focal adhesion;Leukocyte transendothelial migration;Regulation of actin cytoskeleton;Systemic lupus erythematosus;Tight junction	152	226.4	178	241.2	206.7	245.2	156.1	151.2	231.7	135.8	0.000127798	0	1.148	2.7124	3	0.4723	698.726	-1.02114	-0.000712812	102.649
FHKIANVNK	Actn2;Actn3	O88990;Q9JI91;D3YY95	O88990 [100-108];Q9JI91 [94-102]	O88990_K102;Q9JI91_K96	[R].FHKIANVNK.[A]	2xTMT6plex [N-Term;K9];1xdiGlyTMT [K3]			O88990;Q9JI91	-0.09	0.65	-0.4	0.54	0.75	0.29	0.26926	0.0901894	0.607545	-0.211555	0.732845	1.0586	0.455526	0.116713	1xdiGlyTMT [K3];2xTMT6plex [N-Term;K9]		actin crosslink formation;actin cytoskeleton organization;actin filament bundle assembly;actin filament organization;actin filament-based process;biological regulation;cell junction assembly;cell junction organization;cell projection assembly;cell projection organization;cell-substrate junction assembly;cellular chemical homeostasis;cellular component assembly;cellular component assembly at cellu…	actin binding;actin filament binding;binding;binding, bridging;calcium ion binding;cation binding;cytoskeletal protein binding;identical protein binding;ion binding;ligand-dependent nuclear receptor transcription coactivator activity;metal ion binding;protein binding;protein binding transcription factor activity;protein binding, bridging;protein dimerization activity;protein homodimerization acti…	adherens junction;anchoring junction;cell junction;cell part;cell projection;cell-substrate adherens junction;cell-substrate junction;contractile fiber part;cytoplasmic part;cytoskeletal part;filopodium;focal adhesion;intracellular organelle part;intracellular part;organelle part;striated muscle thin filament;Z disc	Adherens junction;Amoebiasis;Arrhythmogenic right ventricular cardiomyopathy (ARVC);Focal adhesion;Leukocyte transendothelial migration;Regulation of actin cytoskeleton;Systemic lupus erythematosus;Tight junction	100.7	135.2	114.3	200.4	108.8	91	75.2	104.5	115.3	162.8	6.55e-05	0	1.259	2.92488	3	0.5137	624.718	-0.888871	-0.000554698	102.562
KAGTQIENIEEDFRNGLK	Actn2;Actn3	O88990;Q9JI91;D3YY95	O88990 [60-77];Q9JI91 [54-71]	O88990_K60;Q9JI91_K54	[R].KAGTQIENIEEDFRNGLK.[L]	2xTMT6plex [N-Term;K18];1xdiGlyTMT [K1]			O88990;Q9JI91	-0.82	-0.25	0.03	-0.09	-0.51	-0.328	0.098134	-0.639811	-0.292455	0.218445	0.102845	-0.201395	-0.162474	0.345175	1xdiGlyTMT [K1];2xTMT6plex [N-Term;K18]		actin crosslink formation;actin cytoskeleton organization;actin filament bundle assembly;actin filament organization;actin filament-based process;biological regulation;cell junction assembly;cell junction organization;cell projection assembly;cell projection organization;cell-substrate junction assembly;cellular chemical homeostasis;cellular component assembly;cellular component assembly at cellu…	actin binding;actin filament binding;binding;binding, bridging;calcium ion binding;cation binding;cytoskeletal protein binding;identical protein binding;ion binding;ligand-dependent nuclear receptor transcription coactivator activity;metal ion binding;protein binding;protein binding transcription factor activity;protein binding, bridging;protein dimerization activity;protein homodimerization acti…	adherens junction;anchoring junction;cell junction;cell part;cell projection;cell-substrate adherens junction;cell-substrate junction;contractile fiber part;cytoplasmic part;cytoskeletal part;filopodium;focal adhesion;intracellular organelle part;intracellular part;organelle part;striated muscle thin filament;Z disc	Adherens junction;Amoebiasis;Arrhythmogenic right ventricular cardiomyopathy (ARVC);Focal adhesion;Leukocyte transendothelial migration;Regulation of actin cytoskeleton;Systemic lupus erythematosus;Tight junction	74.1	60.1	50.5	47.5	62.6	70.5	59.3	53.3	57.9	34.1	0.000147577	0	1.124	2.50508	3	0.6614	955.202	1.45891	0.00139257	150.358
KTAPYR	Actn2;Actn3	O88990;Q9JI91	O88990 [170-175];Q9JI91 [164-169]	O88990_K170;Q9JI91_K164	[R].KTAPYR.[N]	1xTMT6plex [N-Term];1xdiGlyTMT [K1]			O88990;Q9JI91	-0.64	0.26	-0.22	-0.3	0.28	-0.124	0.519185	-0.459811	0.217545	-0.0315548	-0.107155	0.588605	0.0415258	0.823605	1xdiGlyTMT [K1];1xTMT6plex [N-Term]		actin crosslink formation;actin cytoskeleton organization;actin filament bundle assembly;actin filament organization;actin filament-based process;biological regulation;cell junction assembly;cell junction organization;cell projection assembly;cell projection organization;cell-substrate junction assembly;cellular chemical homeostasis;cellular component assembly;cellular component assembly at cellu…	actin binding;actin filament binding;binding;binding, bridging;calcium ion binding;cation binding;cytoskeletal protein binding;identical protein binding;ion binding;ligand-dependent nuclear receptor transcription coactivator activity;metal ion binding;protein binding;protein binding transcription factor activity;protein binding, bridging;protein dimerization activity;protein homodimerization acti…	adherens junction;anchoring junction;cell junction;cell part;cell projection;cell-substrate adherens junction;cell-substrate junction;contractile fiber part;cytoplasmic part;cytoskeletal part;filopodium;focal adhesion;intracellular organelle part;intracellular part;organelle part;striated muscle thin filament;Z disc	Adherens junction;Amoebiasis;Arrhythmogenic right ventricular cardiomyopathy (ARVC);Focal adhesion;Leukocyte transendothelial migration;Regulation of actin cytoskeleton;Systemic lupus erythematosus;Tight junction	79.4	72.9	68.6	91.9	69.5	65.6	65.7	51.3	77.4	79	0.0650914	0.00364082	0.177	1.49495	3	0.255	436.6	0.453181	0.000197554	64.8396
KLEDFRDYR	Actn2;Actn3	O88990;Q9JI91	O88990 [325-333];Q9JI91 [319-327]	O88990_K325;Q9JI91_K319	[RK].KLEDFRDYR.[R]	1xTMT6plex [N-Term];1xdiGlyTMT [K1]			O88990;Q9JI91	0.8	0.49	0.43	0.52	0.42	0.532	0.001568	0.980189	0.447545	0.618445	0.712845	0.728605	0.697526	0.00128768	1xdiGlyTMT [K1];1xTMT6plex [N-Term]		actin crosslink formation;actin cytoskeleton organization;actin filament bundle assembly;actin filament organization;actin filament-based process;biological regulation;cell junction assembly;cell junction organization;cell projection assembly;cell projection organization;cell-substrate junction assembly;cellular chemical homeostasis;cellular component assembly;cellular component assembly at cellu…	actin binding;actin filament binding;binding;binding, bridging;calcium ion binding;cation binding;cytoskeletal protein binding;identical protein binding;ion binding;ligand-dependent nuclear receptor transcription coactivator activity;metal ion binding;protein binding;protein binding transcription factor activity;protein binding, bridging;protein dimerization activity;protein homodimerization acti…	adherens junction;anchoring junction;cell junction;cell part;cell projection;cell-substrate adherens junction;cell-substrate junction;contractile fiber part;cytoplasmic part;cytoskeletal part;filopodium;focal adhesion;intracellular organelle part;intracellular part;organelle part;striated muscle thin filament;Z disc	Adherens junction;Amoebiasis;Arrhythmogenic right ventricular cardiomyopathy (ARVC);Focal adhesion;Leukocyte transendothelial migration;Regulation of actin cytoskeleton;Systemic lupus erythematosus;Tight junction	501.6	1253.1	793.9	1244.8	1000.7	1486.4	840.1	1156	869.2	980.3	0.000563632	0.00011559	0.896	3.26342	3	0.589	605.336	-0.759796	-0.000459422	104.675
FQQKASLHEAWTR	Actn3	O88990	O88990 [412-424]	O88990_K415	[K].FQQKASLHEAWTR.[G]	1xTMT6plex [N-Term];1xdiGlyTMT [K4]			O88990	-0.03	0.11	-0.1	-0.09	0.77	0.132	0.465607	-0.0863074	0.176849	-0.0251874	-0.0560193	0.607328	0.123333	0.394763	1xdiGlyTMT [K4];1xTMT6plex [N-Term]		actin crosslink formation;actin cytoskeleton organization;actin filament bundle assembly;actin filament organization;actin filament-based process;cellular component assembly;cellular component assembly at cellular level;cellular component organization;cellular component organization at cellular level;cellular component organization or biogenesis;cellular component organization or biogenesis at ce…	actin binding;actin filament binding;binding;binding, bridging;calcium ion binding;cation binding;cytoskeletal protein binding;identical protein binding;ion binding;metal ion binding;protein binding;protein binding, bridging;protein dimerization activity;protein homodimerization activity	cell part;contractile fiber part;cytoplasmic part;cytoskeletal part;intracellular organelle part;intracellular part;organelle part;striated muscle thin filament;Z disc	Adherens junction;Amoebiasis;Arrhythmogenic right ventricular cardiomyopathy (ARVC);Focal adhesion;Leukocyte transendothelial migration;Regulation of actin cytoskeleton;Systemic lupus erythematosus;Tight junction	740.9	1038.8	1495.7	1798.8	1522.6	1563.8	1331	1201.1	1002.3	1435.6	7.06e-07	0	2.005	5.17014	4	0.7524	544.304	3.0611	0.00166385	109.581
LRKDDPIGNLNTAFEVAEK	Actn3	O88990	O88990 [209-227]	O88990_K211	[K].LRKDDPIGNLNTAFEVAEK.[Y]	2xTMT6plex [N-Term;K19];1xdiGlyTMT [K3]			O88990	0.12	-0.23	-0.02	0.04	-0.11	-0.04	0.54516	0.0636926	-0.163151	0.0548126	0.0739807	-0.272672	-0.0486673	0.532332	1xdiGlyTMT [K3];2xTMT6plex [N-Term;K19]		actin crosslink formation;actin cytoskeleton organization;actin filament bundle assembly;actin filament organization;actin filament-based process;cellular component assembly;cellular component assembly at cellular level;cellular component organization;cellular component organization at cellular level;cellular component organization or biogenesis;cellular component organization or biogenesis at ce…	actin binding;actin filament binding;binding;binding, bridging;calcium ion binding;cation binding;cytoskeletal protein binding;identical protein binding;ion binding;metal ion binding;protein binding;protein binding, bridging;protein dimerization activity;protein homodimerization activity	cell part;contractile fiber part;cytoplasmic part;cytoskeletal part;intracellular organelle part;intracellular part;organelle part;striated muscle thin filament;Z disc	Adherens junction;Amoebiasis;Arrhythmogenic right ventricular cardiomyopathy (ARVC);Focal adhesion;Leukocyte transendothelial migration;Regulation of actin cytoskeleton;Systemic lupus erythematosus;Tight junction	342.3	533.9	502.3	477.6	521.6	566.1	516.7	511	528.9	412.9	1.9e-06	0	1.842	6.47399	4	0.6399	733.666	-3.46466	-0.00253929	150.481
CQAICDQWDNLGTLTQKR	Actn3	O88990	O88990 [489-506]	O88990_K505	[R].CQAICDQWDNLGTLTQKR.[R]	1xTMT6plex [N-Term];2xCarbamidomethyl [C1;C5];1xdiGlyTMT [K17]			O88990	0.56	-0.58	0.6	-0.02	0.48	0.208	0.410088	0.503693	-0.513151	0.674813	0.0139807	0.317328	0.199333	0.394468	1xdiGlyTMT [K17];1xTMT6plex [N-Term];2xCarbamidomethyl [C1;C5]		actin crosslink formation;actin cytoskeleton organization;actin filament bundle assembly;actin filament organization;actin filament-based process;cellular component assembly;cellular component assembly at cellular level;cellular component organization;cellular component organization at cellular level;cellular component organization or biogenesis;cellular component organization or biogenesis at ce…	actin binding;actin filament binding;binding;binding, bridging;calcium ion binding;cation binding;cytoskeletal protein binding;identical protein binding;ion binding;metal ion binding;protein binding;protein binding, bridging;protein dimerization activity;protein homodimerization activity	cell part;contractile fiber part;cytoplasmic part;cytoskeletal part;intracellular organelle part;intracellular part;organelle part;striated muscle thin filament;Z disc	Adherens junction;Amoebiasis;Arrhythmogenic right ventricular cardiomyopathy (ARVC);Focal adhesion;Leukocyte transendothelial migration;Regulation of actin cytoskeleton;Systemic lupus erythematosus;Tight junction	16.3	34.5	28.5	21.4	14.6	24.3	20.2	19.2	21.4	25.1	0.00255423	0.000293234	0.637	2.60581	3	0.5709	927.138	-1.37483	-0.00127373	140.737
GAILGIQGEIQKICQTYGLRPK	Actn3	O88990	O88990 [579-600]	O88990_K590	[R].GAILGIQGEIQKICQTYGLRPK.[S]	2xTMT6plex [N-Term;K22];1xCarbamidomethyl [C14];1xdiGlyTMT [K12]			O88990	0.33	-0.12	0.14	-0.06	0.12	0.082	0.362091	0.273693	-0.0531505	0.214813	-0.0260193	-0.0426717	0.0733327	0.357171	1xCarbamidomethyl [C14];1xdiGlyTMT [K12];2xTMT6plex [N-Term;K22]		actin crosslink formation;actin cytoskeleton organization;actin filament bundle assembly;actin filament organization;actin filament-based process;cellular component assembly;cellular component assembly at cellular level;cellular component organization;cellular component organization at cellular level;cellular component organization or biogenesis;cellular component organization or biogenesis at ce…	actin binding;actin filament binding;binding;binding, bridging;calcium ion binding;cation binding;cytoskeletal protein binding;identical protein binding;ion binding;metal ion binding;protein binding;protein binding, bridging;protein dimerization activity;protein homodimerization activity	cell part;contractile fiber part;cytoplasmic part;cytoskeletal part;intracellular organelle part;intracellular part;organelle part;striated muscle thin filament;Z disc	Adherens junction;Amoebiasis;Arrhythmogenic right ventricular cardiomyopathy (ARVC);Focal adhesion;Leukocyte transendothelial migration;Regulation of actin cytoskeleton;Systemic lupus erythematosus;Tight junction	1192.2	2149.3	2150.5	2214.7	2029.5	2471.5	2150.4	1974.9	1899.4	1730.5	1.48e-12	0	4.156	7.58711	4	0.3715	811.979	4.5329	0.00367718	160.93
HRPDLIDYAKLR	Actn3	O88990	O88990 [199-210]	O88990_K208	[R].HRPDLIDYAKLR.[K]	1xTMT6plex [N-Term];1xdiGlyTMT [K10]			O88990	0.14	-0.14	-0.21	-0.1	0.08	-0.046	0.528647	0.0836926	-0.0731505	-0.135187	-0.0660193	-0.0826717	-0.0546673	0.210193	1xdiGlyTMT [K10];1xTMT6plex [N-Term]		actin crosslink formation;actin cytoskeleton organization;actin filament bundle assembly;actin filament organization;actin filament-based process;cellular component assembly;cellular component assembly at cellular level;cellular component organization;cellular component organization at cellular level;cellular component organization or biogenesis;cellular component organization or biogenesis at ce…	actin binding;actin filament binding;binding;binding, bridging;calcium ion binding;cation binding;cytoskeletal protein binding;identical protein binding;ion binding;metal ion binding;protein binding;protein binding, bridging;protein dimerization activity;protein homodimerization activity	cell part;contractile fiber part;cytoplasmic part;cytoskeletal part;intracellular organelle part;intracellular part;organelle part;striated muscle thin filament;Z disc	Adherens junction;Amoebiasis;Arrhythmogenic right ventricular cardiomyopathy (ARVC);Focal adhesion;Leukocyte transendothelial migration;Regulation of actin cytoskeleton;Systemic lupus erythematosus;Tight junction	174.9	275.5	266.2	270.4	261.8	249.6	279.1	250	244.4	217.1	4.5e-05	0	1.321	3.41277	4	0.1232	518.057	1.43246	0.000741013	116.346
ICKVLAVNQENEK	Actn3	O88990	O88990 [275-287]	O88990_K277	[R].ICKVLAVNQENEK.[L]	2xTMT6plex [N-Term;K13];1xCarbamidomethyl [C2];1xdiGlyTMT [K3]			O88990	0.22	-0.11	-0.12	0.04	0.17	0.04	0.597203	0.163693	-0.0431505	-0.0451874	0.0739807	0.0073283	0.0313327	0.47278	1xCarbamidomethyl [C2];1xdiGlyTMT [K3];2xTMT6plex [N-Term;K13]		actin crosslink formation;actin cytoskeleton organization;actin filament bundle assembly;actin filament organization;actin filament-based process;cellular component assembly;cellular component assembly at cellular level;cellular component organization;cellular component organization at cellular level;cellular component organization or biogenesis;cellular component organization or biogenesis at ce…	actin binding;actin filament binding;binding;binding, bridging;calcium ion binding;cation binding;cytoskeletal protein binding;identical protein binding;ion binding;metal ion binding;protein binding;protein binding, bridging;protein dimerization activity;protein homodimerization activity	cell part;contractile fiber part;cytoplasmic part;cytoskeletal part;intracellular organelle part;intracellular part;organelle part;striated muscle thin filament;Z disc	Adherens junction;Amoebiasis;Arrhythmogenic right ventricular cardiomyopathy (ARVC);Focal adhesion;Leukocyte transendothelial migration;Regulation of actin cytoskeleton;Systemic lupus erythematosus;Tight junction	131	219.1	184.5	191.5	208.7	211.6	221.1	218.7	206.9	195.6	5.1e-08	0	2.437	4.45689	3	0.6614	782.784	-1.55873	-0.00121911	126.201
KLVPSRDQTLQEELAR	Actn3	O88990	O88990 [622-637]	O88990_K622	[R].KLVPSRDQTLQEELAR.[Q]	1xTMT6plex [N-Term];1xdiGlyTMT [K1]			O88990	-0.03	-0.86	-0.08	0.17	-0.28	-0.216	0.287478	-0.0863074	-0.793151	-0.00518742	0.203981	-0.442672	-0.224667	0.271581	1xdiGlyTMT [K1];1xTMT6plex [N-Term]		actin crosslink formation;actin cytoskeleton organization;actin filament bundle assembly;actin filament organization;actin filament-based process;cellular component assembly;cellular component assembly at cellular level;cellular component organization;cellular component organization at cellular level;cellular component organization or biogenesis;cellular component organization or biogenesis at ce…	actin binding;actin filament binding;binding;binding, bridging;calcium ion binding;cation binding;cytoskeletal protein binding;identical protein binding;ion binding;metal ion binding;protein binding;protein binding, bridging;protein dimerization activity;protein homodimerization activity	cell part;contractile fiber part;cytoplasmic part;cytoskeletal part;intracellular organelle part;intracellular part;organelle part;striated muscle thin filament;Z disc	Adherens junction;Amoebiasis;Arrhythmogenic right ventricular cardiomyopathy (ARVC);Focal adhesion;Leukocyte transendothelial migration;Regulation of actin cytoskeleton;Systemic lupus erythematosus;Tight junction	279	391.2	453.9	280.3	358.2	373.3	403.1	435.2	329	228.3	1.69e-06	0	1.861	5.94142	4	0.7138	614.607	1.06438	0.000653371	114.513
LQHLAEKFQQK	Actn3	O88990	O88990 [405-415]	O88990_K411	[R].LQHLAEKFQQK.[A]	2xTMT6plex [N-Term;K11];1xdiGlyTMT [K7]			O88990	-0.03	0.06	0.07	0.41	0.11	0.124	0.173936	-0.0863074	0.126849	0.144813	0.443981	-0.0526717	0.115333	0.288494	1xdiGlyTMT [K7];2xTMT6plex [N-Term;K11]		actin crosslink formation;actin cytoskeleton organization;actin filament bundle assembly;actin filament organization;actin filament-based process;cellular component assembly;cellular component assembly at cellular level;cellular component organization;cellular component organization at cellular level;cellular component organization or biogenesis;cellular component organization or biogenesis at ce…	actin binding;actin filament binding;binding;binding, bridging;calcium ion binding;cation binding;cytoskeletal protein binding;identical protein binding;ion binding;metal ion binding;protein binding;protein binding, bridging;protein dimerization activity;protein homodimerization activity	cell part;contractile fiber part;cytoplasmic part;cytoskeletal part;intracellular organelle part;intracellular part;organelle part;striated muscle thin filament;Z disc	Adherens junction;Amoebiasis;Arrhythmogenic right ventricular cardiomyopathy (ARVC);Focal adhesion;Leukocyte transendothelial migration;Regulation of actin cytoskeleton;Systemic lupus erythematosus;Tight junction	1004.3	1411	1228.4	1432.5	1167.4	1351.6	1196.4	1521.2	1213.1	1102.2	1.17e-06	0	1.922	5.15965	3	0.2829	724.435	-0.31126	-0.000225279	128.643
QQEQNIINYKSNIDR	Actn3	O88990	O88990 [686-700]	O88990_K695	[R].QQEQNIINYKSNIDR.[L]	1xTMT6plex [N-Term];1xdiGlyTMT [K10]			O88990	0.17	0.14	-0.12	-0.22	-0.25	-0.056	0.563003	0.113693	0.206849	-0.0451874	-0.186019	-0.412672	-0.0646673	0.588009	1xdiGlyTMT [K10];1xTMT6plex [N-Term]		actin crosslink formation;actin cytoskeleton organization;actin filament bundle assembly;actin filament organization;actin filament-based process;cellular component assembly;cellular component assembly at cellular level;cellular component organization;cellular component organization at cellular level;cellular component organization or biogenesis;cellular component organization or biogenesis at ce…	actin binding;actin filament binding;binding;binding, bridging;calcium ion binding;cation binding;cytoskeletal protein binding;identical protein binding;ion binding;metal ion binding;protein binding;protein binding, bridging;protein dimerization activity;protein homodimerization activity	cell part;contractile fiber part;cytoplasmic part;cytoskeletal part;intracellular organelle part;intracellular part;organelle part;striated muscle thin filament;Z disc	Adherens junction;Amoebiasis;Arrhythmogenic right ventricular cardiomyopathy (ARVC);Focal adhesion;Leukocyte transendothelial migration;Regulation of actin cytoskeleton;Systemic lupus erythematosus;Tight junction	44.3	71.7	63	77.5	55.8	56.5	67.7	55.7	67	47.3	0.000273935	0	1.02	2.26731	3	0.5286	812.444	5.96046	0.00483851	109.954
LRKDDPVTNLNNAFEVAEK	Actn4	P57780;D3Z0L8;E9Q2W9	P57780 [216-234]	P57780_K218	[K].LRKDDPVTNLNNAFEVAEK.[Y]	2xTMT6plex [N-Term;K19];1xdiGlyTMT [K3]			P57780	-0.06	-0.14	-0.17	0.23	-0.17	-0.062	0.458891	-0.06	-0.170258	-0.175597	0.207783	0.0068148	-0.0382515	0.616104	1xdiGlyTMT [K3];2xTMT6plex [N-Term;K19]		actin crosslink formation;actin cytoskeleton organization;actin filament bundle assembly;actin filament organization;actin filament-based process;biological regulation;cellular component assembly;cellular component assembly at cellular level;cellular component organization;cellular component organization at cellular level;cellular component organization or biogenesis;cellular component organizati…	actin binding;actin filament binding;binding;calcium ion binding;cation binding;cytoskeletal protein binding;identical protein binding;ion binding;metal ion binding;nucleoside binding;protein binding;protein dimerization activity;protein homodimerization activity	actin filament bundle;actomyosin;cell cortex part;cell part;cell projection;contractile fiber part;cortical cytoskeleton;cytoplasmic part;cytoskeletal part;cytoskeleton;intracellular membrane-bounded organelle;intracellular non-membrane-bounded organelle;intracellular organelle;intracellular organelle part;intracellular part;macromolecular complex;membrane-bounded organelle;non-membrane-bounded o…	Adherens junction;Amoebiasis;Arrhythmogenic right ventricular cardiomyopathy (ARVC);Focal adhesion;Leukocyte transendothelial migration;Regulation of actin cytoskeleton;Systemic lupus erythematosus;Tight junction	71.1	97.7	83.3	84.4	90.4	88.7	81.6	91.6	81.9	61.1	3.8e-05	0	1.349	3.75168	4	0.6293	744.42	0.868636	0.000645973	142.616
ALHKELETQLLEQCTVDTGAAK	Actr10	Q9QZB7	Q9QZB7 [170-191]	Q9QZB7_K173	[K].ALHKELETQLLEQCTVDTGAAK.[G]	2xTMT6plex [N-Term;K22];1xCarbamidomethyl [C14];1xdiGlyTMT [K4]			Q9QZB7	-0.55	-0.16	0.04	-0.07	0.09	-0.13	0.316379	-0.703725	-0.265823	-0.180589	-0.0374513	0.27009	-0.183499	0.312255	1xCarbamidomethyl [C14];1xdiGlyTMT [K4];2xTMT6plex [N-Term;K22]		cellular component movement;cellular process;microtubule-based movement;microtubule-based process		cell part;cytoplasm;cytoskeletal part;dynactin complex;intracellular organelle part;intracellular part;macromolecular complex;microtubule associated complex;organelle part;protein complex		38	37.2	29.3	29.2	33.1	37.6	35.7	32.5	32	28.6	1.13e-06	0	1.927	3.91396	4	0.6598	814.951	0.661064	0.000538235	134.893
KVVVCDNGTGFVK	Actr2	P61161	P61161 [7-19]	P61161_K7	[R].KVVVCDNGTGFVK.[C]	2xTMT6plex [N-Term;K13];1xCarbamidomethyl [C5];1xdiGlyTMT [K1]			P61161	0.38	0.23	0.19	0.67	0.06	0.306	0.042693	0.284202	0.209301	0.188599	0.566086	0.00324957	0.250287	0.0521298	1xCarbamidomethyl [C5];1xdiGlyTMT [K1];2xTMT6plex [N-Term;K13]		actin cytoskeleton organization;actin filament organization;actin filament-based process;actin nucleation;Arp2/3 complex-mediated actin nucleation;asymmetric cell division;biological regulation;cell cycle;cell cycle cytokinesis;cell cycle process;cell division;cellular component organization;cellular component organization at cellular level;cellular component organization or biogenesis;cellular c…	adenyl nucleotide binding;adenyl ribonucleotide binding;ATP binding;binding;nucleotide binding;purine nucleotide binding;purine ribonucleoside triphosphate binding;purine ribonucleotide binding;ribonucleotide binding	actin cap;Arp2/3 protein complex;cell cortex part;cell part;cell projection;cytoplasmic part;cytoskeletal part;intracellular organelle part;intracellular part;macromolecular complex;organelle part;protein complex		59.9	112.2	78.3	102.3	83.1	104.3	80	122.3	82.2	72.3	0.000593654	0.00011559	0.887	2.92668	3	0.628	742.096	-0.222197	-0.000164742	120.169
STTKVGNIEIK	Actr2	P61161	P61161 [43-53]	P61161_K46	[R].STTKVGNIEIK.[D]	2xTMT6plex [N-Term;K11];1xdiGlyTMT [K4]			P61161	0.36	-0.17	0.14	0.25	-0.59	-0.002	0.991257	0.264201	-0.190699	0.138599	0.146086	-0.64675	-0.0577126	0.745005	1xdiGlyTMT [K4];2xTMT6plex [N-Term;K11]		actin cytoskeleton organization;actin filament organization;actin filament-based process;actin nucleation;Arp2/3 complex-mediated actin nucleation;asymmetric cell division;biological regulation;cell cycle;cell cycle cytokinesis;cell cycle process;cell division;cellular component organization;cellular component organization at cellular level;cellular component organization or biogenesis;cellular c…	adenyl nucleotide binding;adenyl ribonucleotide binding;ATP binding;binding;nucleotide binding;purine nucleotide binding;purine ribonucleoside triphosphate binding;purine ribonucleotide binding;ribonucleotide binding	actin cap;Arp2/3 protein complex;cell cortex part;cell part;cell projection;cytoplasmic part;cytoskeletal part;intracellular organelle part;intracellular part;macromolecular complex;organelle part;protein complex		105.8	194.8	167	165.7	170.5	206.6	169.5	192.7	207.9	115.8	9.58e-05	0	1.196	2.34254	3	0.2863	664.407	-2.56418	-0.00170194	113.661
HVAFLKSEK	Acy3	Q91XE4	Q91XE4 [291-299]	Q91XE4_K296	[K].HVAFLKSEK.[I]	2xTMT6plex [N-Term;K9];1xdiGlyTMT [K6]			Q91XE4	-0.89	0.07	0.11	0.11	-0.65	-0.25	0.311078	-0.559072	0.126695	0.425284	0.351644	-0.524601	-0.0360099	0.873573	1xdiGlyTMT [K6];2xTMT6plex [N-Term;K9]			aminoacylase activity;binding;catalytic activity;cation binding;hydrolase activity;hydrolase activity, acting on carbon-nitrogen (but not peptide) bonds;hydrolase activity, acting on carbon-nitrogen (but not peptide) bonds, in linear amides;hydrolase activity, acting on ester bonds;identical protein binding;ion binding;metal ion binding;protein binding	apical plasma membrane;cell part;cytoplasm;intracellular part;membrane part;plasma membrane part	Alanine, aspartate and glutamate metabolism;Histidine metabolism	44.7	34.6	36.3	42.8	36.6	43.4	45	46.5	47.3	25.4	0.000693609	0.00011559	0.86	2.683	4	0.2276	465.787	-1.91744	-0.000891674	109.902
GTVQGQLQGPVSKVR	Acyp1	E9QJT5;P56376	E9QJT5 [104-118]	E9QJT5_K116	[R].GTVQGQLQGPVSKVR.[F]	1xTMT6plex [N-Term];1xdiGlyTMT [K13]			E9QJT5	0.13	-0.17	0.13	-0.24	0.28	0.026	0.805472	0.208162	-0.146176	0.28684	-0.194512	0.336063	0.0980753	0.429607	1xdiGlyTMT [K13];1xTMT6plex [N-Term]			acylphosphatase activity;catalytic activity;hydrolase activity;hydrolase activity, acting on acid anhydrides;hydrolase activity, acting on acid anhydrides, in phosphorus-containing anhydrides			46	72.2	53.5	53	48.4	58.5	63.2	51.5	51.4	52.5	0.000202506	0	1.071	2.55835	3	0.5469	709.421	2.35212	0.00166706	101.858
NTSKGTVTGQVQGPEEK	Acyp2	P56375	P56375 [49-65]	P56375_K52	[K].NTSKGTVTGQVQGPEEK.[V]	2xTMT6plex [N-Term;K17];1xdiGlyTMT [K4]			P56375	-0.11	0.15	-0.13	-0.59	-0.26	-0.188	0.193783	0.0750772	0.317842	-0.127193	-0.371334	-0.309778	-0.0830772	0.54848	1xdiGlyTMT [K4];2xTMT6plex [N-Term;K17]			acylphosphatase activity;catalytic activity;hydrolase activity;hydrolase activity, acting on acid anhydrides;hydrolase activity, acting on acid anhydrides, in phosphorus-containing anhydrides	cell part;cytoplasmic part;intracellular membrane-bounded organelle;intracellular organelle;intracellular part;membrane-bounded organelle;mitochondrion;organelle	Aminobenzoate degradation;Pyruvate metabolism	20.1	26.7	21.2	26.3	31.7	31.8	39.8	25.3	25.2	17.7	1.78e-06	0	1.853	3.52967	3	0.6657	854.477	1.51987	0.00129768	87.7501
SWLSKVGSPSSR	Acyp2	P56375	P56375 [71-82]	P56375_K75	[K].SWLSKVGSPSSR.[I]	1xTMT6plex [N-Term];1xdiGlyTMT [K5]			P56375	0.4	-0.07	0.12	0.16	-0.29	0.064	0.610125	0.585077	0.0978416	0.122807	0.378666	-0.339778	0.168923	0.338212	1xdiGlyTMT [K5];1xTMT6plex [N-Term]			acylphosphatase activity;catalytic activity;hydrolase activity;hydrolase activity, acting on acid anhydrides;hydrolase activity, acting on acid anhydrides, in phosphorus-containing anhydrides	cell part;cytoplasmic part;intracellular membrane-bounded organelle;intracellular organelle;intracellular part;membrane-bounded organelle;mitochondrion;organelle	Aminobenzoate degradation;Pyruvate metabolism	203.2	384.7	229.3	244.1	271.2	325.5	313.4	336.6	293.4	202.1	0.000378055	0	0.965	2.9762	3	0.443	621.688	0.685889	0.000425949	121.967
TISKLEYSDFSIR	Acyp2	P56375	P56375 [93-105]	P56375_K96	[K].TISKLEYSDFSIR.[Y]	1xTMT6plex [N-Term];1xdiGlyTMT [K4]			P56375	-0.64	-0.06	-0.23	0.43	-0.5	-0.2	0.345577	-0.454923	0.107842	-0.227193	0.648666	-0.549778	-0.0950772	0.684869	1xdiGlyTMT [K4];1xTMT6plex [N-Term]			acylphosphatase activity;catalytic activity;hydrolase activity;hydrolase activity, acting on acid anhydrides;hydrolase activity, acting on acid anhydrides, in phosphorus-containing anhydrides	cell part;cytoplasmic part;intracellular membrane-bounded organelle;intracellular organelle;intracellular part;membrane-bounded organelle;mitochondrion;organelle	Aminobenzoate degradation;Pyruvate metabolism	335.3	308.9	218.3	233.3	211.2	198.9	215.2	277.5	274.9	163.9	9.69e-06	0	1.574	3.13758	3	0.5924	711.064	-1.73478	-0.00123237	135.889
KAVLDSSPFLSEANAER	Adck3	Q60936;F7B1B6	Q60936 [243-259]	Q60936_K243	[K].KAVLDSSPFLSEANAER.[I]	1xTMT6plex [N-Term];1xdiGlyTMT [K1]			Q60936	-0.05	0.11	-0.12	0.14	-0.03	0.01	0.849752	0.321209	0.135237	-0.0032369	0.493404	0.32597	0.254517	0.0413131	1xdiGlyTMT [K1];1xTMT6plex [N-Term]			adenyl nucleotide binding;adenyl ribonucleotide binding;ATP binding;binding;catalytic activity;kinase activity;nucleotide binding;phosphotransferase activity, alcohol group as acceptor;protein kinase activity;protein serine/threonine kinase activity;purine nucleotide binding;purine ribonucleoside triphosphate binding;purine ribonucleotide binding;ribonucleotide binding;transferase activity;transf…	cell part;cytoplasmic part;intracellular membrane-bounded organelle;intracellular organelle;intracellular part;membrane-bounded organelle;mitochondrion;organelle		47.9	66.2	50	60.1	42.8	43.4	63.2	66.6	59.8	49.2	5.83e-08	0	2.415	4.54163	3	0.6872	802.77	-3.68523	-0.00295593	134.721
LQGPKAGQMENTNNFHNLYVK	Adcy2	Q80TL1;Q3V1Q3	Q3V1Q3 [268-288]	Q3V1Q3_K272	[R].LQGPKAGQMENTNNFHNLYVK.[R]	2xTMT6plex [N-Term;K21];1xdiGlyTMT [K5]			Q3V1Q3	0.17	-0.18	-0.1	-0.17	0.17	-0.022	0.795914	0.0528673	0.0035404	-0.201497	-0.382966	0.586485	0.0116859	0.946387	1xdiGlyTMT [K5];2xTMT6plex [N-Term;K21]		activation of adenylate cyclase activity;biological regulation;cAMP-mediated signaling;cell surface receptor linked signaling pathway;cellular process;cellular response to stimulus;cyclic-nucleotide-mediated signaling;G-protein coupled receptor protein signaling pathway;G-protein signaling, coupled to cAMP nucleotide second messenger;G-protein signaling, coupled to cyclic nucleotide second messen…	adenylate cyclase activity;binding;calcium- and calmodulin-responsive adenylate cyclase activity;catalytic activity;cyclase activity;lyase activity;nucleotide binding;phosphorus-oxygen lyase activity	cell part;cell projection;cytoplasm;dendrite;integral to membrane;intracellular part;intrinsic to membrane;macromolecular complex;membrane;membrane part;membrane raft;neuron projection;plasma membrane;protein complex	Bile secretion;Calcium signaling pathway;Chemokine signaling pathway;Dilated cardiomyopathy;Gap junction;Gastric acid secretion;GnRH signaling pathway;Melanogenesis;Oocyte meiosis;Pancreatic secretion;Progesterone-mediated oocyte maturation;Purine metabolism;Salivary secretion;Vascular smooth muscle contraction	33.9	54.8	42.3	41.8	54.4	55.8	50.2	42.7	48.1	45.6	4.45e-06	0	1.702	4.11351	4	0.6594	801.935	-0.449137	-0.000359839	129.618
VGQSIMHGKDLEVEK	Adcy9	P51830;E9Q706	P51830 [313-327]	P51830_K321	[K].VGQSIMHGKDLEVEK.[A]	2xTMT6plex [N-Term;K15];1xdiGlyTMT [K9]			P51830	-0.69	-0.37	-0.12	-0.08	0.36	-0.18	0.357887	-0.652185	-0.339094	-0.272844	0.0594639	0.374543	-0.166023	0.399366	1xdiGlyTMT [K9];2xTMT6plex [N-Term;K15]		activation of adenylate cyclase activity;biological regulation;cellular process;cellular response to stimulus;intracellular signal transduction;positive regulation of adenylate cyclase activity;positive regulation of catalytic activity;positive regulation of cyclase activity;positive regulation of lyase activity;positive regulation of molecular function;regulation of adenylate cyclase activity;re…	adenyl nucleotide binding;adenyl ribonucleotide binding;adenylate cyclase activity;ATP binding;binding;catalytic activity;cation binding;cyclase activity;ion binding;lyase activity;metal ion binding;nucleotide binding;phosphorus-oxygen lyase activity;purine nucleotide binding;purine ribonucleoside triphosphate binding;purine ribonucleotide binding;ribonucleotide binding	cell part;integral to membrane;intrinsic to membrane;membrane;membrane part;plasma membrane	Bile secretion;Calcium signaling pathway;Chemokine signaling pathway;Dilated cardiomyopathy;Endocrine and other factor-regulated calcium reabsorption;Gap junction;Gastric acid secretion;GnRH signaling pathway;Melanogenesis;Oocyte meiosis;Pancreatic secretion;Progesterone-mediated oocyte maturation;Purine metabolism;Salivary secretion;Vascular smooth muscle contraction;Vasopressin-regulated water …	106.1	94.2	135.5	116.9	123.3	125	112.5	101.8	107.4	116.1	5.54e-06	0	1.666	3.98378	4	0.4146	618.603	-0.0814957	-5.04e-05	121.464
EKTDAHFVDVIKEDSLMK	Adcy9	P51830;E9Q706	P51830 [722-739]	P51830_K723	[R].EKTDAHFVDVIKEDSLMK.[D]	3xTMT6plex [N-Term;K12;K18];1xdiGlyTMT [K2]			P51830	0.05	-0.07	-0.11	0.01	-0.15	-0.054	0.21917	0.0878148	-0.039094	-0.262844	0.149464	-0.135457	-0.0400232	0.619605	1xdiGlyTMT [K2];3xTMT6plex [N-Term;K12;K18]		activation of adenylate cyclase activity;biological regulation;cellular process;cellular response to stimulus;intracellular signal transduction;positive regulation of adenylate cyclase activity;positive regulation of catalytic activity;positive regulation of cyclase activity;positive regulation of lyase activity;positive regulation of molecular function;regulation of adenylate cyclase activity;re…	adenyl nucleotide binding;adenyl ribonucleotide binding;adenylate cyclase activity;ATP binding;binding;catalytic activity;cation binding;cyclase activity;ion binding;lyase activity;metal ion binding;nucleotide binding;phosphorus-oxygen lyase activity;purine nucleotide binding;purine ribonucleoside triphosphate binding;purine ribonucleotide binding;ribonucleotide binding	cell part;integral to membrane;intrinsic to membrane;membrane;membrane part;plasma membrane	Bile secretion;Calcium signaling pathway;Chemokine signaling pathway;Dilated cardiomyopathy;Endocrine and other factor-regulated calcium reabsorption;Gap junction;Gastric acid secretion;GnRH signaling pathway;Melanogenesis;Oocyte meiosis;Pancreatic secretion;Progesterone-mediated oocyte maturation;Purine metabolism;Salivary secretion;Vascular smooth muscle contraction;Vasopressin-regulated water …	97.3	144.4	111.1	118.6	135.5	138.4	128.8	124.7	131.5	99.6	0.000111303	0	1.171	5.23328	5	0.5832	627.961	7.7894	0.00488513	148.49
TSYQEEVIKNSPVK	Adcy9	P51830;E9Q706	P51830 [765-778]	P51830_K773	[R].TSYQEEVIKNSPVK.[T]	2xTMT6plex [N-Term;K14];1xdiGlyTMT [K9]			P51830	0.01	-0.18	0.13	-0.04	0.09	0.002	0.972409	0.0478148	-0.149094	-0.0228441	0.0994639	0.104543	0.0159768	0.752085	1xdiGlyTMT [K9];2xTMT6plex [N-Term;K14]		activation of adenylate cyclase activity;biological regulation;cellular process;cellular response to stimulus;intracellular signal transduction;positive regulation of adenylate cyclase activity;positive regulation of catalytic activity;positive regulation of cyclase activity;positive regulation of lyase activity;positive regulation of molecular function;regulation of adenylate cyclase activity;re…	adenyl nucleotide binding;adenyl ribonucleotide binding;adenylate cyclase activity;ATP binding;binding;catalytic activity;cation binding;cyclase activity;ion binding;lyase activity;metal ion binding;nucleotide binding;phosphorus-oxygen lyase activity;purine nucleotide binding;purine ribonucleoside triphosphate binding;purine ribonucleotide binding;ribonucleotide binding	cell part;integral to membrane;intrinsic to membrane;membrane;membrane part;plasma membrane	Bile secretion;Calcium signaling pathway;Chemokine signaling pathway;Dilated cardiomyopathy;Endocrine and other factor-regulated calcium reabsorption;Gap junction;Gastric acid secretion;GnRH signaling pathway;Melanogenesis;Oocyte meiosis;Pancreatic secretion;Progesterone-mediated oocyte maturation;Purine metabolism;Salivary secretion;Vascular smooth muscle contraction;Vasopressin-regulated water …	40	57.7	55.4	54.4	53.3	64.1	65.4	61.3	50.9	45.6	0.000437106	0	0.94	2.53914	3	0.4134	808.463	0.281982	0.000227783	116.584
ICKHPESNFCSR	Adh1	P00329	P00329 [103-114]	P00329_K105	[R].ICKHPESNFCSR.[S]	1xTMT6plex [N-Term];2xCarbamidomethyl [C2;C10];1xdiGlyTMT [K3]			P00329	-1.01	-0.32	0.44	0.12	-0.11	-0.176	0.510124	-0.978068	-0.306034	0.508918	0.171276	-0.0311934	-0.12702	0.63929	1xdiGlyTMT [K3];1xTMT6plex [N-Term];2xCarbamidomethyl [C2;C10]		adult behavior;alcohol catabolic process;alcohol metabolic process;behavior;behavioral response to ethanol;biological regulation;carboxylic acid metabolic process;catabolic process;cellular hormone metabolic process;cellular ketone metabolic process;cellular lipid metabolic process;cellular metabolic process;cellular process;diterpenoid metabolic process;ethanol catabolic process;ethanol metaboli…	alcohol dehydrogenase (NAD) activity;binding;catalytic activity;cation binding;ion binding;metal ion binding;oxidoreductase activity;oxidoreductase activity, acting on CH-OH group of donors;oxidoreductase activity, acting on the CH-OH group of donors, NAD or NADP as acceptor;transition metal ion binding;zinc ion binding	cell part;cytoplasmic part;intracellular membrane-bounded organelle;intracellular organelle;intracellular part;membrane-bounded organelle;mitochondrion;organelle	Drug metabolism - cytochrome P450;Fatty acid metabolism;Glycolysis / Gluconeogenesis;Metabolism of xenobiotics by cytochrome P450;Retinol metabolism;Tyrosine metabolism	33.1	23.6	34.3	30.7	27.3	40.9	29.8	30.9	39.9	31.1	0.032024	0.00257446	0.266	1.84838	4	0.6541	527.519	-1.49379	-0.000786874	85.8098
EQGFETKDIK	Adk	P55264;P55264-2	P55264 [249-258]	P55264_K255	[R].EQGFETKDIK.[E]	2xTMT6plex [N-Term;K10];1xdiGlyTMT [K7]			P55264	0.31	0.02	-0.15	-0.35	-0.65	-0.164	0.370522	0.359652	-0.122801	-0.0898789	-0.236504	-0.70953	-0.159812	0.40268	1xdiGlyTMT [K7];2xTMT6plex [N-Term;K10]		2'-deoxyribonucleotide biosynthetic process;2'-deoxyribonucleotide metabolic process;adenosine metabolic process;AMP biosynthetic process;AMP metabolic process;AMP salvage;biological regulation;biosynthetic process;cell proliferation;cellular biosynthetic process;cellular metabolic compound salvage;cellular metabolic process;cellular nitrogen compound biosynthetic process;cellular nitrogen compou…	adenosine kinase activity;adenyl nucleotide binding;adenyl ribonucleotide binding;ATP binding;binding;catalytic activity;cation binding;ion binding;kinase activity;metal ion binding;nucleobase-containing compound kinase activity;nucleoside kinase activity;nucleotide binding;phosphotransferase activity, alcohol group as acceptor;purine nucleotide binding;purine ribonucleoside triphosphate binding;…	cell part;cytoplasmic part;cytosol;intracellular membrane-bounded organelle;intracellular organelle;intracellular part;membrane-bounded organelle;nucleus;organelle	Purine metabolism	378.3	670.5	492.3	556	639.8	635.5	573.1	431.2	667.6	358.6	0.000317302	0	0.995	2.86698	3	0.3868	666.05	1.98374	0.00131994	104.442
VVEPIRPKEASGSACDLPR	Ado	Q6PDY2	Q6PDY2 [211-229]	Q6PDY2_K218	[R].VVEPIRPKEASGSACDLPR.[E]	1xTMT6plex [N-Term];1xCarbamidomethyl [C15];1xdiGlyTMT [K8]			Q6PDY2	0.4	0.53	0.67	0.83	0.33	0.552	0.003667	0.548021	1.09838	0.940625	0.892922	0.0930047	0.714591	0.016383	1xCarbamidomethyl [C15];1xdiGlyTMT [K8];1xTMT6plex [N-Term]			binding;catalytic activity;cation binding;cysteamine dioxygenase activity;dioxygenase activity;ion binding;metal ion binding;oxidoreductase activity;oxidoreductase activity, acting on single donors with incorporation of molecular oxygen;oxidoreductase activity, acting on single donors with incorporation of molecular oxygen, incorporation of two atoms of oxygen	cell part;cytoplasmic part;intracellular membrane-bounded organelle;intracellular organelle;intracellular part;membrane-bounded organelle;mitochondrion;organelle	Taurine and hypotaurine metabolism	32.7	62	29.1	47	32.2	56.3	30.2	51.7	37.7	39.8	0.0305979	0.00249786	0.272	1.86465	4	1	664.12	3.50242	0.00232337	109.912
GIGPTYSSKAAR	Adssl1	P28650-2;P28650;J3QN31	P28650 [166-177]	P28650_K174	[K].GIGPTYSSKAAR.[T]	1xTMT6plex [N-Term];1xdiGlyTMT [K9]			P28650	0.37	0.43	0.3	-0.19	0.27	0.236	0.09864	0.524398	0.406563	0.354286	-0.0749892	0.0778976	0.257631	0.0807159	1xdiGlyTMT [K9];1xTMT6plex [N-Term]		AMP biosynthetic process;AMP metabolic process;biosynthetic process;cellular biosynthetic process;cellular metabolic process;cellular nitrogen compound biosynthetic process;cellular nitrogen compound metabolic process;cellular process;'de novo' AMP biosynthetic process;heterocycle biosynthetic process;heterocycle metabolic process;metabolic process;nitrogen compound metabolic process;nucleobase-c…	adenylosuccinate synthase activity;binding;catalytic activity;cation binding;GTP binding;guanyl nucleotide binding;guanyl ribonucleotide binding;ion binding;ligase activity;ligase activity, forming carbon-nitrogen bonds;magnesium ion binding;metal ion binding;nucleotide binding;purine nucleotide binding;purine ribonucleoside triphosphate binding;purine ribonucleotide binding;ribonucleotide binding	cell part;cytoplasm;intracellular part;membrane	Alanine, aspartate and glutamate metabolism;Purine metabolism	64.6	119.7	90.6	136.3	89.7	121.9	112.3	94.6	90.6	92	0.00423942	0.000466067	0.556	2.59123	3	0.5676	594.011	3.63492	0.00215674	86.7154
GKVVDLLATDADIVSR	Adssl1	P28650-2;P28650;J3QN31	P28650 [47-62]	P28650_K48	[K].GKVVDLLATDADIVSR.[C]	1xTMT6plex [N-Term];1xdiGlyTMT [K2]			P28650	-0.44	-0.39	-0.31	-0.14	-0.67	-0.39	0.01077	-0.285602	-0.413437	-0.255714	-0.0249892	-0.862102	-0.368369	0.0563283	1xdiGlyTMT [K2];1xTMT6plex [N-Term]		AMP biosynthetic process;AMP metabolic process;biosynthetic process;cellular biosynthetic process;cellular metabolic process;cellular nitrogen compound biosynthetic process;cellular nitrogen compound metabolic process;cellular process;'de novo' AMP biosynthetic process;heterocycle biosynthetic process;heterocycle metabolic process;metabolic process;nitrogen compound metabolic process;nucleobase-c…	adenylosuccinate synthase activity;binding;catalytic activity;cation binding;GTP binding;guanyl nucleotide binding;guanyl ribonucleotide binding;ion binding;ligase activity;ligase activity, forming carbon-nitrogen bonds;magnesium ion binding;metal ion binding;nucleotide binding;purine nucleotide binding;purine ribonucleoside triphosphate binding;purine ribonucleotide binding;ribonucleotide binding	cell part;cytoplasm;intracellular part;membrane	Alanine, aspartate and glutamate metabolism;Purine metabolism	264	279.8	227	193.7	223	198.9	236.1	205.9	298.5	157.5	5e-09	0	2.819	4.63839	3	0.7241	748.769	-2.097	-0.00156876	159.27
ASNDRPPGTGGVKR	Adssl1	P28650-2;P28650;J3QN31	P28650 [6-19]	P28650_K18	[R].ASNDRPPGTGGVKR.[G]	1xTMT6plex [N-Term];1xdiGlyTMT [K13]			P28650	-0.92	0.3	0.47	-0.64	0.27	-0.104	0.73059	-0.765602	0.276563	0.524286	-0.524989	0.0778976	-0.0823689	0.752111	1xdiGlyTMT [K13];1xTMT6plex [N-Term]		AMP biosynthetic process;AMP metabolic process;biosynthetic process;cellular biosynthetic process;cellular metabolic process;cellular nitrogen compound biosynthetic process;cellular nitrogen compound metabolic process;cellular process;'de novo' AMP biosynthetic process;heterocycle biosynthetic process;heterocycle metabolic process;metabolic process;nitrogen compound metabolic process;nucleobase-c…	adenylosuccinate synthase activity;binding;catalytic activity;cation binding;GTP binding;guanyl nucleotide binding;guanyl ribonucleotide binding;ion binding;ligase activity;ligase activity, forming carbon-nitrogen bonds;magnesium ion binding;metal ion binding;nucleotide binding;purine nucleotide binding;purine ribonucleoside triphosphate binding;purine ribonucleotide binding;ribonucleotide binding	cell part;cytoplasm;intracellular part;membrane	Alanine, aspartate and glutamate metabolism;Purine metabolism	23.6	17.9	39.3	54.3	24.9	38	37	22.7	24	24.3	0.00177064	0.000293234	0.698	1.97249	4	0.4315	496.783	1.0796	0.00053551	62.8909
FVENHMGVAVKWVGVGK	Adssl1	P28650-2;P28650;J3QN31	P28650 [432-448]	P28650_K442	[R].FVENHMGVAVKWVGVGK.[S]	2xTMT6plex [N-Term;K17];1xdiGlyTMT [K11]			P28650	-0.32	-0.38	0.17	-0.1	-0.45	-0.216	0.128268	-0.165602	-0.403437	0.224286	0.0150108	-0.642102	-0.194369	0.271033	1xdiGlyTMT [K11];2xTMT6plex [N-Term;K17]		AMP biosynthetic process;AMP metabolic process;biosynthetic process;cellular biosynthetic process;cellular metabolic process;cellular nitrogen compound biosynthetic process;cellular nitrogen compound metabolic process;cellular process;'de novo' AMP biosynthetic process;heterocycle biosynthetic process;heterocycle metabolic process;metabolic process;nitrogen compound metabolic process;nucleobase-c…	adenylosuccinate synthase activity;binding;catalytic activity;cation binding;GTP binding;guanyl nucleotide binding;guanyl ribonucleotide binding;ion binding;ligase activity;ligase activity, forming carbon-nitrogen bonds;magnesium ion binding;metal ion binding;nucleotide binding;purine nucleotide binding;purine ribonucleoside triphosphate binding;purine ribonucleotide binding;ribonucleotide binding	cell part;cytoplasm;intracellular part;membrane	Alanine, aspartate and glutamate metabolism;Purine metabolism	71.4	82.2	69.7	59.7	58.9	73	64.3	57.5	88	54.1	4.55e-05	0	1.319	3.84781	4	0.3455	665.386	2.96118	0.00196809	155.547
KWEDLPPQAQSYVR	Adssl1	P28650-2;P28650;J3QN31	P28650 [418-431]	P28650_K418	[R].KWEDLPPQAQSYVR.[F]	1xTMT6plex [N-Term];1xdiGlyTMT [K1]			P28650	-0.62	0.14	-0.05	-0.04	-0.01	-0.116	0.424485	-0.465602	0.116563	0.00428609	0.0750108	-0.202102	-0.0943689	0.430698	1xdiGlyTMT [K1];1xTMT6plex [N-Term]		AMP biosynthetic process;AMP metabolic process;biosynthetic process;cellular biosynthetic process;cellular metabolic process;cellular nitrogen compound biosynthetic process;cellular nitrogen compound metabolic process;cellular process;'de novo' AMP biosynthetic process;heterocycle biosynthetic process;heterocycle metabolic process;metabolic process;nitrogen compound metabolic process;nucleobase-c…	adenylosuccinate synthase activity;binding;catalytic activity;cation binding;GTP binding;guanyl nucleotide binding;guanyl ribonucleotide binding;ion binding;ligase activity;ligase activity, forming carbon-nitrogen bonds;magnesium ion binding;metal ion binding;nucleotide binding;purine nucleotide binding;purine ribonucleoside triphosphate binding;purine ribonucleotide binding;ribonucleotide binding	cell part;cytoplasm;intracellular part;membrane	Alanine, aspartate and glutamate metabolism;Purine metabolism	113.5	105.6	103.6	127.9	105	111.9	116.1	108.5	123.5	103.2	2.59e-05	0	1.412	3.15135	3	0.5619	763.752	1.24609	0.000950866	126.448
QAQEGKNIGTTK	Adssl1	P28650-2;P28650;J3QN31	P28650 [153-164]	P28650_K158	[R].QAQEGKNIGTTK.[K]	2xTMT6plex [N-Term;K12];1xdiGlyTMT [K6]			P28650	-0.48	0.09	0.05	-0.7	-0.11	-0.23	0.211266	-0.325602	0.0665635	0.104286	-0.584989	-0.302102	-0.208369	0.184085	1xdiGlyTMT [K6];2xTMT6plex [N-Term;K12]		AMP biosynthetic process;AMP metabolic process;biosynthetic process;cellular biosynthetic process;cellular metabolic process;cellular nitrogen compound biosynthetic process;cellular nitrogen compound metabolic process;cellular process;'de novo' AMP biosynthetic process;heterocycle biosynthetic process;heterocycle metabolic process;metabolic process;nitrogen compound metabolic process;nucleobase-c…	adenylosuccinate synthase activity;binding;catalytic activity;cation binding;GTP binding;guanyl nucleotide binding;guanyl ribonucleotide binding;ion binding;ligase activity;ligase activity, forming carbon-nitrogen bonds;magnesium ion binding;metal ion binding;nucleotide binding;purine nucleotide binding;purine ribonucleoside triphosphate binding;purine ribonucleotide binding;ribonucleotide binding	cell part;cytoplasm;intracellular part;membrane	Alanine, aspartate and glutamate metabolism;Purine metabolism	50.6	52	76.1	90.6	47.7	54.3	83.2	49.1	63.9	49.9	0.000295721	0	1.007	2.28036	3	0.2675	692.738	-1.61402	-0.00111701	79.1928
KYTEITATHFQGVR	Agl	A0A0G2JGI9;F8VPN4	F8VPN4 [511-524]	F8VPN4_K511	[K].KYTEITATHFQGVR.[L]	1xTMT6plex [N-Term];1xdiGlyTMT [K1]			F8VPN4	0.34	-0.11	-0.32	0.09	-0.07	-0.014	0.90489	0.289225	-0.226119	-0.284516	0.109725	-0.349342	-0.0922053	0.498284	1xdiGlyTMT [K1];1xTMT6plex [N-Term]		biosynthetic process;carbohydrate biosynthetic process;carbohydrate catabolic process;carbohydrate metabolic process;catabolic process;cellular biosynthetic process;cellular carbohydrate biosynthetic process;cellular carbohydrate catabolic process;cellular carbohydrate metabolic process;cellular glucan metabolic process;cellular macromolecule biosynthetic process;cellular macromolecule metabolic …	4-alpha-glucanotransferase activity;alpha-glucosidase activity;amylo-alpha-1,6-glucosidase activity;binding;carbohydrate binding;catalytic activity;glucosidase activity;glycogen debranching enzyme activity;hydrolase activity;hydrolase activity, acting on glycosyl bonds;hydrolase activity, hydrolyzing O-glycosyl compounds;pattern binding;polysaccharide binding;polyubiquitin binding;protein binding…	cell part;cytoplasm;cytoplasmic part;endoplasmic reticulum;inclusion body;intracellular membrane-bounded organelle;intracellular organelle;intracellular part;membrane-bounded organelle;nucleus;organelle;sarcoplasmic reticulum	Starch and sucrose metabolism	50.5	91.7	70.3	72.7	87	76.8	70	71.4	83.6	66.9	1.02e-05	0	1.565	4.31249	4	0.7146	556.563	1.00501	0.000558594	111.693
LFHVSEDPSDPNEKHPNLVHK	Agl	F6XXE6;F8VPN4	F8VPN4 [1338-1358]	F8VPN4_K1351	[K].LFHVSEDPSDPNEKHPNLVHK.[R]	2xTMT6plex [N-Term;K21];1xdiGlyTMT [K14]			F8VPN4	-0.12	0.16	-0.08	0.46	0.3	0.144	0.262564	-0.170775	0.0438814	-0.0445161	0.479725	0.0206583	0.0657947	0.581962	1xdiGlyTMT [K14];2xTMT6plex [N-Term;K21]		biosynthetic process;carbohydrate biosynthetic process;carbohydrate catabolic process;carbohydrate metabolic process;catabolic process;cellular biosynthetic process;cellular carbohydrate biosynthetic process;cellular carbohydrate catabolic process;cellular carbohydrate metabolic process;cellular glucan metabolic process;cellular macromolecule biosynthetic process;cellular macromolecule metabolic …	4-alpha-glucanotransferase activity;alpha-glucosidase activity;amylo-alpha-1,6-glucosidase activity;binding;carbohydrate binding;catalytic activity;glucosidase activity;glycogen debranching enzyme activity;hydrolase activity;hydrolase activity, acting on glycosyl bonds;hydrolase activity, hydrolyzing O-glycosyl compounds;pattern binding;polysaccharide binding;polyubiquitin binding;protein binding…	cell part;cytoplasm;cytoplasmic part;endoplasmic reticulum;inclusion body;intracellular membrane-bounded organelle;intracellular organelle;intracellular part;membrane-bounded organelle;nucleus;organelle;sarcoplasmic reticulum	Starch and sucrose metabolism	53.4	70.3	84.1	105.2	57.7	60.1	48.9	64.2	53.3	55.4	0.00101441	0.00022243	0.794	3.76225	6	0.3564	540.961	-1.7888	-0.000966169	121.228
YREKGVPALIENDQHMNCIR	Agl	A0A0G2JGI9;F8VPN4	F8VPN4 [266-285]	F8VPN4_K269	[K].YREKGVPALIENDQHMNCIR.[K]	1xTMT6plex [N-Term];1xCarbamidomethyl [C18];1xdiGlyTMT [K4]			F8VPN4	0.89	0.65	0.98	0.53	0.16	0.642	0.011452	0.839225	0.533881	1.01548	0.549725	-0.119342	0.563795	0.0434172	1xCarbamidomethyl [C18];1xdiGlyTMT [K4];1xTMT6plex [N-Term]		biosynthetic process;carbohydrate biosynthetic process;carbohydrate catabolic process;carbohydrate metabolic process;catabolic process;cellular biosynthetic process;cellular carbohydrate biosynthetic process;cellular carbohydrate catabolic process;cellular carbohydrate metabolic process;cellular glucan metabolic process;cellular macromolecule biosynthetic process;cellular macromolecule metabolic …	4-alpha-glucanotransferase activity;alpha-glucosidase activity;amylo-alpha-1,6-glucosidase activity;binding;carbohydrate binding;catalytic activity;glucosidase activity;glycogen debranching enzyme activity;hydrolase activity;hydrolase activity, acting on glycosyl bonds;hydrolase activity, hydrolyzing O-glycosyl compounds;pattern binding;polysaccharide binding;polyubiquitin binding;protein binding…	cell part;cytoplasm;cytoplasmic part;endoplasmic reticulum;inclusion body;intracellular membrane-bounded organelle;intracellular organelle;intracellular part;membrane-bounded organelle;nucleus;organelle;sarcoplasmic reticulum	Starch and sucrose metabolism	19.9	52.7	28	49	20.4	44.1	29.5	40.9	28.1	26.5	0.00155621	0.000293234	0.72	2.19973	5	0.6545	603.92	1.59317	0.000960861	118.62
AKLYFSK	Agl	F6XXE6;F8VPN4	F8VPN4 [1461-1467]	F8VPN4_K1462	[R].AKLYFSK.[M]	2xTMT6plex [N-Term;K7];1xdiGlyTMT [K2]			F8VPN4	0.13	-0.06	0.12	0.01	0.13	0.066	0.164217	0.0792254	-0.176119	0.155484	0.0297247	-0.149342	-0.0122053	0.859713	1xdiGlyTMT [K2];2xTMT6plex [N-Term;K7]		biosynthetic process;carbohydrate biosynthetic process;carbohydrate catabolic process;carbohydrate metabolic process;catabolic process;cellular biosynthetic process;cellular carbohydrate biosynthetic process;cellular carbohydrate catabolic process;cellular carbohydrate metabolic process;cellular glucan metabolic process;cellular macromolecule biosynthetic process;cellular macromolecule metabolic …	4-alpha-glucanotransferase activity;alpha-glucosidase activity;amylo-alpha-1,6-glucosidase activity;binding;carbohydrate binding;catalytic activity;glucosidase activity;glycogen debranching enzyme activity;hydrolase activity;hydrolase activity, acting on glycosyl bonds;hydrolase activity, hydrolyzing O-glycosyl compounds;pattern binding;polysaccharide binding;polyubiquitin binding;protein binding…	cell part;cytoplasm;cytoplasmic part;endoplasmic reticulum;inclusion body;intracellular membrane-bounded organelle;intracellular organelle;intracellular part;membrane-bounded organelle;nucleus;organelle;sarcoplasmic reticulum	Starch and sucrose metabolism	426.4	671.4	528.6	566.6	503.5	602.8	632.2	611.5	482.5	445.6	0.0022618	0.000293234	0.657	3.00734	3	0.392	553.347	0.85248	0.000471144	115.706
EHIQLHESKIVR	Agl	A0A0G2JGI9;F6XXE6;F8VPN4	F8VPN4 [808-819]	F8VPN4_K816	[R].EHIQLHESKIVR.[Q]	1xTMT6plex [N-Term];1xdiGlyTMT [K9]			F8VPN4	-0.95	0.25	-1.7	1.44	1.57	0.122	0.859175	-1.00077	0.133881	-1.66452	1.45972	1.29066	0.0437948	0.946692	1xdiGlyTMT [K9];1xTMT6plex [N-Term]		biosynthetic process;carbohydrate biosynthetic process;carbohydrate catabolic process;carbohydrate metabolic process;catabolic process;cellular biosynthetic process;cellular carbohydrate biosynthetic process;cellular carbohydrate catabolic process;cellular carbohydrate metabolic process;cellular glucan metabolic process;cellular macromolecule biosynthetic process;cellular macromolecule metabolic …	4-alpha-glucanotransferase activity;alpha-glucosidase activity;amylo-alpha-1,6-glucosidase activity;binding;carbohydrate binding;catalytic activity;glucosidase activity;glycogen debranching enzyme activity;hydrolase activity;hydrolase activity, acting on glycosyl bonds;hydrolase activity, hydrolyzing O-glycosyl compounds;pattern binding;polysaccharide binding;polyubiquitin binding;protein binding…	cell part;cytoplasm;cytoplasmic part;endoplasmic reticulum;inclusion body;intracellular membrane-bounded organelle;intracellular organelle;intracellular part;membrane-bounded organelle;nucleus;organelle;sarcoplasmic reticulum	Starch and sucrose metabolism	11.4	8.4	25.5	34	27.8	9.4	6.1	16	12.5	31.2	2.75e-05	0	1.402	3.50482	5	0.4943	413.045	-1.06122	-0.000437477	92.2899
FNCGTWMDKMGESDR	Agl	A0A0G2JGI9;F6XXE6;F8VPN4	F8VPN4 [1254-1268]	F8VPN4_K1262	[R].FNCGTWMDKMGESDR.[A]	1xTMT6plex [N-Term];1xCarbamidomethyl [C3];1xdiGlyTMT [K9]			F8VPN4	0.13	0.11	-0.19	-0.11	0.46	0.08	0.519135	0.0792254	-0.0061186	-0.154516	-0.0902753	0.180658	0.00179474	0.977406	1xCarbamidomethyl [C3];1xdiGlyTMT [K9];1xTMT6plex [N-Term]		biosynthetic process;carbohydrate biosynthetic process;carbohydrate catabolic process;carbohydrate metabolic process;catabolic process;cellular biosynthetic process;cellular carbohydrate biosynthetic process;cellular carbohydrate catabolic process;cellular carbohydrate metabolic process;cellular glucan metabolic process;cellular macromolecule biosynthetic process;cellular macromolecule metabolic …	4-alpha-glucanotransferase activity;alpha-glucosidase activity;amylo-alpha-1,6-glucosidase activity;binding;carbohydrate binding;catalytic activity;glucosidase activity;glycogen debranching enzyme activity;hydrolase activity;hydrolase activity, acting on glycosyl bonds;hydrolase activity, hydrolyzing O-glycosyl compounds;pattern binding;polysaccharide binding;polyubiquitin binding;protein binding…	cell part;cytoplasm;cytoplasmic part;endoplasmic reticulum;inclusion body;intracellular membrane-bounded organelle;intracellular organelle;intracellular part;membrane-bounded organelle;nucleus;organelle;sarcoplasmic reticulum	Starch and sucrose metabolism	59.5	93.2	81.6	98.3	85.9	83.2	90.7	80.4	69.4	80.5	0.00240315	0.000293234	0.647	2.71238	3	0.631	802.705	-1.41718	-0.00113663	133.692
LAGHGPKLGPVTR	Agl	A0A0G2JGI9;F8VPN4	F8VPN4 [409-421]	F8VPN4_K415	[R].LAGHGPKLGPVTR.[K]	1xTMT6plex [N-Term];1xdiGlyTMT [K7]			F8VPN4	-0.21	-0.03	0.13	0.45	0.36	0.14	0.313931	-0.260775	-0.146119	0.165484	0.469725	0.0806583	0.0617947	0.653097	1xdiGlyTMT [K7];1xTMT6plex [N-Term]		biosynthetic process;carbohydrate biosynthetic process;carbohydrate catabolic process;carbohydrate metabolic process;catabolic process;cellular biosynthetic process;cellular carbohydrate biosynthetic process;cellular carbohydrate catabolic process;cellular carbohydrate metabolic process;cellular glucan metabolic process;cellular macromolecule biosynthetic process;cellular macromolecule metabolic …	4-alpha-glucanotransferase activity;alpha-glucosidase activity;amylo-alpha-1,6-glucosidase activity;binding;carbohydrate binding;catalytic activity;glucosidase activity;glycogen debranching enzyme activity;hydrolase activity;hydrolase activity, acting on glycosyl bonds;hydrolase activity, hydrolyzing O-glycosyl compounds;pattern binding;polysaccharide binding;polyubiquitin binding;protein binding…	cell part;cytoplasm;cytoplasmic part;endoplasmic reticulum;inclusion body;intracellular membrane-bounded organelle;intracellular organelle;intracellular part;membrane-bounded organelle;nucleus;organelle;sarcoplasmic reticulum	Starch and sucrose metabolism	56.3	69.8	62.6	68.3	59.5	71.6	53.6	70	57.2	61.5	4.18e-05	0	1.333	3.74387	4	0.6203	469.539	0.110252	5.17e-05	100.21
NPKTSFYSK	Agl	A0A0G2JGI9;F6XXE6;F8VPN4;F7CSZ6	F8VPN4 [753-761]	F8VPN4_K755	[R].NPKTSFYSK.[E]	2xTMT6plex [N-Term;K9];1xdiGlyTMT [K3]			F8VPN4	0.16	0.2	0.25	-0.17	-0.16	0.056	0.573026	0.109225	0.0838814	0.285484	-0.150275	-0.439342	-0.0222053	0.867868	1xdiGlyTMT [K3];2xTMT6plex [N-Term;K9]		biosynthetic process;carbohydrate biosynthetic process;carbohydrate catabolic process;carbohydrate metabolic process;catabolic process;cellular biosynthetic process;cellular carbohydrate biosynthetic process;cellular carbohydrate catabolic process;cellular carbohydrate metabolic process;cellular glucan metabolic process;cellular macromolecule biosynthetic process;cellular macromolecule metabolic …	4-alpha-glucanotransferase activity;alpha-glucosidase activity;amylo-alpha-1,6-glucosidase activity;binding;carbohydrate binding;catalytic activity;glucosidase activity;glycogen debranching enzyme activity;hydrolase activity;hydrolase activity, acting on glycosyl bonds;hydrolase activity, hydrolyzing O-glycosyl compounds;pattern binding;polysaccharide binding;polyubiquitin binding;protein binding…	cell part;cytoplasm;cytoplasmic part;endoplasmic reticulum;inclusion body;intracellular membrane-bounded organelle;intracellular organelle;intracellular part;membrane-bounded organelle;nucleus;organelle;sarcoplasmic reticulum	Starch and sucrose metabolism	66.4	106.6	83.7	107.4	72.6	95.2	92.7	79	94.4	71	0.000354586	0	0.976	2.29708	3	0.2913	625.031	-0.00610033	-3.81e-06	103.037
TVPNGLDILKCPVSR	Agl	A0A0G2JGI9;F6XXE6;F8VPN4	F8VPN4 [1167-1181]	F8VPN4_K1176	[R].TVPNGLDILKCPVSR.[M]	1xTMT6plex [N-Term];1xCarbamidomethyl [C11];1xdiGlyTMT [K10]			F8VPN4	-0.23	-0.07	-0.27	-0.43	0.49	-0.102	0.55538	-0.280775	-0.186119	-0.234516	-0.410275	0.210658	-0.180205	0.160011	1xCarbamidomethyl [C11];1xdiGlyTMT [K10];1xTMT6plex [N-Term]		biosynthetic process;carbohydrate biosynthetic process;carbohydrate catabolic process;carbohydrate metabolic process;catabolic process;cellular biosynthetic process;cellular carbohydrate biosynthetic process;cellular carbohydrate catabolic process;cellular carbohydrate metabolic process;cellular glucan metabolic process;cellular macromolecule biosynthetic process;cellular macromolecule metabolic …	4-alpha-glucanotransferase activity;alpha-glucosidase activity;amylo-alpha-1,6-glucosidase activity;binding;carbohydrate binding;catalytic activity;glucosidase activity;glycogen debranching enzyme activity;hydrolase activity;hydrolase activity, acting on glycosyl bonds;hydrolase activity, hydrolyzing O-glycosyl compounds;pattern binding;polysaccharide binding;polyubiquitin binding;protein binding…	cell part;cytoplasm;cytoplasmic part;endoplasmic reticulum;inclusion body;intracellular membrane-bounded organelle;intracellular organelle;intracellular part;membrane-bounded organelle;nucleus;organelle;sarcoplasmic reticulum	Starch and sucrose metabolism	112.9	138.3	132.5	140.7	144.3	131.9	150.9	107.1	117.8	138.8	0.000997033	0.00022243	0.797	2.90087	3	0.5034	747.768	4.28538	0.00320158	142.279
GISEETTTGVHNLYKMMSNGILK	Ahcy	P50247	P50247 [152-174]	P50247_K166	[R].GISEETTTGVHNLYKMMSNGILK.[V]	2xTMT6plex [N-Term;K23];1xdiGlyTMT [K15];1xOxidation [M16;M17]			P50247	-0.32	-0.06	-0.16	-0.05	0.11	-0.096	0.246355	NaN	NaN	NaN	NaN	NaN	NaN	1	1xdiGlyTMT [K15];1xOxidation [M];2xTMT6plex [N-Term;K23]		cellular metabolic process;cellular process;metabolic process;one-carbon metabolic process;small molecule metabolic process	adenosylhomocysteinase activity;catalytic activity;hydrolase activity;hydrolase activity, acting on ether bonds;trialkylsulfonium hydrolase activity	cell part;cytoplasmic membrane-bounded vesicle;cytoplasmic part;cytoplasmic vesicle;intracellular membrane-bounded organelle;intracellular organelle;intracellular part;melanosome;membrane-bounded organelle;membrane-bounded vesicle;organelle;pigment granule;vesicle	Cysteine and methionine metabolism	68.7	79.1	84.1	90.3	97.3	96.1	84.8	78.6	82.2	74.8	1.92e-06	0	1.84	4.7577	4	0.0462	835.957	6.06636	0.0050666	157.857
APAVDIKGPK	Ahnak	E9Q616	E9Q616 [1603-1612]	E9Q616_K1609	[K].APAVDIKGPK.[V]	2xTMT6plex [N-Term;K10];1xdiGlyTMT [K7]			E9Q616	-0.41	-0.53	0.02	-0.36	-0.2	-0.296	0.035797	-0.508483	-0.427781	0.0298479	-0.506254	-0.0871733	-0.299969	0.057032	1xdiGlyTMT [K7];2xTMT6plex [N-Term;K10]				cell junction;cell-cell junction		37.8	40.8	59.5	45.9	44.9	50.3	53.9	40.3	59.4	43.5	0.186859	0.00835703	0.052	1.47285	3	0.1633	599.713	2.52524	0.00151272	109.486
APKISMPDFDLHLK	Ahnak	E9Q616	E9Q616 [2434-2447];[4160-4173]	E9Q616_K2436;_4162	[K].APKISMPDFDLHLK.[G]	2xTMT6plex [N-Term;K14];1xdiGlyTMT [K3]			E9Q616	-0.3	-0.06	0.07	0.16	-0.1	-0.046	0.589753	-0.398483	0.0422186	0.0798479	0.0137455	0.0128267	-0.0499688	0.600435	1xdiGlyTMT [K3];2xTMT6plex [N-Term;K14]				cell junction;cell-cell junction		68.8	80.1	51.6	55.2	65.1	75.2	71.8	77	71.6	56	0.00278347	0.000293234	0.623	2.69283	4	0.3755	604.106	6.08389	0.0036707	159.347
FKMPEMNIK	Ahnak	E9Q616	E9Q616 [1308-1316];[1560-1568];[2425-2433];[2553-2561];[2681-2689];[2807-2815];[3259-3267];[3387-3395];[3515-3523];[3643-3651];[3769-3777];[3897-3905];[4151-4159];[4487-4495]	E9Q616_K1309;_1561;_2426;_2554;_2682;_2808;_3260;_3388;_3516;_3644;_3770;_3898;_4152;_4488	[K].FKMPEMNIK.[AP]	2xTMT6plex [N-Term;K9];1xdiGlyTMT [K2]			E9Q616	-0.51	-0.39	-0.07	0.09	-0.54	-0.284	0.085889	-0.608483	-0.287781	-0.0601521	-0.0562545	-0.427173	-0.287969	0.0541584	1xdiGlyTMT [K2];2xTMT6plex [N-Term;K9]				cell junction;cell-cell junction		317.4	319.4	264.7	225.6	262.9	276.3	270	275.1	312.2	181.1	0.000508026	0.00011559	0.914	2.80321	3	0.3643	647.04	-3.10639	-0.00200788	141.338
FNFSGSKVQTPEVDVK	Ahnak	E9Q616	E9Q616 [3085-3100]	E9Q616_K3091	[K].FNFSGSKVQTPEVDVK.[L]	2xTMT6plex [N-Term;K16];1xdiGlyTMT [K7]			E9Q616	-0.34	-0.23	0.07	-0.16	-0.07	-0.146	0.104477	-0.438483	-0.127781	0.0798479	-0.306255	0.0428267	-0.149969	0.206361	1xdiGlyTMT [K7];2xTMT6plex [N-Term;K16]				cell junction;cell-cell junction		68.4	77.7	85	80.8	77.1	89.2	83.9	71.8	84.8	67.8	0.000148463	0	1.123	3.43704	3	0.6453	861.818	-0.0202231	-1.74e-05	140.288
GKGGVTGSPEASISGSK	Ahnak	E9Q616	E9Q616 [5497-5513]	E9Q616_K5498	[K].GKGGVTGSPEASISGSK.[G]	2xTMT6plex [N-Term;K17];1xdiGlyTMT [K2]			E9Q616	0.04	0.11	-0.44	-0.62	0.38	-0.106	0.596148	-0.0584826	0.212219	-0.430152	-0.766254	0.492827	-0.109969	0.649115	1xdiGlyTMT [K2];2xTMT6plex [N-Term;K17]				cell junction;cell-cell junction		23.8	35.1	35.4	42.6	43.3	35.2	47.9	29.9	31.5	34.6	0.000207382	0	1.067	3.03939	3	0.6283	774.109	2.12225	0.00164142	94.423
GPSLDIKSPK	Ahnak	E9Q616	E9Q616 [2978-2987]	E9Q616_K2984	[K].GPSLDIKSPK.[L]	2xTMT6plex [N-Term;K10];1xdiGlyTMT [K7]			E9Q616	-0.04	-0.46	-0.19	-0.15	0.16	-0.136	0.250243	-0.138483	-0.357781	-0.180152	-0.296254	0.272827	-0.139969	0.273735	1xdiGlyTMT [K7];2xTMT6plex [N-Term;K10]				cell junction;cell-cell junction		102.9	143.5	153.4	125	153.9	149	157.5	136.3	119.9	112.8	0.0565912	0.00335526	0.194	1.70324	3	0.4235	615.046	-1.13978	-0.000700256	112.892
ISMPDFDLHLKGPK	Ahnak	E9Q616	E9Q616 [2437-2450];[4163-4176]	E9Q616_K2447;_4173	[K].ISMPDFDLHLKGPK.[V]	2xTMT6plex [N-Term;K14];1xdiGlyTMT [K11]			E9Q616	-0.97	-0.76	-0.11	-0.18	-0.03	-0.41	0.097346	-1.06848	-0.657781	-0.100152	-0.326254	0.0828267	-0.413969	0.113629	1xdiGlyTMT [K11];2xTMT6plex [N-Term;K14]				cell junction;cell-cell junction		73.8	53.9	61.3	40.6	49.8	51	61.4	52.1	50.5	41.5	0.00133796	0.000293234	0.746	2.60568	4	0.1686	600.599	0.838775	0.000503134	157.844
ISMPDIDLHLKSPK	Ahnak	E9Q616	E9Q616 [2370-2383]	E9Q616_K2380	[K].ISMPDIDLHLKSPK.[I]	2xTMT6plex [N-Term;K14];1xdiGlyTMT [K11]			E9Q616	-0.29	-0.16	-0.3	0.06	-0.68	-0.274	0.085332	-0.388483	-0.0577814	-0.290152	-0.0862545	-0.567173	-0.277969	0.0432424	1xdiGlyTMT [K11];2xTMT6plex [N-Term;K14]				cell junction;cell-cell junction		51.9	61	53.9	53.7	58.2	52.1	53.9	53.7	65.6	34.4	0.00151148	0.000293234	0.725	2.85942	4	0.2413	599.607	3.55375	0.00212817	153.452
ISMPDLHLKGPK	Ahnak	E9Q616	E9Q616 [1320-1331];[2693-2704];[3655-3666];[3909-3920]	E9Q616_K1328;_2701;_3663;_3917	[K].ISMPDLHLKGPK.[V]	2xTMT6plex [N-Term;K12];1xdiGlyTMT [K9];1xOxidation [M3]			E9Q616	-0.44	-0.84	0.36	0.03	0.71	-0.036	0.90264	-0.538483	-0.737781	0.369848	-0.116255	0.822827	-0.0399688	0.896168	1xdiGlyTMT [K9];1xOxidation [M3];2xTMT6plex [N-Term;K12]				cell junction;cell-cell junction		40	42.2	60.2	37.5	32	45.2	44.1	43.3	48.1	66	0.0140309	0.00144456	0.379	1.54509	4	0.3161	539.075	2.34167	0.00126056	119.625
ISSPSGKIGACR	Ahnak	E9Q616	E9Q616 [563-574]	E9Q616_K569	[K].ISSPSGKIGACR.[I]	1xTMT6plex [N-Term];1xCarbamidomethyl [C11];1xdiGlyTMT [K7]			E9Q616	-0.38	-0.31	-0.06	-0.61	-0.48	-0.368	0.016162	-0.478483	-0.207781	-0.0501521	-0.756254	-0.367173	-0.371969	0.0365268	1xCarbamidomethyl [C11];1xdiGlyTMT [K7];1xTMT6plex [N-Term]				cell junction;cell-cell junction		37.4	41.3	55.2	49.7	58.9	62.1	58.9	37.1	58.6	35.3	0.0192219	0.0017331	0.335	1.53936	3	0.3896	602.341	-1.87276	-0.00112679	91.7897
MPDMHFKAPK	Ahnak	E9Q616	E9Q616 [1184-1193];[1436-1445];[1957-1966];[2024-2033];[2091-2100];[2158-2167];[2286-2295]	E9Q616_K1190;_1442;_1963;_2030;_2097;_2164;_2292	[K].MPDMHFKAPK.[I]	2xTMT6plex [N-Term;K10];1xdiGlyTMT [K7]			E9Q616	-0.35	-0.41	0.47	-0.13	-0.25	-0.134	0.444924	-0.448483	-0.307781	0.479848	-0.276255	-0.137173	-0.137969	0.442868	1xdiGlyTMT [K7];2xTMT6plex [N-Term;K10]				cell junction;cell-cell junction		105	118	120	101.2	105.9	162	114.5	100.6	94.4	66.9	0.0504996	0.00335526	0.208	1.83623	4	0.4022	501.535	1.32117	0.000661616	123.301
MPDMHFKTPK	Ahnak	E9Q616	E9Q616 [1755-1764];[2360-2369]	E9Q616_K1761;_2366	[K].MPDMHFKTPK.[I]	2xTMT6plex [N-Term;K10];1xdiGlyTMT [K7]			E9Q616	0.04	-0.11	-0.02	-0.19	-0.62	-0.18	0.197984	-0.0584826	-0.0077814	-0.0101521	-0.336255	-0.507173	-0.183969	0.143101	1xdiGlyTMT [K7];2xTMT6plex [N-Term;K10]				cell junction;cell-cell junction		42.3	62.5	43.2	44.8	51.3	55.8	63.9	53.7	52.6	28.7	0.0240966	0.00188677	0.304	1.43338	4	0.3986	509.037	-1.01264	-0.000514705	122.862
MPDMHIKAPK	Ahnak	E9Q616	E9Q616 [4227-4236]	E9Q616_K4233	[K].MPDMHIKAPK.[I]	2xTMT6plex [N-Term;K10];1xdiGlyTMT [K7]			E9Q616	-0.28	-0.45	-0.26	0.14	-0.33	-0.236	0.076923	-0.378483	-0.347781	-0.250152	-0.0062545	-0.217173	-0.239969	0.0216124	1xdiGlyTMT [K7];2xTMT6plex [N-Term;K10]				cell junction;cell-cell junction		67.5	79.9	65.8	53.9	80.4	73.8	69.3	73.4	75	50.2	0.0102287	0.000783354	0.424	1.59964	4	0.4063	493.038	-0.838469	-0.000412764	119.288
MPEMNIKAPK	Ahnak	E9Q616	E9Q616 [935-944];[1310-1319];[2427-2436];[2555-2564];[2683-2692];[2809-2818];[3261-3270];[3389-3398];[3517-3526];[3645-3654];[3771-3780];[3899-3908];[4153-4162];[4489-4498]	E9Q616_K941;_1316;_2433;_2561;_2689;_2815;_3267;_3395;_3523;_3651;_3777;_3905;_4159;_4495	[K].MPEMNIKAPK.[I]	2xTMT6plex [N-Term;K10];1xdiGlyTMT [K7];1xOxidation [M4]			E9Q616	0.2	-0.04	-0.27	-0.11	1.13	0.182	0.504991	0.101517	0.0622186	-0.260152	-0.256254	1.24283	0.178031	0.555287	1xdiGlyTMT [K7];1xOxidation [M4];2xTMT6plex [N-Term;K10]				cell junction;cell-cell junction		53	87.5	76.1	82.8	79.3	72.5	73.4	65.2	66.8	122.8	0.153986	0.00671436	0.075	1.43855	3	0.3194	659.38	-1.26756	-0.000834954	104.619
MPEMNIKAPK	Ahnak	E9Q616	E9Q616 [935-944];[1310-1319];[2427-2436];[2555-2564];[2683-2692];[2809-2818];[3261-3270];[3389-3398];[3517-3526];[3645-3654];[3771-3780];[3899-3908];[4153-4162];[4489-4498]	E9Q616_K941;_1316;_2433;_2561;_2689;_2815;_3267;_3395;_3523;_3651;_3777;_3905;_4159;_4495	[K].MPEMNIKAPK.[I]	2xTMT6plex [N-Term;K10];1xdiGlyTMT [K7]			E9Q616	0.08	-0.36	-0.32	-0.2	-0.12	-0.184	0.079262	-0.0184825	-0.257781	-0.310152	-0.346254	-0.0071733	-0.187969	0.0614134	1xdiGlyTMT [K7];2xTMT6plex [N-Term;K10]				cell junction;cell-cell junction		212.2	321.5	283.9	247.6	301.1	265.2	305	254.8	239.4	184.8	0.000563632	0.00011559	0.896	2.85887	3	0.3217	654.05	0.829763	0.000542149	125.692
VDIDVPDVNIEGPDAKLK	Ahnak	E9Q616	E9Q616 [1287-1304];[2532-2549];[2660-2677];[2786-2803];[2914-2931];[3366-3383];[3494-3511];[3622-3639];[3748-3765];[3876-3893];[4130-4147];[4466-4483]	E9Q616_K1302;_2547;_2675;_2801;_2929;_3381;_3509;_3637;_3763;_3891;_4145;_4481	[K].VDIDVPDVNIEGPDAKLK.[G]	2xTMT6plex [N-Term;K18];1xdiGlyTMT [K16]			E9Q616	-0.89	-0.44	-0.42	-0.2	0.07	-0.376	0.076176	-0.988483	-0.337781	-0.410152	-0.346254	0.182827	-0.379969	0.110388	1xdiGlyTMT [K16];2xTMT6plex [N-Term;K18]				cell junction;cell-cell junction		102.7	79.6	73.6	60.5	86	70.8	59.5	49.9	62.5	55.2	1.61e-05	0	1.49	4.01074	3	0.0723	913.524	1.32758	0.00121188	152.731
VEGDLKGPEVDIK	Ahnak	E9Q616	E9Q616 [2462-2474];[3932-3944];[4060-4072];[4396-4408]	E9Q616_K2467;_3937;_4065;_4401	[K].VEGDLKGPEVDIK.[G]	2xTMT6plex [N-Term;K13];1xdiGlyTMT [K6]			E9Q616	-0.41	-0.51	-0.59	0.15	-0.14	-0.3	0.091582	-0.508483	-0.407781	-0.580152	0.0037455	-0.0271733	-0.303969	0.0681283	1xdiGlyTMT [K6];2xTMT6plex [N-Term;K13]				cell junction;cell-cell junction		131.3	141.6	148.4	116	156.1	114.4	114.5	121.9	127.8	97.5	0.00115146	0.000293234	0.772	2.11213	3	0.0379	734.098	0.138711	0.000101734	126.039
VEGEIKVPEVDIK	Ahnak	E9Q616	E9Q616 [2590-2602];[2844-2856];[3296-3308];[3424-3436];[3552-3564];[3806-3818];[4524-4536]	E9Q616_K2595;_2849;_3301;_3429;_3557;_3811;_4529	[K].VEGEIKVPEVDIK.[GD]	2xTMT6plex [N-Term;K13];1xdiGlyTMT [K6]			E9Q616	0.05	-0.04	-0.25	-0.13	-0.41	-0.156	0.125017	-0.0484825	0.0622186	-0.240152	-0.276255	-0.297173	-0.159969	0.08708	1xdiGlyTMT [K6];2xTMT6plex [N-Term;K13]				cell junction;cell-cell junction		77.5	115.4	101.8	110.5	114.1	105.5	105.7	92.8	113.2	71.5	0.0020057	0.000293234	0.677	2.64318	3	0.4697	752.787	2.28193	0.00171627	141.523
VKGDMDVTVPK	Ahnak	E9Q616	E9Q616 [1208-1218];[1981-1991];[2048-2058];[2182-2192]	E9Q616_K1209;_1982;_2049;_2183	[K].VKGDMDVTVPK.[IL]	2xTMT6plex [N-Term;K11];1xdiGlyTMT [K2]			E9Q616	-0.16	-0.32	-0.13	-0.18	-0.04	-0.166	0.021562	-0.258483	-0.217781	-0.120152	-0.326254	0.0728267	-0.169969	0.0701745	1xdiGlyTMT [K2];2xTMT6plex [N-Term;K11]				cell junction;cell-cell junction		93.8	120.1	119.7	107.3	113	114.1	125.2	106.3	111.7	91.7	2.1e-05	0	1.447	3.03972	3	0.3717	664.058	-0.257583	-0.000170877	117.831
VKGDVDMSLPK	Ahnak	E9Q616	E9Q616 [2833-2843];[3795-3805]	E9Q616_K2834;_3796	[K].VKGDVDMSLPK.[V]	2xTMT6plex [N-Term;K11];1xdiGlyTMT [K2]			E9Q616	0.2	-0.07	-0.04	0.18	-0.59	-0.064	0.676747	0.101517	0.0322186	-0.0301521	0.0337455	-0.477173	-0.0679688	0.550527	1xdiGlyTMT [K2];2xTMT6plex [N-Term;K11]				cell junction;cell-cell junction		81	133.7	116.1	123.3	125	134.1	112.3	122.1	147.8	82.7	0.00015668	0	1.114	2.48672	3	0.3896	664.061	3.60664	0.0023926	123.472
VKGDVDVSLPK	Ahnak	E9Q616	E9Q616 [1332-1342];[2579-2589];[2705-2715];[3285-3295];[3413-3423];[3541-3551];[3667-3677];[3921-3931];[4385-4395];[4513-4523]	E9Q616_K1333;_2580;_2706;_3286;_3414;_3542;_3668;_3922;_4386;_4514	[K].VKGDVDVSLPK.[V]	2xTMT6plex [N-Term;K11];1xdiGlyTMT [K2]			E9Q616	0.11	-0.26	-0.17	-0.2	-0.26	-0.156	0.085801	0.0115175	-0.157781	-0.160152	-0.346254	-0.147173	-0.159969	0.0477435	1xdiGlyTMT [K2];2xTMT6plex [N-Term;K11]				cell junction;cell-cell junction		307.7	475	422	393.2	451.9	442.7	474.9	396.1	493.4	346.6	5.89e-06	0	1.656	4.4656	3	0.1633	653.401	0.218415	0.000142566	122.757
VKGDVDVTVPK	Ahnak	E9Q616	E9Q616 [2115-2125]	E9Q616_K2116	[K].VKGDVDVTVPK.[L]	2xTMT6plex [N-Term;K11];1xdiGlyTMT [K2]			E9Q616	0.15	0.33	0.28	-0.05	0.11	0.164	0.07076	0.0515174	0.432219	0.289848	-0.196255	0.222827	0.160031	0.212782	1xdiGlyTMT [K2];2xTMT6plex [N-Term;K11]				cell junction;cell-cell junction		36.5	57.9	42.7	59.7	52.2	69.8	58.6	54.3	53.6	48.6	0.0206658	0.0017331	0.325	1.89145	3	0.127	653.402	0.872968	0.000569812	115.484
APKISMPDVDLHLK	Ahnak	E9Q616	E9Q616 [814-827];[1964-1977];[2031-2044];[2098-2111];[2165-2178]	E9Q616_K816;_1966;_2033;_2100;_2167	[RK].APKISMPDVDLHLK.[G]	2xTMT6plex [N-Term;K14];1xdiGlyTMT [K3]			E9Q616	-0.4	-0.55	-0.3	0.33	-0.37	-0.258	0.166067	-0.498483	-0.447781	-0.290152	0.183746	-0.257173	-0.261969	0.0951964	1xdiGlyTMT [K3];2xTMT6plex [N-Term;K14]				cell junction;cell-cell junction		104.6	113.4	87.4	66.5	75.5	67.4	91.8	110.7	99.2	64.4	0.0116796	0.00112006	0.405	2.8688	4	0.4216	592.103	0.840232	0.000496869	147.387
LQVAKVSPR	AI837181	Q8VD62;E9QNR6	E9QNR6 [202-210]	E9QNR6_K206	[R].LQVAKVSPR.[A]	1xTMT6plex [N-Term];1xdiGlyTMT [K5]			E9QNR6	-0.61	-0.07	0.01	-0.3	0.18	-0.158	0.312624	-0.724483	-0.367822	0.01	-0.425881	0.0486925	-0.291899	0.11361	1xdiGlyTMT [K5];1xTMT6plex [N-Term]						319.7	300.5	408	434.9	404.4	448.3	484.5	376.5	488.1	464.3	0.000191941	0	1.08	2.39723	3	0.4375	523.999	-0.996302	-0.000521392	101.902
AQTMANSGIK	Aimp1	Q3UZG4;P31230	Q3UZG4 [310-319]	Q3UZG4_K319	[R].AQTMANSGIK.[-]	1xTMT6plex [N-Term];1xdiGlyTMT [K10]			Q3UZG4	-0.35	-0.05	-0.05	-0.19	-0.22	-0.172	0.038453	-0.248925	-0.168681	-0.160616	-0.106467	-0.415897	-0.220117	0.0151199	1xdiGlyTMT [K10];1xTMT6plex [N-Term]		biological regulation;cell communication;cell migration;cell motility;cell-cell signaling;cellular component movement;cellular process;immune system process;leukocyte migration;locomotion;negative regulation of biological process;negative regulation of cell proliferation;negative regulation of cellular process;negative regulation of endothelial cell proliferation;negative regulation of epithelial…	binding;cell surface binding;nucleic acid binding;RNA binding;tRNA binding	aminoacyl-tRNA synthetase multienzyme complex;cell part;intracellular part;macromolecular complex;protein complex		32.2	36.2	43.1	46.6	43.1	46	47.5	39.9	51.7	37.2	0.00207901	0.000293234	0.671	2.04104	3	0.5147	531.635	4.66419	0.00247651	89.5879
AKIIFVVGGPGSGK	Ak1	Q9R0Y5-2;Q9R0Y5;Z4YN97	Q9R0Y5-2 [24-37]	Q9R0Y5-2_K25	[K].AKIIFVVGGPGSGK.[G]	2xTMT6plex [N-Term;K14];1xdiGlyTMT [K2]			Q9R0Y5-2	0.11	0.06	0.07	-0.03	0.03	0.048	0.108701	0.306547	0.134147	0.0968878	0.164445	-0.122293	0.115947	0.169764	1xdiGlyTMT [K2];2xTMT6plex [N-Term;K14]		ATP metabolic process;biological regulation;cell cycle arrest;cell cycle process;cellular metabolic process;cellular nitrogen compound metabolic process;cellular process;heterocycle metabolic process;metabolic process;negative regulation of biological process;negative regulation of cell cycle;negative regulation of cellular process;nitrogen compound metabolic process;nucleobase-containing compoun…	adenyl nucleotide binding;adenyl ribonucleotide binding;adenylate kinase activity;ATP binding;binding;catalytic activity;kinase activity;nucleobase-containing compound kinase activity;nucleotide binding;nucleotide kinase activity;phosphotransferase activity, phosphate group as acceptor;purine nucleotide binding;purine ribonucleoside triphosphate binding;purine ribonucleotide binding;ribonucleotid…	axoneme part;cell part;cell projection part;cytoplasm;intracellular part;membrane;organelle part;outer dense fiber;plasma membrane	Purine metabolism	120.2	186.1	159.7	185.8	156.4	181.5	180.2	169.4	190.6	164.1	1.44e-07	0	2.266	5.32853	3	0.7092	711.112	0.558872	0.000397045	145.355
GTQCEKIVQK	Ak1	A0A0A6YXW8;Q9R0Y5-2;Q9R0Y5;Z4YN97	Q9R0Y5-2 [38-47]	Q9R0Y5-2_K43	[K].GTQCEKIVQK.[Y]	2xTMT6plex [N-Term;K10];1xCarbamidomethyl [C4];1xdiGlyTMT [K6]			Q9R0Y5-2	-0.56	0.34	-0.1	-0.48	0.38	-0.084	0.692232	-0.363453	0.414147	-0.0731122	-0.285555	0.227708	-0.0160532	0.919122	1xCarbamidomethyl [C4];1xdiGlyTMT [K6];2xTMT6plex [N-Term;K10]		ATP metabolic process;biological regulation;cell cycle arrest;cell cycle process;cellular metabolic process;cellular nitrogen compound metabolic process;cellular process;heterocycle metabolic process;metabolic process;negative regulation of biological process;negative regulation of cell cycle;negative regulation of cellular process;nitrogen compound metabolic process;nucleobase-containing compoun…	adenyl nucleotide binding;adenyl ribonucleotide binding;adenylate kinase activity;ATP binding;binding;catalytic activity;kinase activity;nucleobase-containing compound kinase activity;nucleotide binding;nucleotide kinase activity;phosphotransferase activity, phosphate group as acceptor;purine nucleotide binding;purine ribonucleoside triphosphate binding;purine ribonucleotide binding;ribonucleotid…	axoneme part;cell part;cell projection part;cytoplasm;intracellular part;membrane;organelle part;outer dense fiber;plasma membrane	Purine metabolism	90.4	87.9	123	173.8	97.5	100.1	130	89.6	113.9	124.3	0.00296095	0.000293234	0.613	1.94645	3	0.4769	664.723	1.69359	0.00112463	89.56
IIFVVGGPGSGKGTQCEK	Ak1	Q9R0Y5-2;Q9R0Y5;Z4YN97	Q9R0Y5-2 [26-43]	Q9R0Y5-2_K37	[K].IIFVVGGPGSGKGTQCEK.[I]	2xTMT6plex [N-Term;K18];1xCarbamidomethyl [C16];1xdiGlyTMT [K12]			Q9R0Y5-2	0.34	-0.13	0.08	-0.22	-0.43	-0.072	0.613348	0.536547	-0.0558531	0.106888	-0.0255547	-0.582292	-0.00405315	0.983036	1xCarbamidomethyl [C16];1xdiGlyTMT [K12];2xTMT6plex [N-Term;K18]		ATP metabolic process;biological regulation;cell cycle arrest;cell cycle process;cellular metabolic process;cellular nitrogen compound metabolic process;cellular process;heterocycle metabolic process;metabolic process;negative regulation of biological process;negative regulation of cell cycle;negative regulation of cellular process;nitrogen compound metabolic process;nucleobase-containing compoun…	adenyl nucleotide binding;adenyl ribonucleotide binding;adenylate kinase activity;ATP binding;binding;catalytic activity;kinase activity;nucleobase-containing compound kinase activity;nucleotide binding;nucleotide kinase activity;phosphotransferase activity, phosphate group as acceptor;purine nucleotide binding;purine ribonucleoside triphosphate binding;purine ribonucleotide binding;ribonucleotid…	axoneme part;cell part;cell projection part;cytoplasm;intracellular part;membrane;organelle part;outer dense fiber;plasma membrane	Purine metabolism	360.3	655.7	555.5	566.8	540.8	628	653.5	538.5	522.2	326.6	3.98e-07	0	2.099	5.33754	3	0.1891	879.169	2.82637	0.00248296	147.658
IVQKYGYTHLSTGDLLR	Ak1	A0A0A6YXW8;Q9R0Y5-2;Q9R0Y5;Z4YN97	Q9R0Y5-2 [44-60]	Q9R0Y5-2_K47	[K].IVQKYGYTHLSTGDLLR.[A]	1xTMT6plex [N-Term];1xdiGlyTMT [K4]			Q9R0Y5-2	-0.92	0.25	-0.9	0.14	2.12	0.138	0.815544	-0.723453	0.324147	-0.873112	0.334445	1.96771	0.205947	0.705956	1xdiGlyTMT [K4];1xTMT6plex [N-Term]		ATP metabolic process;biological regulation;cell cycle arrest;cell cycle process;cellular metabolic process;cellular nitrogen compound metabolic process;cellular process;heterocycle metabolic process;metabolic process;negative regulation of biological process;negative regulation of cell cycle;negative regulation of cellular process;nitrogen compound metabolic process;nucleobase-containing compoun…	adenyl nucleotide binding;adenyl ribonucleotide binding;adenylate kinase activity;ATP binding;binding;catalytic activity;kinase activity;nucleobase-containing compound kinase activity;nucleotide binding;nucleotide kinase activity;phosphotransferase activity, phosphate group as acceptor;purine nucleotide binding;purine ribonucleoside triphosphate binding;purine ribonucleotide binding;ribonucleotid…	axoneme part;cell part;cell projection part;cytoplasm;intracellular part;membrane;organelle part;outer dense fiber;plasma membrane	Purine metabolism	121.1	91.5	218.5	290.7	224.3	132.4	130	137.3	92.8	339.4	5.15e-06	0	1.678	5.07953	4	0.6398	634.863	0.0300477	1.91e-05	138.303
KRLETYYNATEPVISFYDK	Ak1	Q9R0Y5-2;Q9R0Y5	Q9R0Y5-2 [164-182]	Q9R0Y5-2_K164	[K].KRLETYYNATEPVISFYDK.[R]	2xTMT6plex [N-Term;K19];1xdiGlyTMT [K1]			Q9R0Y5-2	0.04	0.09	0.01	0.13	0.15	0.084	0.033407	0.236547	0.164147	0.0368878	0.324445	-0.0022925	0.151947	0.0670188	1xdiGlyTMT [K1];2xTMT6plex [N-Term;K19]		ATP metabolic process;biological regulation;cell cycle arrest;cell cycle process;cellular metabolic process;cellular nitrogen compound metabolic process;cellular process;heterocycle metabolic process;metabolic process;negative regulation of biological process;negative regulation of cell cycle;negative regulation of cellular process;nitrogen compound metabolic process;nucleobase-containing compoun…	adenyl nucleotide binding;adenyl ribonucleotide binding;adenylate kinase activity;ATP binding;binding;catalytic activity;kinase activity;nucleobase-containing compound kinase activity;nucleotide binding;nucleotide kinase activity;phosphotransferase activity, phosphate group as acceptor;purine nucleotide binding;purine ribonucleoside triphosphate binding;purine ribonucleotide binding;ribonucleotid…	axoneme part;cell part;cell projection part;cytoplasm;intracellular part;membrane;organelle part;outer dense fiber;plasma membrane	Purine metabolism	214.9	317.2	305.1	362.5	344.4	381.1	353.8	370.3	358.8	335.3	8e-08	0	2.363	5.67956	4	0.6496	785.433	1.10337	0.000865787	147.772
RLETYYNATEPVISFYDKR	Ak1	Q9R0Y5-2;Q9R0Y5	Q9R0Y5-2 [165-183]	Q9R0Y5-2_K182	[K].RLETYYNATEPVISFYDKR.[G]	1xTMT6plex [N-Term];1xdiGlyTMT [K18]			Q9R0Y5-2	-0.11	-0.18	-0.01	0.08	-0.09	-0.062	0.23732	0.0865468	-0.105853	0.0168878	0.274445	-0.242292	0.00594685	0.949027	1xdiGlyTMT [K18];1xTMT6plex [N-Term]		ATP metabolic process;biological regulation;cell cycle arrest;cell cycle process;cellular metabolic process;cellular nitrogen compound metabolic process;cellular process;heterocycle metabolic process;metabolic process;negative regulation of biological process;negative regulation of cell cycle;negative regulation of cellular process;nitrogen compound metabolic process;nucleobase-containing compoun…	adenyl nucleotide binding;adenyl ribonucleotide binding;adenylate kinase activity;ATP binding;binding;catalytic activity;kinase activity;nucleobase-containing compound kinase activity;nucleotide binding;nucleotide kinase activity;phosphotransferase activity, phosphate group as acceptor;purine nucleotide binding;purine ribonucleoside triphosphate binding;purine ribonucleotide binding;ribonucleotid…	axoneme part;cell part;cell projection part;cytoplasm;intracellular part;membrane;organelle part;outer dense fiber;plasma membrane	Purine metabolism	72.2	95.8	88.2	87	89.3	97.6	80.9	82.2	100.5	79.2	0.00193522	0.000293234	0.683	2.18017	4	0.1972	735.145	2.9398	0.00215896	144.934
DAMLAKVDSSNGFLIDGYPR	Ak1	A0A0A6YXW8;Q9R0Y5-2;Q9R0Y5	Q9R0Y5-2 [94-113]	Q9R0Y5-2_K99	[R].DAMLAKVDSSNGFLIDGYPR.[E]	1xTMT6plex [N-Term];1xdiGlyTMT [K6];1xOxidation [M3]			Q9R0Y5-2	0.06	-0.23	0.18	-0.45	0.22	-0.044	0.749231	0.256547	-0.155853	0.206888	-0.255555	0.0677075	0.0239468	0.822484	1xdiGlyTMT [K6];1xOxidation [M3];1xTMT6plex [N-Term]		ATP metabolic process;biological regulation;cell cycle arrest;cell cycle process;cellular metabolic process;cellular nitrogen compound metabolic process;cellular process;heterocycle metabolic process;metabolic process;negative regulation of biological process;negative regulation of cell cycle;negative regulation of cellular process;nitrogen compound metabolic process;nucleobase-containing compoun…	adenyl nucleotide binding;adenyl ribonucleotide binding;adenylate kinase activity;ATP binding;binding;catalytic activity;kinase activity;nucleobase-containing compound kinase activity;nucleotide binding;nucleotide kinase activity;phosphotransferase activity, phosphate group as acceptor;purine nucleotide binding;purine ribonucleoside triphosphate binding;purine ribonucleotide binding;ribonucleotid…	axoneme part;cell part;cell projection part;cytoplasm;intracellular part;membrane;organelle part;outer dense fiber;plasma membrane	Purine metabolism	30.1	45	47.2	44.9	42	52.5	47.9	33.7	44.7	43.9	0.190003	0.00835703	0.05	1.39639	3	0.3643	919.813	-0.903769	-0.000830693	140.966
EVKQGEEFEQK	Ak1	Q9R0Y5-2;Q9R0Y5	Q9R0Y5-2 [114-124]	Q9R0Y5-2_K116	[R].EVKQGEEFEQK.[I]	2xTMT6plex [N-Term;K11];1xdiGlyTMT [K3]			Q9R0Y5-2	-0.31	0.26	0.14	-0.43	-0.55	-0.178	0.32839	-0.113453	0.334147	0.166888	-0.235555	-0.702293	-0.110053	0.571839	1xdiGlyTMT [K3];2xTMT6plex [N-Term;K11]		ATP metabolic process;biological regulation;cell cycle arrest;cell cycle process;cellular metabolic process;cellular nitrogen compound metabolic process;cellular process;heterocycle metabolic process;metabolic process;negative regulation of biological process;negative regulation of cell cycle;negative regulation of cellular process;nitrogen compound metabolic process;nucleobase-containing compoun…	adenyl nucleotide binding;adenyl ribonucleotide binding;adenylate kinase activity;ATP binding;binding;catalytic activity;kinase activity;nucleobase-containing compound kinase activity;nucleotide binding;nucleotide kinase activity;phosphotransferase activity, phosphate group as acceptor;purine nucleotide binding;purine ribonucleoside triphosphate binding;purine ribonucleotide binding;ribonucleotid…	axoneme part;cell part;cell projection part;cytoplasm;intracellular part;membrane;organelle part;outer dense fiber;plasma membrane	Purine metabolism	77.1	89.1	109.4	146	104.4	127	152	108.1	169.4	97.5	2.75e-06	0	1.781	2.62817	3	0.4449	718.067	0.55199	0.000395995	94.8857
VDDNEETIKK	Ak1	Q9R0Y5-2;Q9R0Y5	Q9R0Y5-2 [155-164]	Q9R0Y5-2_K163	[R].VDDNEETIKK.[R]	2xTMT6plex [N-Term;K10];1xdiGlyTMT [K9]			Q9R0Y5-2	-0.66	0.3	0.26	-0.49	0.25	-0.068	0.761094	-0.463453	0.374147	0.286888	-0.295555	0.0977075	-5.3151e-05	0.999756	1xdiGlyTMT [K9];2xTMT6plex [N-Term;K10]		ATP metabolic process;biological regulation;cell cycle arrest;cell cycle process;cellular metabolic process;cellular nitrogen compound metabolic process;cellular process;heterocycle metabolic process;metabolic process;negative regulation of biological process;negative regulation of cell cycle;negative regulation of cellular process;nitrogen compound metabolic process;nucleobase-containing compoun…	adenyl nucleotide binding;adenyl ribonucleotide binding;adenylate kinase activity;ATP binding;binding;catalytic activity;kinase activity;nucleobase-containing compound kinase activity;nucleotide binding;nucleotide kinase activity;phosphotransferase activity, phosphate group as acceptor;purine nucleotide binding;purine ribonucleoside triphosphate binding;purine ribonucleotide binding;ribonucleotid…	axoneme part;cell part;cell projection part;cytoplasm;intracellular part;membrane;organelle part;outer dense fiber;plasma membrane	Purine metabolism	171	155.4	195.5	269	156.6	206.9	209.1	142.9	228.8	228.5	4.32e-06	0	1.707	2.97266	3	0.0943	664.711	-1.33228	-0.000884686	92.5538
YVSFLKQTSGAK	Akap1	O08715;O08715-6;O08715-4	O08715-4 [616-627]	O08715-4_K621	[R].YVSFLKQTSGAK.[I]	2xTMT6plex [N-Term;K12];1xdiGlyTMT [K6]			O08715-4	0.23	0.15	0.01	-0.34	0.32	0.074	0.5561	0.326463	0.064992	0.0156192	-0.175661	0.48055	0.142392	0.288714	1xdiGlyTMT [K6];2xTMT6plex [N-Term;K12]			binding;nucleic acid binding;RNA binding	cell part;cytoplasmic part;endoplasmic reticulum;integral to membrane;intracellular membrane-bounded organelle;intracellular organelle;intracellular organelle part;intracellular part;intrinsic to membrane;membrane;membrane part;membrane-bounded organelle;mitochondrial membrane;mitochondrial outer membrane;mitochondrial part;mitochondrion;organelle;organelle membrane;organelle outer membrane;organ…		185.9	313	262.6	324.9	299.8	331.9	354.5	269.6	279	292.4	0.00032865	0	0.989	2.90017	3	0.4379	710.756	0.972877	0.000690825	133.843
LWNTKHHPEDVEPALRK	Akr1a1	Q9JII6;B1AXW3	Q9JII6 [81-97]	Q9JII6_K85	[K].LWNTKHHPEDVEPALRK.[T]	2xTMT6plex [N-Term;K17];1xdiGlyTMT [K5]			Q9JII6	0.21	-0.11	0.51	0.56	-0.53	0.128	0.56363	0.449964	-0.0946297	0.467179	0.56842	-0.878027	0.102581	0.724472	1xdiGlyTMT [K5];2xTMT6plex [N-Term;K17]		alcohol metabolic process;aldehyde catabolic process;biosynthetic process;carbohydrate catabolic process;carbohydrate metabolic process;carboxylic acid biosynthetic process;carboxylic acid catabolic process;carboxylic acid metabolic process;catabolic process;cellular aldehyde metabolic process;cellular biosynthetic process;cellular carbohydrate metabolic process;cellular catabolic process;cellula…	alcohol dehydrogenase (NADP+) activity;alditol:NADP+ 1-oxidoreductase activity;aldo-keto reductase (NADP) activity;catalytic activity;L-glucuronate reductase activity;oxidoreductase activity;oxidoreductase activity, acting on CH-OH group of donors;oxidoreductase activity, acting on the CH-OH group of donors, NAD or NADP as acceptor	apical plasma membrane;cell part;cytoplasmic part;cytosol;intracellular part;membrane part;plasma membrane part	Caprolactam degradation;Glycerolipid metabolism;Glycolysis / Gluconeogenesis	57.9	96	49.6	51.3	49.7	78.1	52.9	74.6	56.2	32.7	0.00598392	0.000534216	0.503	2.79348	6	0.4839	479.445	4.23949	0.00202903	117.448
AALLKHGLGNR	Alad	P10518	P10518 [180-190]	P10518_K184	[K].AALLKHGLGNR.[V]	1xTMT6plex [N-Term];1xdiGlyTMT [K5]			P10518	-0.57	-0.12	0.5	-0.14	-0.48	-0.162	0.437803	-0.587124	0.0714543	0.63051	0.0512465	-0.390456	-0.0448737	0.842152	1xdiGlyTMT [K5];1xTMT6plex [N-Term]		biosynthetic process;cellular aromatic compound metabolic process;cellular biosynthetic process;cellular component assembly;cellular component organization;cellular component organization or biogenesis;cellular metabolic process;cellular nitrogen compound biosynthetic process;cellular nitrogen compound metabolic process;cellular process;cellular response to chemical stimulus;cellular response to …	binding;carbon-oxygen lyase activity;catalytic activity;cation binding;hydro-lyase activity;ion binding;lead ion binding;lyase activity;metal ion binding;porphobilinogen synthase activity;transition metal ion binding;zinc ion binding		Porphyrin and chlorophyll metabolism	55.3	53.6	72.1	74.4	52.6	81.7	77.9	67.8	94.4	56.8	0.0086079	0.0007021	0.449	2.66295	4	0.4774	431.269	-0.731144	-0.000314767	106.716
AADKDTCFSTEGPNLVTR	Alb	P07724	P07724 [585-602]	P07724_K588	[K].AADKDTCFSTEGPNLVTR.[C]	1xTMT6plex [N-Term];1xCarbamidomethyl [C7];1xdiGlyTMT [K4]			P07724	-0.41	-0.29	-0.2	-0.09	-0.32	-0.262	0.008621	-0.203549	-0.123719	-0.265775	-0.128658	-0.401578	-0.224656	0.011962	1xCarbamidomethyl [C7];1xdiGlyTMT [K4];1xTMT6plex [N-Term]		behavior;biological regulation;cell communication;cell killing;cellular process;cellular response to external stimulus;cellular response to extracellular stimulus;cellular response to nutrient levels;cellular response to starvation;cellular response to stimulus;cellular response to stress;circadian behavior;circadian rhythm;circadian sleep/wake cycle process;cytolysis by symbiont of host cells;cy…	binding;carboxylic acid binding;cation binding;cell surface binding;cofactor binding;DNA binding;drug binding;fatty acid binding;ion binding;lipid binding;metal ion binding;monocarboxylic acid binding;nucleic acid binding;oxygen binding;pyridoxal phosphate binding;toxin binding;transition metal ion binding;vitamin B6 binding;vitamin binding;zinc ion binding	basement membrane;cell part;cytoplasm;extracellular matrix part;extracellular region part;extracellular space;intracellular part;macromolecular complex;protein complex		40	43.1	46	42.2	47.1	45.2	41.1	37.1	39.7	26.7	0.0301385	0.00249786	0.274	2.62602	3	0.6844	852.103	-1.46461	-0.00124702	111.84
CSSMQKFGER	Alb	P07724	P07724 [224-233]	P07724_K229	[K].CSSMQKFGER.[A]	1xTMT6plex [N-Term];1xCarbamidomethyl [C1];1xdiGlyTMT [K6]			P07724	0.17	-0.27	0.36	-0.21	-0.67	-0.124	0.528625	0.376451	-0.103719	0.294225	-0.248658	-0.751578	-0.0866558	0.692138	1xCarbamidomethyl [C1];1xdiGlyTMT [K6];1xTMT6plex [N-Term]		behavior;biological regulation;cell communication;cell killing;cellular process;cellular response to external stimulus;cellular response to extracellular stimulus;cellular response to nutrient levels;cellular response to starvation;cellular response to stimulus;cellular response to stress;circadian behavior;circadian rhythm;circadian sleep/wake cycle process;cytolysis by symbiont of host cells;cy…	binding;carboxylic acid binding;cation binding;cell surface binding;cofactor binding;DNA binding;drug binding;fatty acid binding;ion binding;lipid binding;metal ion binding;monocarboxylic acid binding;nucleic acid binding;oxygen binding;pyridoxal phosphate binding;toxin binding;transition metal ion binding;vitamin B6 binding;vitamin binding;zinc ion binding	basement membrane;cell part;cytoplasm;extracellular matrix part;extracellular region part;extracellular space;intracellular part;macromolecular complex;protein complex		90	145.6	157.5	145.8	147.4	208.7	130	107.7	131.7	69.7	0.00761437	0.000534216	0.467	1.91661	3	0.4323	601.306	-2.39066	-0.00143592	88.9212
EKALVSSVR	Alb	P07724	P07724 [211-219]	P07724_K212	[K].EKALVSSVR.[Q]	1xTMT6plex [N-Term];1xdiGlyTMT [K2]			P07724	-1.14	-0.07	-0.19	-0.53	-0.43	-0.472	0.064212	-0.933549	0.0962811	-0.255775	-0.568658	-0.511578	-0.434656	0.0641268	1xdiGlyTMT [K2];1xTMT6plex [N-Term]		behavior;biological regulation;cell communication;cell killing;cellular process;cellular response to external stimulus;cellular response to extracellular stimulus;cellular response to nutrient levels;cellular response to starvation;cellular response to stimulus;cellular response to stress;circadian behavior;circadian rhythm;circadian sleep/wake cycle process;cytolysis by symbiont of host cells;cy…	binding;carboxylic acid binding;cation binding;cell surface binding;cofactor binding;DNA binding;drug binding;fatty acid binding;ion binding;lipid binding;metal ion binding;monocarboxylic acid binding;nucleic acid binding;oxygen binding;pyridoxal phosphate binding;toxin binding;transition metal ion binding;vitamin B6 binding;vitamin binding;zinc ion binding	basement membrane;cell part;cytoplasm;extracellular matrix part;extracellular region part;extracellular space;intracellular part;macromolecular complex;protein complex		122.5	79.8	157.7	168.1	153	148.1	144.8	96.2	144.2	90.1	0.000247769	0	1.037	1.94423	3	0.5361	520.987	0.351568	0.000182926	93.5159
ESCLTPKLDGVK	Alb	P07724	P07724 [199-210]	P07724_K205	[K].ESCLTPKLDGVK.[E]	2xTMT6plex [N-Term;K12];1xCarbamidomethyl [C3];1xdiGlyTMT [K7]			P07724	0.13	-0.18	0.09	0.12	-0.59	-0.086	0.567922	0.336451	-0.0137189	0.0242248	0.0813418	-0.671578	-0.0486558	0.785635	1xCarbamidomethyl [C3];1xdiGlyTMT [K7];2xTMT6plex [N-Term;K12]		behavior;biological regulation;cell communication;cell killing;cellular process;cellular response to external stimulus;cellular response to extracellular stimulus;cellular response to nutrient levels;cellular response to starvation;cellular response to stimulus;cellular response to stress;circadian behavior;circadian rhythm;circadian sleep/wake cycle process;cytolysis by symbiont of host cells;cy…	binding;carboxylic acid binding;cation binding;cell surface binding;cofactor binding;DNA binding;drug binding;fatty acid binding;ion binding;lipid binding;metal ion binding;monocarboxylic acid binding;nucleic acid binding;oxygen binding;pyridoxal phosphate binding;toxin binding;transition metal ion binding;vitamin B6 binding;vitamin binding;zinc ion binding	basement membrane;cell part;cytoplasm;extracellular matrix part;extracellular region part;extracellular space;intracellular part;macromolecular complex;protein complex		537.8	845.2	800.4	786.8	822.3	967.4	634	660.6	659.4	368.6	8.32e-06	0	1.599	3.52432	3	0.4432	716.748	0.334458	0.000239498	120.381
KYEATLEK	Alb	P07724	P07724 [376-383]	P07724_K376	[K].KYEATLEK.[C]	2xTMT6plex [N-Term;K8];1xdiGlyTMT [K1]			P07724	-0.54	-0.19	0.28	-0.13	0.12	-0.092	0.548469	-0.333549	-0.0237189	0.214225	-0.168658	0.0384225	-0.0546558	0.588016	1xdiGlyTMT [K1];2xTMT6plex [N-Term;K8]		behavior;biological regulation;cell communication;cell killing;cellular process;cellular response to external stimulus;cellular response to extracellular stimulus;cellular response to nutrient levels;cellular response to starvation;cellular response to stimulus;cellular response to stress;circadian behavior;circadian rhythm;circadian sleep/wake cycle process;cytolysis by symbiont of host cells;cy…	binding;carboxylic acid binding;cation binding;cell surface binding;cofactor binding;DNA binding;drug binding;fatty acid binding;ion binding;lipid binding;metal ion binding;monocarboxylic acid binding;nucleic acid binding;oxygen binding;pyridoxal phosphate binding;toxin binding;transition metal ion binding;vitamin B6 binding;vitamin binding;zinc ion binding	basement membrane;cell part;cytoplasm;extracellular matrix part;extracellular region part;extracellular space;intracellular part;macromolecular complex;protein complex		92.9	91.5	160.9	158	117.2	156.4	129.5	113.5	117.5	107.1	3.15e-05	0	1.38	2.66024	3	0.5226	595.025	1.23067	0.000731449	102.817
LATDLTKVNK	Alb	P07724	P07724 [258-267]	P07724_K264	[K].LATDLTKVNK.[E]	2xTMT6plex [N-Term;K10];1xdiGlyTMT [K7]			P07724	-0.36	-0.27	0.39	-0.28	-0.74	-0.252	0.238574	-0.153549	-0.103719	0.324225	-0.318658	-0.821578	-0.214656	0.310799	1xdiGlyTMT [K7];2xTMT6plex [N-Term;K10]		behavior;biological regulation;cell communication;cell killing;cellular process;cellular response to external stimulus;cellular response to extracellular stimulus;cellular response to nutrient levels;cellular response to starvation;cellular response to stimulus;cellular response to stress;circadian behavior;circadian rhythm;circadian sleep/wake cycle process;cytolysis by symbiont of host cells;cy…	binding;carboxylic acid binding;cation binding;cell surface binding;cofactor binding;DNA binding;drug binding;fatty acid binding;ion binding;lipid binding;metal ion binding;monocarboxylic acid binding;nucleic acid binding;oxygen binding;pyridoxal phosphate binding;toxin binding;transition metal ion binding;vitamin B6 binding;vitamin binding;zinc ion binding	basement membrane;cell part;cytoplasm;extracellular matrix part;extracellular region part;extracellular space;intracellular part;macromolecular complex;protein complex		154.1	172.6	281.6	260.4	226.5	327	249.7	197.1	260	130.8	8.39e-05	0	1.218	3.09033	3	0.2686	635.397	-0.381473	-0.000242131	123.189
LQTCCDKPLLK	Alb	P07724	P07724 [299-309]	P07724_K305	[K].LQTCCDKPLLK.[K]	2xTMT6plex [N-Term;K11];2xCarbamidomethyl [C4;C5];1xdiGlyTMT [K7]			P07724	0.08	-0.19	0.26	0.14	-0.55	-0.052	0.737466	0.286451	-0.0237189	0.194225	0.101342	-0.631578	-0.0146558	0.932491	1xdiGlyTMT [K7];2xCarbamidomethyl [C4;2xTMT6plex [N-Term;C5];K11]		behavior;biological regulation;cell communication;cell killing;cellular process;cellular response to external stimulus;cellular response to extracellular stimulus;cellular response to nutrient levels;cellular response to starvation;cellular response to stimulus;cellular response to stress;circadian behavior;circadian rhythm;circadian sleep/wake cycle process;cytolysis by symbiont of host cells;cy…	binding;carboxylic acid binding;cation binding;cell surface binding;cofactor binding;DNA binding;drug binding;fatty acid binding;ion binding;lipid binding;metal ion binding;monocarboxylic acid binding;nucleic acid binding;oxygen binding;pyridoxal phosphate binding;toxin binding;transition metal ion binding;vitamin B6 binding;vitamin binding;zinc ion binding	basement membrane;cell part;cytoplasm;extracellular matrix part;extracellular region part;extracellular space;intracellular part;macromolecular complex;protein complex		377.1	571.4	535.5	524.6	547.4	722.3	453.3	477.7	497	284.5	5.96e-06	0	1.654	4.22414	3	0.4289	726.417	-1.32481	-0.000961473	122.076
LQTCCDKPLLKK	Alb	P07724	P07724 [299-310]	|P07724_K305|P07724_K310	[K].LQTCCDKPLLKK.[A]	3xTMT6plex [N-Term;K7;K11;K12];2xCarbamidomethyl [C4;C5];1xdiGlyTMT [K7;K12]			P07724	-0.53	-0.49	-0.05	-0.25	-0.35	-0.334	0.018342	-0.323549	-0.323719	-0.115775	-0.288658	-0.431578	-0.296656	0.00441302	1xdiGlyTMT [K12];2xCarbamidomethyl [C4;3xTMT6plex [N-Term;C5];K11];K7		behavior;biological regulation;cell communication;cell killing;cellular process;cellular response to external stimulus;cellular response to extracellular stimulus;cellular response to nutrient levels;cellular response to starvation;cellular response to stimulus;cellular response to stress;circadian behavior;circadian rhythm;circadian sleep/wake cycle process;cytolysis by symbiont of host cells;cy…	binding;carboxylic acid binding;cation binding;cell surface binding;cofactor binding;DNA binding;drug binding;fatty acid binding;ion binding;lipid binding;metal ion binding;monocarboxylic acid binding;nucleic acid binding;oxygen binding;pyridoxal phosphate binding;toxin binding;transition metal ion binding;vitamin B6 binding;vitamin binding;zinc ion binding	basement membrane;cell part;cytoplasm;extracellular matrix part;extracellular region part;extracellular space;intracellular part;macromolecular complex;protein complex		49.4	48.9	65.1	51.9	60.4	64.5	65	52.5	63.7	42	0.0584766	0.00342848	0.19	1.37126	3	0.2117	845.504	0.346553	0.000292779	120.557
NLVKTNCDLYEK	Alb	P07724	P07724 [410-421]	P07724_K413	[K].NLVKTNCDLYEK.[L]	2xTMT6plex [N-Term;K12];1xCarbamidomethyl [C7];1xdiGlyTMT [K4]			P07724	0.02	-0.25	0.16	-0.01	-0.09	-0.034	0.64058	0.226451	-0.0837189	0.0942248	-0.0486583	-0.171578	0.0033442	0.964353	1xCarbamidomethyl [C7];1xdiGlyTMT [K4];2xTMT6plex [N-Term;K12]		behavior;biological regulation;cell communication;cell killing;cellular process;cellular response to external stimulus;cellular response to extracellular stimulus;cellular response to nutrient levels;cellular response to starvation;cellular response to stimulus;cellular response to stress;circadian behavior;circadian rhythm;circadian sleep/wake cycle process;cytolysis by symbiont of host cells;cy…	binding;carboxylic acid binding;cation binding;cell surface binding;cofactor binding;DNA binding;drug binding;fatty acid binding;ion binding;lipid binding;metal ion binding;monocarboxylic acid binding;nucleic acid binding;oxygen binding;pyridoxal phosphate binding;toxin binding;transition metal ion binding;vitamin B6 binding;vitamin binding;zinc ion binding	basement membrane;cell part;cytoplasm;extracellular matrix part;extracellular region part;extracellular space;intracellular part;macromolecular complex;protein complex		262.7	383	411.6	385.5	359.5	441.1	341.1	325.4	329.5	261	3.66e-06	0	1.734	4.3896	3	0.5399	766.764	1.47257	0.00112813	115.822
SLHTLFGDKLCAIPNLR	Alb	P07724	P07724 [89-105]	P07724_K97	[K].SLHTLFGDKLCAIPNLR.[E]	1xTMT6plex [N-Term];1xCarbamidomethyl [C11];1xdiGlyTMT [K9]			P07724	-0.52	-0.1	-0.24	0.11	-0.33	-0.216	0.111803	-0.313549	0.0662811	-0.305775	0.0713418	-0.411578	-0.178656	0.157031	1xCarbamidomethyl [C11];1xdiGlyTMT [K9];1xTMT6plex [N-Term]		behavior;biological regulation;cell communication;cell killing;cellular process;cellular response to external stimulus;cellular response to extracellular stimulus;cellular response to nutrient levels;cellular response to starvation;cellular response to stimulus;cellular response to stress;circadian behavior;circadian rhythm;circadian sleep/wake cycle process;cytolysis by symbiont of host cells;cy…	binding;carboxylic acid binding;cation binding;cell surface binding;cofactor binding;DNA binding;drug binding;fatty acid binding;ion binding;lipid binding;metal ion binding;monocarboxylic acid binding;nucleic acid binding;oxygen binding;pyridoxal phosphate binding;toxin binding;transition metal ion binding;vitamin B6 binding;vitamin binding;zinc ion binding	basement membrane;cell part;cytoplasm;extracellular matrix part;extracellular region part;extracellular space;intracellular part;macromolecular complex;protein complex		180.6	180.4	181.2	189.3	179	167.5	175	180.8	173.7	116.6	9.22e-07	0	1.961	5.67031	4	0.6085	632.613	3.71002	0.00234419	157.798
TPVSEHVTKCCSGSLVER	Alb	P07724	P07724 [491-508]	P07724_K499	[K].TPVSEHVTKCCSGSLVER.[R]	1xTMT6plex [N-Term];2xCarbamidomethyl [C10;C11];1xdiGlyTMT [K9]			P07724	-0.25	-0.25	0	-0.34	-0.47	-0.262	0.027104	-0.0435491	-0.0837189	-0.0657752	-0.378658	-0.551578	-0.224656	0.0926231	1xdiGlyTMT [K9];1xTMT6plex [N-Term];2xCarbamidomethyl [C10;C11]		behavior;biological regulation;cell communication;cell killing;cellular process;cellular response to external stimulus;cellular response to extracellular stimulus;cellular response to nutrient levels;cellular response to starvation;cellular response to stimulus;cellular response to stress;circadian behavior;circadian rhythm;circadian sleep/wake cycle process;cytolysis by symbiont of host cells;cy…	binding;carboxylic acid binding;cation binding;cell surface binding;cofactor binding;DNA binding;drug binding;fatty acid binding;ion binding;lipid binding;metal ion binding;monocarboxylic acid binding;nucleic acid binding;oxygen binding;pyridoxal phosphate binding;toxin binding;transition metal ion binding;vitamin B6 binding;vitamin binding;zinc ion binding	basement membrane;cell part;cytoplasm;extracellular matrix part;extracellular region part;extracellular space;intracellular part;macromolecular complex;protein complex		54	65.3	103.5	97.4	97.1	107	74.3	56.3	79.1	48	9.34e-06	0	1.58	3.53021	4	0.6317	655.34	-1.83258	-0.00119958	92.6649
VNKECCHGDLLECADDRAELAK	Alb	P07724	P07724 [265-286]	P07724_K267	[K].VNKECCHGDLLECADDRAELAK.[Y]	2xTMT6plex [N-Term;K22];3xCarbamidomethyl [C5;C6;C13];1xdiGlyTMT [K3]			P07724	-0.24	-1.01	-0.04	-0.08	-0.01	-0.276	0.215475	-0.0335491	-0.843719	-0.105775	-0.118658	-0.0915776	-0.238656	0.191394	1xdiGlyTMT [K3];2xTMT6plex [N-Term;3xCarbamidomethyl [C5;C13];C6;K22]		behavior;biological regulation;cell communication;cell killing;cellular process;cellular response to external stimulus;cellular response to extracellular stimulus;cellular response to nutrient levels;cellular response to starvation;cellular response to stimulus;cellular response to stress;circadian behavior;circadian rhythm;circadian sleep/wake cycle process;cytolysis by symbiont of host cells;cy…	binding;carboxylic acid binding;cation binding;cell surface binding;cofactor binding;DNA binding;drug binding;fatty acid binding;ion binding;lipid binding;metal ion binding;monocarboxylic acid binding;nucleic acid binding;oxygen binding;pyridoxal phosphate binding;toxin binding;transition metal ion binding;vitamin B6 binding;vitamin binding;zinc ion binding	basement membrane;cell part;cytoplasm;extracellular matrix part;extracellular region part;extracellular space;intracellular part;macromolecular complex;protein complex		26	31.5	29.3	16.3	23.6	25.4	19.5	17.8	17.5	14.7	0.0086671	0.0007021	0.448	1.7379	4	0.6494	851.932	2.58957	0.00220418	115.748
AELAKYMCENQATISSK	Alb	P07724	P07724 [282-298]	P07724_K286	[R].AELAKYMCENQATISSK.[L]	2xTMT6plex [N-Term;K17];1xCarbamidomethyl [C8];1xdiGlyTMT [K5]			P07724	0.32	0.44	-0.01	0.35	-0.27	0.166	0.280024	0.526451	0.606281	-0.0757752	0.311342	-0.351578	0.203344	0.327024	1xCarbamidomethyl [C8];1xdiGlyTMT [K5];2xTMT6plex [N-Term;K17]		behavior;biological regulation;cell communication;cell killing;cellular process;cellular response to external stimulus;cellular response to extracellular stimulus;cellular response to nutrient levels;cellular response to starvation;cellular response to stimulus;cellular response to stress;circadian behavior;circadian rhythm;circadian sleep/wake cycle process;cytolysis by symbiont of host cells;cy…	binding;carboxylic acid binding;cation binding;cell surface binding;cofactor binding;DNA binding;drug binding;fatty acid binding;ion binding;lipid binding;metal ion binding;monocarboxylic acid binding;nucleic acid binding;oxygen binding;pyridoxal phosphate binding;toxin binding;transition metal ion binding;vitamin B6 binding;vitamin binding;zinc ion binding	basement membrane;cell part;cytoplasm;extracellular matrix part;extracellular region part;extracellular space;intracellular part;macromolecular complex;protein complex		24.9	44.4	33	50.1	29.5	32.3	25.5	31.1	33.2	23.2	9.29e-05	0	1.201	2.33117	3	0.6009	915.822	-0.188921	-0.000172891	133.464
AFKAWAVAR	Alb	P07724	P07724 [234-242]	P07724_K236	[R].AFKAWAVAR.[L]	1xTMT6plex [N-Term];1xdiGlyTMT [K3]			P07724	-0.25	-0.26	0.3	0	-0.78	-0.198	0.327924	-0.0435491	-0.0937189	0.234225	-0.0386583	-0.861578	-0.160656	0.432867	1xdiGlyTMT [K3];1xTMT6plex [N-Term]		behavior;biological regulation;cell communication;cell killing;cellular process;cellular response to external stimulus;cellular response to extracellular stimulus;cellular response to nutrient levels;cellular response to starvation;cellular response to stimulus;cellular response to stress;circadian behavior;circadian rhythm;circadian sleep/wake cycle process;cytolysis by symbiont of host cells;cy…	binding;carboxylic acid binding;cation binding;cell surface binding;cofactor binding;DNA binding;drug binding;fatty acid binding;ion binding;lipid binding;metal ion binding;monocarboxylic acid binding;nucleic acid binding;oxygen binding;pyridoxal phosphate binding;toxin binding;transition metal ion binding;vitamin B6 binding;vitamin binding;zinc ion binding	basement membrane;cell part;cytoplasm;extracellular matrix part;extracellular region part;extracellular space;intracellular part;macromolecular complex;protein complex		385.2	464.8	384.7	360.1	379.5	515.7	407	390.9	437.1	213.8	0.00147668	0.000293234	0.729	2.37094	3	0.3755	531.32	-1.38155	-0.000733116	119.267
RPCFSALTVDETYVPKEFK	Alb	P07724	P07724 [509-527]	P07724_K524	[R].RPCFSALTVDETYVPKEFK.[A]	2xTMT6plex [N-Term;K19];1xCarbamidomethyl [C3];1xdiGlyTMT [K16]			P07724	-0.17	-0.3	0.12	-0.02	-0.52	-0.178	0.183544	0.0364509	-0.133719	0.0542248	-0.0586582	-0.601578	-0.140656	0.306604	1xCarbamidomethyl [C3];1xdiGlyTMT [K16];2xTMT6plex [N-Term;K19]		behavior;biological regulation;cell communication;cell killing;cellular process;cellular response to external stimulus;cellular response to extracellular stimulus;cellular response to nutrient levels;cellular response to starvation;cellular response to stimulus;cellular response to stress;circadian behavior;circadian rhythm;circadian sleep/wake cycle process;cytolysis by symbiont of host cells;cy…	binding;carboxylic acid binding;cation binding;cell surface binding;cofactor binding;DNA binding;drug binding;fatty acid binding;ion binding;lipid binding;metal ion binding;monocarboxylic acid binding;nucleic acid binding;oxygen binding;pyridoxal phosphate binding;toxin binding;transition metal ion binding;vitamin B6 binding;vitamin binding;zinc ion binding	basement membrane;cell part;cytoplasm;extracellular matrix part;extracellular region part;extracellular space;intracellular part;macromolecular complex;protein complex		181	230.9	232.3	210.3	222.7	267.4	207.5	195.9	213.9	125.3	9.49e-08	0	2.335	6.40212	4	0.1141	772.927	4.19132	0.0032364	148.555
VCLLHEKTPVSEHVTK	Alb	P07724	P07724 [484-499]	P07724_K490	[R].VCLLHEKTPVSEHVTK.[C]	2xTMT6plex [N-Term;K16];1xCarbamidomethyl [C2];1xdiGlyTMT [K7]			P07724	-0.21	-0.32	0.07	0.04	0.26	-0.032	0.773248	-0.0035491	-0.153719	0.00422477	0.00134175	0.178422	0.00534419	0.923975	1xCarbamidomethyl [C2];1xdiGlyTMT [K7];2xTMT6plex [N-Term;K16]		behavior;biological regulation;cell communication;cell killing;cellular process;cellular response to external stimulus;cellular response to extracellular stimulus;cellular response to nutrient levels;cellular response to starvation;cellular response to stimulus;cellular response to stress;circadian behavior;circadian rhythm;circadian sleep/wake cycle process;cytolysis by symbiont of host cells;cy…	binding;carboxylic acid binding;cation binding;cell surface binding;cofactor binding;DNA binding;drug binding;fatty acid binding;ion binding;lipid binding;metal ion binding;monocarboxylic acid binding;nucleic acid binding;oxygen binding;pyridoxal phosphate binding;toxin binding;transition metal ion binding;vitamin B6 binding;vitamin binding;zinc ion binding	basement membrane;cell part;cytoplasm;extracellular matrix part;extracellular region part;extracellular space;intracellular part;macromolecular complex;protein complex		118.5	147	188.1	168.8	167.7	193.5	167.2	165	148.5	150	2.05e-07	0	2.208	5.1793	4	0.612	670.388	0.852935	0.000571153	115.883
VGTKCCTLPEDQR	Alb	P07724	P07724 [457-469]	P07724_K460	[R].VGTKCCTLPEDQR.[L]	1xTMT6plex [N-Term];2xCarbamidomethyl [C5;C6];1xdiGlyTMT [K4]			P07724	-0.06	-0.4	-0.06	-0.61	-0.79	-0.384	0.05814	0.146451	-0.233719	-0.125775	-0.648658	-0.871578	-0.346656	0.131455	1xdiGlyTMT [K4];1xTMT6plex [N-Term];2xCarbamidomethyl [C5;C6]		behavior;biological regulation;cell communication;cell killing;cellular process;cellular response to external stimulus;cellular response to extracellular stimulus;cellular response to nutrient levels;cellular response to starvation;cellular response to stimulus;cellular response to stress;circadian behavior;circadian rhythm;circadian sleep/wake cycle process;cytolysis by symbiont of host cells;cy…	binding;carboxylic acid binding;cation binding;cell surface binding;cofactor binding;DNA binding;drug binding;fatty acid binding;ion binding;lipid binding;metal ion binding;monocarboxylic acid binding;nucleic acid binding;oxygen binding;pyridoxal phosphate binding;toxin binding;transition metal ion binding;vitamin B6 binding;vitamin binding;zinc ion binding	basement membrane;cell part;cytoplasm;extracellular matrix part;extracellular region part;extracellular space;intracellular part;macromolecular complex;protein complex		46.8	64.3	69.2	58.7	59.3	62.7	51.6	32.3	51.2	24.9	0.00408003	0.000377193	0.562	2.37021	3	0.5738	712.701	-2.44196	-0.00173876	85.7527
YTQKAPQVSTPTLVEAAR	Alb	P07724	P07724 [435-452]	P07724_K438	[R].YTQKAPQVSTPTLVEAAR.[N]	1xTMT6plex [N-Term];1xdiGlyTMT [K4]			P07724	0.37	0.08	0.5	0.36	0.2	0.302	0.01448	0.576451	0.246281	0.434225	0.321342	0.118422	0.339344	0.0123796	1xdiGlyTMT [K4];1xTMT6plex [N-Term]		behavior;biological regulation;cell communication;cell killing;cellular process;cellular response to external stimulus;cellular response to extracellular stimulus;cellular response to nutrient levels;cellular response to starvation;cellular response to stimulus;cellular response to stress;circadian behavior;circadian rhythm;circadian sleep/wake cycle process;cytolysis by symbiont of host cells;cy…	binding;carboxylic acid binding;cation binding;cell surface binding;cofactor binding;DNA binding;drug binding;fatty acid binding;ion binding;lipid binding;metal ion binding;monocarboxylic acid binding;nucleic acid binding;oxygen binding;pyridoxal phosphate binding;toxin binding;transition metal ion binding;vitamin B6 binding;vitamin binding;zinc ion binding	basement membrane;cell part;cytoplasm;extracellular matrix part;extracellular region part;extracellular space;intracellular part;macromolecular complex;protein complex		23.5	43.4	34.5	40.7	37.3	58.3	30.2	37.1	27.2	26.2	0.00014582	0	1.126	3.23472	3	0.6563	844.808	-4.07057	-0.00343613	119.138
SVDDVIKR	Aldh1a1	P24549	P24549 [413-420]	P24549_K419	[K].SVDDVIKR.[A]	1xTMT6plex [N-Term];1xdiGlyTMT [K7]			P24549	-0.32	-0.23	0.35	-0.16	0.07	-0.058	0.656009	-0.390047	-0.252068	0.421862	-0.0645564	0.0613437	-0.0446933	0.765404	1xdiGlyTMT [K7];1xTMT6plex [N-Term]		9-cis-retinoic acid biosynthetic process;9-cis-retinoic acid metabolic process;anatomical structure development;anatomical structure morphogenesis;biological regulation;biosynthetic process;carboxylic acid metabolic process;cellular biosynthetic process;cellular component assembly;cellular component organization;cellular component organization or biogenesis;cellular hormone metabolic process;cell…	3-chloroallyl aldehyde dehydrogenase activity;benzaldehyde dehydrogenase (NAD+) activity;catalytic activity;oxidoreductase activity;oxidoreductase activity, acting on the aldehyde or oxo group of donors;oxidoreductase activity, acting on the aldehyde or oxo group of donors, NAD or NADP as acceptor;retinal dehydrogenase activity	cell part;cytoplasm;intracellular membrane-bounded organelle;intracellular organelle;intracellular part;membrane-bounded organelle;nucleus;organelle	Arginine and proline metabolism;Ascorbate and aldarate metabolism;beta-Alanine metabolism;Chloroalkane and chloroalkene degradation;Fatty acid metabolism;Glycerolipid metabolism;Glycolysis / Gluconeogenesis;Histidine metabolism;Limonene and pinene degradation;Lysine degradation;Pentose and glucuronate interconversions;Propanoate metabolism;Pyruvate metabolism;Tryptophan metabolism;Valine, leucine…	35.5	40.8	58.7	55.9	51.1	71.6	45.7	39.1	48.5	42.9	0.0113567	0.000950492	0.409	1.54053	3	0.2987	501.967	-1.46947	-0.00073664	94.4908
SGQQEGAKLLCGGGAAADR	Aldh2	Q544B1;A0A0G2JF60;A0A0G2JEU1	Q544B1 [378-396]	Q544B1_K385	[K].SGQQEGAKLLCGGGAAADR.[G]	1xTMT6plex [N-Term];1xCarbamidomethyl [C11];1xdiGlyTMT [K8]			Q544B1	-0.02	0.15	0.17	-0.65	-0.09	-0.088	0.586403	0.264729	0.118382	0.218475	-0.519755	0.343973	0.0851608	0.613201	1xCarbamidomethyl [C11];1xdiGlyTMT [K8];1xTMT6plex [N-Term]			catalytic activity;oxidoreductase activity;oxidoreductase activity, acting on the aldehyde or oxo group of donors;oxidoreductase activity, acting on the aldehyde or oxo group of donors, NAD or NADP as acceptor	cell part;cytoplasmic part;intracellular membrane-bounded organelle;intracellular organelle;intracellular part;membrane-bounded organelle;mitochondrion;organelle	Arginine and proline metabolism;Ascorbate and aldarate metabolism;beta-Alanine metabolism;Chloroalkane and chloroalkene degradation;Fatty acid metabolism;Glycerolipid metabolism;Glycolysis / Gluconeogenesis;Histidine metabolism;Limonene and pinene degradation;Lysine degradation;Pentose and glucuronate interconversions;Propanoate metabolism;Pyruvate metabolism;Tryptophan metabolism;Valine, leucine…	28.8	40.7	34.9	43.1	37.8	46.9	38.9	23.7	29.1	23	0.00220784	0.000293234	0.661	2.81793	3	0.6241	806.758	1.3544	0.00109176	97.1126
QGLSSSIFTKDLGR	Aldh7a1	G3UYR8;Q9DBF1;Q9DBF1-2	Q9DBF1 [453-466]	Q9DBF1_K462	[K].QGLSSSIFTKDLGR.[I]	1xTMT6plex [N-Term];1xdiGlyTMT [K10]			Q9DBF1	0.13	-0.21	0.05	0.02	-0.15	-0.032	0.642064	0.231075	-0.211389	0.0485987	0.147186	-0.0573729	0.0316194	0.704489	1xdiGlyTMT [K10];1xTMT6plex [N-Term]		alcohol metabolic process;amine biosynthetic process;amine metabolic process;betaine biosynthetic process;betaine metabolic process;biosynthetic process;carboxylic acid biosynthetic process;carboxylic acid metabolic process;cellular amine metabolic process;cellular amino acid biosynthetic process;cellular amino acid metabolic process;cellular biogenic amine metabolic process;cellular biosynthetic…	betaine-aldehyde dehydrogenase activity;catalytic activity;L-aminoadipate-semialdehyde dehydrogenase activity;oxidoreductase activity;oxidoreductase activity, acting on the aldehyde or oxo group of donors;oxidoreductase activity, acting on the aldehyde or oxo group of donors, NAD or NADP as acceptor	cell part;cytoplasmic part;cytosol;intracellular membrane-bounded organelle;intracellular organelle;intracellular part;membrane-bounded organelle;mitochondrion;nucleus;organelle	Arginine and proline metabolism;Ascorbate and aldarate metabolism;beta-Alanine metabolism;Fatty acid metabolism;Glycerolipid metabolism;Glycine, serine and threonine metabolism;Glycolysis / Gluconeogenesis;Histidine metabolism;Lysine biosynthesis;Lysine degradation;Propanoate metabolism;Pyruvate metabolism;Tryptophan metabolism;Valine, leucine and isoleucine degradation	70.1	110.1	106.1	102.3	93.9	107.2	118.2	115.3	92.5	70.2	0.000389211	0	0.96	2.1692	3	0.341	694.398	1.63614	0.00113503	134.108
ENLKAAQEEYIK	Aldoa	A6ZI44;Q5FWB7	A6ZI44 [373-384]	A6ZI44_K376	[K].ENLKAAQEEYIK.[R]	1xTMT6plex [N-Term];1xdiGlyTMT [K4]			A6ZI44	-0.5	0.5	-1.08	0.68	3.22	0.564	0.487584	-0.395843	0.436111	-1.01549	0.775444	2.89258	0.538562	0.464653	1xdiGlyTMT [K4];1xTMT6plex [N-Term]		alcohol catabolic process;alcohol metabolic process;carbohydrate catabolic process;carbohydrate metabolic process;catabolic process;cellular carbohydrate catabolic process;cellular carbohydrate metabolic process;cellular metabolic process;cellular process;generation of precursor metabolites and energy;glucose catabolic process;glucose metabolic process;glycolysis;hexose catabolic process;hexose m…	aldehyde-lyase activity;carbon-carbon lyase activity;catalytic activity;fructose-bisphosphate aldolase activity;lyase activity		Carbon fixation in photosynthetic organisms;Fructose and mannose metabolism;Glycolysis / Gluconeogenesis;Pentose phosphate pathway	24	24.3	40.1	63.4	70.9	37.1	28.2	43.3	28.6	224.4	0.00135355	0.000293234	0.744	3.01662	3	0.543	670.042	0.222462	0.00014891	103.832
ENLKAAQEEYIK	Aldoa	A6ZI44;Q5FWB7	A6ZI44 [373-384]	A6ZI44_K376	[K].ENLKAAQEEYIK.[R]	2xTMT6plex [N-Term;K12];1xdiGlyTMT [K4]			A6ZI44	0.07	-0.5	-0.44	-0.52	-0.72	-0.422	0.032765	0.174157	-0.563889	-0.375487	-0.424556	-1.04742	-0.447438	0.0841462	1xdiGlyTMT [K4];2xTMT6plex [N-Term;K12]		alcohol catabolic process;alcohol metabolic process;carbohydrate catabolic process;carbohydrate metabolic process;catabolic process;cellular carbohydrate catabolic process;cellular carbohydrate metabolic process;cellular metabolic process;cellular process;generation of precursor metabolites and energy;glucose catabolic process;glucose metabolic process;glycolysis;hexose catabolic process;hexose m…	aldehyde-lyase activity;carbon-carbon lyase activity;catalytic activity;fructose-bisphosphate aldolase activity;lyase activity		Carbon fixation in photosynthetic organisms;Fructose and mannose metabolism;Glycolysis / Gluconeogenesis;Pentose phosphate pathway	1640.4	2466.7	2526.5	1989.7	3426.6	2775.3	3141.8	2096.8	3529	1800	3.53e-07	0	2.119	5.0358	3	0.6369	746.431	1.2506	0.000932644	114.657
ENLKAAQEEYIKR	Aldoa	A6ZI44;Q5FWB7	A6ZI44 [373-385]	A6ZI44_K376	[K].ENLKAAQEEYIKR.[A]	2xTMT6plex [N-Term;K12];1xdiGlyTMT [K4]			A6ZI44	-0.12	-0.71	-0.63	-0.64	-0.98	-0.616	0.011494	-0.0158428	-0.773889	-0.565487	-0.544556	-1.30742	-0.641438	0.0369416	1xdiGlyTMT [K4];2xTMT6plex [N-Term;K12]		alcohol catabolic process;alcohol metabolic process;carbohydrate catabolic process;carbohydrate metabolic process;catabolic process;cellular carbohydrate catabolic process;cellular carbohydrate metabolic process;cellular metabolic process;cellular process;generation of precursor metabolites and energy;glucose catabolic process;glucose metabolic process;glycolysis;hexose catabolic process;hexose m…	aldehyde-lyase activity;carbon-carbon lyase activity;catalytic activity;fructose-bisphosphate aldolase activity;lyase activity		Carbon fixation in photosynthetic organisms;Fructose and mannose metabolism;Glycolysis / Gluconeogenesis;Pentose phosphate pathway	370.5	488.2	549.7	374.2	730.6	521	696.7	429.4	793.3	337	4.72e-07	0	2.071	4.59437	4	0.5556	599.1	0.536021	0.000320725	104.43
ENLKAAQEEYIKR	Aldoa	A6ZI44;Q5FWB7	A6ZI44 [373-385]	|A6ZI44_K376|A6ZI44_K384	[K].ENLKAAQEEYIKR.[A]	1xTMT6plex [N-Term];2xdiGlyTMT [K4;K12]			A6ZI44	-0.91	-1.5	-0.71	-1.12	-2.35	-1.318	0.010367	-0.805843	-1.56389	-0.645487	-1.02456	-2.67742	-1.34344	0.021726	1xTMT6plex [N-Term];2xdiGlyTMT [K4;K12]		alcohol catabolic process;alcohol metabolic process;carbohydrate catabolic process;carbohydrate metabolic process;catabolic process;cellular carbohydrate catabolic process;cellular carbohydrate metabolic process;cellular metabolic process;cellular process;generation of precursor metabolites and energy;glucose catabolic process;glucose metabolic process;glycolysis;hexose catabolic process;hexose m…	aldehyde-lyase activity;carbon-carbon lyase activity;catalytic activity;fructose-bisphosphate aldolase activity;lyase activity		Carbon fixation in photosynthetic organisms;Fructose and mannose metabolism;Glycolysis / Gluconeogenesis;Pentose phosphate pathway	276.4	211	229.8	90.6	236.9	159.5	240.9	106.1	305.7	50.3	6.43e-05	0	1.262	3.5644	4	0.5506	627.609	-1.41905	-0.00088954	103.728
GILAADESTGSIAKR	Aldoa	D3YWI1;A6ZI47;D3YV98;D3Z510;A6ZI44;Q5FWB7	A6ZI44 [83-97]	A6ZI44_K96	[K].GILAADESTGSIAKR.[L]	1xTMT6plex [N-Term];1xdiGlyTMT [K14]			A6ZI44	0.15	-0.42	-0.3	-0.3	-0.46	-0.266	0.070826	0.254157	-0.483889	-0.235487	-0.204556	-0.787417	-0.291438	0.165354	1xdiGlyTMT [K14];1xTMT6plex [N-Term]		alcohol catabolic process;alcohol metabolic process;carbohydrate catabolic process;carbohydrate metabolic process;catabolic process;cellular carbohydrate catabolic process;cellular carbohydrate metabolic process;cellular metabolic process;cellular process;generation of precursor metabolites and energy;glucose catabolic process;glucose metabolic process;glycolysis;hexose catabolic process;hexose m…	aldehyde-lyase activity;carbon-carbon lyase activity;catalytic activity;fructose-bisphosphate aldolase activity;lyase activity		Carbon fixation in photosynthetic organisms;Fructose and mannose metabolism;Glycolysis / Gluconeogenesis;Pentose phosphate pathway	782.8	1248.3	1141.7	954.5	1523.6	1362.8	1476.4	1148.4	1517.6	925.9	1.16e-11	0	3.817	6.83087	3	0.6735	687.73	2.84594	0.00195532	110.915
KENLKAAQEEYIK	Aldoa	A6ZI44;Q5FWB7	A6ZI44 [372-384]	A6ZI44_K372	[K].KENLKAAQEEYIK.[R]	2xTMT6plex [N-Term;K13];1xdiGlyTMT [K1]			A6ZI44	0.75	-0.63	-0.83	-0.29	0.94	-0.012	0.975117	0.854157	-0.693889	-0.765487	-0.194556	0.612584	-0.0374383	0.915623	1xdiGlyTMT [K1];2xTMT6plex [N-Term;K13]		alcohol catabolic process;alcohol metabolic process;carbohydrate catabolic process;carbohydrate metabolic process;catabolic process;cellular carbohydrate catabolic process;cellular carbohydrate metabolic process;cellular metabolic process;cellular process;generation of precursor metabolites and energy;glucose catabolic process;glucose metabolic process;glycolysis;hexose catabolic process;hexose m…	aldehyde-lyase activity;carbon-carbon lyase activity;catalytic activity;fructose-bisphosphate aldolase activity;lyase activity		Carbon fixation in photosynthetic organisms;Fructose and mannose metabolism;Glycolysis / Gluconeogenesis;Pentose phosphate pathway	28.1	67.7	142.6	103.2	140.8	87.6	175.2	137.9	108.9	175.5	1.98e-05	0	1.456	4.51631	3	0.0951	789.124	-4.64548	-0.00366276	108.039
KENLKAAQEEYIK	Aldoa	A6ZI44;Q5FWB7	A6ZI44 [372-384]	A6ZI44_K372	[K].KENLKAAQEEYIK.[R]	3xTMT6plex [N-Term;K5;K13];1xdiGlyTMT [K1]			A6ZI44	-0.21	-0.91	-0.84	-0.68	-0.78	-0.684	0.005328	-0.105843	-0.973889	-0.775487	-0.584556	-1.10742	-0.709438	0.0154301	1xdiGlyTMT [K1];3xTMT6plex [N-Term;K13];K5		alcohol catabolic process;alcohol metabolic process;carbohydrate catabolic process;carbohydrate metabolic process;catabolic process;cellular carbohydrate catabolic process;cellular carbohydrate metabolic process;cellular metabolic process;cellular process;generation of precursor metabolites and energy;glucose catabolic process;glucose metabolic process;glycolysis;hexose catabolic process;hexose m…	aldehyde-lyase activity;carbon-carbon lyase activity;catalytic activity;fructose-bisphosphate aldolase activity;lyase activity		Carbon fixation in photosynthetic organisms;Fructose and mannose metabolism;Glycolysis / Gluconeogenesis;Pentose phosphate pathway	407.4	506.5	683.2	406.9	872.7	536.3	791.3	474.7	791.1	388.6	8.85e-06	0	1.589	5.33964	4	0.5693	649.39	1.79422	0.00116379	113.178
KENLKAAQEEYIK	Aldoa	A6ZI44;Q5FWB7	A6ZI44 [372-384]	|A6ZI44_K372|A6ZI44_K376	[K].KENLKAAQEEYIK.[R]	2xTMT6plex [N-Term;K13];2xdiGlyTMT [K1;K5]			A6ZI44	-0.12	-0.82	-0.42	-0.73	-1.54	-0.726	0.037985	-0.0158428	-0.883889	-0.355487	-0.634556	-1.86742	-0.751438	0.0750407	2xdiGlyTMT [K1;2xTMT6plex [N-Term;K13];K5]		alcohol catabolic process;alcohol metabolic process;carbohydrate catabolic process;carbohydrate metabolic process;catabolic process;cellular carbohydrate catabolic process;cellular carbohydrate metabolic process;cellular metabolic process;cellular process;generation of precursor metabolites and energy;glucose catabolic process;glucose metabolic process;glycolysis;hexose catabolic process;hexose m…	aldehyde-lyase activity;carbon-carbon lyase activity;catalytic activity;fructose-bisphosphate aldolase activity;lyase activity		Carbon fixation in photosynthetic organisms;Fructose and mannose metabolism;Glycolysis / Gluconeogenesis;Pentose phosphate pathway	122.6	162.1	188.3	119.3	186.5	153.3	220.7	127.5	223.2	64.7	8.63e-06	0	1.593	5.02801	4	0.5706	677.901	2.45517	0.00166251	111.565
RCQYVTEKVLAAVYK	Aldoa	D3YWI1;P05063;A6ZI44;Q5FWB7	A6ZI44 [255-269]	A6ZI44_K262	[K].RCQYVTEKVLAAVYK.[A]	2xTMT6plex [N-Term;K15];1xCarbamidomethyl [C2];1xdiGlyTMT [K8]			A6ZI44	0.09	-0.25	-0.03	-0.08	0	-0.054	0.39155	0.194157	-0.313889	0.0345128	0.0154436	-0.327417	-0.0794383	0.48467	1xCarbamidomethyl [C2];1xdiGlyTMT [K8];2xTMT6plex [N-Term;K15]		alcohol catabolic process;alcohol metabolic process;carbohydrate catabolic process;carbohydrate metabolic process;catabolic process;cellular carbohydrate catabolic process;cellular carbohydrate metabolic process;cellular metabolic process;cellular process;generation of precursor metabolites and energy;glucose catabolic process;glucose metabolic process;glycolysis;hexose catabolic process;hexose m…	aldehyde-lyase activity;carbon-carbon lyase activity;catalytic activity;fructose-bisphosphate aldolase activity;lyase activity		Carbon fixation in photosynthetic organisms;Fructose and mannose metabolism;Glycolysis / Gluconeogenesis;Pentose phosphate pathway	443.2	674.3	662.1	620.9	696.6	752.3	696.7	632.9	531.3	446.5	3.42e-08	0	2.503	6.86879	4	0.6667	658.134	0.783924	0.000515334	147.208
ALQASALKAWGGKK	Aldoa	A6ZI47;A6ZI44;Q5FWB7	A6ZI44 [359-372]	A6ZI44_K371	[R].ALQASALKAWGGKK.[E]	2xTMT6plex [N-Term;K14];1xdiGlyTMT [K13]			A6ZI44	-0.57	-0.15	-0.12	0.68	1.24	0.216	0.544101	-0.465843	-0.213889	-0.0554872	0.775444	0.912583	0.190562	0.527231	1xdiGlyTMT [K13];2xTMT6plex [N-Term;K14]		alcohol catabolic process;alcohol metabolic process;carbohydrate catabolic process;carbohydrate metabolic process;catabolic process;cellular carbohydrate catabolic process;cellular carbohydrate metabolic process;cellular metabolic process;cellular process;generation of precursor metabolites and energy;glucose catabolic process;glucose metabolic process;glycolysis;hexose catabolic process;hexose m…	aldehyde-lyase activity;carbon-carbon lyase activity;catalytic activity;fructose-bisphosphate aldolase activity;lyase activity		Carbon fixation in photosynthetic organisms;Fructose and mannose metabolism;Glycolysis / Gluconeogenesis;Pentose phosphate pathway	106.2	102.8	183.6	185.1	179.9	182.6	187.9	289.3	169.2	335	0.000618099	0.00011559	0.88	3.6399	4	0.0577	558.347	0.998699	0.000556866	129.445
ALQASALKAWGGKK	Aldoa	A6ZI47;A6ZI44;Q5FWB7	A6ZI44 [359-372]	A6ZI44_K366	[R].ALQASALKAWGGKK.[E]	3xTMT6plex [N-Term;K13;K14];1xdiGlyTMT [K8]			A6ZI44	0.2	-0.6	-0.06	-0.22	-0.41	-0.218	0.190062	0.304157	-0.663889	0.00451278	-0.124556	-0.737417	-0.243438	0.289459	1xdiGlyTMT [K8];3xTMT6plex [N-Term;K13;K14]		alcohol catabolic process;alcohol metabolic process;carbohydrate catabolic process;carbohydrate metabolic process;catabolic process;cellular carbohydrate catabolic process;cellular carbohydrate metabolic process;cellular metabolic process;cellular process;generation of precursor metabolites and energy;glucose catabolic process;glucose metabolic process;glycolysis;hexose catabolic process;hexose m…	aldehyde-lyase activity;carbon-carbon lyase activity;catalytic activity;fructose-bisphosphate aldolase activity;lyase activity		Carbon fixation in photosynthetic organisms;Fructose and mannose metabolism;Glycolysis / Gluconeogenesis;Pentose phosphate pathway	346.5	569	506.4	372.7	615.8	650.7	668.5	549.9	585.2	370.9	2.39e-08	0	2.562	4.47202	5	0.1566	492.711	0.429228	0.00021114	133.102
CVLKIGEHTPSALAIMENANVLAR	Aldoa	D3YWI1;A6ZI44;Q5FWB7	A6ZI44 [204-227]	A6ZI44_K207	[R].CVLKIGEHTPSALAIMENANVLAR.[Y]	1xTMT6plex [N-Term];1xCarbamidomethyl [C1];1xdiGlyTMT [K4];1xOxidation [M16]			A6ZI44	0.23	-0.15	0.1	-0.43	-0.22	-0.094	0.46732	0.334157	-0.213889	0.164513	-0.334556	-0.547417	-0.119438	0.501811	1xCarbamidomethyl [C1];1xdiGlyTMT [K4];1xOxidation [M16];1xTMT6plex [N-Term]		alcohol catabolic process;alcohol metabolic process;carbohydrate catabolic process;carbohydrate metabolic process;catabolic process;cellular carbohydrate catabolic process;cellular carbohydrate metabolic process;cellular metabolic process;cellular process;generation of precursor metabolites and energy;glucose catabolic process;glucose metabolic process;glycolysis;hexose catabolic process;hexose m…	aldehyde-lyase activity;carbon-carbon lyase activity;catalytic activity;fructose-bisphosphate aldolase activity;lyase activity		Carbon fixation in photosynthetic organisms;Fructose and mannose metabolism;Glycolysis / Gluconeogenesis;Pentose phosphate pathway	158.3	267	252.2	254.3	282.5	333	297.9	211.9	298.9	216.2	1.13e-07	0	2.306	7.93805	4	0.7053	799.693	3.41791	0.00273068	146.085
CVLKIGEHTPSALAIMENANVLAR	Aldoa	D3YWI1;A6ZI44;Q5FWB7	A6ZI44 [204-227]	A6ZI44_K207	[R].CVLKIGEHTPSALAIMENANVLAR.[Y]	1xTMT6plex [N-Term];1xCarbamidomethyl [C1];1xdiGlyTMT [K4]			A6ZI44	-0.82	-0.74	0.13	0.21	-0.43	-0.33	0.198997	-0.715843	-0.803889	0.194513	0.305444	-0.757416	-0.355438	0.225351	1xCarbamidomethyl [C1];1xdiGlyTMT [K4];1xTMT6plex [N-Term]		alcohol catabolic process;alcohol metabolic process;carbohydrate catabolic process;carbohydrate metabolic process;catabolic process;cellular carbohydrate catabolic process;cellular carbohydrate metabolic process;cellular metabolic process;cellular process;generation of precursor metabolites and energy;glucose catabolic process;glucose metabolic process;glycolysis;hexose catabolic process;hexose m…	aldehyde-lyase activity;carbon-carbon lyase activity;catalytic activity;fructose-bisphosphate aldolase activity;lyase activity		Carbon fixation in photosynthetic organisms;Fructose and mannose metabolism;Glycolysis / Gluconeogenesis;Pentose phosphate pathway	119.3	97	95.2	63.8	85	102.1	101.1	112.5	96.1	60	0.000505101	0.00011559	0.915	7.06968	4	0.5757	795.695	5.29101	0.00420601	160.648
IVAPGKGILAADESTGSIAK	Aldoa	D3YWI1;A6ZI47;D3YV98;D3Z510;A6ZI44;Q5FWB7	A6ZI44 [77-96]	A6ZI44_K82	[R].IVAPGKGILAADESTGSIAK.[R]	2xTMT6plex [N-Term;K20];1xdiGlyTMT [K6]			A6ZI44	0.12	-0.13	-0.13	-0.12	-0.36	-0.124	0.177808	0.224157	-0.193889	-0.0654872	-0.0245565	-0.687416	-0.149438	0.377228	1xdiGlyTMT [K6];2xTMT6plex [N-Term;K20]		alcohol catabolic process;alcohol metabolic process;carbohydrate catabolic process;carbohydrate metabolic process;catabolic process;cellular carbohydrate catabolic process;cellular carbohydrate metabolic process;cellular metabolic process;cellular process;generation of precursor metabolites and energy;glucose catabolic process;glucose metabolic process;glycolysis;hexose catabolic process;hexose m…	aldehyde-lyase activity;carbon-carbon lyase activity;catalytic activity;fructose-bisphosphate aldolase activity;lyase activity		Carbon fixation in photosynthetic organisms;Fructose and mannose metabolism;Glycolysis / Gluconeogenesis;Pentose phosphate pathway	208.8	325.9	276.8	281.7	313.4	314.6	328.8	290.1	323	212.2	1.02e-09	0	3.081	6.05256	3	0.7074	900.538	3.00582	0.00270483	143.262
IVAPGKGILAADESTGSIAKR	Aldoa	D3YWI1;A6ZI47;D3YV98;D3Z510;A6ZI44;Q5FWB7	A6ZI44 [77-97]	|A6ZI44_K82|A6ZI44_K96	[R].IVAPGKGILAADESTGSIAKR.[L]	1xTMT6plex [N-Term];2xdiGlyTMT [K6;K20]			A6ZI44	-0.16	-0.03	0.06	0.33	-0.6	-0.08	0.628266	-0.0558428	-0.0938887	0.124513	0.425444	-0.927417	-0.105438	0.663812	1xTMT6plex [N-Term];2xdiGlyTMT [K6;K20]		alcohol catabolic process;alcohol metabolic process;carbohydrate catabolic process;carbohydrate metabolic process;catabolic process;cellular carbohydrate catabolic process;cellular carbohydrate metabolic process;cellular metabolic process;cellular process;generation of precursor metabolites and energy;glucose catabolic process;glucose metabolic process;glycolysis;hexose catabolic process;hexose m…	aldehyde-lyase activity;carbon-carbon lyase activity;catalytic activity;fructose-bisphosphate aldolase activity;lyase activity		Carbon fixation in photosynthetic organisms;Fructose and mannose metabolism;Glycolysis / Gluconeogenesis;Pentose phosphate pathway	84.5	108.7	67.1	73.5	64	73.6	70	84.2	92	51	0.00013983	0	1.133	3.35133	4	0.5373	743.191	2.35961	0.00175185	133.33
YASICQQNGIVPIVEPEILPDGDHDLKR	Aldoa	D3YWI1;P05063;A6ZI44;Q5FWB7	A6ZI44 [228-255]	A6ZI44_K254	[R].YASICQQNGIVPIVEPEILPDGDHDLKR.[C]	1xTMT6plex [N-Term];1xCarbamidomethyl [C5];1xdiGlyTMT [K27]			A6ZI44	-0.78	-0.35	0.24	0.05	-0.45	-0.258	0.228762	-0.675843	-0.413889	0.304513	0.145444	-0.777417	-0.283438	0.262153	1xCarbamidomethyl [C5];1xdiGlyTMT [K27];1xTMT6plex [N-Term]		alcohol catabolic process;alcohol metabolic process;carbohydrate catabolic process;carbohydrate metabolic process;catabolic process;cellular carbohydrate catabolic process;cellular carbohydrate metabolic process;cellular metabolic process;cellular process;generation of precursor metabolites and energy;glucose catabolic process;glucose metabolic process;glycolysis;hexose catabolic process;hexose m…	aldehyde-lyase activity;carbon-carbon lyase activity;catalytic activity;fructose-bisphosphate aldolase activity;lyase activity		Carbon fixation in photosynthetic organisms;Fructose and mannose metabolism;Glycolysis / Gluconeogenesis;Pentose phosphate pathway	208.7	174.3	173	151.7	151.7	197.3	200.4	198.5	225.2	138.4	1.01e-06	0	1.946	7.24502	5	0.6276	750.606	6.90548	0.00517769	160.461
AAQEEYIKR	Aldoa;Aldoart1	Q9CPQ9;A6ZI46;A6ZI44;Q5FWB7	A6ZI46 [378-386];A6ZI44 [377-385]	A6ZI46_K385;A6ZI44_K384	[K].AAQEEYIKR.[A]	1xTMT6plex [N-Term];1xdiGlyTMT [K8]			A6ZI46;A6ZI44	-1.24	-0.81	-0.42	-0.96	-0.62	-0.81	0.004509	-1.13584	-0.873889	-0.355487	-0.864556	-0.947416	-0.835438	0.00297274	1xdiGlyTMT [K8];1xTMT6plex [N-Term]		alcohol catabolic process;alcohol metabolic process;carbohydrate catabolic process;carbohydrate metabolic process;catabolic process;cellular carbohydrate catabolic process;cellular carbohydrate metabolic process;cellular metabolic process;cellular process;generation of precursor metabolites and energy;glucose catabolic process;glucose metabolic process;glycolysis;hexose catabolic process;hexose m…	aldehyde-lyase activity;carbon-carbon lyase activity;catalytic activity;fructose-bisphosphate aldolase activity;lyase activity		Carbon fixation in photosynthetic organisms;Fructose and mannose metabolism;Glycolysis / Gluconeogenesis;Pentose phosphate pathway	798.8	485.1	1143	726.3	1184.1	977.5	1356.9	671.2	1416.6	776.9	5.27e-05	0	1.295	3.62287	3	0.5028	560.653	-2.35938	-0.00132121	80.8395
ADDGRPFPQVIKSK	Aldoa;Aldoart1	Q9CPQ9;D3YWI1;D3YV98;A6ZI46;D3Z510;A6ZI44;Q5FWB7	A6ZI46 [143-156];A6ZI44 [142-155]	|A6ZI46_K154;A6ZI44_K153|A6ZI46_K156;A6ZI44_K155	[K].ADDGRPFPQVIKSK.[G]	1xTMT6plex [N-Term];1xdiGlyTMT [K12;K14]			A6ZI46;A6ZI44	0.3	0.3	0.05	0.38	0.95	0.396	0.056754	0.404157	0.236111	0.114513	0.475444	0.622584	0.370562	0.0142333	1xdiGlyTMT [K];1xTMT6plex [N-Term]		alcohol catabolic process;alcohol metabolic process;carbohydrate catabolic process;carbohydrate metabolic process;catabolic process;cellular carbohydrate catabolic process;cellular carbohydrate metabolic process;cellular metabolic process;cellular process;generation of precursor metabolites and energy;glucose catabolic process;glucose metabolic process;glycolysis;hexose catabolic process;hexose m…	aldehyde-lyase activity;carbon-carbon lyase activity;catalytic activity;fructose-bisphosphate aldolase activity;lyase activity		Carbon fixation in photosynthetic organisms;Fructose and mannose metabolism;Glycolysis / Gluconeogenesis;Pentose phosphate pathway	104.2	183.8	210.1	289.1	187.4	213.1	237.5	296.7	193.5	315.2	0.00124829	0.000293234	0.758	2.96623	4	0.0034	533.307	-0.90916	-0.000484175	109.447
ADDGRPFPQVIKSK	Aldoa;Aldoart1	Q9CPQ9;D3YWI1;D3YV98;A6ZI46;D3Z510;A6ZI44;Q5FWB7	A6ZI46 [143-156];A6ZI44 [142-155]	A6ZI46_K154;A6ZI44_K153	[K].ADDGRPFPQVIKSK.[G]	2xTMT6plex [N-Term;K14];1xdiGlyTMT [K12]			A6ZI46;A6ZI44	0.23	0.06	0.1	0.14	-0.25	0.056	0.529885	0.334157	-0.00388867	0.164513	0.235444	-0.577416	0.0305617	0.85929	1xdiGlyTMT [K12];2xTMT6plex [N-Term;K14]		alcohol catabolic process;alcohol metabolic process;carbohydrate catabolic process;carbohydrate metabolic process;catabolic process;cellular carbohydrate catabolic process;cellular carbohydrate metabolic process;cellular metabolic process;cellular process;generation of precursor metabolites and energy;glucose catabolic process;glucose metabolic process;glycolysis;hexose catabolic process;hexose m…	aldehyde-lyase activity;carbon-carbon lyase activity;catalytic activity;fructose-bisphosphate aldolase activity;lyase activity		Carbon fixation in photosynthetic organisms;Fructose and mannose metabolism;Glycolysis / Gluconeogenesis;Pentose phosphate pathway	502.9	845.9	672.5	784.7	719.5	848.2	687.2	728.3	673.1	474.8	0.00024341	0	1.04	3.23977	4	0.1451	590.599	1.83132	0.00108019	116.697
ALSDHHVYLEGTLLKPNMVTPGHACTQK	Aldoa;Aldoart1	Q9CPQ9;A6ZI46;A6ZI44;Q5FWB7	A6ZI46 [271-298];A6ZI44 [270-297]	A6ZI46_K285;A6ZI44_K284	[K].ALSDHHVYLEGTLLKPNMVTPGHACTQK.[F]	2xTMT6plex [N-Term;K28];1xCarbamidomethyl [C25];1xdiGlyTMT [K15];1xOxidation [M18]			A6ZI46;A6ZI44	-0.41	-0.65	-0.29	0.21	0.63	-0.102	0.68114	-0.305843	-0.713889	-0.225487	0.305444	0.302583	-0.127438	0.548369	1xCarbamidomethyl [C25];1xdiGlyTMT [K15];1xOxidation [M18];2xTMT6plex [N-Term;K28]		alcohol catabolic process;alcohol metabolic process;carbohydrate catabolic process;carbohydrate metabolic process;catabolic process;cellular carbohydrate catabolic process;cellular carbohydrate metabolic process;cellular metabolic process;cellular process;generation of precursor metabolites and energy;glucose catabolic process;glucose metabolic process;glycolysis;hexose catabolic process;hexose m…	aldehyde-lyase activity;carbon-carbon lyase activity;catalytic activity;fructose-bisphosphate aldolase activity;lyase activity		Carbon fixation in photosynthetic organisms;Fructose and mannose metabolism;Glycolysis / Gluconeogenesis;Pentose phosphate pathway	27.6	29.8	42.9	30.5	26.4	23.8	41.6	46.1	31	40.2	0.0195017	0.0017331	0.333	1.61909	6	0.2531	656.691	5.8746	0.00385284	137.474
ALSDHHVYLEGTLLKPNMVTPGHACTQK	Aldoa;Aldoart1	Q9CPQ9;A6ZI46;A6ZI44;Q5FWB7	A6ZI46 [271-298];A6ZI44 [270-297]	A6ZI46_K285;A6ZI44_K284	[K].ALSDHHVYLEGTLLKPNMVTPGHACTQK.[F]	2xTMT6plex [N-Term;K28];1xCarbamidomethyl [C25];1xdiGlyTMT [K15]			A6ZI46;A6ZI44	-0.95	-1	-0.06	-0.67	1.42	-0.252	0.605523	-0.845843	-1.06389	0.00451278	-0.574556	1.09258	-0.277438	0.512469	1xCarbamidomethyl [C25];1xdiGlyTMT [K15];2xTMT6plex [N-Term;K28]		alcohol catabolic process;alcohol metabolic process;carbohydrate catabolic process;carbohydrate metabolic process;catabolic process;cellular carbohydrate catabolic process;cellular carbohydrate metabolic process;cellular metabolic process;cellular process;generation of precursor metabolites and energy;glucose catabolic process;glucose metabolic process;glycolysis;hexose catabolic process;hexose m…	aldehyde-lyase activity;carbon-carbon lyase activity;catalytic activity;fructose-bisphosphate aldolase activity;lyase activity		Carbon fixation in photosynthetic organisms;Fructose and mannose metabolism;Glycolysis / Gluconeogenesis;Pentose phosphate pathway	21.8	16.2	46.4	25.9	22.6	23.8	37.5	22.5	17.1	38.3	0.000152061	0	1.119	3.34169	6	0.4641	654.026	7.5601	0.00493812	142.559
DGADFAKWR	Aldoa;Aldoart1	Q9CPQ9;D3YWI1;P05063;A6ZI46;A6ZI44;Q5FWB7	A6ZI46 [196-204];A6ZI44 [195-203]	A6ZI46_K202;A6ZI44_K201	[K].DGADFAKWR.[C]	1xTMT6plex [N-Term];1xdiGlyTMT [K7]			A6ZI46;A6ZI44	0.4	-0.04	0.3	-0.28	0.02	0.08	0.548254	0.504157	-0.103889	0.364513	-0.184556	-0.307416	0.0545617	0.750143	1xdiGlyTMT [K7];1xTMT6plex [N-Term]		alcohol catabolic process;alcohol metabolic process;carbohydrate catabolic process;carbohydrate metabolic process;catabolic process;cellular carbohydrate catabolic process;cellular carbohydrate metabolic process;cellular metabolic process;cellular process;generation of precursor metabolites and energy;glucose catabolic process;glucose metabolic process;glycolysis;hexose catabolic process;hexose m…	aldehyde-lyase activity;carbon-carbon lyase activity;catalytic activity;fructose-bisphosphate aldolase activity;lyase activity		Carbon fixation in photosynthetic organisms;Fructose and mannose metabolism;Glycolysis / Gluconeogenesis;Pentose phosphate pathway	373.8	708.6	695.5	757.9	738.9	1003.9	934.6	740.8	683.7	581.9	0.00872674	0.0007021	0.447	2.76082	3	0.5109	546.632	0.464855	0.000253792	109.468
GGVVGIKVDK	Aldoa;Aldoart1	Q9CPQ9;D3YWI1;A6ZI47;D3YV98;A6ZI46;D3Z510;A6ZI44;Q5FWB7	A6ZI46 [157-166];A6ZI44 [156-165]	|A6ZI46_K163;A6ZI44_K162|A6ZI46_K166;A6ZI44_K165	[K].GGVVGIKVDK.[G]	1xTMT6plex [N-Term];1xdiGlyTMT [K7;K10]			A6ZI46;A6ZI44	-0.24	-0.06	-0.57	0.22	2.45	0.36	0.540047	-0.135843	-0.123889	-0.505487	0.315444	2.12258	0.334562	0.512096	1xdiGlyTMT [K7];1xTMT6plex [N-Term]		alcohol catabolic process;alcohol metabolic process;carbohydrate catabolic process;carbohydrate metabolic process;catabolic process;cellular carbohydrate catabolic process;cellular carbohydrate metabolic process;cellular metabolic process;cellular process;generation of precursor metabolites and energy;glucose catabolic process;glucose metabolic process;glycolysis;hexose catabolic process;hexose m…	aldehyde-lyase activity;carbon-carbon lyase activity;catalytic activity;fructose-bisphosphate aldolase activity;lyase activity		Carbon fixation in photosynthetic organisms;Fructose and mannose metabolism;Glycolysis / Gluconeogenesis;Pentose phosphate pathway	23.1	28.1	38.4	41.1	34.9	26	26.4	29.5	27.9	128.3	0.000457827	0.00011559	0.932	2.53782	3	0.3543	515.324	0.349109	0.00017967	99.5848
GGVVGIKVDK	Aldoa;Aldoart1	Q9CPQ9;D3YWI1;A6ZI47;D3YV98;A6ZI46;D3Z510;A6ZI44;Q5FWB7	A6ZI46 [157-166];A6ZI44 [156-165]	A6ZI46_K163;A6ZI44_K162	[K].GGVVGIKVDK.[G]	2xTMT6plex [N-Term;K10];1xdiGlyTMT [K7]			A6ZI46;A6ZI44	-0.25	-0.14	0.12	-0.46	-0.02	-0.15	0.204291	-0.145843	-0.203889	0.184513	-0.364556	-0.347416	-0.175438	0.151524	1xdiGlyTMT [K7];2xTMT6plex [N-Term;K10]		alcohol catabolic process;alcohol metabolic process;carbohydrate catabolic process;carbohydrate metabolic process;catabolic process;cellular carbohydrate catabolic process;cellular carbohydrate metabolic process;cellular metabolic process;cellular process;generation of precursor metabolites and energy;glucose catabolic process;glucose metabolic process;glycolysis;hexose catabolic process;hexose m…	aldehyde-lyase activity;carbon-carbon lyase activity;catalytic activity;fructose-bisphosphate aldolase activity;lyase activity		Carbon fixation in photosynthetic organisms;Fructose and mannose metabolism;Glycolysis / Gluconeogenesis;Pentose phosphate pathway	584.7	705	1072.4	1084.4	993.8	1186.8	1121	780.3	956.9	794.4	8.54e-05	0	1.215	2.95881	3	0.3345	591.712	1.52675	0.000902369	110.588
KDGADFAK	Aldoa;Aldoart1	Q9CPQ9;D3YWI1;P05063;A6ZI46;A6ZI44;Q5FWB7	A6ZI46 [195-202];A6ZI44 [194-201]	A6ZI46_K195;A6ZI44_K194	[K].KDGADFAK.[W]	2xTMT6plex [N-Term;K8];1xdiGlyTMT [K1]			A6ZI46;A6ZI44	-0.73	-0.01	-0.34	-0.39	-0.24	-0.342	0.043042	-0.625843	-0.0738887	-0.275487	-0.294556	-0.567416	-0.367438	0.0224702	1xdiGlyTMT [K1];2xTMT6plex [N-Term;K8]		alcohol catabolic process;alcohol metabolic process;carbohydrate catabolic process;carbohydrate metabolic process;catabolic process;cellular carbohydrate catabolic process;cellular carbohydrate metabolic process;cellular metabolic process;cellular process;generation of precursor metabolites and energy;glucose catabolic process;glucose metabolic process;glycolysis;hexose catabolic process;hexose m…	aldehyde-lyase activity;carbon-carbon lyase activity;catalytic activity;fructose-bisphosphate aldolase activity;lyase activity		Carbon fixation in photosynthetic organisms;Fructose and mannose metabolism;Glycolysis / Gluconeogenesis;Pentose phosphate pathway	54.7	47.2	65.4	72.7	77.9	67.6	68.4	50.1	81.7	58.2	0.00149397	0.000293234	0.727	1.99627	3	0.53	551.656	-2.20855	-0.00121688	93.2352
KDGADFAKWR	Aldoa;Aldoart1	Q9CPQ9;D3YWI1;P05063;A6ZI46;A6ZI44;Q5FWB7	A6ZI46 [195-204];A6ZI44 [194-203]	A6ZI46_K202;A6ZI44_K201	[K].KDGADFAKWR.[C]	2xTMT6plex [N-Term;K1];1xdiGlyTMT [K8]			A6ZI46;A6ZI44	0.27	-0.26	0.16	-0.05	0.03	0.03	0.757756	0.374157	-0.323889	0.224513	0.0454435	-0.297417	0.00456167	0.97537	1xdiGlyTMT [K8];2xTMT6plex [N-Term;K1]		alcohol catabolic process;alcohol metabolic process;carbohydrate catabolic process;carbohydrate metabolic process;catabolic process;cellular carbohydrate catabolic process;cellular carbohydrate metabolic process;cellular metabolic process;cellular process;generation of precursor metabolites and energy;glucose catabolic process;glucose metabolic process;glycolysis;hexose catabolic process;hexose m…	aldehyde-lyase activity;carbon-carbon lyase activity;catalytic activity;fructose-bisphosphate aldolase activity;lyase activity		Carbon fixation in photosynthetic organisms;Fructose and mannose metabolism;Glycolysis / Gluconeogenesis;Pentose phosphate pathway	354.2	612.1	650.5	605.3	677.3	834.6	722.2	670.8	548.4	471.3	0.000322928	0	0.992	2.84515	3	0.4105	665.717	-0.669249	-0.000445081	112.52
KELSDIAHR	Aldoa;Aldoart1	Q9CPQ9;D3YWI1;D3YV98;A6ZI46;D3Z510;A6ZI44;Q5FWB7	A6ZI46 [69-77];A6ZI44 [68-76]	A6ZI46_K69;A6ZI44_K68	[K].KELSDIAHR.[I]	1xTMT6plex [N-Term];1xdiGlyTMT [K1]			A6ZI46;A6ZI44	-0.8	0.1	0.05	-0.37	0.2	-0.164	0.428643	-0.695843	0.0361113	0.114513	-0.274556	-0.127417	-0.189438	0.256757	1xdiGlyTMT [K1];1xTMT6plex [N-Term]		alcohol catabolic process;alcohol metabolic process;carbohydrate catabolic process;carbohydrate metabolic process;catabolic process;cellular carbohydrate catabolic process;cellular carbohydrate metabolic process;cellular metabolic process;cellular process;generation of precursor metabolites and energy;glucose catabolic process;glucose metabolic process;glycolysis;hexose catabolic process;hexose m…	aldehyde-lyase activity;carbon-carbon lyase activity;catalytic activity;fructose-bisphosphate aldolase activity;lyase activity		Carbon fixation in photosynthetic organisms;Fructose and mannose metabolism;Glycolysis / Gluconeogenesis;Pentose phosphate pathway	212.9	175.4	290.2	348.2	291.4	332.8	297	220.7	334.3	323.6	1.19e-05	0	1.54	3.41312	3	0.61	547.655	1.17468	0.000642528	87.95
SKGGVVGIK	Aldoa;Aldoart1	Q9CPQ9;D3YWI1;A6ZI47;D3YV98;A6ZI46;D3Z510;A6ZI44;Q5FWB7	A6ZI46 [155-163];A6ZI44 [154-162]	A6ZI46_K156;A6ZI44_K155	[K].SKGGVVGIK.[V]	2xTMT6plex [N-Term;K9];1xdiGlyTMT [K2]			A6ZI46;A6ZI44	-1.23	-0.17	-0.35	-0.8	-0.36	-0.582	0.038967	-1.12584	-0.233889	-0.285487	-0.704556	-0.687416	-0.607438	0.0201322	1xdiGlyTMT [K2];2xTMT6plex [N-Term;K9]		alcohol catabolic process;alcohol metabolic process;carbohydrate catabolic process;carbohydrate metabolic process;catabolic process;cellular carbohydrate catabolic process;cellular carbohydrate metabolic process;cellular metabolic process;cellular process;generation of precursor metabolites and energy;glucose catabolic process;glucose metabolic process;glycolysis;hexose catabolic process;hexose m…	aldehyde-lyase activity;carbon-carbon lyase activity;catalytic activity;fructose-bisphosphate aldolase activity;lyase activity		Carbon fixation in photosynthetic organisms;Fructose and mannose metabolism;Glycolysis / Gluconeogenesis;Pentose phosphate pathway	83.1	50.6	103.6	102.7	104.6	90.5	122.5	67.4	133.1	87.4	0.000239125	0	1.043	1.76905	3	0.3842	549.356	-2.11625	-0.00116116	101.687
ALQASALKAWGGK	Aldoa;Aldoart1	Q9CPQ9;A6ZI47;A6ZI46;A6ZI44;Q5FWB7	A6ZI46 [360-372];A6ZI44 [359-371]	A6ZI46_K372;A6ZI44_K371	[R].ALQASALKAWGGK.[EK]	1xTMT6plex [N-Term];1xdiGlyTMT [K13]			A6ZI46;A6ZI44	0.37	0.73	-0.06	0.61	1.51	0.632	0.070279	0.474157	0.666111	0.00451278	0.705444	1.18258	0.606562	0.0333575	1xdiGlyTMT [K13];1xTMT6plex [N-Term]		alcohol catabolic process;alcohol metabolic process;carbohydrate catabolic process;carbohydrate metabolic process;catabolic process;cellular carbohydrate catabolic process;cellular carbohydrate metabolic process;cellular metabolic process;cellular process;generation of precursor metabolites and energy;glucose catabolic process;glucose metabolic process;glycolysis;hexose catabolic process;hexose m…	aldehyde-lyase activity;carbon-carbon lyase activity;catalytic activity;fructose-bisphosphate aldolase activity;lyase activity		Carbon fixation in photosynthetic organisms;Fructose and mannose metabolism;Glycolysis / Gluconeogenesis;Pentose phosphate pathway	44.9	83	82.6	153.1	113.7	119.9	129.8	189.3	120.2	287	0.0271313	0.00211768	0.288	2.85831	3	0.1049	625.04	0.262833	0.000164105	133.417
ALQASALKAWGGK	Aldoa;Aldoart1	Q9CPQ9;A6ZI47;A6ZI46;A6ZI44;Q5FWB7	A6ZI46 [360-372];A6ZI44 [359-371]	A6ZI46_K367;A6ZI44_K366	[R].ALQASALKAWGGK.[EK]	2xTMT6plex [N-Term;K13];1xdiGlyTMT [K8]			A6ZI46;A6ZI44	-0.74	-0.49	-0.33	-0.24	-0.35	-0.43	0.007877	-0.635843	-0.553889	-0.265487	-0.144556	-0.677417	-0.455438	0.0126339	1xdiGlyTMT [K8];2xTMT6plex [N-Term;K13]		alcohol catabolic process;alcohol metabolic process;carbohydrate catabolic process;carbohydrate metabolic process;catabolic process;cellular carbohydrate catabolic process;cellular carbohydrate metabolic process;cellular metabolic process;cellular process;generation of precursor metabolites and energy;glucose catabolic process;glucose metabolic process;glycolysis;hexose catabolic process;hexose m…	aldehyde-lyase activity;carbon-carbon lyase activity;catalytic activity;fructose-bisphosphate aldolase activity;lyase activity		Carbon fixation in photosynthetic organisms;Fructose and mannose metabolism;Glycolysis / Gluconeogenesis;Pentose phosphate pathway	1112	956.1	992.2	791.3	1035.8	909.6	1132.3	918.4	1088.1	719.6	6.18e-06	0	1.648	4.88009	3	0.2725	701.427	-0.737781	-0.000517004	135.595
RALANSLACQGKYTPSGK	Aldoart1	Q9CPQ9;A6ZI46	A6ZI46 [386-403]	A6ZI46_K397	[K].RALANSLACQGKYTPSGK.[T]	1xTMT6plex [N-Term];1xCarbamidomethyl [C9];1xdiGlyTMT [K12]			A6ZI46	-0.54	0	-0.43	-0.49	-0.05	-0.302	0.057994	-0.559959	-0.146572	-0.239956	-0.342809	-1.06511	-0.470882	0.0451721	1xCarbamidomethyl [C9];1xdiGlyTMT [K12];1xTMT6plex [N-Term]		alcohol catabolic process;alcohol metabolic process;carbohydrate catabolic process;carbohydrate metabolic process;catabolic process;cellular carbohydrate catabolic process;cellular carbohydrate metabolic process;cellular metabolic process;cellular process;generation of precursor metabolites and energy;glucose catabolic process;glucose metabolic process;glycolysis;hexose catabolic process;hexose m…	aldehyde-lyase activity;carbon-carbon lyase activity;catalytic activity;fructose-bisphosphate aldolase activity;lyase activity			21.8	21.5	26.3	29.4	31.3	25.6	32	21.9	25.5	20.7	0.0192219	0.0017331	0.335	2.32312	3	0.0905	832.113	-14.0072	-0.0116463	105.065
HGKEASGEADTLLR	Alpk3	D3YUT2	D3YUT2 [202-215]	D3YUT2_K204	[K].HGKEASGEADTLLR.[K]	1xTMT6plex [N-Term];1xdiGlyTMT [K3]			D3YUT2	0.46	0.15	0.13	-0.5	-0.05	0.038	0.821236	0.409225	0.0610663	0.0831015	-0.538658	-0.0857297	-0.014199	0.930991	1xdiGlyTMT [K3];1xTMT6plex [N-Term]		anatomical structure development;developmental process;heart development;organ development	adenyl nucleotide binding;adenyl ribonucleotide binding;ATP binding;binding;catalytic activity;kinase activity;nucleotide binding;phosphotransferase activity, alcohol group as acceptor;protein kinase activity;protein serine/threonine kinase activity;purine nucleotide binding;purine ribonucleoside triphosphate binding;purine ribonucleotide binding;ribonucleotide binding;transferase activity;transf…	cell part;intracellular membrane-bounded organelle;intracellular organelle;intracellular part;membrane-bounded organelle;nucleus;organelle		102.7	202.6	154.3	191.7	171.4	207.1	200.9	136.1	164.9	134.3	7.34e-05	0	1.24	3.71128	4	0.6415	514.785	-1.15888	-0.000595697	88.2641
EIEQSWKHGK	Alpk3	D3YUT2;Q924C5	D3YUT2 [195-204]	D3YUT2_K201	[R].EIEQSWKHGK.[E]	2xTMT6plex [N-Term;K10];1xdiGlyTMT [K7]			D3YUT2	-0.47	0.39	-0.03	-0.52	0.17	-0.092	0.631791	-0.520775	0.301066	-0.0768985	-0.558658	0.13427	-0.144199	0.449794	1xdiGlyTMT [K7];2xTMT6plex [N-Term;K10]		anatomical structure development;developmental process;heart development;organ development	adenyl nucleotide binding;adenyl ribonucleotide binding;ATP binding;binding;catalytic activity;kinase activity;nucleotide binding;phosphotransferase activity, alcohol group as acceptor;protein kinase activity;protein serine/threonine kinase activity;purine nucleotide binding;purine ribonucleoside triphosphate binding;purine ribonucleotide binding;ribonucleotide binding;transferase activity;transf…	cell part;intracellular membrane-bounded organelle;intracellular organelle;intracellular part;membrane-bounded organelle;nucleus;organelle		75.5	78.4	80.3	117.3	96.6	104.1	109.8	73.4	79.3	74.8	0.000476743	0.00011559	0.925	2.73132	4	0.37	511.547	4.44271	0.00226929	98.8706
NRPAPYSRPKQLPDK	Alyref	O08583	O08583 [71-85]	O08583_K80	[R].NRPAPYSRPKQLPDK.[W]	2xTMT6plex [N-Term;K15];1xdiGlyTMT [K10]			O08583	0.94	0.27	0.39	0.17	0.17	0.388	0.054216	0.794039	0.0535765	0.313548	0.188307	0.279701	0.325834	0.0601597	1xdiGlyTMT [K10];2xTMT6plex [N-Term;K15]		cellular macromolecule metabolic process;cellular metabolic process;cellular nitrogen compound metabolic process;cellular process;establishment of localization;establishment of RNA localization;macromolecule metabolic process;metabolic process;mRNA metabolic process;mRNA processing;mRNA transport;nitrogen compound metabolic process;nucleic acid metabolic process;nucleic acid transport;nucleobase-…	binding;DNA binding;nucleic acid binding;nucleotide binding;RNA binding;single-stranded DNA binding;structure-specific DNA binding	cell part;cytoplasm;intracellular membrane-bounded organelle;intracellular organelle;intracellular organelle part;intracellular part;macromolecular complex;membrane-bounded organelle;nuclear body;nuclear part;nuclear speck;nucleoplasm part;nucleus;organelle;organelle part;ribonucleoprotein complex;spliceosomal complex	mRNA surveillance pathway;RNA transport;Spliceosome	14.2	38.9	20.9	28.1	20.2	29.1	25.5	27.5	20.2	19.1	0.208157	0.00943459	0.039	1.8452	5	0.3784	514.505	-0.356714	-0.000183244	89.3312
DGVTAKDVTR	Amd2	P0DMN7;D3Z6H8	D3Z6H8 [196-205]	D3Z6H8_K201	[K].DGVTAKDVTR.[E]	1xTMT6plex [N-Term];1xdiGlyTMT [K6]			D3Z6H8	-1.21	-0.37	-0.3	-0.74	0.45	-0.434	0.188122	NaN	NaN	NaN	NaN	NaN	NaN	1	1xdiGlyTMT [K6];1xTMT6plex [N-Term]		amine biosynthetic process;amine metabolic process;aromatic compound biosynthetic process;biosynthetic process;cellular amine metabolic process;cellular aromatic compound metabolic process;cellular biogenic amine biosynthetic process;cellular biogenic amine metabolic process;cellular biosynthetic process;cellular ketone metabolic process;cellular metabolic process;cellular nitrogen compound biosy…	adenosylmethionine decarboxylase activity;carbon-carbon lyase activity;carboxy-lyase activity;catalytic activity;lyase activity			41.1	25.5	71.2	61.4	39.5	35.2	58.4	33.5	39.7	45.6	0.0211215	0.0017331	0.322	1.49032	3	0.3289	545.314	0.776595	0.000422967	76.8596
FVTTLFVNQSSKCR	Amd2	P0DMN7;D3Z6H8	D3Z6H8 [280-293]	D3Z6H8_K291	[K].FVTTLFVNQSSKCR.[T]	1xTMT6plex [N-Term];1xCarbamidomethyl [C13];1xdiGlyTMT [K12]			D3Z6H8	0.36	-0.31	-0.39	-0.39	-0.27	-0.2	0.231544	NaN	NaN	NaN	NaN	NaN	NaN	1	1xCarbamidomethyl [C13];1xdiGlyTMT [K12];1xTMT6plex [N-Term]		amine biosynthetic process;amine metabolic process;aromatic compound biosynthetic process;biosynthetic process;cellular amine metabolic process;cellular aromatic compound metabolic process;cellular biogenic amine biosynthetic process;cellular biogenic amine metabolic process;cellular biosynthetic process;cellular ketone metabolic process;cellular metabolic process;cellular nitrogen compound biosy…	adenosylmethionine decarboxylase activity;carbon-carbon lyase activity;carboxy-lyase activity;catalytic activity;lyase activity			518.2	951.8	997.8	898.8	677.6	571	953.3	699.5	664.9	463.4	3.44e-08	0	2.502	5.79726	3	0.7483	753.748	-1.30768	-0.000984787	150.523
TVLSSPQKIDGFK	Amd2	P0DMN7;D3Z6H8	D3Z6H8 [294-306]	D3Z6H8_K301	[R].TVLSSPQKIDGFK.[R]	2xTMT6plex [N-Term;K13];1xdiGlyTMT [K8]			D3Z6H8	0.21	-0.1	-0.38	-0.25	-0.2	-0.144	0.220729	NaN	NaN	NaN	NaN	NaN	NaN	1	1xdiGlyTMT [K8];2xTMT6plex [N-Term;K13]		amine biosynthetic process;amine metabolic process;aromatic compound biosynthetic process;biosynthetic process;cellular amine metabolic process;cellular aromatic compound metabolic process;cellular biogenic amine biosynthetic process;cellular biogenic amine metabolic process;cellular biosynthetic process;cellular ketone metabolic process;cellular metabolic process;cellular nitrogen compound biosy…	adenosylmethionine decarboxylase activity;carbon-carbon lyase activity;carboxy-lyase activity;catalytic activity;lyase activity			172.6	287.2	285.2	297.3	220.1	186.4	314.5	254.4	195.6	143.4	6.95e-05	0	1.249	3.66262	3	0.4016	741.11	0.0104898	7.77e-06	130.985
TVLSSPQKIDGFKR	Amd2	P0DMN7;D3Z6H8	D3Z6H8 [294-307]	D3Z6H8_K301	[R].TVLSSPQKIDGFKR.[L]	2xTMT6plex [N-Term;K13];1xdiGlyTMT [K8]			D3Z6H8	0.54	0.18	-0.31	-0.3	0.7	0.162	0.480426	NaN	NaN	NaN	NaN	NaN	NaN	1	1xdiGlyTMT [K8];2xTMT6plex [N-Term;K13]		amine biosynthetic process;amine metabolic process;aromatic compound biosynthetic process;biosynthetic process;cellular amine metabolic process;cellular aromatic compound metabolic process;cellular biogenic amine biosynthetic process;cellular biogenic amine metabolic process;cellular biosynthetic process;cellular ketone metabolic process;cellular metabolic process;cellular nitrogen compound biosy…	adenosylmethionine decarboxylase activity;carbon-carbon lyase activity;carboxy-lyase activity;catalytic activity;lyase activity			55.5	115.9	85	107.3	107.3	95.6	103.6	80.8	79.1	108.2	0.0103719	0.000867858	0.422	1.58115	4	0.1582	595.112	4.55846	0.00270934	121.292
AAESHYVSQNKEFLK	Amotl1	Q9D4H4-2;Q9D4H4	Q9D4H4 [552-566]	Q9D4H4_K562	[K].AAESHYVSQNKEFLK.[E]	2xTMT6plex [N-Term;K15];1xdiGlyTMT [K11]			Q9D4H4	0.39	1.06	1.11	1.04	1.18	0.956	0.002641	0.664275	0.716551	1.36047	0.552975	0.251946	0.709244	0.0174659	1xdiGlyTMT [K11];2xTMT6plex [N-Term;K15]		biological regulation;cell surface receptor linked signaling pathway;cellular process;cellular response to stimulus;establishment of cell polarity;establishment of cell polarity involved in ameboidal cell migration;establishment or maintenance of cell polarity;hippo signaling cascade;intracellular signal transduction;positive regulation of biological process;positive regulation of blood vessel en…		apical plasma membrane;cell junction;cell part;cell projection;cell-cell junction;cytoplasmic part;cytoplasmic vesicle;intracellular organelle;intracellular organelle part;intracellular part;lamellipodium;macromolecular complex;membrane part;nuclear part;occluding junction;organelle;organelle part;plasma membrane part;protein complex;signalosome;tight junction;vesicle	Tight junction	36.7	68.9	43.6	102	46	109.2	41.8	82.4	67.5	128.7	0.000171376	0	1.099	3.48298	4	0.1983	638.857	0.102025	6.51e-05	110.026
SFKAGGEPSPAQPVCK	Amotl1	Q9D4H4-2;Q9D4H4	Q9D4H4 [299-314]	Q9D4H4_K301	[K].SFKAGGEPSPAQPVCK.[A]	2xTMT6plex [N-Term;K16];1xCarbamidomethyl [C15];1xdiGlyTMT [K3]			Q9D4H4	0.31	0.73	0.87	0.86	0.71	0.696	0.0024	0.584275	0.386551	1.12047	0.372975	-0.218054	0.449244	0.104797	1xCarbamidomethyl [C15];1xdiGlyTMT [K3];2xTMT6plex [N-Term;K16]		biological regulation;cell surface receptor linked signaling pathway;cellular process;cellular response to stimulus;establishment of cell polarity;establishment of cell polarity involved in ameboidal cell migration;establishment or maintenance of cell polarity;hippo signaling cascade;intracellular signal transduction;positive regulation of biological process;positive regulation of blood vessel en…		apical plasma membrane;cell junction;cell part;cell projection;cell-cell junction;cytoplasmic part;cytoplasmic vesicle;intracellular organelle;intracellular organelle part;intracellular part;lamellipodium;macromolecular complex;membrane part;nuclear part;occluding junction;organelle;organelle part;plasma membrane part;protein complex;signalosome;tight junction;vesicle	Tight junction	28.5	50.8	20.3	37.6	18	36.3	19.3	33.5	27.2	37.4	5.59e-05	0	1.285	1.96323	3	0.5153	821.12	-0.599406	-0.000491782	104.445
EKQAYVEK	Amotl1	Q9D4H4-2;Q9D4H4	Q9D4H4 [612-619]	Q9D4H4_K613	[R].EKQAYVEK.[V]	2xTMT6plex [N-Term;K8];1xdiGlyTMT [K2]			Q9D4H4	0.9	0.99	2.38	2.38	0.23	1.376	0.032995	1.17428	0.646551	2.63047	1.89297	-0.698054	1.12924	0.116845	1xdiGlyTMT [K2];2xTMT6plex [N-Term;K8]		biological regulation;cell surface receptor linked signaling pathway;cellular process;cellular response to stimulus;establishment of cell polarity;establishment of cell polarity involved in ameboidal cell migration;establishment or maintenance of cell polarity;hippo signaling cascade;intracellular signal transduction;positive regulation of biological process;positive regulation of blood vessel en…		apical plasma membrane;cell junction;cell part;cell projection;cell-cell junction;cytoplasmic part;cytoplasmic vesicle;intracellular organelle;intracellular organelle part;intracellular part;lamellipodium;macromolecular complex;membrane part;nuclear part;occluding junction;organelle;organelle part;plasma membrane part;protein complex;signalosome;tight junction;vesicle	Tight junction	18.9	50.6	19.4	43.1	18	103	15.5	77.2	24.8	24.5	0.0552208	0.00335526	0.197	1.33298	3	0.2932	599.354	-2.48779	-0.0014894	87.1116
QEPQGQEHQGDNTVMEKQVR	Amotl1	Q9D4H4-2;Q9D4H4	Q9D4H4 [158-177]	Q9D4H4_K174	[R].QEPQGQEHQGDNTVMEKQVR.[S]	1xTMT6plex [N-Term];1xdiGlyTMT [K17]			Q9D4H4	1	1.1	0.9	2.23	1.17	1.28	0.006118	1.27428	0.756551	1.15047	1.74297	0.241946	1.03324	0.0150117	1xdiGlyTMT [K17];1xTMT6plex [N-Term]		biological regulation;cell surface receptor linked signaling pathway;cellular process;cellular response to stimulus;establishment of cell polarity;establishment of cell polarity involved in ameboidal cell migration;establishment or maintenance of cell polarity;hippo signaling cascade;intracellular signal transduction;positive regulation of biological process;positive regulation of blood vessel en…		apical plasma membrane;cell junction;cell part;cell projection;cell-cell junction;cytoplasmic part;cytoplasmic vesicle;intracellular organelle;intracellular organelle part;intracellular part;lamellipodium;macromolecular complex;membrane part;nuclear part;occluding junction;organelle;organelle part;plasma membrane part;protein complex;signalosome;tight junction;vesicle	Tight junction	7.4	21.2	14	33.4	14.6	30	6.4	28.7	12.7	24.1	9.46e-06	0	1.578	4.00364	4	0.65	728.368	-0.271239	-0.000197357	77.072
AKFLGNNYLEEGPVGNDIR	Ampd1	H3BIY4;Q3V1D3	Q3V1D3 [696-714]	Q3V1D3_K697	[K].AKFLGNNYLEEGPVGNDIR.[R]	1xTMT6plex [N-Term];1xdiGlyTMT [K2]			Q3V1D3	0.43	0.99	0.13	0.39	0.79	0.546	0.023352	0.340934	0.884177	0.146923	0.38302	0.360206	0.423052	0.0261155	1xdiGlyTMT [K2];1xTMT6plex [N-Term]		biosynthetic process;cellular biosynthetic process;cellular metabolic compound salvage;cellular metabolic process;cellular nitrogen compound biosynthetic process;cellular nitrogen compound metabolic process;cellular process;heterocycle biosynthetic process;heterocycle metabolic process;IMP biosynthetic process;IMP metabolic process;IMP salvage;metabolic process;nitrogen compound metabolic process…	AMP deaminase activity;binding;catalytic activity;cation binding;deaminase activity;hydrolase activity;hydrolase activity, acting on carbon-nitrogen (but not peptide) bonds;hydrolase activity, acting on carbon-nitrogen (but not peptide) bonds, in cyclic amidines;ion binding;metal ion binding			34.4	66.3	41.4	92.1	46.4	56	54.3	68	40.6	58.9	9.11e-07	0	1.963	4.36584	3	0.7941	893.486	5.23219	0.00467135	141.486
EKSLTLK	Ampd1	A0A0G2JFD4;Q3V1D3	Q3V1D3 [334-340]	Q3V1D3_K335	[K].EKSLTLK.[E]	2xTMT6plex [N-Term;K7];1xdiGlyTMT [K2]			Q3V1D3	-0.25	0.43	-0.01	-0.06	-0.07	0.008	0.946989	-0.339066	0.324177	0.00692342	-0.0669797	-0.499794	-0.114948	0.466213	1xdiGlyTMT [K2];2xTMT6plex [N-Term;K7]		biosynthetic process;cellular biosynthetic process;cellular metabolic compound salvage;cellular metabolic process;cellular nitrogen compound biosynthetic process;cellular nitrogen compound metabolic process;cellular process;heterocycle biosynthetic process;heterocycle metabolic process;IMP biosynthetic process;IMP metabolic process;IMP salvage;metabolic process;nitrogen compound metabolic process…	AMP deaminase activity;binding;catalytic activity;cation binding;deaminase activity;hydrolase activity;hydrolase activity, acting on carbon-nitrogen (but not peptide) bonds;hydrolase activity, acting on carbon-nitrogen (but not peptide) bonds, in cyclic amidines;ion binding;metal ion binding			201.8	243.8	253.9	382.1	234.7	257.6	291.1	268.6	298.7	238.7	0.106858	0.00500122	0.118	1.48205	3	0.2095	540.682	0.165225	8.92e-05	104.943
ELKNNPHR	Ampd1	A0A0G2JFD4;Q3V1D3	Q3V1D3 [283-290]	Q3V1D3_K285	[K].ELKNNPHR.[D]	1xTMT6plex [N-Term];1xdiGlyTMT [K3]			Q3V1D3	0.36	-0.14	0.02	-0.71	-0.3	-0.154	0.432874	0.270934	-0.245823	0.0369234	-0.71698	-0.729794	-0.276948	0.237961	1xdiGlyTMT [K3];1xTMT6plex [N-Term]		biosynthetic process;cellular biosynthetic process;cellular metabolic compound salvage;cellular metabolic process;cellular nitrogen compound biosynthetic process;cellular nitrogen compound metabolic process;cellular process;heterocycle biosynthetic process;heterocycle metabolic process;IMP biosynthetic process;IMP metabolic process;IMP salvage;metabolic process;nitrogen compound metabolic process…	AMP deaminase activity;binding;catalytic activity;cation binding;deaminase activity;hydrolase activity;hydrolase activity, acting on carbon-nitrogen (but not peptide) bonds;hydrolase activity, acting on carbon-nitrogen (but not peptide) bonds, in cyclic amidines;ion binding;metal ion binding			52.3	96.1	55.7	56.5	44.9	50.1	87.5	51.3	65.1	44.5	0.00354914	0.000377193	0.584	2.61067	4	0.4598	395.733	1.22833	0.000485161	58.7347
ELKNNPHRDFYNCR	Ampd1	A0A0G2JFD4;Q3V1D3	Q3V1D3 [283-296]	Q3V1D3_K285	[K].ELKNNPHRDFYNCR.[K]	1xTMT6plex [N-Term];1xCarbamidomethyl [C13];1xdiGlyTMT [K3]			Q3V1D3	0.83	-0.28	-0.3	0.18	0.08	0.102	0.645585	0.740934	-0.385823	-0.283077	0.17302	-0.349794	-0.0209479	0.92721	1xCarbamidomethyl [C13];1xdiGlyTMT [K3];1xTMT6plex [N-Term]		biosynthetic process;cellular biosynthetic process;cellular metabolic compound salvage;cellular metabolic process;cellular nitrogen compound biosynthetic process;cellular nitrogen compound metabolic process;cellular process;heterocycle biosynthetic process;heterocycle metabolic process;IMP biosynthetic process;IMP metabolic process;IMP salvage;metabolic process;nitrogen compound metabolic process…	AMP deaminase activity;binding;catalytic activity;cation binding;deaminase activity;hydrolase activity;hydrolase activity, acting on carbon-nitrogen (but not peptide) bonds;hydrolase activity, acting on carbon-nitrogen (but not peptide) bonds, in cyclic amidines;ion binding;metal ion binding			12.1	30.8	26.8	24.7	21.3	19.1	28	30.3	18.5	16.4	0.000354586	0	0.976	2.85373	5	0.6211	487.854	-0.611369	-0.000297766	83.7002
HITGFDSVDDESKHSGHMFSSK	Ampd1	A0A0G2JFD4;Q3V1D3	Q3V1D3 [503-524]	Q3V1D3_K515	[K].HITGFDSVDDESKHSGHMFSSK.[S]	2xTMT6plex [N-Term;K22];1xdiGlyTMT [K13]			Q3V1D3	0.18	1.01	0.3	0.37	0.81	0.534	0.028703	0.0909336	0.904177	0.316923	0.36302	0.380206	0.411052	0.0371715	1xdiGlyTMT [K13];2xTMT6plex [N-Term;K22]		biosynthetic process;cellular biosynthetic process;cellular metabolic compound salvage;cellular metabolic process;cellular nitrogen compound biosynthetic process;cellular nitrogen compound metabolic process;cellular process;heterocycle biosynthetic process;heterocycle metabolic process;IMP biosynthetic process;IMP metabolic process;IMP salvage;metabolic process;nitrogen compound metabolic process…	AMP deaminase activity;binding;catalytic activity;cation binding;deaminase activity;hydrolase activity;hydrolase activity, acting on carbon-nitrogen (but not peptide) bonds;hydrolase activity, acting on carbon-nitrogen (but not peptide) bonds, in cyclic amidines;ion binding;metal ion binding			15	24.3	29.1	65.2	23.1	31.4	28.6	35.5	26.7	39.4	0.00380452	0.000377193	0.573	1.80664	6	0.4696	542.443	1.21681	0.000659027	114.403
KGEDPFRTEDLPANLGYHLK	Ampd1	A0A0G2JFD4;Q3V1D3	Q3V1D3 [188-207]	Q3V1D3_K188	[K].KGEDPFRTEDLPANLGYHLK.[M]	2xTMT6plex [N-Term;K20];1xdiGlyTMT [K1]			Q3V1D3	-0.06	0.91	-0.26	0	0.96	0.31	0.297237	-0.149066	0.804177	-0.243077	-0.00697967	0.530206	0.187052	0.411555	1xdiGlyTMT [K1];2xTMT6plex [N-Term;K20]		biosynthetic process;cellular biosynthetic process;cellular metabolic compound salvage;cellular metabolic process;cellular nitrogen compound biosynthetic process;cellular nitrogen compound metabolic process;cellular process;heterocycle biosynthetic process;heterocycle metabolic process;IMP biosynthetic process;IMP metabolic process;IMP salvage;metabolic process;nitrogen compound metabolic process…	AMP deaminase activity;binding;catalytic activity;cation binding;deaminase activity;hydrolase activity;hydrolase activity, acting on carbon-nitrogen (but not peptide) bonds;hydrolase activity, acting on carbon-nitrogen (but not peptide) bonds, in cyclic amidines;ion binding;metal ion binding			53.8	74.3	74.7	156.4	71.9	65.9	80.2	77.2	75.9	124.3	1.02e-05	0	1.565	4.5522	5	0.5626	621.145	-0.477716	-0.000296346	141.322
KSYHIDADR	Ampd1	A0A0G2JFD4;Q3V1D3	Q3V1D3 [319-327]	Q3V1D3_K319	[K].KSYHIDADR.[V]	1xTMT6plex [N-Term];1xdiGlyTMT [K1]			Q3V1D3	-0.89	1.14	-1.09	0.16	2.41	0.346	0.623993	-0.979066	1.03418	-1.07308	0.15302	1.98021	0.223052	0.722968	1xdiGlyTMT [K1];1xTMT6plex [N-Term]		biosynthetic process;cellular biosynthetic process;cellular metabolic compound salvage;cellular metabolic process;cellular nitrogen compound biosynthetic process;cellular nitrogen compound metabolic process;cellular process;heterocycle biosynthetic process;heterocycle metabolic process;IMP biosynthetic process;IMP metabolic process;IMP salvage;metabolic process;nitrogen compound metabolic process…	AMP deaminase activity;binding;catalytic activity;cation binding;deaminase activity;hydrolase activity;hydrolase activity, acting on carbon-nitrogen (but not peptide) bonds;hydrolase activity, acting on carbon-nitrogen (but not peptide) bonds, in cyclic amidines;ion binding;metal ion binding			18.2	14.1	25.4	62.5	19.6	10.2	16.4	17.6	14.9	66.6	0.00341774	0.000377193	0.59	1.91679	4	0.401	419.985	2.67526	0.00112155	74.2601
LTGQGKQIDDAMR	Ampd1	A0A0G2JFD4;Q3V1D3	Q3V1D3 [6-18]	Q3V1D3_K11	[K].LTGQGKQIDDAMR.[S]	1xTMT6plex [N-Term];1xdiGlyTMT [K6];1xOxidation [M12]			Q3V1D3	0.82	0.1	0.11	0.01	0.23	0.254	0.156364	0.730934	-0.0058227	0.126923	0.00302033	-0.199794	0.131052	0.455641	1xdiGlyTMT [K6];1xOxidation [M12];1xTMT6plex [N-Term]		biosynthetic process;cellular biosynthetic process;cellular metabolic compound salvage;cellular metabolic process;cellular nitrogen compound biosynthetic process;cellular nitrogen compound metabolic process;cellular process;heterocycle biosynthetic process;heterocycle metabolic process;IMP biosynthetic process;IMP metabolic process;IMP salvage;metabolic process;nitrogen compound metabolic process…	AMP deaminase activity;binding;catalytic activity;cation binding;deaminase activity;hydrolase activity;hydrolase activity, acting on carbon-nitrogen (but not peptide) bonds;hydrolase activity, acting on carbon-nitrogen (but not peptide) bonds, in cyclic amidines;ion binding;metal ion binding			243	613.8	479	575	384.2	457.2	593.1	573.6	384	378	0.00556555	0.000534216	0.514	2.42823	3	0.5473	674.366	-0.543032	-0.000365838	87.0307
LTGQGKQIDDAMR	Ampd1	A0A0G2JFD4;Q3V1D3	Q3V1D3 [6-18]	Q3V1D3_K11	[K].LTGQGKQIDDAMR.[S]	1xTMT6plex [N-Term];1xdiGlyTMT [K6]			Q3V1D3	0.39	0.25	0.02	-0.01	0.22	0.174	0.080788	0.300934	0.144177	0.0369234	-0.0169797	-0.209794	0.0510521	0.579818	1xdiGlyTMT [K6];1xTMT6plex [N-Term]		biosynthetic process;cellular biosynthetic process;cellular metabolic compound salvage;cellular metabolic process;cellular nitrogen compound biosynthetic process;cellular nitrogen compound metabolic process;cellular process;heterocycle biosynthetic process;heterocycle metabolic process;IMP biosynthetic process;IMP metabolic process;IMP salvage;metabolic process;nitrogen compound metabolic process…	AMP deaminase activity;binding;catalytic activity;cation binding;deaminase activity;hydrolase activity;hydrolase activity, acting on carbon-nitrogen (but not peptide) bonds;hydrolase activity, acting on carbon-nitrogen (but not peptide) bonds, in cyclic amidines;ion binding;metal ion binding			68.7	129	104	137.8	80.8	90.3	129.5	123.3	74.5	72.7	3.99e-05	0	1.341	2.49753	3	0.54	669.034	-1.04392	-0.000697719	102.298
YMQKSFQR	Ampd1	H3BLC7;A0A0G2JFD4;Q3V1D3	Q3V1D3 [148-155]	Q3V1D3_K151	[K].YMQKSFQR.[F]	1xTMT6plex [N-Term];1xdiGlyTMT [K4]			Q3V1D3	0.49	0.32	0.3	0.34	0.17	0.324	0.003157	0.400934	0.214177	0.316923	0.33302	-0.259794	0.201052	0.166461	1xdiGlyTMT [K4];1xTMT6plex [N-Term]		biosynthetic process;cellular biosynthetic process;cellular metabolic compound salvage;cellular metabolic process;cellular nitrogen compound biosynthetic process;cellular nitrogen compound metabolic process;cellular process;heterocycle biosynthetic process;heterocycle metabolic process;IMP biosynthetic process;IMP metabolic process;IMP salvage;metabolic process;nitrogen compound metabolic process…	AMP deaminase activity;binding;catalytic activity;cation binding;deaminase activity;hydrolase activity;hydrolase activity, acting on carbon-nitrogen (but not peptide) bonds;hydrolase activity, acting on carbon-nitrogen (but not peptide) bonds, in cyclic amidines;ion binding;metal ion binding			143.4	288.4	232.8	325.4	210.7	284.8	246.6	299.7	169.9	160.8	0.0032507	0.000377193	0.598	2.03091	3	0.3744	553.972	-1.96658	-0.00108811	94.0494
KTVNLSIPQSETSSTK	Ampd1	H3BLC7;A0A0G2JFD4;Q3V1D3	Q3V1D3 [78-93]	Q3V1D3_K78	[R].KTVNLSIPQSETSSTK.[L]	2xTMT6plex [N-Term;K16];1xdiGlyTMT [K1]			Q3V1D3	-0.04	0.89	-0.07	0.3	0.42	0.3	0.162289	-0.129066	0.784177	-0.0530766	0.29302	-0.009794	0.177052	0.351063	1xdiGlyTMT [K1];2xTMT6plex [N-Term;K16]		biosynthetic process;cellular biosynthetic process;cellular metabolic compound salvage;cellular metabolic process;cellular nitrogen compound biosynthetic process;cellular nitrogen compound metabolic process;cellular process;heterocycle biosynthetic process;heterocycle metabolic process;IMP biosynthetic process;IMP metabolic process;IMP salvage;metabolic process;nitrogen compound metabolic process…	AMP deaminase activity;binding;catalytic activity;cation binding;deaminase activity;hydrolase activity;hydrolase activity, acting on carbon-nitrogen (but not peptide) bonds;hydrolase activity, acting on carbon-nitrogen (but not peptide) bonds, in cyclic amidines;ion binding;metal ion binding			34.1	47.5	25.7	53.2	32.6	34.2	32.5	38.5	25.7	28.9	2.58e-06	0	1.792	3.84367	3	0.7031	841.155	1.99393	0.00167586	114.99
[truncated: 5,261 more rows]
[truncated: 7 more columns]
