# Supplementary material for: Dynamic Changes to the Skeletal Muscle Proteome and Ubiquitinome Induced by the E3 Ligase, ASB2β
Source: Mol Cell Proteomics. 2021 Jan 29;20:100050. doi: 10.1016/j.mcpro.2021.100050 (PMC8042406; doi:10.1016/j.mcpro.2021.100050)
Supplement: Supplemental Table S3 [file mmc4.xlsx]

## Sheet: proteinGroups_C2C12_Perseus2020
Protein IDs	Majority protein IDs	Protein names	Gene names	Log(ASB2/MCS)	p-value ASB2 vs MCS	ASB2 enriched (p<0.05 and >1.5 fold)	Log(ASB2-dSOC/MCS)	p-value ASB2-dSOC vs MCS	ASB2-dSOCS enriched (p<0.05 and >1.5 fold)	Log (ASB2/ASB2-dSOC)	p-value ASB2 vs ASB2-dSOC	ASB2 enriched compared to ASB2-dSOCS (p<0.05 and >1.5 fold)	Peptides	Razor + unique peptides	Unique peptides	Sequence coverage [%]	Unique + razor sequence coverage [%]	Unique sequence coverage [%]	Mol. weight [kDa]	Q-value	Score	Intensity	MS/MS count
Q8R3W2;Q9CQP2	Q8R3W2;Q9CQP2	Trafficking protein particle complex subunit 2	0610009B22Rik;Trappc2	-0.905787	0.000768748		-0.502784	0.0934831		-0.403003	0.203981		2	2	2	28.6	28.6	28.6	16.445	0	5.484	467560000	5
E0CYV9	E0CYV9		1110002E22Rik	0.570662	0.0323769	+	-0.408356	0.0739257		0.979018	0.00190623	+	10	10	10	8.1	8.1	8.1	189.75	0	25.266	1060300000	35
Q8K039;D3YWR8	Q8K039;D3YWR8	Uncharacterized protein KIAA1143 homolog	1110059G10Rik	1.15934	0.00132727	+	0.577602	0.118593		0.581741	0.115996		2	2	2	14.8	14.8	14.8	17.478	0	4.4597	278120000	11
J3QPY0;A0A0U1RNT4;Q8WUR0	J3QPY0;A0A0U1RNT4;Q8WUR0	Protein C19orf12 homolog	1600014C10Rik	0.597496	0.00433929	+	0.00657721	0.98242		0.590919	0.000868676	+	2	2	2	32.7	32.7	32.7	5.5847	0.00023827	4.1793	526720000	4
D3Z316;Q9CQF4	D3Z316;Q9CQF4	Uncharacterized protein C6orf203 homolog	1700021F05Rik	0.165686	0.706952		0.22321	0.666454		-0.0575244	0.905083		4	4	4	25	25	25	27.847	0	49.944	2215700000	18
H7BXB9;F8WIU1;Q9D1K7;Q6IR22	H7BXB9;F8WIU1;Q9D1K7	UPF0687 protein C20orf27 homolog	1700037H04Rik	-0.814911	0.0322731		-0.0226452	0.968362		-0.792266	0.0588616		3	3	3	30.5	30.5	30.5	15.773	0	6.675	483010000	8
Q9D809	Q9D809		2200002D01Rik	-0.415815	0.0902208		-0.378856	0.102758		-0.0369584	0.892146		4	4	4	39.5	39.5	39.5	12.123	0	29.125	43270000000	117
Q9CPN9	Q9CPN9		2210010C04Rik	5.18868	0.00358279	+	4.12302	0.071451		1.06566	0.353449		1	1	1	16.2	16.2	16.2	26.422	0	9.1684	1629700000	8
A0A0R4J2B5;A0A087WRI8;G5E8E3;Q8R3Y5-2;Q8R3Y5	A0A0R4J2B5;A0A087WRI8;G5E8E3;Q8R3Y5-2;Q8R3Y5	Uncharacterized protein C19orf47 homolog	2310022A10Rik	0.86174	0.0379137	+	0.205879	0.267789		0.655861	0.0493619	+	1	1	1	4.1	4.1	4.1	42.269	0.00022889	3.5049	74511000	1
G3X9J4;E9QM90;Q148V7;A0A087WSS1;Q148V7-2;Q148V7-3;A0A087WRM8	G3X9J4;E9QM90;Q148V7;A0A087WSS1;Q148V7-2;Q148V7-3	LisH domain and HEAT repeat-containing protein KIAA1468	2310035C23Rik;Kiaa1468	-0.101353	0.652493		-0.348501	0.108735		0.247148	0.205515		16	16	16	17.3	17.3	17.3	134.58	0	65.73	3354500000	54
Q3TE80;D3Z7R5;A0A087WQ29;A0A087WPT9;D3Z520;D3Z276;A0A087WSJ7	Q3TE80;D3Z7R5;A0A087WQ29;A0A087WPT9;D3Z520;D3Z276;A0A087WSJ7		2410002F23Rik	0.474469	0.0230259		0.596177	0.0470807	+	-0.121708	0.61806		2	2	2	6.3	6.3	6.3	32.373	0.00044883	3.1769	171290000	13
Q9CWU4;F6XV67;A0A087WQ28;D6RCI4	Q9CWU4;F6XV67;A0A087WQ28;D6RCI4	UPF0690 protein C1orf52 homolog	2410004B18Rik	0.33824	0.634182		0.0349096	0.874699		0.303331	0.700844		2	2	2	13.3	13.3	13.3	20.101	0.0019351	2.4172	47150000	2
B1AV75;Q3UJP5	B1AV75;Q3UJP5	Protein C8orf37 homolog	2610301B20Rik	0.168788	0.61496		-0.431194	0.391897		0.599982	0.0492757	+	6	6	6	29.5	29.5	29.5	23.935	0	18.228	662310000	16
D3YZ60;Q9CYZ6	D3YZ60;Q9CYZ6	Uncharacterized protein C19orf60 homolog	2810428I15Rik	3.77258	0.000739952	+	3.29052	0.00407329	+	0.482053	0.512203		3	3	3	35.1	35.1	35.1	16.739	0	8.9435	220680000	5
A2ANZ2;Q6DFW0-2;Q6DFW0	A2ANZ2;Q6DFW0-2;Q6DFW0	Protein C9orf72 homolog	3110043O21Rik	0.248082	0.145267		0.025513	0.909198		0.222569	0.226028		2	2	2	9.8	9.8	9.8	35.89	0.0019459	2.4977	396250000	1
Q8C5X1;A0A0U1RNZ3	Q8C5X1;A0A0U1RNZ3		4931406P16Rik	0.501786	0.0477761	+	0.468678	0.192962		0.0331081	0.886355		5	5	5	6.3	6.3	6.3	115.62	0	12.979	301060000	7
B1APX2;Q3UE31	B1APX2;Q3UE31	Uncharacterized protein KIAA0930 homolog	5031439G07Rik	0.511177	0.0194196	+	-0.004282	0.992042		0.515459	0.0480589	+	4	4	4	12.5	12.5	12.5	50.235	0	10.277	496520000	33
J3KMQ6;Q9CYI0;B1AQG3	J3KMQ6;Q9CYI0	Protein Njmu-R1	5730455P16Rik	-0.0749575	0.689636		0.166845	0.299973		-0.241803	0.350903		4	4	4	16.8	16.8	16.8	44.41	0	9.7512	523240000	14
E9QMK9;Q8BH86;Q8BH86-2;F7CUW7	E9QMK9;Q8BH86;Q8BH86-2	UPF0317 protein C14orf159 homolog, mitochondrial	9030617O03Rik	-0.800378	0.0117279		0.551246	0.148114		-1.35162	0.00225068		8	8	8	15.8	15.8	15.8	69.921	0	15.18	975450000	23
Q61838;D3YUI3	Q61838	Alpha-2-macroglobulin;Alpha-2-macroglobulin 165 kDa subunit;Alpha-2-macroglobulin 35 kDa subunit	A2m	1.03333	2.7882e-05	+	0.195364	0.204308		0.837963	0.000626067	+	46	46	44	41.2	41.2	40.2	165.85	0	323.31	88423000000	634
Q6GQT1	Q6GQT1	Alpha-2-macroglobulin-P	A2mp	2.03462	7.3787e-05	+	0.897624	0.00797558	+	1.137	0.0063044	+	4	1	1	2.3	0.7	0.7	164.35	0.00022507	3.205	790180000	14
Q9D2R0	Q9D2R0	Acetoacetyl-CoA synthetase	Aacs	-0.323117	0.296596		0.402296	0.0949886		-0.725413	0.0493941		17	17	17	27.2	27.2	27.2	75.199	0	65.503	10385000000	137
Q9D1A0;A0A1Y7VL91;A0A217FL55;A0A1Y7VKZ8;A0A1Y7VJW5	Q9D1A0;A0A1Y7VL91;A0A217FL55	Thioredoxin-like protein AAED1	Aaed1	1.26458	0.00890755	+	-0.54156	0.38373		1.80614	0.00227026	+	7	7	7	41.6	41.6	41.6	24.903	0	35.411	1442200000	37
Q3UHJ0-2;Q3UHJ0;A0A0N4SVA1;Q91Z96-2;Q91Z96	Q3UHJ0-2;Q3UHJ0	AP2-associated protein kinase 1	Aak1	0.388176	0.0339164		-0.0183823	0.841653		0.406558	0.0359702		14	14	14	25.7	25.7	25.7	94.66	0	105.17	5439400000	135
D3Z442;D3YZD8;Q8R0P4;D3Z1Q3;Q8R0P4-2;D3YX09;Q8CF11;D3YWY5;D3YY39	D3Z442;D3YZD8;Q8R0P4;D3Z1Q3;Q8R0P4-2;D3YX09;Q8CF11;D3YWY5	Mth938 domain-containing protein	Aamdc	-1.61208	0.00233519		-0.17588	0.710736		-1.4362	0.00566185		6	6	6	48.9	48.9	48.9	15.242	0	21.071	3815800000	27
Q3TJ22;J3QN89;A0A087WNM5	Q3TJ22;J3QN89		Aamp	-1.11874	0.00453262		-0.718095	0.10394		-0.400645	0.148682		5	5	5	15.4	15.4	15.4	46.894	0	14.779	850020000	7
Q8BGQ7	Q8BGQ7	Alanine--tRNA ligase, cytoplasmic	Aars	-1.40895	0.000271345		-0.397755	0.101194		-1.0112	0.00525513		52	52	52	61.3	61.3	61.3	106.91	0	323.31	47117000000	474
Q14CH7	Q14CH7	Alanine--tRNA ligase, mitochondrial	Aars2	-1.35242	0.00131897		-0.298845	0.100219		-1.05357	0.0090973		12	12	12	17.2	17.2	17.2	106.78	0	66.42	2602300000	42
A0A0G2JDI9;P55096	A0A0G2JDI9;P55096	ATP-binding cassette sub-family D member 3	Abcd3	-0.156437	0.688856		-0.168996	0.75958		0.0125596	0.985617		5	5	5	11.8	11.8	11.8	62.697	0	7.7912	640600000	18
A0A1Y7VMF7;O89016	A0A1Y7VMF7;O89016	ATP-binding cassette sub-family D member 4	Abcd4	0.499992	0.122626		-0.148899	0.705466		0.648891	0.0565926		3	3	3	5.4	5.4	5.4	63.356	0.00023447	3.914	205140000	7
P61222	P61222	ATP-binding cassette sub-family E member 1	Abce1	-0.921656	0.0042409		-0.411801	0.0145732		-0.509856	0.0853924		27	27	27	52.3	52.3	52.3	67.314	0	155.71	25215000000	228
Q6P542;REV__D3YY58;REV__D3YZ69;REV__Q3UHD3-3;REV__Q3UHD3	Q6P542	ATP-binding cassette sub-family F member 1	Abcf1	1.25333	1.892e-05	+	0.347037	0.0151791		0.906296	0.000528392	+	43	43	42	55.1	55.1	55.1	94.944	0	323.31	146180000000	695
Q99LE6	Q99LE6	ATP-binding cassette sub-family F member 2	Abcf2	1.05345	0.000789072	+	0.232925	0.323836		0.820524	0.000478209	+	18	18	18	30.4	30.4	30.4	71.781	0	57.44	12238000000	182
Q8K268	Q8K268	ATP-binding cassette sub-family F member 3	Abcf3	0.146537	0.218925		-0.0530628	0.802931		0.1996	0.198389		13	13	13	24.7	24.7	24.7	79.864	0	89.205	5445800000	99
Q9QZC8	Q9QZC8	Abhydrolase domain-containing protein 1	Abhd1	0.135148	0.415767		-0.497512	0.00217091		0.632661	0.00994205	+	13	13	13	38.6	38.6	38.6	45.724	0	139.12	13417000000	127
Q99LR1;Q99LR1-2;D6RFU2	Q99LR1;Q99LR1-2	Monoacylglycerol lipase ABHD12	Abhd12	0.773672	0.00895435	+	0.583212	0.0105997	+	0.190461	0.421458		5	5	5	20.6	20.6	20.6	45.269	0	31.668	1987200000	42
Q8C0M2;Q3U7M5;Q8VD66;A0A0G2JDM2;A0A0G2JEC8;A0A0G2JE28;A0A0G2JGK5	Q8C0M2;Q3U7M5;Q8VD66;A0A0G2JDM2;A0A0G2JEC8	Abhydrolase domain-containing protein 4	Abhd4	0.51575	0.00400538	+	-0.663069	0.00161405		1.17882	0.000626067	+	7	7	7	40.3	40.3	40.3	36.048	0	52.187	1610400000	32
Q9DBL9-2;Q9DBL9	Q9DBL9-2;Q9DBL9	1-acylglycerol-3-phosphate O-acyltransferase ABHD5	Abhd5	0.485239	0.153568		0.025583	0.961581		0.459656	0.0560519		1	1	1	8.6	8.6	8.6	21.846	0	4.6784	248780000	10
Q8R2Y0-2;Q8R2Y0	Q8R2Y0-2;Q8R2Y0	Monoacylglycerol lipase ABHD6	Abhd6	0.565878	0.0103058	+	0.218245	0.2409		0.347633	0.0678903		7	7	7	25.3	25.3	25.3	32.788	0	22.599	1856900000	34
B7ZCU2;B7ZCU5;B7ZCU4;B7ZCU3;B7ZCU0;J3QNK8;Q8CBW3-5;Q8CBW3-2;Q8CBW3-4;Q8CBW3-3;Q8CBW3	B7ZCU2;B7ZCU5;B7ZCU4;B7ZCU3;B7ZCU0;J3QNK8;Q8CBW3-5;Q8CBW3-2;Q8CBW3-4;Q8CBW3-3;Q8CBW3	Abl interactor 1	Abi1	-0.18399	0.317642		0.00739746	0.983476		-0.191387	0.266592		7	7	5	25.7	25.7	17.8	43.174	0	31.931	4875400000	44
A0A087WRS3;A0A087WPP8;Q6AXH6;Q6AXD2;P62484;A0A087WR90;A0A087WNT3	A0A087WRS3;A0A087WPP8;Q6AXH6;Q6AXD2;P62484;A0A087WR90	Abl interactor 2	Abi2	-0.100001	0.587082		-0.172355	0.543113		0.0723544	0.669069		5	3	3	16.4	9.6	9.6	49.358	0	20.545	876950000	27
B2RQ57;F8VQH0;Q4JIM5;G3UWQ2;P00520-2;P00520-3;P00520;P00520-4	B2RQ57;F8VQH0;Q4JIM5	Non-specific protein-tyrosine kinase;Abelson tyrosine-protein kinase 2	Abl2	0.479337	0.138482		0.539014	0.204402		-0.0596771	0.831962		8	8	8	10.2	10.2	10.2	117.76	0	24.952	813080000	36
E9Q9C7	E9Q9C7		Ablim1	0.666123	0.0101043	+	0.317949	0.237527		0.348174	0.194281		55	1	0	88.5	2.4	0	75.292	0	4.7639	1293100000	27
E9Q9C0;Q8K4G5-2;E9Q9C2;Q8K4G5-4;E9Q9C4;Q8K4G5-5;F6YHE5;F6W6N3;D3Z0Y4	E9Q9C0;Q8K4G5-2;E9Q9C2;Q8K4G5-4;E9Q9C4	Actin-binding LIM protein 1	Ablim1	0.328975	0.0343606		0.142732	0.415437		0.186243	0.162781		58	58	0	84.5	84.5	0	80.384	0	323.31	298280000000	1118
E9Q9C1	E9Q9C1		Ablim1	-0.148568	0.688245		-0.253616	0.566168		0.105048	0.801696		57	1	0	80.6	1.6	0	83.741	0	18.179	4855700000	26
Q69ZX8	Q69ZX8	Actin-binding LIM protein 3	Ablim3	0.591906	0.0533486		-0.320157	0.550396		0.912063	0.0449148	+	12	11	11	21.1	19.8	19.8	77.63	0	30.836	1364500000	42
Q5SSL4-4;E9PUE7;Q5SSL4;Q5SSL4-2;Q5SSL4-3;H3BJY3;H3BKV6;H3BKT3	Q5SSL4-4;E9PUE7;Q5SSL4;Q5SSL4-2;Q5SSL4-3	Active breakpoint cluster region-related protein	Abr	0.0563858	0.516437		0.0730846	0.442729		-0.0166988	0.873012		30	30	27	44.4	44.4	42.5	93.772	0	134.07	12472000000	199
Q921H8;H3BKL5;H3BJZ9;H3BKA1;Q8VCH0;H3BJC1;H3BJG8	Q921H8;H3BKL5;H3BJZ9;H3BKA1	3-ketoacyl-CoA thiolase A, peroxisomal	Acaa1a	-0.866645	0.0018364		-0.0280663	0.91225		-0.838579	0.00706951		12	12	12	46.9	46.9	46.9	43.953	0	100.25	8876500000	133
Q8BWT1	Q8BWT1	3-ketoacyl-CoA thiolase, mitochondrial	Acaa2	-2.40847	8.07898e-05		-0.763453	0.00100271		-1.64502	0.00175277		32	32	32	88.9	88.9	88.9	41.829	0	323.31	52703000000	326
Q5SWU9;Q5SWU9-2;V9GWS0;A0A0R4J1S9;D3Z0B3;V9GXY1;V9GWS1;V9GWR9	Q5SWU9;Q5SWU9-2	Acetyl-CoA carboxylase 1;Biotin carboxylase	Acaca	0.97618	2.12086e-05	+	0.810518	0.000238434	+	0.165663	0.0560519		53	53	45	31.6	31.6	28.1	265.25	0	241.97	20711000000	312
Q8JZN5;A0A0G2JDY4	Q8JZN5	Acyl-CoA dehydrogenase family member 9, mitochondrial	Acad9	-1.57115	0.00382527		-1.2393	0.00138777		-0.331854	0.462358		6	6	6	14.1	14.1	14.1	68.721	0	38.749	2158000000	23
P51174;A0A0R4J083	P51174;A0A0R4J083	Long-chain specific acyl-CoA dehydrogenase, mitochondrial	Acadl	-2.34967	0.000167624		0.0394909	0.833686		-2.38916	0.000614628		30	30	30	61.9	61.9	61.9	47.907	0	323.31	80725000000	443
P45952;D3Z2A5	P45952	Medium-chain specific acyl-CoA dehydrogenase, mitochondrial	Acadm	-1.97194	0.000621575		-0.225336	0.228014		-1.74661	0.00253341		19	19	19	42.8	42.8	42.8	46.481	0	179.18	18422000000	174
Q07417	Q07417	Short-chain specific acyl-CoA dehydrogenase, mitochondrial	Acads	-2.02069	0.000271345		-0.64948	0.0016749		-1.37121	0.00507337		16	16	16	51.5	51.5	51.5	44.889	0	145.17	16234000000	134
Q9DBL1;E9Q5L3;A0A140LHL4	Q9DBL1;E9Q5L3	Short/branched chain specific acyl-CoA dehydrogenase, mitochondrial	Acadsb	-1.59035	4.58926e-05		-0.668542	0.00978556		-0.921807	0.00249351		9	9	9	31.2	31.2	31.2	47.874	0	55.971	4050400000	53
P50544;B1AR28	P50544;B1AR28	Very long-chain specific acyl-CoA dehydrogenase, mitochondrial	Acadvl	-1.0593	0.00974443		-0.546632	0.0010609		-0.512668	0.160932		32	32	32	68.3	68.3	68.3	70.875	0	323.31	63097000000	380
Q6ZQK5;Q6ZQK5-2;Q8CI47;Q8K2H4	Q6ZQK5;Q6ZQK5-2	Arf-GAP with coiled-coil, ANK repeat and PH domain-containing protein 2	Acap2	-0.185528	0.153789		-0.112974	0.370823		-0.0725539	0.535142		39	39	36	58.4	58.4	55.6	87.21	0	191.47	27333000000	346
Q8QZT1	Q8QZT1	Acetyl-CoA acetyltransferase, mitochondrial	Acat1	-1.64309	0.00949868		-0.419154	0.168154		-1.22393	0.0465448		14	14	14	59.4	59.4	59.4	44.816	0	112.13	8330400000	87
Q8CAY6;G3XA25;Q80X81;F2Z459	Q8CAY6;G3XA25;Q80X81;F2Z459	Acetyl-CoA acetyltransferase, cytosolic	Acat2;Acat3	-0.293722	0.300072		0.246356	0.277598		-0.540078	0.0817983		17	17	17	72.8	72.8	72.8	41.297	0	247.39	24947000000	260
A0A0R4J079;Q8BMP6	A0A0R4J079;Q8BMP6	Golgi resident protein GCP60	Acbd3	0.0250621	0.807127		-0.255399	0.136935		0.280461	0.0385744		12	12	12	32	32	32	60.181	0	122.82	9498300000	151
Q3V117;Q91V92;Q3TS02	Q3V117;Q91V92	ATP-citrate synthase	Acly	0.785293	0.000211494	+	0.830371	0.000208006	+	-0.0450783	0.692338		52	52	52	55.9	55.9	55.9	120.79	0	323.31	62353000000	593
P28271	P28271	Cytoplasmic aconitate hydratase	Aco1	-1.16439	0.00594713		-0.212617	0.258535		-0.951773	0.0253101		26	26	25	36.4	36.4	35.5	98.124	0	108.28	11196000000	167
Q99KI0	Q99KI0	Aconitate hydratase, mitochondrial	Aco2	-2.73701	5.40893e-05		-0.900779	0.00122492		-1.83623	0.00154223		54	54	54	69.4	69.4	69.4	85.462	0	323.31	179710000000	725
Q8VHQ9;A2AVR6;E0CYS0	Q8VHQ9;A2AVR6	Acyl-coenzyme A thioesterase 11	Acot11	0.0400391	0.873506		0.00477791	1		0.0352612	0.880629		5	5	5	14	14	14	67.354	0	16.218	422520000	10
Q9CQR4	Q9CQR4	Acyl-coenzyme A thioesterase 13;Acyl-coenzyme A thioesterase 13, N-terminally processed	Acot13	-3.65182	0.000360784		-1.26956	0.0224444		-2.38226	0.007155		10	10	10	63.6	63.6	63.6	15.183	0	42.579	4904600000	69
Q9QYR9;O55137;Q32Q92-2;Q32Q92;Q8BWN8;A0A1Y7VMZ4;Q91YQ6;Q9QYR7-2;Q9QYR7	Q9QYR9;O55137	Acyl-coenzyme A thioesterase 2, mitochondrial;Acyl-coenzyme A thioesterase 1	Acot2;Acot1	-4.2707	0.000207057		-1.85919	0.000135769		-2.4115	0.00728589		13	13	12	40.2	40.2	37.7	49.656	0	62.034	7289800000	51
Q91V12-2	Q91V12-2	Cytosolic acyl coenzyme A thioester hydrolase	Acot7	-0.741958	0.00325625		0.274062	0.227688		-1.01602	0.00249351		14	14	1	52.1	52.1	4.4	37.555	0	60.079	13658000000	132
Q9R0X4;Q32MW3	Q9R0X4;Q32MW3	Acyl-coenzyme A thioesterase 9, mitochondrial;Acyl-coenzyme A thioesterase 10, mitochondrial	Acot9;Acot10	-2.05978	6.45791e-05		-0.441231	0.0133622		-1.61855	0.000534269		40	40	40	73.3	73.3	73.3	50.56	0	323.31	146900000000	718
Q9R0H0-2;A2A848;Q9R0H0	Q9R0H0-2;A2A848;Q9R0H0	Peroxisomal acyl-coenzyme A oxidase 1	Acox1	-1.52659	0.00123993		-1.29154	0.0054934		-0.235053	0.541477		7	7	7	15.9	15.9	15.9	74.717	0	34.954	860300000	28
Q9EPL9;Q3TAW3;E9Q296;Q8C178;D3Z2N6;A0A0J9YVH1	Q9EPL9;Q3TAW3;E9Q296;Q8C178	Peroxisomal acyl-coenzyme A oxidase 3;Acyl-coenzyme A oxidase	Acox3	-0.920678	0.000540388		-0.564032	0.00637546		-0.356646	0.0758277		14	14	14	30.7	30.7	30.7	78.403	0	103.88	4009500000	106
Q9D358;A0A1W2P7X3	Q9D358;A0A1W2P7X3	Low molecular weight phosphotyrosine protein phosphatase	Acp1	-0.0636224	0.650022		-0.0519566	0.874699		-0.0116659	0.964354		15	15	4	82.9	82.9	29.1	18.192	0	323.31	20167000000	152
Q561M1;Q9D358-2	Q561M1;Q9D358-2	Low molecular weight phosphotyrosine protein phosphatase	Acp1	0.380731	0.714952		NaN	1		NaN	1		12	1	1	63.3	5.7	5.7	17.922	0.00044484	3.0652	191630000	6
Q8BP40;Q8BP40-2	Q8BP40	Lysophosphatidic acid phosphatase type 6	Acp6	-2.26388	0.001744		-1.47537	0.00969535		-0.788516	0.215759		7	7	7	21.8	21.8	21.8	47.624	0	32.941	2350000000	38
Q8VCW8	Q8VCW8	Acyl-CoA synthetase family member 2, mitochondrial	Acsf2	-3.16544	0.000870876		-1.09375	0.0019957		-2.07168	0.0132433		11	11	11	25	25	25	67.95	0	55.526	2384900000	47
D3Z041;P41216;D3Z457;D3YVF6;F6WNZ2	D3Z041;P41216	Long-chain-fatty-acid--CoA ligase 1	Acsl1	-0.88643	2.64398e-05		-1.34579	1.52112e-05		0.459358	0.000794238		30	30	29	46.9	46.9	45.6	78.034	0	184.2	24453000000	238
Q9CZW4;E9PUC2;D3Z4I4	Q9CZW4;E9PUC2	Long-chain-fatty-acid--CoA ligase 3	Acsl3	0.35966	0.0202586		-0.129078	0.269382		0.488738	0.00452738		38	36	36	60.4	57.5	57.5	80.491	0	298.33	42013000000	385
Q9QUJ7-2;Q9QUJ7	Q9QUJ7-2;Q9QUJ7	Long-chain-fatty-acid--CoA ligase 4	Acsl4	0.353152	0.0122853		0.130873	0.229181		0.222279	0.0715185		42	42	40	69.7	69.7	67.5	74.338	0	323.31	46843000000	415
Q8JZR0;A0A286YCG4;A0A286YD68	Q8JZR0	Long-chain-fatty-acid--CoA ligase 5	Acsl5	0.687598	0.0245912	+	0.319125	0.218996		0.368473	0.138706		5	4	4	9.7	8.3	8.3	76.205	0	10.707	735170000	9
P68134	P68134	Actin, alpha skeletal muscle	Acta1	-0.805407	0.0353054		-0.0904217	0.726047		-0.714985	0.0921095		52	3	3	86.7	7.4	7.4	42.051	0	259.7	66926000000	237
P62737	P62737	Actin, aortic smooth muscle	Acta2	0.323058	0.386083		0.494695	0.035777		-0.171637	0.700266		51	2	0	86.7	7.2	0	42.009	0	20.514	12518000000	53
P60710;E9Q5F4;E9Q1F2;G3UZ07;E9Q606;F8WGM8;E9Q2D1;F6WX90;V9GXQ2;E9Q3M9	P60710;E9Q5F4;E9Q1F2	Actin, cytoplasmic 1;Actin, cytoplasmic 1, N-terminally processed	Actb	1.06853	0.0390168	+	0.512871	0.504229		0.555661	0.301625		55	2	2	91.7	7.2	7.2	41.736	0	53.753	9194600000	28
Q8BFZ3	Q8BFZ3	Beta-actin-like protein 2	Actbl2	2.64802	0.1429		4.39141	0.187028		-1.74339	0.0932679		16	3	3	38.8	13	13	42.004	0	4.9367	723730000	9
P68033;A0A1D5RM20	P68033	Actin, alpha cardiac muscle 1	Actc1	-0.287404	0.0683164		0.141727	0.136935		-0.429131	0.025963		52	29	0	86.7	65	0	42.019	0	323.31	1381500000000	1783
P63260;G3UYG0;B1ATY1	P63260	Actin, cytoplasmic 2;Actin, cytoplasmic 2, N-terminally processed	Actg1	-0.127813	0.397135		0.38668	0.0133622		-0.514493	0.0150484		55	55	2	91.7	91.7	7.2	41.792	0	323.31	3336900000000	3453
D3YVN1;A0A0A6YWG8;Q9Z2N8;A0A0A6YWR1;D3Z4L2;F8WI57;Q99MR0	D3YVN1;A0A0A6YWG8;Q9Z2N8	Actin-like protein 6A	Actl6a	-0.410651	0.250931		0.260967	0.394583		-0.671618	0.0482545		5	5	5	45.6	45.6	45.6	23.122	0	31.032	1448900000	22
Q7TPR4;A1BN54	Q7TPR4;A1BN54	Alpha-actinin-1	Actn1	0.0701183	0.638831		-0.0455833	0.724841		0.115702	0.366429		88	57	53	86.3	65.7	63.5	103.07	0	323.31	204960000000	1151
Q9JI91;A0A1Y7VMW4	Q9JI91	Alpha-actinin-2	Actn2	0.263704	0.763098		0.0393124	0.984653		0.224392	0.695577		27	6	6	30.9	8.6	8.6	103.83	0	15.375	749930000	9
O88990	O88990	Alpha-actinin-3	Actn3	0.593331	0.032331	+	0.429697	0.2123		0.163635	0.350903		64	50	46	73.3	61.7	55.8	103.04	0	323.31	56496000000	610
P57780;A0A1L1SV25;A0A1L1SVJ6	P57780;A0A1L1SV25	Alpha-actinin-4	Actn4	0.102645	0.514512		0.105335	0.47618		-0.00269	0.998795		90	90	29	84	84	31.8	104.98	0	323.31	239550000000	1328
Q9QZB7;A0A1Y7VL71	Q9QZB7	Actin-related protein 10	Actr10	0.000462532	0.997603		-0.0813786	0.697972		0.0818411	0.67911		7	7	7	23.7	23.7	23.7	46.207	0	19.735	1231100000	25
P61164	P61164	Alpha-centractin	Actr1a	0.241114	0.204559		0.0791607	0.738231		0.161953	0.23444		22	22	12	64.1	64.1	33.8	42.613	0	189.45	25169000000	184
Q8R5C5;E0CYB4;E0CZD4	Q8R5C5	Beta-centractin	Actr1b	0.361253	0.106112		0.0535538	0.821677		0.307699	0.192291		19	9	9	67.6	37.2	37.2	42.281	0	72.006	5410400000	66
P61161	P61161	Actin-related protein 2	Actr2	-0.736736	0.00459515		-0.129266	0.505085		-0.60747	0.0250145		22	22	22	56.1	56.1	56.1	44.76	0	304.35	34901000000	301
Q99JY9;A0A087WRA1;A0A087WQ14;A0A087WP86;A0A087WS98;Q641P0;Q641P0-2;A0A087WPR6;A0A087WQ83	Q99JY9	Actin-related protein 3	Actr3	-0.772533	0.00481053		-0.169347	0.28252		-0.603186	0.0291919		32	32	32	75.6	75.6	75.6	47.357	0	323.31	53843000000	365
A0A1L1SS90;A0A0R4J050;Q99JW2;A0A1L1SRW7;A0A1L1SRC1;A0A1L1SRL5;A0A1L1SSU4;A0A087WPX1;A0A087WPV3;A0A087WRE0	A0A1L1SS90;A0A0R4J050;Q99JW2;A0A1L1SRW7;A0A1L1SRC1	Aminoacylase-1	Acy1	-0.984655	0.00433912		0.0406467	0.888734		-1.0253	0.00680106		5	5	5	21.2	21.2	21.2	42.067	0	17.538	1172100000	21
P56375	P56375	Acylphosphatase-2	Acyp2	-0.535226	0.00320959		-0.323703	0.0650256		-0.211523	0.0825749		3	3	3	30.2	30.2	30.2	11.877	0	9.014	467880000	9
E9PXU2;Q9Z0F8-2;Q9Z0F8;J3QNB3;J3QMF2	E9PXU2;Q9Z0F8-2;Q9Z0F8;J3QNB3	Disintegrin and metalloproteinase domain-containing protein 17	Adam17	0.529263	0.32889		-0.292794	0.312527		0.822057	0.0420807	+	5	5	5	8.3	8.3	8.3	95.231	0	7.4249	250260000	5
E9PV91;A0A0B4J1L2;Q3TNX8;Q8BNJ2	E9PV91;A0A0B4J1L2;Q3TNX8;Q8BNJ2	A disintegrin and metalloproteinase with thrombospondin motifs 4	Adamts4	3.33585	0.00227616	+	NaN	1		NaN	1		2	2	2	5.9	5.9	5.9	70.429	0	6.8891	248230000	6
Q9D0L4;Q9D0L4-2	Q9D0L4	Uncharacterized aarF domain-containing protein kinase 1	Adck1	0.297757	0.279214		-0.372844	0.169619		0.670601	0.0241761	+	4	4	4	11.8	11.8	11.8	59.735	0	10.707	1067500000	18
Q60936;F7B1B6;Q60936-2;A0A0A6YXD9;E0CYD3;E0CYT4;E0CYG7;E0CZ05;E0CXT4;E0CXR6;E0CYC1;E0CXR1;A0A0A6YXI0;E0CXI5;F6T0A8	Q60936;F7B1B6;Q60936-2	Atypical kinase ADCK3, mitochondrial	Adck3	-1.82124	0.000738167		-0.874519	0.00230511		-0.946719	0.0272477		17	17	17	33	33	33	71.742	0	128.28	6016200000	73
E9QLB8;Q566J8;A0A0R4J1X1	E9QLB8;Q566J8	AarF domain-containing protein kinase 4	Adck4	0.357738	0.0515213		-0.0662144	0.732827		0.423953	0.026453		10	10	10	29.3	29.3	29.3	59.178	0	37.304	2025200000	40
F8WHZ9;F8WGR0;Q9QYC0-2;Q9QYC0;E9Q1K3;F6V4G5;D3Z0T1;F6RDR0	F8WHZ9;F8WGR0;Q9QYC0-2;Q9QYC0;E9Q1K3	Alpha-adducin	Add1	0.442859	0.00235392		0.313903	0.027659		0.128956	0.215684		4	4	4	11.5	11.5	11.5	73.163	0	12.043	866300000	5
E9QMJ5;E9QJS7;Q9Z0M6-3;Q9Z0M6;Q9DC42;A0A0D9SEG8;Q9Z0M6-2	E9QMJ5;E9QJS7;Q9Z0M6-3;Q9Z0M6;Q9DC42;A0A0D9SEG8;Q9Z0M6-2	CD97 antigen	Adgre5;Cd97	0.894584	0.0615195		0.803773	0.056475		0.0908108	0.834758		6	6	6	8.4	8.4	8.4	85.641	0	19.561	688800000	20
P28474;A0A0G2JGS3;Q64437	P28474	Alcohol dehydrogenase class-3	Adh5	-1.6201	0.000390408		-0.409742	0.0312874		-1.21036	0.0048351		19	19	19	59.4	59.4	59.4	39.547	0	266.66	19525000000	178
P55264;P55264-2;A0A286YCD7;A0A286YCN3	P55264;P55264-2;A0A286YCD7	Adenosine kinase	Adk	-1.87867	0.00158568		-0.417693	0.0864449		-1.46097	0.0104764		13	13	13	39.9	39.9	39.9	40.148	0	76.001	6351900000	93
Q6PDY2	Q6PDY2	2-aminoethanethiol dioxygenase	Ado	-1.65213	0.000303		-0.438787	0.0658853		-1.21335	0.00455156		7	7	7	31.6	31.6	31.6	28.372	0	18.183	1921500000	55
Q3UDS7;A0A1L1SSF2;Q8VDL4-3;Q8VDL4;Q8VDL4-2	Q3UDS7;A0A1L1SSF2;Q8VDL4-3;Q8VDL4	ADP-dependent glucokinase	Adpgk	0.756211	0.00101602	+	0.256313	0.108144		0.499898	0.0101464		8	8	8	26.7	26.7	26.7	53.788	0	39.853	2695600000	66
P54923	P54923	[Protein ADP-ribosylarginine] hydrolase	Adprh	-0.8387	0.00242413		-0.378833	0.070363		-0.459867	0.0401011		12	12	12	53.3	53.3	53.3	40.068	0	71.145	8252700000	74
A0A0N4SVK8;Q8BGK2;E9Q4C0;E9Q333	A0A0N4SVK8;Q8BGK2	[Protein ADP-ribosylarginine] hydrolase-like protein 1	Adprhl1	-1.9897	0.0292458		-1.90899	0.0227111		-0.0807069	0.90369		7	7	7	5.5	5.5	5.5	184.23	0	44.417	884950000	13
Q8CG72;Q8CG72-2	Q8CG72;Q8CG72-2	Poly(ADP-ribose) glycohydrolase ARH3	Adprhl2	-1.25984	0.0059973		-0.159724	0.694662		-1.10012	0.00566185		4	4	4	13	13	13	39.414	0	8.4119	428580000	10
Q99MK8;Q7TS64;E9PW16;E9Q419;F7AEX1;F6QY34;Q8BVT9;Q3UYH7;F6Y9P3	Q99MK8;Q7TS64;E9PW16;E9Q419	Beta-adrenergic receptor kinase 1	Adrbk1	0.249714	0.00108524		0.208973	0.100998		0.0407412	0.700826		12	12	12	19.4	19.4	19.4	79.638	0	47.555	1868500000	67
P54822;E9Q242;E9Q3T7;E9Q0A0;A0A0G2JFI8;A0A140LHU1	P54822;E9Q242;E9Q3T7	Adenylosuccinate lyase	Adsl	-1.16195	0.000367277		-0.289012	0.112859		-0.872941	0.00439254		19	19	19	49.6	49.6	49.6	54.866	0	181.86	25558000000	204
P46664	P46664	Adenylosuccinate synthetase isozyme 2	Adss	-1.04498	0.00121985		0.175292	0.397883		-1.22027	0.00184114		12	10	10	37.1	31.6	31.6	50.02	0	81.72	3382900000	63
P28650;J3QN31;P28650-2	P28650;J3QN31;P28650-2	Adenylosuccinate synthetase isozyme 1	Adssl1	-2.30268	0.000135601		-1.04276	0.00055417		-1.25993	0.00601844		23	23	21	59.5	59.5	57.5	50.254	0	216.21	29260000000	209
Q640N1;Q640N1-2;A0A0R4J0C4;Q9D2L5	Q640N1;Q640N1-2	Adipocyte enhancer-binding protein 1	Aebp1	-0.490284	0.00792798		-0.949949	0.00172183		0.459666	0.0400678		15	15	15	15.7	15.7	15.7	128.36	0	111.14	4954700000	94
Q80YS6;E9Q8X9	Q80YS6;E9Q8X9	Actin filament-associated protein 1	Afap1	2.15986	0.000207057	+	1.62045	0.00415916	+	0.539403	0.037403	+	8	8	8	15	15	15	80.614	0	24.705	1064800000	41
Q5DTU0;Q5DTU0-2;A0A0R4J1L6;D3YYQ6	Q5DTU0;Q5DTU0-2;A0A0R4J1L6	Actin filament-associated protein 1-like 2	Afap1l2	0.85849	0.00188123	+	0.316093	0.235634		0.542397	0.0408316	+	8	8	8	12.5	12.5	12.5	92.174	0	23.027	943520000	45
Q80WT5-2;Q80WT5;H3BIZ9;H3BKM5;H3BJH7	Q80WT5-2;Q80WT5;H3BIZ9;H3BKM5;H3BJH7	Aftiphilin	Aftph	1.72844	0.00517181	+	1.43691	0.014909	+	0.291537	0.315307		2	2	2	3.7	3.7	3.7	98.489	0.0015348	2.7782	56062000	2
A0A087WRF2;Q8BXK8;E9Q3K3	A0A087WRF2;Q8BXK8;E9Q3K3	Arf-GAP with GTPase, ANK repeat and PH domain-containing protein 1	Agap1	-0.177179	0.527273		-0.439709	0.140712		0.26253	0.353161		6	6	4	8.7	8.7	5.7	89.02	0	10.046	659990000	13
Q3UHD9-2;Q3UHD9	Q3UHD9-2;Q3UHD9	Arf-GAP with GTPase, ANK repeat and PH domain-containing protein 2	Agap2	-0.935923	0.0786537		-0.461606	0.258501		-0.474317	0.521136		3	2	2	2.3	1.6	1.6	122.1	0.0013172	2.8099	563750000	8
F8VQE9;Q8VHH5;A0A1D5RMG4;A0A0G2JER6;A0A0G2JDW1;Q8VHH5-2	F8VQE9;Q8VHH5;A0A1D5RMG4;A0A0G2JER6;A0A0G2JDW1;Q8VHH5-2	Arf-GAP with GTPase, ANK repeat and PH domain-containing protein 3	Agap3	-0.194293	0.220213		-0.118874	0.538722		-0.0754189	0.587833		4	2	2	5.2	2.5	2.5	97.694	0.00023708	4.0888	272730000	7
A0A087WNV1;A0A087WSR7;A0A087WR52;Q8K2K6-3;Q8K2K6-2;Q8K2K6-1;Q8K2K6;A0A087WRL1	A0A087WNV1;A0A087WSR7;A0A087WR52;Q8K2K6-3;Q8K2K6-2;Q8K2K6-1;Q8K2K6;A0A087WRL1	Arf-GAP domain and FG repeat-containing protein 1	Agfg1	0.175508	0.204677		0.177238	0.459475		-0.00173047	1		8	8	7	21.9	21.9	19.8	53.974	0	32.722	2239100000	43
Q3TBU7;Q3U2K8;Q80WC7-2;Q80WC7	Q3TBU7;Q3U2K8;Q80WC7-2;Q80WC7	Arf-GAP domain and FG repeat-containing protein 2	Agfg2	1.23405	0.000482872	+	0.994187	0.00247718	+	0.239861	0.196489		7	6	6	22.9	20.2	20.2	41.739	0	47.606	998190000	43
F8VPN4;A0A0G2JGI9;F6XXE6;E0CYU6;E0CX86;F7CSZ6	F8VPN4;A0A0G2JGI9		Agl	-0.573427	0.00216497		-0.343036	0.0194407		-0.230391	0.0782641		37	37	37	33	33	33	174.29	0	176.77	13565000000	192
Q8CJG0	Q8CJG0	Protein argonaute-2	Ago2	-0.217165	0.210219		0.10078	0.527909		-0.317945	0.110873		26	26	21	36.3	36.3	28.1	97.303	0	120.56	13263000000	218
Q8CJF9;Q8CJF8;A3KFX6	Q8CJF9;Q8CJF8	Protein argonaute-3;Protein argonaute-4	Ago3;Ago4	0.288691	0.137701		-0.0854176	0.710736		0.374109	0.101513		9	5	2	13.6	6.6	2.6	97.276	0	13.924	871980000	43
Q9D517	Q9D517	1-acyl-sn-glycerol-3-phosphate acyltransferase gamma	Agpat3	-2.37427	0.00162632		-2.07022	0.0169496		-0.304051	0.653288		8	8	8	23.4	23.4	23.4	43.295	0	39.657	1649900000	23
Q8K4X7	Q8K4X7	1-acyl-sn-glycerol-3-phosphate acyltransferase delta	Agpat4	-0.303943	0.15678		-0.217829	0.228559		-0.0861141	0.70409		2	2	2	5	5	5	43.81	0.00023821	4.1668	84240000	8
Q8K2C8;Q8C0N2	Q8K2C8	Glycerol-3-phosphate acyltransferase 4	Agpat6	1.12441	0.0034418	+	0.312475	0.434605		0.811937	0.0520092		4	4	4	9.9	9.9	9.9	52.181	0	6.3873	367610000	12
A2AL50;Q8C0I1;H3BKN2;A2AL49;H3BIY5	A2AL50;Q8C0I1;H3BKN2;A2AL49	Alkyldihydroxyacetonephosphate synthase, peroxisomal	Agps	0.56838	0.00344976	+	0.115784	0.370602		0.452595	0.0163773		27	27	27	57.5	57.5	57.5	74.342	0	238.13	21458000000	288
P50247;A2ALT5	P50247	Adenosylhomocysteinase	Ahcy	-1.3787	0.00249405		-0.260328	0.196506		-1.11837	0.0147603		23	23	23	57.9	57.9	57.9	47.688	0	280.37	43673000000	338
Q80SW1;D3Z2Q0;F7ATQ6;A0A0N4SUY4	Q80SW1	Putative adenosylhomocysteinase 2	Ahcyl1	-0.728842	0.00108302		-0.26773	0.158345		-0.461112	0.0167642		22	22	13	56.2	56.2	37.5	58.951	0	136.05	13583000000	190
F8WGT1;Q68FL4;F8WI65;Q68FL4-2;H3BKT5;E9PX77;H3BL31;D3YYM7;D3YX97	F8WGT1;Q68FL4;F8WI65;Q68FL4-2;H3BKT5	Adenosylhomocysteinase;Putative adenosylhomocysteinase 3	Ahcyl2	-1.18399	0.00753988		-0.821023	0.106291		-0.362972	0.417438		14	5	5	26.8	10.6	10.6	66.771	0	64.123	1167500000	23
E9Q616;G5E8K8	E9Q616		Ahnak	0.269968	0.200146		-0.0896942	0.722719		0.359662	0.0446557		416	416	416	88.3	88.3	88.3	604.25	0	323.31	1390600000000	6950
F7CVJ5;F7DBB3;E9PYB0	F7CVJ5;F7DBB3;E9PYB0		Ahnak2	1.18782	0.0492086	+	0.60227	0.446242		0.585552	0.140662		1	1	1	7.5	7.5	7.5	115.14	0.00044733	3.129	52418000	1
P30561;Q3U5D9;A0A0B4J1L1;Q3U1U7-3;E9Q993;E9Q994;Q2VPD4-2;Q2VPD4;Q3UHA3	P30561;Q3U5D9;A0A0B4J1L1	Aryl hydrocarbon receptor	Ahr	1.9808	1.46905e-05	+	1.49666	4.57098e-05	+	0.484136	0.0267548		6	6	4	10.4	10.4	8.6	95.016	0	6.8889	770790000	23
Q8BK64;A0A1Y7VM19	Q8BK64	Activator of 90 kDa heat shock protein ATPase homolog 1	Ahsa1	-0.712112	0.000848058		-0.243571	0.0882911		-0.468541	0.0128575		17	17	17	68.6	68.6	68.6	38.117	0	233.57	16040000000	179
F6S1R2;Q8N9S3-2;Q8N9S3;Q8N9S3-3;A2AF81;A2AF82	F6S1R2;Q8N9S3-2;Q8N9S3;Q8N9S3-3;A2AF81	Activator of 90 kDa heat shock protein ATPase homolog 2	Ahsa2	-0.181706	0.579006		0.00709457	0.982509		-0.1888	0.608251		5	5	5	21.8	21.8	21.8	35.523	0	24.663	1313700000	36
P29699	P29699	Alpha-2-HS-glycoprotein	Ahsg	0.772108	0.000618237	+	0.0373634	0.841653		0.734745	0.000841226	+	13	13	12	38.3	38.3	38.3	37.325	0	147.27	17874000000	192
D3Z2E7;E9Q3L4	D3Z2E7;E9Q3L4		AI607873	2.10582	0.00021694	+	2.2803	0.000236575	+	-0.174478	0.605689		4	2	2	6.2	2.7	2.7	103.87	0	4.6994	125690000	5
E9QNR6;Q8VD62	E9QNR6;Q8VD62	UPF0696 protein C11orf68 homolog	AI837181;Bles03	-2.41651	0.00532313		-0.319257	0.441359		-2.09725	0.0128575		10	10	10	41.3	41.3	41.3	31.845	0	36.93	1816500000	55
A0A0A6YWH2;Q9EQX4	A0A0A6YWH2;Q9EQX4	Allograft inflammatory factor 1-like	Aif1l	-0.208611	0.132996		0.0312547	0.859552		-0.239866	0.134239		1	1	1	5.1	5.1	5.1	15.311	0.0086705	1.7761	565330000	1
B1AU25;Q9Z0X1	B1AU25;Q9Z0X1	Apoptosis-inducing factor 1, mitochondrial	Aifm1	-1.69639	8.31673e-05		-0.29597	0.165489		-1.40042	0.000836465		9	9	9	19.7	19.7	19.7	66.113	0	33.65	4433000000	47
Q8BUE4;Q8BUE4-2	Q8BUE4;Q8BUE4-2	Apoptosis-inducing factor 2	Aifm2	-0.0675049	0.611158		-0.250824	0.0764413		0.183319	0.274701		5	5	5	13.1	13.1	13.1	40.634	0	8.3393	1535300000	14
Q3UZG4;P31230;A0A0G2JEU9;A0A0G2JDV0;A0A0G2JDW6;A0A0G2JDH0	Q3UZG4;P31230	Aminoacyl tRNA synthase complex-interacting multifunctional protein 1;Endothelial monocyte-activating polypeptide 2	Aimp1	0.115808	0.58381		-0.0104897	0.975189		0.126298	0.557304		13	13	13	54.2	54.2	54.2	35.166	0	209.23	10537000000	166
Q8R010;Q8R3V2	Q8R010;Q8R3V2	Aminoacyl tRNA synthase complex-interacting multifunctional protein 2	Aimp2	0.173876	0.480959		-0.00371666	1		0.177593	0.258676		7	7	7	26.6	26.6	26.6	35.377	0	36.315	4854000000	82
O08915;D3YW40	O08915;D3YW40	AH receptor-interacting protein	Aip	-0.134922	0.192738		0.351414	0.0417416		-0.486337	0.00524975		13	13	13	54.5	54.5	54.5	37.605	0	98.895	7221600000	108
Q91XC0	Q91XC0	LIM domain-containing protein ajuba	Ajuba	0.156525	0.575704		-0.264664	0.165489		0.421189	0.190335		7	6	6	19	17.6	17.6	57.919	0	29.937	389800000	12
Q9R0Y5;Q9R0Y5-2;Z4YN97;A0A0A6YXW8	Q9R0Y5;Q9R0Y5-2;Z4YN97	Adenylate kinase isoenzyme 1	Ak1	-1.8044	0.000180897		-0.845913	0.0036761		-0.958489	0.00687098		21	21	21	89.7	89.7	89.7	21.539	0	226.62	43071000000	213
Q9WTP6-2;Q9WTP6;F7BP55	Q9WTP6-2;Q9WTP6	Adenylate kinase 2, mitochondrial;Adenylate kinase 2, mitochondrial, N-terminally processed	Ak2	-1.90785	0.000192289		-0.539336	0.0579212		-1.36851	0.0016494		13	13	13	57.3	57.3	57.3	25.605	0	102.82	5794700000	69
Q9WTP7	Q9WTP7	GTP:AMP phosphotransferase AK3, mitochondrial	Ak3	-2.13837	0.000144827		-0.60978	0.125546		-1.52859	0.00319006		11	11	11	48.5	48.5	48.5	25.426	0	32.872	5255800000	49
O88845;O88845-2;O88845-3	O88845;O88845-2;O88845-3	A-kinase anchor protein 10, mitochondrial	Akap10	0.412217	0.0325544		-0.0784176	0.808339		0.490635	0.0882361		4	4	4	9.7	9.7	9.7	73.631	0	11.195	464980000	21
E9Q777;E9Q774	E9Q777;E9Q774		Akap11	1.34328	0.0125212	+	0.623427	0.0359985	+	0.719855	0.0769556		2	2	2	1.1	1.1	1.1	208.76	0.00023052	3.626	123470000	4
Q9WTQ5-2;Q9WTQ5	Q9WTQ5-2;Q9WTQ5	A-kinase anchor protein 12	Akap12	2.61191	0.0050764	+	1.56209	0.249777		1.04982	0.22386		3	3	3	2.5	2.5	2.5	169.74	0	8.7851	148720000	8
E9Q394-2;E9Q394;A0A140LJJ5;A0A140LIX0;A0A140LID7;A0A140LHQ3;A0A140LHG3	E9Q394-2;E9Q394;A0A140LJJ5;A0A140LIX0		Akap13	0.442172	0.0398654		-0.0706268	0.85235		0.512799	0.0369699	+	16	16	16	7.4	7.4	7.4	301.5	0	49.026	1291400000	56
A2API8;O54931-2;O54931-5;O54931;O54931-4;A2APJ1;A2API9	A2API8;O54931-2;O54931-5;O54931;O54931-4	A-kinase anchor protein 2	Akap2	1.97476	0.000278099	+	0.528386	0.33381		1.44637	0.00485513	+	38	3	3	44	1.7	1.7	101.6	0	11.823	641330000	14
E9Q9K8;Q6PGB9	E9Q9K8		Akap6	0.591469	0.00354517	+	0.223268	0.261414		0.368201	0.0439888		8	8	8	4.6	4.6	4.6	254.32	0	13.893	734770000	30
Q9DBR0	Q9DBR0	A-kinase anchor protein 8	Akap8	4.1464	0.000622791	+	3.28754	0.00843459	+	0.858862	0.268163		9	9	9	16.4	16.4	16.4	76.293	0	15.09	656220000	19
Q9JII6;B1AXW3	Q9JII6;B1AXW3	Alcohol dehydrogenase [NADP(+)]	Akr1a1	-1.66821	0.000923832		-0.211488	0.311984		-1.45672	0.00404213		21	21	21	72.6	72.6	72.6	36.586	0	262.7	32055000000	254
P45376;D3YVJ7	P45376;D3YVJ7	Aldose reductase	Akr1b1;Akr1b3	-1.46259	0.00177368		-0.026651	0.922026		-1.43594	0.00434744		23	23	23	66.8	66.8	66.8	35.732	0	323.31	116770000000	398
P45377;P21300	P45377	Aldose reductase-related protein 2	Akr1b8	-1.61536	0.00282055		-0.317033	0.0889316		-1.29832	0.0127615		15	15	10	48.7	48.7	33.5	36.12	0	149.58	23788000000	186
Q91WT7	Q91WT7		Akr1c14	-3.21919	0.000658479		-2.39263	0.00306111		-0.826561	0.0607928		4	4	4	20.7	20.7	20.7	37.188	0	33.41	1406500000	12
Q8CG76	Q8CG76	Aflatoxin B1 aldehyde reductase member 2	Akr7a2	-1.67884	0.00273354		-0.339375	0.0864449		-1.33946	0.0158309		8	8	8	34.6	34.6	34.6	40.612	0	79.349	5455500000	60
P31750;D3Z783;D3YXX3;D3YYP9	P31750;D3Z783	RAC-alpha serine/threonine-protein kinase	Akt1	-1.27398	0.0180931		-0.128393	0.533254		-1.14558	0.0416491		17	11	10	46.9	30.2	26.9	55.707	0	69.872	5500700000	56
Q9D1F4;E9QKI5;E9QKI4;F6R8S6;D3Z4W3;D3Z4R0;A0A140LJJ3;A0A140LHA0;D3YWZ1	Q9D1F4;E9QKI5;E9QKI4;F6R8S6	Proline-rich AKT1 substrate 1	Akt1s1	0.233303	0.232655		0.0897572	0.648399		0.143546	0.487313		5	5	5	24.5	24.5	24.5	27.483	0	16.754	4030300000	54
Q60823;F8WHG5;D3Z3N2;D3YXM7;D3Z490;D3Z0M3;D3YZJ5;D3Z5X2	Q60823;F8WHG5;D3Z3N2	RAC-beta serine/threonine-protein kinase	Akt2	-1.19733	0.00054832		-0.088028	0.859967		-1.10931	0.0181282		43	43	37	74.2	74.2	61.3	55.741	0	323.31	143850000000	690
D3Z2J4;Q64362;D3Z632;A0A1B0GS90;A0A1B0GSS3	D3Z2J4;Q64362;D3Z632	AKT-interacting protein	Aktip	-0.141731	0.232809		-0.544686	0.00206084		0.402956	0.0180207		5	5	5	24.7	24.7	24.7	32.941	0	10.576	521490000	11
P10518	P10518	Delta-aminolevulinic acid dehydratase	Alad	-2.09959	0.000719752		0.510006	0.356637		-2.6096	0.00175277		10	10	10	45.2	45.2	45.2	36.023	0	57.268	4047400000	35
P07724	P07724	Serum albumin	Alb	1.13401	6.01258e-05	+	0.339057	0.041507		0.794954	0.00182352	+	80	80	78	87.7	87.7	86.2	68.692	0	323.31	1193700000000	1850
D3Z0B9;A0A1B0GSU0;Q571I9;A0A1B0GSN3	D3Z0B9;A0A1B0GSU0;Q571I9	Aldehyde dehydrogenase family 16 member A1	Aldh16a1	-0.765029	0.0216139		-0.299793	0.0783861		-0.465236	0.161072		10	10	10	18.7	18.7	18.7	79.488	0	30.59	1388500000	35
Q9Z110;Q9Z110-2;D3Z0B4;H3BKJ8;H3BLE8;H3BKK0	Q9Z110;Q9Z110-2	Delta-1-pyrroline-5-carboxylate synthase;Glutamate 5-kinase;Gamma-glutamyl phosphate reductase	Aldh18a1	-1.98141	0.000270262		-0.867928	2.34233e-05		-1.11348	0.00906271		39	39	39	66.8	66.8	66.8	87.265	0	306.55	32495000000	303
Q8K009;D3Z6B9;A0A0N4SW56;A0A0N4SVT2	Q8K009;D3Z6B9	Mitochondrial 10-formyltetrahydrofolate dehydrogenase	Aldh1l2	-3.48553	5.13303e-05		-1.92042	0.000133223		-1.56511	0.00668185		33	33	31	36.6	36.6	34.3	101.59	0	237.94	14290000000	157
P47738;A0A0G2JEU1;A0A0G2JFQ0;A0A0G2JF60;D3YYF3;G3UWP3;P24549;O35945;Q9JHW9;Q62148;Q9CZS1	P47738;A0A0G2JEU1	Aldehyde dehydrogenase, mitochondrial	Aldh2	-1.95703	0.000102702		-0.784281	0.00311911		-1.17275	0.00488461		33	33	33	64.4	64.4	64.4	56.537	0	323.31	88698000000	425
B1AV77;B1ATI0;P47740;A0A140LJF9	B1AV77;B1ATI0;P47740	Aldehyde dehydrogenase;Fatty aldehyde dehydrogenase	Aldh3a2	-0.27781	0.143888		-0.549533	0.00345745		0.271723	0.161582		14	14	13	43.5	43.5	41.1	54.33	0	73.373	8977000000	136
Q80VQ0;E9Q3E1;J3QMK6	Q80VQ0	Aldehyde dehydrogenase family 3 member B1	Aldh3b1	-1.18047	0.00190726		-0.878747	0.0329299		-0.301728	0.29664		6	6	6	21.4	21.4	21.4	52.292	0	30.852	873180000	18
Q8CHT0	Q8CHT0	Delta-1-pyrroline-5-carboxylate dehydrogenase, mitochondrial	Aldh4a1	-0.986248	0.0592273		-0.0463833	0.911695		-0.939865	0.0398384		5	5	5	11	11	11	61.84	0	10.758	526840000	14
Q3U367;Q9JLJ2	Q3U367;Q9JLJ2	4-trimethylaminobutyraldehyde dehydrogenase	Aldh9a1	-2.08203	0.000712623		-0.516967	0.0365983		-1.56506	0.0054525		11	11	11	30.7	30.7	30.7	55.887	0	86.631	3574100000	56
P05064;A6ZI44;D3YWI1;D3Z510;A0A0U1RPN8;A0A0U1RPT5;D3YV98;A6ZI47;P05063	P05064;A6ZI44;D3YWI1;D3Z510;A0A0U1RPN8;A0A0U1RPT5	Fructose-bisphosphate aldolase A;Fructose-bisphosphate aldolase	Aldoa	-1.22966	0.0013408		-0.179546	0.323588		-1.05011	0.00549788		46	46	20	93.7	93.7	58.5	39.355	0	323.31	744170000000	1102
Q9CPQ9;A6ZI46;Q91Y97	Q9CPQ9;A6ZI46	Fructose-bisphosphate aldolase	Aldoart1	-1.24695	0.0225077		0.0922417	0.944321		-1.3392	0.140516		27	1	1	52.5	7.4	7.4	39.284	0	15.458	851320000	5
Q921Q3-2;Q921Q3	Q921Q3-2;Q921Q3	Chitobiosyldiphosphodolichol beta-mannosyltransferase	Alg1	-0.0359644	0.827863		-0.538194	0.0145702		0.502229	0.0193271	+	4	4	4	15.8	15.8	15.8	51.444	0	38.072	1639600000	28
Q9DBE8;F6RBY3	Q9DBE8;F6RBY3	Alpha-1,3/1,6-mannosyltransferase ALG2	Alg2	0.37973	0.0281948		-0.336825	0.0358862		0.716556	0.00154223	+	13	13	13	40.2	40.2	40.2	47.404	0	53.68	4098700000	85
Q9DB25;D6RCG2	Q9DB25	Dolichyl-phosphate beta-glucosyltransferase	Alg5	0.285494	0.165908		-0.277802	0.0305788		0.563296	0.0254243	+	8	8	8	31.5	31.5	31.5	36.79	0	28.081	4663700000	47
A2AKV7;A2AKV6;Q8K1E6	A2AKV7;A2AKV6;Q8K1E6	Alpha-ketoglutarate-dependent dioxygenase alkB homolog 3	Alkbh3	-0.671978	0.0458583		0.00898666	0.97458		-0.680965	0.0524239		4	4	4	28.7	28.7	28.7	23.5	0	16.15	1967500000	43
Q3TSG4	Q3TSG4	RNA demethylase ALKBH5	Alkbh5	0.205832	0.1052		-0.263543	0.0639793		0.469375	0.00555471		13	13	13	44.1	44.1	44.1	44.41	0	93.081	7561700000	100
P48999;E9Q6H6;E9QA93;A0A0N4SW45	P48999;E9Q6H6;E9QA93;A0A0N4SW45	Arachidonate 5-lipoxygenase	Alox5	-0.101126	0.410689		-0.3126	0.0159885		0.211474	0.14305		21	21	21	31.8	31.8	31.8	77.966	0	129.14	22739000000	276
D3YUT2;Q924C5	D3YUT2;Q924C5	Alpha-protein kinase 3	Alpk3	-0.353633	0.038564		-0.459403	0.0474045		0.10577	0.592321		7	7	7	6.1	6.1	6.1	180.11	0	10.095	468200000	10
Q920R0;Q920R0-2	Q920R0;Q920R0-2	Alsin	Als2	0.694026	0.0222044	+	0.243974	0.354372		0.450052	0.11824		4	4	4	2.5	2.5	2.5	182.56	0	6.9362	392380000	14
O08583;O08583-2;Q9JJW6-2;G3X9I4;Q9JJW6	O08583;O08583-2;Q9JJW6-2	THO complex subunit 4;Aly/REF export factor 2	Alyref;Alyref2	1.59269	0.00438622	+	1.14245	0.0368596	+	0.450247	0.125961		9	9	9	42	42	42	26.94	0	182.83	9955600000	103
O09174	O09174	Alpha-methylacyl-CoA racemase	Amacr	-1.52319	0.000601295		-0.21115	0.323642		-1.31204	0.00419608		16	16	16	49.6	49.6	49.6	41.704	0	75.71	7164800000	75
Q07456	Q07456	Protein AMBP;Alpha-1-microglobulin;Inter-alpha-trypsin inhibitor light chain;Trypstatin	Ambp	0.995509	0.0857365		0.219017	0.456889		0.776492	0.0837374		2	2	2	7.2	7.2	7.2	39.029	0	13.165	242890000	6
Q8JZV7;F6UP77;F7CUP3	Q8JZV7;F6UP77	Putative N-acetylglucosamine-6-phosphate deacetylase	Amdhd2	-0.239101	0.105189		0.140568	0.427142		-0.379668	0.00405024		11	11	11	42.5	42.5	42.5	43.5	0	127.09	6018500000	113
Q9R049-2;Q9R049	Q9R049-2;Q9R049	E3 ubiquitin-protein ligase AMFR	Amfr	2.75206	0.00138568	+	2.05484	0.0458049	+	0.697222	0.124969		3	3	3	5.5	5.5	5.5	72.752	0.00044914	3.185	143680000	5
Q9JHT5;Q8JZZ6	Q9JHT5	AMME syndrome candidate gene 1 protein homolog	Ammecr1	-0.0403982	0.694115		-0.0331116	0.859618		-0.00728658	0.973465		5	5	5	19.2	19.2	19.2	36.03	0	14.196	905250000	17
F6YMV1;F6QYS7;Q8VHG2-2;Q8VHG2;B1AXE9;A0A067XG49	F6YMV1;F6QYS7;Q8VHG2-2;Q8VHG2;B1AXE9;A0A067XG49	Angiomotin	Amot	0.365699	0.15341		0.113191	0.554983		0.252508	0.0813335		3	3	3	5.1	5.1	5.1	75.618	0	4.9965	239200000	4
Q3TP05;B8JK87;Q8K371;B8JK81;A0A087WRL8;B8JK82;B8JK86	Q3TP05;B8JK87;Q8K371;B8JK81;A0A087WRL8	Angiomotin-like protein 2	Amotl2	0.452199	0.0372915		0.198666	0.380641		0.253533	0.119113		4	4	4	6.4	6.4	6.4	80.14	0	4.4019	254110000	4
A2AE27;Q9DBT5	A2AE27;Q9DBT5	AMP deaminase 2	Ampd2	0.25103	0.106126		-0.076907	0.643974		0.327937	0.0533125		19	19	19	26.2	26.2	26.2	94.695	0	48.76	5101900000	101
A0A1L1SRX2;O08739;D3YU73;F6XQD0;D3Z4N3;A0A0G2JFD4;Q3V1D3	A0A1L1SRX2;O08739	AMP deaminase 3	Ampd3	0.350839	0.00787612		0.101956	0.481115		0.248883	0.0641167		11	11	11	19.9	19.9	19.9	89.567	0	51.026	3726800000	84
P53995;A2ATQ5;Q6PG65	P53995;A2ATQ5	Anaphase-promoting complex subunit 1	Anapc1	1.11003	0.000245871	+	0.342271	0.158345		0.767756	0.00800939	+	16	16	16	11.2	11.2	11.2	215.99	0	23.321	2219500000	42
Q8K2H6	Q8K2H6	Anaphase-promoting complex subunit 10	Anapc10	1.4341	0.0117784	+	0.954791	0.200536		0.479308	0.214281		2	2	2	13.5	13.5	13.5	21.266	0	4.9259	223800000	8
Q8BZQ7;A2AI11	Q8BZQ7	Anaphase-promoting complex subunit 2	Anapc2	0.700625	0.133644		0.267033	0.563326		0.433592	0.400147		4	4	4	8.4	8.4	8.4	95.306	0	8.8668	842660000	10
Q91W96;D6RDT6	Q91W96	Anaphase-promoting complex subunit 4	Anapc4	0.784729	0.0113249	+	0.274791	0.270062		0.509938	0.0437165	+	5	5	5	5.9	5.9	5.9	91.707	0	10.098	310810000	11
A0A0G2JE03;Q3TWF7;A0A0G2JDM7;Q8BTZ4-2;Q8BTZ4;A0A0G2JFH0;A0A0G2JDE8;A0A0G2JG78;A0A0G2JF12	A0A0G2JE03;Q3TWF7;A0A0G2JDM7;Q8BTZ4-2;Q8BTZ4;A0A0G2JFH0;A0A0G2JDE8	Anaphase-promoting complex subunit 5	Anapc5	0.14527	0.749315		-0.421036	0.312527		0.566306	0.117779		3	3	3	5.7	5.7	5.7	80.831	0	7.2401	355190000	5
D3YU58;Q9WVM3	D3YU58;Q9WVM3	Anaphase-promoting complex subunit 7	Anapc7	0.270304	0.0215079		0.0177578	0.883973		0.252546	0.0574142		8	8	8	21.3	21.3	21.3	56.167	0	13.778	1172400000	36
Q8K1C0-3;Q8K1C0-2;Q8K1C0;Q8K1C0-5;Q8K1C0-4	Q8K1C0-3;Q8K1C0-2;Q8K1C0;Q8K1C0-5;Q8K1C0-4	Protein angel homolog 2	Angel2	1.99425	0.0410483	+	2.34607	0.0420277	+	-0.351816	0.0948255		2	2	2	10.7	10.7	10.7	41.929	0.00044924	3.1855	158070000	2
Q9R045;Q640P2-2;Q640P2	Q9R045	Angiopoietin-related protein 2	Angptl2	0.498606	0.0290335		0.234152	0.0798515		0.264454	0.211175		5	5	5	14.8	14.8	14.8	57.105	0	23.901	1913200000	38
G5E8K2;G5E8K3;S4R2S8;G5E8K5-3;G5E8K5;A0A1W2P812;S4R1S2;S4R2K9;G5E8K5-2;S4R236;G3X971;S4R1U4;Q8C8R3-3	G5E8K2;G5E8K3;S4R2S8;G5E8K5-3;G5E8K5;A0A1W2P812;S4R1S2;S4R2K9;G5E8K5-2;S4R236;G3X971	Ankyrin-3	Ank3	-1.13636	2.27596e-05		-0.898858	0.00388061		-0.237498	0.156954		18	18	6	12.3	12.3	4.4	211.8	0	56.682	3611400000	77
Q810B6;Q810B6-2	Q810B6	Rabankyrin-5	Ankfy1	0.167797	0.355173		0.282042	0.127302		-0.114245	0.442593		48	48	48	48	48	48	128.65	0	323.31	100250000000	617
E9Q1M6;E9PUR0;F7C545;F7DE17;F6YYD3;F6SI14;F6RRY0;F7DD37;F6RUI8	E9Q1M6;E9PUR0		Ankhd1	0.838153	0.00134901	+	0.0239651	0.91974		0.814188	0.00664267	+	28	14	14	16.3	8.6	8.6	263.4	0	65.483	2115600000	34
Q6ZPS6;A0A0G2JEA0	Q6ZPS6;A0A0G2JEA0	Ankyrin repeat and IBR domain-containing protein 1	Ankib1	1.40465	0.000416342	+	0.838725	0.0464189	+	0.565924	0.0953144		9	9	9	11.4	11.4	11.4	121.87	0	16.619	1085800000	36
Q6P1H6-2;Q6P1H6;Q6P1H6-3;Q6P1H6-4	Q6P1H6-2;Q6P1H6;Q6P1H6-3	Ankyrin repeat and LEM domain-containing protein 2	Ankle2	0.782189	0.00908636	+	0.259378	0.30662		0.522811	0.0942972		8	8	8	16.5	16.5	16.5	106.13	0	39.374	1297900000	27
Q9CR42	Q9CR42	Ankyrin repeat domain-containing protein 1	Ankrd1	-0.319393	0.0223182		-0.560471	0.00579222		0.241079	0.0419214		25	25	25	79.6	79.6	79.6	36.003	0	251.88	21824000000	255
Q8BG46;Q99LW0	Q8BG46;Q99LW0	Ankyrin repeat domain-containing protein 10	Ankrd10	3.52113	0.0119144	+	2.16499	1		1.35614	1		1	1	1	6.3	6.3	6.3	33.833	0.00023364	3.8673	183820000	6
Q80UP5;F7B209	Q80UP5;F7B209	Ankyrin repeat domain-containing protein 13A	Ankrd13a	-0.0167627	0.948374		-0.347775	0.242473		0.331012	0.158192		3	3	3	6	6	6	67.177	0	7.3944	460160000	20
E9QKG6;E9Q804;Q99NH0;A0A0G2JDZ9;Q99NH0-2;A0A1W2P6X1;Q99NH0-3	E9QKG6;E9Q804;Q99NH0;A0A0G2JDZ9;Q99NH0-2;A0A1W2P6X1;Q99NH0-3	Ankyrin repeat domain-containing protein 17	Ankrd17	0.976723	0.000116974	+	0.32311	0.0387057		0.653613	0.00389593	+	34	34	20	20.3	20.3	12.2	246.62	0	116.2	7751200000	160
Q9WV06	Q9WV06	Ankyrin repeat domain-containing protein 2	Ankrd2	-0.959356	7.33592e-05		-0.678966	0.0016183		-0.28039	0.0574142		30	30	30	86.3	86.3	86.3	36.706	0	323.31	45714000000	394
A0A2I3BQJ1;A0A2I3BQ07;Q505D1	A0A2I3BQJ1;A0A2I3BQ07;Q505D1	Serine/threonine-protein phosphatase 6 regulatory ankyrin repeat subunit A	Ankrd28	0.963666	0.0112883	+	0.61616	0.148114		0.347506	0.438389		2	2	2	3.3	3.3	3.3	96.062	0	8.0435	252050000	6
Q5SUE8-2;Q5SUE8-3;Q5SUE8	Q5SUE8-2;Q5SUE8-3;Q5SUE8	Ankyrin repeat domain-containing protein 40	Ankrd40	0.627805	0.136886		-0.205524	0.492945		0.833329	0.0677367		4	4	4	17.7	17.7	17.7	35.764	0	29.055	382810000	17
E9QNQ2;B2RXR6;J3QK13;J3QK37	E9QNQ2;B2RXR6;J3QK13	Serine/threonine-protein phosphatase 6 regulatory ankyrin repeat subunit B	Ankrd44	0.725537	0.00738004	+	0.715411	0.0629047		0.0101259	0.986972		5	5	5	5.6	5.6	5.6	109.35	0	11.208	445440000	12
F7BE84	F7BE84		Ankrd50	-0.44538	0.0060113		-0.0380867	0.818332		-0.407294	0.00685397		4	4	4	2.9	2.9	2.9	150.86	0	9.9724	552060000	10
Q91WK7;F6QTQ3;D6REF6;B7ZBY0	Q91WK7;F6QTQ3;D6REF6;B7ZBY0	Ankyrin repeat domain-containing protein 54	Ankrd54	0.375944	0.188673		0.400638	0.27404		-0.0246943	0.951157		2	2	2	8	8	8	32.485	0.0015304	2.7133	152260000	6
Q3UHP6;P59672;P59672-2	Q3UHP6;P59672;P59672-2	Ankyrin repeat and SAM domain-containing protein 1A	Anks1;Anks1a	0.255721	0.290466		-0.11369	0.664217		0.369411	0.094126		2	2	2	2.9	2.9	2.9	129.56	0.0038023	2.192	172590000	3
Q8BH79-2;Q8BH79;A0A1L1SR14;A0A1L1SS60;Q8BH79-3;Q8BH79-4	Q8BH79-2;Q8BH79;A0A1L1SR14;A0A1L1SS60;Q8BH79-3;Q8BH79-4	Anoctamin-10	Ano10	0.039602	0.884993		-0.485234	0.0857397		0.524836	0.0882361		2	2	2	5	5	5	69.262	0	6.572	231510000	7
A0A2I3BPX3;Q6P9J9-2;Q6P9J9	A0A2I3BPX3;Q6P9J9-2;Q6P9J9	Anoctamin-6	Ano6	0.229018	0.599417		0.459658	0.272041		-0.23064	0.64989		1	1	1	1.3	1.3	1.3	108.47	0.00022584	3.2737	152250000	8
F6UFG6;D3YYE1;D3Z7M9;O35381;Q64G17	F6UFG6;D3YYE1;D3Z7M9;O35381;Q64G17	Acidic leucine-rich nuclear phosphoprotein 32 family member A;Putative acidic leucine-rich nuclear phosphoprotein 32 family member C	Anp32a;Anp32c	-1.60251	0.000744991		-0.380107	0.161391		-1.22241	0.00755779		11	11	7	58	58	44.9	15.306	0	87.959	9759800000	62
Q9EST5;Q9EST5-2	Q9EST5;Q9EST5-2	Acidic leucine-rich nuclear phosphoprotein 32 family member B	Anp32b	-1.09865	0.00277647		-0.0357418	0.926659		-1.0629	0.0106073		11	7	7	30.1	23.5	23.5	31.078	0	77.078	13133000000	89
E9Q5H2;E9PZF5;P97822-2;P97822	E9Q5H2;E9PZF5;P97822-2;P97822	Acidic leucine-rich nuclear phosphoprotein 32 family member E	Anp32e	-1.36363	0.00399469		-0.131167	0.584248		-1.23246	0.0125043		3	3	3	43	43	43	12.078	0	15.733	4851700000	41
P97449;A0A0U1RNS3	P97449	Aminopeptidase N	Anpep	-0.951053	0.000734452		-0.519305	0.0476093		-0.431748	0.0674751		11	11	11	14.4	14.4	14.4	109.65	0	28.896	7539000000	47
P10107;E9QAQ7;A2BH40-4;A2BH40-2;A2BH40-3;A2BH40	P10107	Annexin A1	Anxa1	-0.505979	0.0150751		0.236082	0.142595		-0.742061	0.00422242		48	48	48	90.8	90.8	90.8	38.734	0	323.31	258170000000	933
P97384;D3Z7U0	P97384;D3Z7U0	Annexin A11;Annexin	Anxa11	-0.805699	0.00023224		-0.250588	0.0478708		-0.555111	0.00314733		32	32	31	48.9	48.9	48.9	54.079	0	323.31	63809000000	366
P07356;B0V2N5;B0V2N7;B0V2N8;REV__F6WNG1;REV__Q8BND4	P07356;B0V2N5;B0V2N7;B0V2N8	Annexin A2;Annexin	Anxa2	-0.336398	0.0246468		-0.242815	0.0472428		-0.093583	0.519027		51	51	51	93.2	93.2	93.2	38.676	0	323.31	635690000000	1085
O35639;Q3TET3;A0A0G2JDV9;A0A0G2JGL7	O35639	Annexin A3	Anxa3	-1.45077	0.00128025		-0.129539	0.510685		-1.32123	0.00393183		34	34	34	90.1	90.1	90.1	36.384	0	323.31	89010000000	456
P97429;A0A0N4SW89;F7ANV6;A0A0N4SV57;D3Z0S1;S4R1F2	P97429;A0A0N4SW89;F7ANV6;A0A0N4SV57;D3Z0S1	Annexin A4;Annexin	Anxa4	-0.965804	0.00979211		0.179856	0.408712		-1.14566	0.00698962		24	24	24	72.1	72.1	72.1	35.915	0	323.31	45088000000	270
P48036;A0A0G2JGQ0	P48036	Annexin A5	Anxa5	-0.87287	0.0722113		0.219258	0.397427		-1.09213	0.0418722		26	26	26	63	63	63	35.752	0	323.31	74313000000	368
F8WIT2;P14824	F8WIT2;P14824	Annexin;Annexin A6	Anxa6	-1.33547	0.00140431		-0.143201	0.401818		-1.19227	0.00527598		62	62	62	69.9	69.9	69.9	75.288	0	323.31	275050000000	1110
A0A2C9F2D2;Q07076;A0A286YCW4	A0A2C9F2D2;Q07076	Annexin A7	Anxa7	-1.0038	6.20968e-05		-0.2822	0.0141415		-0.721595	0.0011918		28	27	27	46.6	46.6	46.6	52.27	0	269.21	50419000000	444
O35640;Q921D0	O35640;Q921D0	Annexin A8;Annexin	Anxa8	-1.70073	0.00121318		-0.140715	0.532329		-1.56002	0.00424079		27	27	27	72.8	72.8	72.8	36.724	0	168.29	30967000000	226
Q5SVG5;Q5SVG4;O35643	Q5SVG5;Q5SVG4;O35643	AP-1 complex subunit beta-1	Ap1b1	0.263717	0.0110718		0.0368038	0.743231		0.226913	0.0152377		39	39	20	45.3	45.3	29.1	101.19	0	181.04	29037000000	350
Q8CBB7;P22892	Q8CBB7;P22892	AP-1 complex subunit gamma-1	Ap1g1	-0.238809	0.129767		-0.325964	0.0834153		0.0871546	0.388313		12	12	12	15.2	15.2	15.2	91.721	0	38.492	2801400000	67
P35585;A0A0R4IZX6;A0A0R4J1L4;Q9WVP1;Q9WVP1-2;D3YZ71;A0A1L1SUA0;A0A1D5RLW6	P35585	AP-1 complex subunit mu-1	Ap1m1	0.0749191	0.552416		-0.090781	0.446943		0.1657	0.112334		21	21	21	57.2	57.2	57.2	48.542	0	88.734	13728000000	156
P61967;D3Z268;D3Z0D6;D3YXN0	P61967;D3Z268;D3Z0D6;D3YXN0	AP-1 complex subunit sigma-1A	Ap1s1	0.439563	0.0514747		0.149086	0.623597		0.290477	0.117921		4	4	4	25.9	25.9	25.9	18.733	0	22.984	1191800000	13
P17426-2;P17426;A0A140LIG7;A0A140LHG0;A0A140LHA6;A0A0J9YUA7	P17426-2;P17426	AP-2 complex subunit alpha-1	Ap2a1	-0.0893581	0.270423		-0.138971	0.400664		0.0496125	0.659778		26	26	18	32	32	23.1	105.48	0	103.21	11482000000	179
P17427	P17427	AP-2 complex subunit alpha-2	Ap2a2	0.00746606	0.939644		0.0391792	0.792895		-0.0317132	0.791531		25	17	17	32.5	23.5	23.5	104.02	0	109.22	6858200000	115
Q9DBG3;Q9DBG3-2;H3BIY9;H3BKM0;H3BJ06;Q5SWR0	Q9DBG3;Q9DBG3-2;H3BIY9;H3BKM0	AP-2 complex subunit beta;AP complex subunit beta	Ap2b1	0.171525	0.072868		0.145555	0.174891		0.0259696	0.715551		35	16	16	37.5	21.7	21.7	104.58	0	91.429	13903000000	149
Q3TWV4;P84091	Q3TWV4;P84091	AP-2 complex subunit mu	Ap2m1	-0.126049	0.251727		-0.0433205	0.78862		-0.0827286	0.328738		23	23	23	51.7	51.7	51.7	49.389	0	145.74	17372000000	254
P62743;A0A0U1RPS0;A0A0U1RQ06	P62743;A0A0U1RPS0;A0A0U1RQ06	AP-2 complex subunit sigma	Ap2s1	-0.0678598	0.818267		-0.210009	0.577286		0.142149	0.468492		4	4	4	30.3	30.3	30.3	17.018	0	9.3238	1036600000	15
Q9Z1T1;Q9JME5;A0A140LHP9	Q9Z1T1	AP-3 complex subunit beta-1	Ap3b1	0.254145	0.00738004		-0.191222	0.1085		0.445367	0.00249952		45	45	45	44.3	44.3	44.3	122.74	0	253.72	38645000000	423
O54774;A0A1W2P6Q6	O54774	AP-3 complex subunit delta-1	Ap3d1	0.41	0.000211494		-0.133773	0.219665		0.543773	0.000478209	+	19	19	19	25.1	25.1	25.1	135.08	0	184.13	16620000000	194
Q9JKC8;H7BWY2;A0A286YDZ6;D3YWU3;D3YXV9;D6RI63	Q9JKC8;H7BWY2;A0A286YDZ6	AP-3 complex subunit mu-1	Ap3m1	-0.228342	0.340843		-0.495732	0.0355746		0.26739	0.288401		12	12	9	40.4	40.4	33.3	46.936	0	63.905	7736500000	97
Q8R2R9	Q8R2R9	AP-3 complex subunit mu-2	Ap3m2	0.347787	0.115488		-0.0650494	0.816873		0.412837	0.0481743		7	4	4	22.7	15.6	15.6	46.916	0	9.4325	855830000	17
Q9DCR2;A0A286YD58;A0A286YDU3	Q9DCR2	AP-3 complex subunit sigma-1	Ap3s1	0.927219	0.000303123	+	0.295018	0.0835727		0.6322	0.0025948	+	4	4	4	27.5	27.5	27.5	21.732	0	34.3	4383300000	50
Q8BSZ2	Q8BSZ2	AP-3 complex subunit sigma-2	Ap3s2	-0.409941	0.0737295		-0.00526352	1		-0.404678	1		1	1	1	4.7	4.7	4.7	22.017	0.0019376	2.4235	375390000	10
A0A0G2JFY6;B0V3P3;B0V3P4;Q9WV76	A0A0G2JFY6;B0V3P3;B0V3P4;Q9WV76	AP complex subunit beta;AP-4 complex subunit beta-1	Ap4b1	-0.34705	0.0420787		-0.558261	0.0277804		0.211211	0.223456		3	3	3	5.4	5.4	5.4	64.332	0	8.2987	267650000	9
Q9JKC7	Q9JKC7	AP-4 complex subunit mu-1	Ap4m1	-0.512611	0.0906608		-0.420593	0.0914244		-0.0920182	0.792652		5	5	5	14	14	14	49.509	0	10.348	733790000	17
Q9WVL1;A0A1W2P708	Q9WVL1;A0A1W2P708	AP-4 complex subunit sigma-1	Ap4s1	-0.0846843	0.75592		-0.252943	1		0.168258	1		2	2	2	13.9	13.9	13.9	16.817	0.00044454	3.0602	147590000	2
Q8R5A3	Q8R5A3	Amyloid beta A4 precursor protein-binding family B member 1-interacting protein	Apbb1ip	2.1433	0.00146346	+	1.60708	0.017554	+	0.536222	0.047581	+	11	9	9	20.3	17.8	17.8	74.318	0	44.763	1228700000	38
Q3TIZ5;E9PWH3;E9QPX0;Q9DBR4-3;Q9DBR4;Q3TDW6;Q9DBR4-2;F6V8Y6;E0CYY8;E0CZA9;E0CYJ4	Q3TIZ5;E9PWH3;E9QPX0;Q9DBR4-3;Q9DBR4;Q3TDW6;Q9DBR4-2;F6V8Y6	Amyloid beta A4 precursor protein-binding family B member 2	Apbb2	0.551979	0.0150089	+	0.167633	0.405906		0.384346	0.100553		11	11	11	21.6	21.6	21.6	82.914	0	31.005	1492300000	37
A0A0R4J107;Q8R146-2;Q8R146;A0A0A6YXV0	A0A0R4J107;Q8R146-2;Q8R146	Acylamino-acid-releasing enzyme	Apeh	-1.12566	0.129476		-0.183054	0.457059		-0.942608	0.220651		9	9	9	15.4	15.4	15.4	79.704	0	35.267	2797500000	43
P28352;F6QA74;D3Z6R9;D3Z124	P28352;F6QA74;D3Z6R9	DNA-(apurinic or apyrimidinic site) lyase;DNA-(apurinic or apyrimidinic site) lyase, mitochondrial	Apex1	0.527126	0.00716201	+	0.247463	0.00481323		0.279664	0.107683		24	24	24	83	83	83	35.49	0	323.31	38022000000	321
O35841	O35841	Apoptosis inhibitor 5	Api5	0.0281155	0.807127		-0.00138893	1		0.0295045	0.874922		11	11	11	28.4	28.4	28.4	56.784	0	113.07	5262300000	91
Q9WVQ5	Q9WVQ5	Methylthioribulose-1-phosphate dehydratase	Apip	-1.38974	0.00169929		-0.65821	0.0156728		-0.731534	0.0464771		12	12	12	51.9	51.9	51.9	26.949	0	110.04	6589000000	105
Q9D7N9	Q9D7N9	Adipocyte plasma membrane-associated protein	Apmap	-0.00336361	0.987656		-0.442701	0.0120819		0.439337	0.0484585		9	9	9	24.8	24.8	24.8	46.434	0	55.554	2861700000	70
Q00623	Q00623	Apolipoprotein A-I;Proapolipoprotein A-I;Truncated apolipoprotein A-I	Apoa1	1.5803	5.13303e-05	+	0.863416	0.0128787	+	0.716887	0.0224763	+	6	6	5	24.2	24.2	20.1	30.615	0	13.291	1077900000	36
Q8K4Z3	Q8K4Z3	NAD(P)H-hydrate epimerase	Apoa1bp	-1.7744	0.00245203		-0.453871	0.0963264		-1.32053	0.0135478		6	6	6	24.5	24.5	24.5	30.972	0	88.833	4971800000	59
P06728	P06728	Apolipoprotein A-IV	Apoa4	1.2008	0.0364468	+	-0.0559459	0.969154		1.25675	0.0119673	+	3	3	3	10.1	10.1	10.1	45.029	0	8.4802	239540000	14
Q9WV35	Q9WV35	Probable C->U-editing enzyme APOBEC-2	Apobec2	-1.02338	0.00962997		-0.666104	0.107013		-0.357276	0.296326		3	3	3	12.9	12.9	12.9	25.66	0	5.6357	1538000000	21
Q01339	Q01339	Beta-2-glycoprotein 1	Apoh	1.00131	0.150358		-0.067145	0.953256		1.06846	0.0601065		1	1	1	2.6	2.6	2.6	38.618	0.0050251	2.0325	82561000	3
G3X9K7	G3X9K7		Apol10b	2.93577	0.000203706	+	3.32672	0.00206879	+	-0.390955	0.361659		3	3	3	8.7	8.7	8.7	37.05	0	4.5482	341000000	9
Q8VDU3;Q8C7I4	Q8VDU3;Q8C7I4		Apol9a;Apol9b	1.17368	0.178162		1.89163	0.141736		-0.717955	0.0882361		7	7	7	28.1	28.1	28.1	33.302	0	54.279	1172000000	20
B1AV14;Q78IK4	B1AV14;Q78IK4	MICOS complex subunit Mic27	Apool	-0.663204	0.183933		-0.383708	0.0688114		-0.279496	0.525624		1	1	1	5.7	5.7	5.7	21.063	0.00022671	3.3366	223730000	1
Q3TWF3;P12023;A0A2I3BPT1;A0A2I3BQZ9;P12023-3;A0A2I3BR03;P12023-2;A0A1L1SS44;Q60709;Q06335-2;Q06335	Q3TWF3;P12023;A0A2I3BPT1;A0A2I3BQZ9;P12023-3;A0A2I3BR03;P12023-2	Amyloid beta A4 protein;N-APP;Soluble APP-alpha;Soluble APP-beta;C99;Beta-amyloid protein 42;Beta-amyloid protein 40;C83;P3(42);P3(40);C80;Gamma-secretase C-terminal fragment 59;Gamma-secretase C-terminal fragment 57;Gamma-secretase C-terminal fragment 50;C31	App	0.139733	0.0388045		0.373794	0.0034266		-0.234061	0.0208873		11	11	11	22.9	22.9	22.9	84.818	0	36.9	4017100000	76
Q8K3H0	Q8K3H0	DCC-interacting protein 13-alpha	Appl1	-0.343932	0.0893972		-0.369083	0.0915843		0.0251513	0.91692		20	20	19	38	38	37.1	79.327	0	143.82	8461300000	143
Q8K3G9;D6RFR7;D3Z340;H3BL43	Q8K3G9	DCC-interacting protein 13-beta	Appl2	-0.368982	0.285808		-0.361494	0.143481		-0.00748711	0.998354		7	6	6	18.7	17.7	17.7	73.853	0	32.499	1278700000	18
P08030;A0A1D5RLR6	P08030;A0A1D5RLR6	Adenine phosphoribosyltransferase	Aprt	-0.844126	0.00595279		0.178445	0.560364		-1.02257	0.00455156		6	6	6	51.7	51.7	51.7	19.724	0	43.766	7036800000	57
Q9WTY4	Q9WTY4	Aquaporin-5	Aqp5	0.897377	0.0019127	+	0.984674	0.0199918	+	-0.0872967	0.75192		2	2	2	8.7	8.7	8.7	28.274	0	4.6053	591200000	13
P04627;B1AUN8;E9Q0P8;Q8CAD1;B1AUP0;F6SZ47;P28028-2;P28028	P04627;B1AUN8;E9Q0P8;Q8CAD1	Serine/threonine-protein kinase A-Raf	Araf	0.163091	0.436292		0.0100422	0.97458		0.153049	0.412871		8	6	6	15.2	11.4	11.4	67.581	0	17.263	1724600000	32
Q4LDD4-3;Q4LDD4-2;Q4LDD4;E9PUB0	Q4LDD4-3;Q4LDD4-2;Q4LDD4;E9PUB0	Arf-GAP with Rho-GAP domain, ANK repeat and PH domain-containing protein 1	Arap1	0.34426	0.136657		0.107882	0.424852		0.236377	0.30515		11	11	11	14.2	14.2	14.2	134.63	0	36.07	2249100000	53
Q5XJY5	Q5XJY5	Coatomer subunit delta	Arcn1	-0.00654138	0.934867		-0.205043	0.0142982		0.198502	0.036009		45	45	44	73.8	73.8	72.4	57.229	0	323.31	112170000000	598
P84078;P61205	P84078;P61205	ADP-ribosylation factor 1;ADP-ribosylation factor 3	Arf1;Arf3	-0.104553	0.729806		-0.199292	0.591258		0.0947395	0.703506		13	13	4	84.5	84.5	43.6	20.697	0	215.66	29714000000	179
Q8BSL7;D3YV25;E9Q2C2;A2A6T9	Q8BSL7	ADP-ribosylation factor 2	Arf2	0.0981527	0.799157		0.0186394	0.981787		0.0795134	0.816298		10	1	1	63	5.5	5.5	20.746	0	5.3282	1301400000	18
P61750;E9Q798;F6UFB9	P61750;E9Q798	ADP-ribosylation factor 4	Arf4	0.514069	0.013001	+	0.15384	0.405906		0.360229	0.0634899		11	6	5	68.9	35.6	27.8	20.396	0	101.13	11577000000	55
P84084	P84084	ADP-ribosylation factor 5	Arf5	0.12076	0.483129		-0.0291153	0.912446		0.149876	0.427348		11	5	5	85	43.9	43.9	20.529	0	71.993	14247000000	77
P62331	P62331	ADP-ribosylation factor 6	Arf6	-0.104442	0.685357		-0.0743404	0.749683		-0.030102	0.911594		3	3	3	18.9	18.9	18.9	20.082	0	23.203	3337400000	24
Q9EPJ9;Q3TGS9;V9GXM1;Q9EPJ9-2;V9GWV1	Q9EPJ9;Q3TGS9;V9GXM1;Q9EPJ9-2;V9GWV1	ADP-ribosylation factor GTPase-activating protein 1	Arfgap1	0.66896	9.36251e-05	+	0.234491	0.0847936		0.434469	0.00604172		20	20	20	58.2	58.2	58.2	45.288	0	301.04	29920000000	277
Q99K28;Q99K28-2	Q99K28;Q99K28-2	ADP-ribosylation factor GTPase-activating protein 2	Arfgap2	0.305981	0.00720057		-0.124428	0.192682		0.430409	0.00246995		25	24	24	60.6	58.7	58.7	56.598	0	323.31	18648000000	183
A0A0R4J0T8;Q9D8S3;A0A2I3BQY0	A0A0R4J0T8;Q9D8S3	ADP-ribosylation factor GTPase-activating protein 3	Arfgap3	0.372121	0.00403788		-0.0111439	0.927934		0.383265	0.00507337		34	34	33	61.1	61.1	59.2	57.542	0	295.51	55649000000	384
G3X9K3;D3YYK9	G3X9K3;D3YYK9	Brefeldin A-inhibited guanine nucleotide-exchange protein 1	Arfgef1	0.482126	0.0902158		0.0436165	0.909125		0.438509	0.11546		7	2	2	4.8	1.8	1.8	208.5	0	8.6235	431290000	11
A2A5R2;F6YCJ0	A2A5R2	Brefeldin A-inhibited guanine nucleotide-exchange protein 2	Arfgef2	-0.00338128	0.983562		-0.216561	0.335436		0.213179	0.267547		18	18	13	11.9	11.9	8.9	202.24	0	58.933	5015600000	101
G5E8V9	G5E8V9		Arfip1	-0.207448	0.174251		-0.577399	0.0029812		0.36995	0.0260205		28	28	1	79.6	79.6	4.3	41.518	0	323.31	33528000000	279
A2RSX9;E9Q3G5;E9QAY5	A2RSX9;E9Q3G5;E9QAY5		Arfip1	0.301732	0.279208		-0.133213	0.647591		0.434945	0.13774		28	1	1	86.5	10.9	10.9	38.416	0	44.078	754340000	6
A0A1B0GSM3;A0A1B0GS63;Q8K221	A0A1B0GSM3;A0A1B0GS63;Q8K221	Arfaptin-2	Arfip2	0.368646	0.222799		-0.0244841	0.975189		0.39313	0.147208		3	3	3	15.7	15.7	15.7	29.348	0	26.383	257530000	6
Q8BXL7;E9PZK7;V9GX20;Q80SX7	Q8BXL7;E9PZK7	ADP-ribosylation factor-related protein 1	Arfrp1	0.202516	0.282696		-0.526246	1		0.728762	1		3	3	3	14.9	14.9	14.9	22.659	0.0019464	2.499	40765000	5
Q3UL36;A0A140LIS5;Q3UL36-2;Q8CIS0-2;Q8CIS0	Q3UL36	Arginine and glutamate-rich protein 1	Arglu1	1.39461	0.000940702	+	1.27633	0.00196176	+	0.118279	0.69661		31	31	31	54.2	54.2	54.2	32.887	0	123.19	42026000000	264
A2AH25;Q5FWK3	A2AH25;Q5FWK3	Rho GTPase-activating protein 1	Arhgap1	-1.00222	0.0144013		-0.228221	0.219665		-0.774001	0.0486315		14	14	14	34.2	34.2	34.2	54.437	0	49.085	5405300000	69
Q6Y5D8-3;Q6Y5D8;Q6Y5D8-4;Q6Y5D8-2	Q6Y5D8-3;Q6Y5D8;Q6Y5D8-4;Q6Y5D8-2	Rho GTPase-activating protein 10	Arhgap10	-0.108373	0.41336		-0.140021	0.468503		0.0316485	0.883404		7	7	7	13.6	13.6	13.6	83.963	0	24.523	2046500000	45
S4R248;A0A0A0MQ95;S4R221;Q8C0D4;S4R1B0;S4R2V0	S4R248;A0A0A0MQ95;S4R221;Q8C0D4	Rho GTPase-activating protein 12	Arhgap12	-1.02053	5.04839e-05		-0.560973	0.00675406		-0.459552	0.0134558		12	12	1	23.3	23.3	2.3	90.013	0	59.165	3403700000	57
Q3UIA2;Q3UIA2-2;E9QAJ9;Q3UIA2-4;Q3UIA2-3;A0A0U1RNM6	Q3UIA2;Q3UIA2-2;E9QAJ9;Q3UIA2-4;Q3UIA2-3	Rho GTPase-activating protein 17	Arhgap17	0.394954	0.00779158		0.485864	0.0430381		-0.0909102	0.601255		10	10	10	15.7	15.7	15.7	92.201	0	12.783	1770600000	24
Q6DFV3;B7ZCJ0;B7ZCJ1;A0A0A0MQE8;G3UWM5;A2BHQ2;G3UX38;F6WQR2	Q6DFV3;B7ZCJ0;B7ZCJ1;A0A0A0MQE8;G3UWM5	Rho GTPase-activating protein 21	Arhgap21	0.369677	0.00960032		0.21257	0.145941		0.157108	0.188277		23	23	23	16.8	16.8	16.8	215.74	0	88.917	4314100000	89
Q8BL80;Q8BL80-2;D3Z1Y5;Q8BL80-3;A0A2I3BRZ0;A0A2I3BQ18	Q8BL80;Q8BL80-2;D3Z1Y5;Q8BL80-3	Rho GTPase-activating protein 22	Arhgap22	0.117886	0.327575		-0.252018	0.446242		0.369904	0.162861		21	21	21	38.6	38.6	38.6	77.785	0	121.46	6351300000	120
F8VQ11;B1AQY2;Q69ZH9;D6RDB5	F8VQ11;B1AQY2;Q69ZH9;D6RDB5	Rho GTPase-activating protein 23	Arhgap23	1.20869	0.000472295	+	0.498691	0.0796113		0.709998	0.0066264	+	6	6	6	6.7	6.7	6.7	139.31	0	11.484	1267700000	32
E9Q642;Q8BN58-2;Q8BN58;Q8BN58-3;F6XG99;F6ZDY5	E9Q642;Q8BN58-2;Q8BN58;Q8BN58-3	Rho GTPase-activating protein 28	Arhgap28	0.0818101	0.692647		-0.216146	0.471593		0.297957	0.182778		5	5	5	12.2	12.2	12.2	76.256	0	7.7389	1176400000	22
Q91YM2	Q91YM2	Rho GTPase-activating protein 35	Arhgap35	0.192411	0.483428		-0.0633636	0.79514		0.255774	0.365787		7	7	7	7	7	7	170.39	0	13.399	596460000	11
B2RQE8;A0A1L1SSL0;Q9D333	B2RQE8	Rho GTPase-activating protein 42	Arhgap42	0.762222	0.000768748	+	-0.223686	0.246414		0.985908	0.000636806	+	22	22	22	29	29	29	94.635	0	77.095	5448300000	128
E9PYT0;P97393	E9PYT0;P97393	Rho GTPase-activating protein 5	Arhgap5	0.502865	0.0430266	+	0.206001	0.461336		0.296863	0.0840113		18	18	18	17.4	17.4	17.4	172.47	0	67.973	3192100000	65
Q99PT1	Q99PT1	Rho GDP-dissociation inhibitor 1	Arhgdia	-1.39641	0.00266056		-0.165019	0.455978		-1.23139	0.00889562		19	19	19	90.7	90.7	90.7	23.407	0	322.61	164190000000	449
Q61599;A0A0N4SVH4;D3YWL7	Q61599	Rho GDP-dissociation inhibitor 2	Arhgdib	-0.926174	0.0035256		-0.0167679	0.945927		-0.909406	0.00869756		10	10	10	65.5	65.5	65.5	22.851	0	141.56	8724300000	102
E9PUF7;Q61210-4;Q61210-2;Q61210;Q61210-5;Q61210-3;F6ZN61;A0A0U1RPP2;A0A0U1RPN7	E9PUF7;Q61210-4;Q61210-2;Q61210;Q61210-5;Q61210-3;F6ZN61	Rho guanine nucleotide exchange factor 1	Arhgef1	0.0830723	0.492529		-0.0978302	0.422485		0.180903	0.140516		17	17	17	21.3	21.3	21.3	108.69	0	78.562	4485600000	94
F7BQE4;Q8C033-2;Q8C033;F7BCP8	F7BQE4;Q8C033-2;Q8C033	Rho guanine nucleotide exchange factor 10	Arhgef10	0.435443	0.0126758		0.412507	0.0262834		0.0229366	0.903175		7	7	7	11.6	11.6	11.6	109.41	0	20.465	1277700000	23
A2AWP8-3;A2AWP8-2;A2AWP8-4;A2AWP8;A2AWP6;A2AWP8-5;F6S3V7;F6ZH54;A2AWP7;A2AWP4	A2AWP8-3;A2AWP8-2;A2AWP8-4;A2AWP8;A2AWP6;A2AWP8-5;F6S3V7	Rho guanine nucleotide exchange factor 10-like protein	Arhgef10l	0.153673	0.228906		0.171654	0.351408		-0.0179808	0.923562		14	14	14	17.8	17.8	17.8	134.79	0	69.816	2622800000	74
E9Q0A3;Q68FM7;D6RGQ8	E9Q0A3;Q68FM7		Arhgef11	0.692121	0.0642094		-0.452591	0.168924		1.14471	0.010637	+	3	3	3	3.6	3.6	3.6	163.51	0	16.406	688710000	14
F8VQN6;Q8R4H2	F8VQN6;Q8R4H2	Rho guanine nucleotide exchange factor 12	Arhgef12	0.549557	0.0964213		0.257461	0.435309		0.292096	0.49829		7	7	7	5.6	5.6	5.6	172.47	0	8.0392	388600000	16
Q80U35;Q80U35-2;A0A140LIQ0	Q80U35;Q80U35-2	Rho guanine nucleotide exchange factor 17	Arhgef17	1.48558	0.00174739	+	0.495586	0.201807		0.989989	0.0440601	+	11	11	11	7.8	7.8	7.8	221.67	0	27.881	1500600000	18
Q6P9R4;Q6P9R4-2;Q6P9R4-3	Q6P9R4;Q6P9R4-2;Q6P9R4-3	Rho guanine nucleotide exchange factor 18	Arhgef18	0.547893	0.00393309	+	0.36306	0.0179096		0.184833	0.29064		8	8	8	11.3	11.3	11.3	114.33	0	32.223	1719000000	46
H3BJU7;H3BJX8;H3BJ45;H3BJ40;H3BKH9;Q60875-5;Q60875-4;Q60875;Q60875-3;Q60875-2;H3BL15;H3BLF9;H3BJ59;H3BIX8;H3BLJ1;H3BJM4;H3BJ48	H3BJU7;H3BJX8;H3BJ45;H3BJ40;H3BKH9;Q60875-5;Q60875-4;Q60875;Q60875-3;Q60875-2	Rho guanine nucleotide exchange factor 2	Arhgef2	0.428566	0.000767971		-0.356672	0.00984303		0.785238	0.000285548	+	59	59	59	68.8	68.8	68.8	108.59	0	323.31	121310000000	807
A0A1W2P6R9;A0A0R4J211;G5E825;Q9CWR0-2;Q9CWR0;A0A1Y7VNM7	A0A1W2P6R9;A0A0R4J211;G5E825;Q9CWR0-2;Q9CWR0;A0A1Y7VNM7	Rho guanine nucleotide exchange factor 25	Arhgef25	0.677118	0.174676		0.115007	0.864958		0.562111	0.185362		4	3	3	7.4	5.7	5.7	64.116	0	4.7759	119660000	4
S4R189;Q3UPH7-3;Q3UPH7-6;Q3UPH7-2;Q3UPH7;S4R2U9;S4R1S6;S4R1Y4;S4R2R3	S4R189;Q3UPH7-3;Q3UPH7-6;Q3UPH7-2;Q3UPH7;S4R2U9	Rho guanine nucleotide exchange factor 40	Arhgef40	0.888076	0.000380705	+	0.369505	0.000401106		0.518571	0.0095724	+	17	17	17	16.8	16.8	16.8	166.17	0	63.755	2294000000	74
E9Q7D5;S4R1F1	E9Q7D5;S4R1F1		Arhgef5	0.0928699	0.458637		-0.0415749	0.747348		0.134445	0.2315		27	27	27	24.4	24.4	24.4	176.66	0	153.24	9241400000	177
A0A0R4J0X8;Q9ES28-8;D3Z0V2;Q9ES28-4;Q9ES28-3;Q9ES28-2;Q9ES28-7;Q9ES28;Q9ES28-6;Q9ES28-5;A0A1B0GRS3;F6WMJ3;Q8K4I3;A2AFJ8;H3BJ53	A0A0R4J0X8;Q9ES28-8;D3Z0V2;Q9ES28-4;Q9ES28-3;Q9ES28-2;Q9ES28-7;Q9ES28;Q9ES28-6;Q9ES28-5	Rho guanine nucleotide exchange factor 7	Arhgef7	0.101256	0.223926		-0.168541	0.0762951		0.269796	0.020886		19	19	19	35	35	35	73.029	0	75.585	4365500000	135
Q9Z1K5;H7BWY7;H9KV21	Q9Z1K5;H7BWY7;H9KV21	E3 ubiquitin-protein ligase ARIH1	Arih1	-1.17982	0.000224503		-0.390082	0.0721817		-0.789735	0.0049998		10	10	10	23.6	23.6	23.6	64.016	0	49.005	4269000000	78
Q9Z1K6	Q9Z1K6	E3 ubiquitin-protein ligase ARIH2	Arih2	-0.109464	0.736498		-0.239489	0.503831		0.130025	0.715551		5	5	5	17.1	17.1	17.1	57.696	0	17.634	900650000	10
P61211;F8WIB1;E9Q006	P61211;F8WIB1	ADP-ribosylation factor-like protein 1	Arl1	0.472359	0.115587		-0.224711	0.56998		0.69707	0.0877928		10	10	10	57.5	57.5	57.5	20.411	0	135.46	43626000000	104
Q8BIX3;Q8BIX3-2	Q8BIX3;Q8BIX3-2	ARL14 effector protein	Arl14ep	0.254436	0.177318		-0.58732	0.329473		0.841755	0.117583		3	3	3	13.8	13.8	13.8	31.01	0	8.573	353990000	13
Q9D0J4	Q9D0J4	ADP-ribosylation factor-like protein 2	Arl2	-0.849739	0.000934146		0.00433655	0.993523		-0.854076	0.00137196		5	5	5	28.8	28.8	28.8	20.864	0	46.711	3037200000	49
Q9WUL7	Q9WUL7	ADP-ribosylation factor-like protein 3	Arl3	-0.536196	0.0482105		0.116023	0.612907		-0.652219	0.0544212		5	5	5	29.1	29.1	29.1	20.486	0	14.501	1412000000	26
D3Z067;O88848;O88848-2	D3Z067;O88848;O88848-2	ADP-ribosylation factor-like protein 6	Arl6	-0.567827	0.0568728		-0.148282	0.740553		-0.419544	0.173139		3	3	3	27.8	27.8	27.8	22.258	0	11.078	570650000	6
Q9JM93;D3YWC2;D3Z6F1;D3Z668	Q9JM93;D3YWC2;D3Z6F1	ADP-ribosylation factor-like protein 6-interacting protein 4	Arl6ip4	0.750962	0.00726554	+	0.688153	0.00982396	+	0.0628091	0.834164		14	14	14	44.5	44.5	44.5	25.524	0	159.69	31792000000	214
Q8R5J9	Q8R5J9	PRA1 family protein 3	Arl6ip5	-0.428592	0.224132		-0.355891	0.266059		-0.0727011	0.834164		8	8	8	34	34	34	21.557	0	68.751	8900700000	47
F6QKK2;Q8VEH3	F6QKK2;Q8VEH3	ADP-ribosylation factor-like protein 8A	Arl8a	0.0783927	0.733292		-0.32901	0.213837		0.407403	0.0183081		9	9	3	35.8	35.8	19.4	18.756	0	97.491	13452000000	85
A0A0N4SVB8;Q9CQW2	A0A0N4SVB8;Q9CQW2	ADP-ribosylation factor-like protein 8B	Arl8b	1.07483	0.00140065	+	0.234614	0.299973		0.840212	0.0101915	+	9	3	3	47.8	21.7	21.7	15.985	0	18.522	5718000000	47
Q9D7A8	Q9D7A8	Armadillo repeat-containing protein 1	Armc1	-0.105259	0.807125		0.244995	0.646628		-0.350254	0.566489		3	3	3	16	16	16	31.246	0	13.206	562800000	13
Q8BNU0;Q8BNU0-2;D3Z3J0	Q8BNU0	Armadillo repeat-containing protein 6	Armc6	-0.355671	0.0471657		0.0903439	0.78189		-0.446015	0.0399675		14	14	14	39.7	39.7	39.7	50.683	0	58.36	7544300000	107
Q6A058	Q6A058	Armadillo repeat-containing X-linked protein 2	Armcx2	0.344253	0.233647		0.965233	0.0324297	+	-0.620979	0.11824		1	1	1	1.5	1.5	1.5	81.035	0.0002377	4.1404	100090000	9
Q9R0Q6;A0A0G2JF52;D3YVI5	Q9R0Q6;A0A0G2JF52	Actin-related protein 2/3 complex subunit 1A	Arpc1a	-1.50896	8.53215e-05		-1.11106	0.000891846		-0.397899	0.0404249		8	7	7	33.2	27	27	41.626	0	21.275	1445500000	29
Q91Z25;Q9WV32;F6VVE6;F6THG2;D3Z6S0	Q91Z25;Q9WV32	Actin-related protein 2/3 complex subunit 1B	Arpc1b	-0.864728	0.00147379		-0.229566	0.322736		-0.635163	0.0166127		25	25	24	72.6	72.6	66.5	41.498	0	323.31	41224000000	295
Q9CVB6;D3YXG6;A0A087WRT2	Q9CVB6;D3YXG6	Actin-related protein 2/3 complex subunit 2	Arpc2	-0.982792	0.0129893		-0.162638	0.341218		-0.820154	0.0398384		24	24	24	75	75	75	34.357	0	150.22	30987000000	278
Q9JM76;H7BWZ3;D3Z2F7;D3Z2F8;A0A0G2JFK7	Q9JM76;H7BWZ3;D3Z2F7;D3Z2F8;A0A0G2JFK7	Actin-related protein 2/3 complex subunit 3	Arpc3	-0.802223	0.0160181		-0.217109	0.403974		-0.585114	0.105865		11	11	11	69.7	69.7	69.7	20.524	0	98.983	16097000000	136
P59999;Q3TX55;E9PWA7	P59999	Actin-related protein 2/3 complex subunit 4	Arpc4	-0.899912	0.00619182		-0.230907	0.132869		-0.669005	0.0422003		13	13	13	75.6	75.6	75.6	19.667	0	56.137	21964000000	139
Q9CPW4;Q3UA72	Q9CPW4	Actin-related protein 2/3 complex subunit 5	Arpc5	-0.576981	0.0210409		0.0186081	0.944321		-0.59559	0.022733		7	7	7	45.7	45.7	45.7	16.288	0	77.533	20706000000	108
Q9D898	Q9D898	Actin-related protein 2/3 complex subunit 5-like protein	Arpc5l	-0.814452	0.00148105		-0.363636	0.0273607		-0.450816	0.02532		9	9	9	70.6	70.6	70.6	16.98	0	107.69	7685000000	72
E9Q827;P56212-2;P56212	E9Q827;P56212-2;P56212	cAMP-regulated phosphoprotein 19	Arpp19	0.343174	0.236552		0.0528049	0.863635		0.290369	0.372169		3	1	1	20	10.3	10.3	16.086	0.00022789	3.4306	1178900000	30
Q9DCB4;Q9DCB4-5;Q9DCB4-3;E9Q4A0;Q9DCB4-7;Q9DCB4-9;Q9DCB4-4;E0CYU3;E0CZ08;Q9DCB4-6;Q9DCB4-8;Q9DCB4-10;E0CY19;E0CYS3;E0CXW0;Q9DCB4-2;F6TDX7;A0A087WQF6	Q9DCB4;Q9DCB4-5;Q9DCB4-3;E9Q4A0;Q9DCB4-7;Q9DCB4-9;Q9DCB4-4;E0CYU3;E0CZ08;Q9DCB4-6;Q9DCB4-8;Q9DCB4-10	cAMP-regulated phosphoprotein 21	Arpp21	-0.310584	0.272581		-0.2059	0.54384		-0.104684	0.476534		6	6	5	9.5	9.5	8.2	88.566	0	13.164	885550000	25
Q9WV54	Q9WV54	Acid ceramidase;Acid ceramidase subunit alpha;Acid ceramidase subunit beta	Asah1	-0.254791	0.395558		-0.669558	0.0031491		0.414767	0.172133		13	13	13	32.2	32.2	32.2	44.669	0	49.573	6257800000	87
E9QMJ1;H3BKD4;H3BL41;Q9QWY8-4;H3BKE6;E9QMI7;H3BJY2;E9QN63;Q9QWY8-2;Q9QWY8-3;Q9QWY8;H3BK40	E9QMJ1;H3BKD4;H3BL41;Q9QWY8-4;H3BKE6;E9QMI7;H3BJY2;E9QN63;Q9QWY8-2;Q9QWY8-3;Q9QWY8	Arf-GAP with SH3 domain, ANK repeat and PH domain-containing protein 1	Asap1	0.0843811	0.597788		-0.253449	0.150424		0.33783	0.014195		17	17	17	19.8	19.8	19.8	123.53	0	149.88	4557800000	114
Q8K0L0;Q8K0L0-2	Q8K0L0;Q8K0L0-2	Ankyrin repeat and SOCS box protein 2	Asb2	9.2381	1.14533e-05	+	5.84605	0.00097579	+	3.39205	0.000285548	+	49	49	49	74.4	74.4	74.4	70.22	0	323.31	212720000000	644
Q91ZU1	Q91ZU1	Ankyrin repeat and SOCS box protein 6	Asb6	-0.147443	0.77383		0.049826	0.912446		-0.197269	0.673441		1	1	1	2.6	2.6	2.6	46.276	0.00022543	3.2196	192210000	12
Q9D8Z1	Q9D8Z1	Activating signal cointegrator 1 complex subunit 1	Ascc1	0.848197	0.0016304	+	0.318252	0.0787156		0.529945	0.0280078	+	3	3	3	11	11	11	41.279	0	7.485	520450000	16
E9PZJ8;E9PZJ8-2;A0A1W2P6I6	E9PZJ8	Activating signal cointegrator 1 complex subunit 3	Ascc3	1.1457	0.00222585	+	0.361964	0.180076		0.783734	0.0253947	+	5	5	5	2.9	2.9	2.9	250.55	0	14.47	956510000	25
Q91YI0;E0CY49;F7D439;E0CYV3	Q91YI0;E0CY49	Argininosuccinate lyase	Asl	-1.35484	0.0060998		-0.309189	0.368027		-1.04565	0.0253492		13	13	13	25.6	25.6	25.6	51.739	0	35.398	3085100000	72
O54984;A0A1B0GRE1	O54984	ATPase Asna1	Asna1	0.294329	0.0129893		-0.066544	0.484562		0.360873	0.0169865		21	21	21	64.9	64.9	64.9	38.822	0	323.31	96164000000	392
Q61024;D3Z0C2;D3YYR0;D3Z028	Q61024	Asparagine synthetase [glutamine-hydrolyzing]	Asns	-2.6571	0.000684535		-1.4841	0.000579162		-1.173	0.0529956		34	34	34	59	59	59	64.282	0	261.92	28251000000	260
A2AL77;Q9CR06;A2AL78;A2AL76;Q8BSY0-2	A2AL77;Q9CR06;A2AL78;A2AL76;Q8BSY0-2	Aspartyl/asparaginyl beta-hydroxylase	Asph	-0.906549	0.166193		-1.10411	0.044626		0.197563	0.801787		2	2	2	19.5	19.5	19.5	16.367	0	16.178	455100000	5
Q8CBM2;A2AL85;Q8BSY0;A2AL83;A2AL75;Q3TU40;A2AL81	Q8CBM2;A2AL85;Q8BSY0	Aspartyl/asparaginyl beta-hydroxylase	Asph	0.13841	0.273083		-0.0772873	0.560471		0.215697	0.0449014		22	22	22	41.5	41.5	41.5	75.127	0	65.068	7201500000	134
Q8VBT9;Q8VBT9-2;Q8VBT9-3;A2ABZ8;A2AC05;A2AC02;F7B7K7;A2AC03;F6S7C9;E9Q779;E9PWZ4;A2AC01;E9PVI1;F7CRQ2	Q8VBT9;Q8VBT9-2;Q8VBT9-3	Tether containing UBX domain for GLUT4	Aspscr1	-0.461714	0.0359617		-0.120684	0.532774		-0.341029	0.12826		10	10	10	28.7	28.7	28.7	59.795	0	115.08	2464700000	59
Q8C0M9	Q8C0M9	Isoaspartyl peptidase/L-asparaginase;Isoaspartyl peptidase/L-asparaginase alpha chain;Isoaspartyl peptidase/L-asparaginase beta chain	Asrgl1	-1.6351	0.000498383		-1.03688	0.0266943		-0.598215	0.135404		4	4	4	17.5	17.5	17.5	33.95	0	19.054	988880000	18
P16460	P16460	Argininosuccinate synthase	Ass1	1.21988	2.45441e-05	+	-0.0451321	0.663864		1.26501	8.72521e-05	+	31	30	30	62.9	61.2	61.2	46.584	0	198.23	26092000000	261
Q925I1;Q925I1-2;H3BK90;H3BKI6;V9GWS5	Q925I1;Q925I1-2;H3BK90	ATPase family AAA domain-containing protein 3	Atad3;Atad3a	1.10598	0.00123878	+	-0.193711	0.603856		1.29969	0.00192371	+	6	6	6	12.5	12.5	12.5	66.741	0	16.038	4479600000	29
Z4YKQ9;Q4QY64-2;Q4QY64	Z4YKQ9;Q4QY64-2;Q4QY64	ATPase family AAA domain-containing protein 5	Atad5	-1.73678	0.00674787		-0.991423	0.0371643		-0.745353	0.151768		2	2	2	1.1	1.1	1.1	203.62	0.0064637	1.9292	674790000	8
Q8K341-4;Q8K341-3;Q8K341;B8JJ72;Q8K341-5;Q8K341-2;F6RPX5	Q8K341-4;Q8K341-3;Q8K341;B8JJ72;Q8K341-5;Q8K341-2	Alpha-tubulin N-acetyltransferase 1	Atat1	0.4756	0.0392894		0.250735	0.270916		0.224865	0.220651		5	5	5	16.5	16.5	16.5	37.528	0	11.031	1185800000	25
Q9D8Z6	Q9D8Z6	Autophagy-related protein 101	Atg101	0.376371	0.094527		0.0745766	0.710332		0.301794	0.159969		6	6	6	38.1	38.1	38.1	25.001	0	20.26	1085000000	37
Q8C0J2-2;Q8C0J2-5;Q8C0J2;Q8C0J2-3;Q8C0J2-4;D3YZW7	Q8C0J2-2;Q8C0J2-5;Q8C0J2;Q8C0J2-3;Q8C0J2-4	Autophagy-related protein 16-1	Atg16l1	0.108704	0.577096		-0.237062	0.0263995		0.345766	0.106965		13	13	13	24.3	24.3	24.3	66.202	0	112.52	2553700000	65
F6V3Y9;Q6P4T0	F6V3Y9;Q6P4T0	Autophagy-related protein 2 homolog A	Atg2a	1.11223	0.00619941	+	0.668584	0.152844		0.443649	0.304316		10	10	10	11.6	11.6	11.6	188.62	0	39.675	1302100000	21
Q80XK6;Q80XK6-5;A0A1Y7VNP1;Q80XK6-4	Q80XK6	Autophagy-related protein 2 homolog B	Atg2b	0.776278	0.000163251	+	0.0758865	0.634755		0.700391	0.00199171	+	20	20	20	14	14	14	231.4	0	73.149	4501100000	79
Q9CPX6	Q9CPX6	Ubiquitin-like-conjugating enzyme ATG3	Atg3	0.240883	0.0989854		-0.0614681	0.58499		0.302352	0.0668068		13	13	13	57.6	57.6	57.6	35.796	0	74.139	8744300000	107
Q8BGE6;A0A087WNY2;A0A087WRT0;D3YZP6;A0A0R4J065	Q8BGE6;A0A087WNY2;A0A087WRT0;D3YZP6;A0A0R4J065	Cysteine protease ATG4B	Atg4b	-0.286812	0.196502		-0.137774	0.616718		-0.149038	0.484819		2	2	2	9.4	9.4	9.4	44.375	0	8.9009	334660000	6
Q99J83	Q99J83	Autophagy protein 5	Atg5	-0.387981	0.251335		-0.464022	0.016661		0.0760412	0.855866		5	5	5	30.2	30.2	30.2	32.402	0	37.007	1400400000	38
A0A0A0MQN4;Q9D906;S4R2D5;S4R2T5;S4R1K1;S4R1U3;S4R1W9;S4R1N8;S4R2P7;S4R1T0	A0A0A0MQN4;Q9D906;S4R2D5;S4R2T5	Ubiquitin-like modifier-activating enzyme ATG7	Atg7	-0.750846	0.00862819		-0.321801	0.112859		-0.429045	0.0694261		9	9	9	21.1	21.1	21.1	82.276	0	41.562	1986300000	40
Q9CWJ9	Q9CWJ9	Bifunctional purine biosynthesis protein PURH;Phosphoribosylaminoimidazolecarboxamide formyltransferase;IMP cyclohydrolase	Atic	-1.10596	0.00133977		-0.0452198	0.841705		-1.06074	0.0039247		34	34	34	71.3	71.3	71.3	64.217	0	323.31	59478000000	471
Q6PA06;E9QND8;Q6PA06-2	Q6PA06;E9QND8;Q6PA06-2	Atlastin-2	Atl2	-0.399033	0.115302		-0.809801	0.00624456		0.410768	0.195281		8	8	7	21.1	21.1	19.2	66.223	0	26.603	1891100000	38
Q91YH5;E9PYT3;Q91YH5-2	Q91YH5;E9PYT3;Q91YH5-2	Atlastin-3	Atl3	0.454276	0.0335638		0.0402855	0.816873		0.413991	0.0439378		8	8	7	16.1	16.1	14.8	60.574	0	16.789	1729400000	13
O08997	O08997	Copper transport protein ATOX1	Atox1	-1.88932	0.00413605		-0.608034	0.0577469		-1.28128	0.0398893		5	5	5	92.6	92.6	92.6	7.3384	0	103.33	9448500000	60
Q9EPE9	Q9EPE9	Manganese-transporting ATPase 13A1	Atp13a1	-0.43131	0.295972		-0.631745	0.158095		0.200434	0.685603		7	7	7	9	9	9	132.39	0	22.976	1043900000	11
Q5XF89;Q5XF89-2	Q5XF89;Q5XF89-2	Probable cation-transporting ATPase 13A3	Atp13a3	-0.0941776	0.763511		-0.179153	0.514734		0.0849757	0.83533		4	4	4	5.6	5.6	5.6	137.47	0	5.1232	358000000	4
Q8VDN2	Q8VDN2	Sodium/potassium-transporting ATPase subunit alpha-1	Atp1a1	0.142614	0.522465		0.437207	0.0705255		-0.294593	0.160932		28	28	18	34.7	34.7	23	112.98	0	165.65	12320000000	170
D3YYN7;Q6PIE5;A0A0G2JGX4;Q8VCE0;Q6PIC6;Q9WV27;Q91WH7;E9QNX7;Q64436	D3YYN7;Q6PIE5	Sodium/potassium-transporting ATPase subunit alpha-2	Atp1a2	-0.830025	0.0751327		-0.3175	0.444427		-0.512525	0.279184		19	9	9	24.2	9.9	9.9	103.58	0	14.869	735030000	16
P97370	P97370	Sodium/potassium-transporting ATPase subunit beta-3	Atp1b3	-0.380037	0.101145		0.288752	0.514453		-0.66879	0.102668		1	1	1	4.3	4.3	4.3	31.775	0	11.954	233080000	11
Q8R429	Q8R429	Sarcoplasmic/endoplasmic reticulum calcium ATPase 1	Atp2a1	-1.14922	0.000351857		-1.33032	0.00132351		0.181096	0.220759		47	47	32	38.1	38.1	32.1	109.42	0	323.31	105780000000	609
O55143-2;O55143	O55143-2;O55143	Sarcoplasmic/endoplasmic reticulum calcium ATPase 2	Atp2a2	-0.737866	0.000987568		-0.842542	0.00555678		0.104676	0.482475		41	29	25	34.3	28.1	22.9	109.75	0	313.21	43559000000	338
B1ATS4;B1ATS5;E9Q559;Q64518-2;Q64518-3;Q64518	B1ATS4;B1ATS5;E9Q559;Q64518-2;Q64518-3;Q64518	Calcium-transporting ATPase;Sarcoplasmic/endoplasmic reticulum calcium ATPase 3	Atp2a3	-0.961114	0.00039277		-1.28827	0.00133607		0.327157	0.0975742		13	2	2	11	2.3	2.3	107.6	0	28.317	26794000000	61
Q6Q477-2;F7AAP4;E9Q828;Q6Q477	Q6Q477-2;F7AAP4;E9Q828;Q6Q477	Calcium-transporting ATPase	Atp2b4	0.290147	0.439257		0.333478	0.223526		-0.0433307	0.919011		7	7	5	7.7	7.7	5.1	122.29	0	16.48	936980000	33
Q03265;D3Z6F5;D6RJ16	Q03265;D3Z6F5	ATP synthase subunit alpha, mitochondrial;ATP synthase subunit alpha	Atp5a1	-1.85241	0.000130903		-0.606453	0.0360227		-1.24596	0.00077188		44	44	44	64.4	64.4	64.4	59.752	0	323.31	60312000000	375
P56480	P56480	ATP synthase subunit beta, mitochondrial	Atp5b	-1.73062	0.00011814		-0.533419	0.0266943		-1.1972	0.00097585		31	31	31	68.6	68.6	68.6	56.3	0	323.31	115000000000	513
Q8C2Q8;A2AKU9;Q91VR2;A2AKV1;A2AKV2;A2AKV3;A2AKV0	Q8C2Q8;A2AKU9;Q91VR2;A2AKV1;A2AKV2;A2AKV3	ATP synthase subunit gamma;ATP synthase subunit gamma, mitochondrial	Atp5c1	-1.66214	0.00147379		-0.494012	0.157114		-1.16812	0.0057865		8	8	8	33.9	33.9	33.9	30.255	0	47.74	4294300000	52
Q9D3D9	Q9D3D9	ATP synthase subunit delta, mitochondrial	Atp5d	-3.00987	7.45732e-05		-0.844676	0.141301		-2.16519	0.00444604		3	3	3	17.3	17.3	17.3	17.6	0	26.117	1504700000	12
P56382	P56382	ATP synthase subunit epsilon, mitochondrial	Atp5e	-1.22865	0.000472295		-0.262241	0.388102		-0.966409	0.00374217		4	4	4	57.7	57.7	57.7	5.8378	0	4.5409	2003100000	28
Q9CQQ7;A0A0G2JGX3	Q9CQQ7;A0A0G2JGX3	ATP synthase F(0) complex subunit B1, mitochondrial	Atp5f1	-2.04549	0.000221819		-0.715181	0.0614257		-1.33031	0.00209376		9	9	9	33.2	33.2	33.2	28.948	0	26.458	3480700000	42
Q9DCX2;B1ASE2	Q9DCX2;B1ASE2	ATP synthase subunit d, mitochondrial	Atp5h	-1.70015	0.000416426		-0.464471	0.143481		-1.23568	0.00190623		9	9	9	60.9	60.9	60.9	18.749	0	36.771	6685000000	88
Q06185;Q8BTB6	Q06185	ATP synthase subunit e, mitochondrial	Atp5i	-1.90409	0.00854415		-0.652397	0.178182		-1.25169	0.0481743		5	5	5	64.8	64.8	64.8	8.2355	0	14.725	2671600000	29
P97450;E9QAD6	P97450;E9QAD6	ATP synthase-coupling factor 6, mitochondrial	Atp5j	-1.85388	0.00180916		-0.670778	0.0617365		-1.1831	0.0064768		3	3	3	42.6	42.6	42.6	12.496	0	11.048	745770000	17
P56135;F8WHP8	P56135;F8WHP8	ATP synthase subunit f, mitochondrial	Atp5j2	-2.26739	0.000154952		-0.735837	0.0383517		-1.53155	0.0011918		2	2	2	22.7	22.7	22.7	10.344	0	8.1775	1757000000	22
Q9CPQ8	Q9CPQ8	ATP synthase subunit g, mitochondrial	Atp5l	-1.65056	0.00583563		-0.0541348	0.929089		-1.59642	0.0027337		2	2	2	28.2	28.2	28.2	11.424	0	5.3233	1740700000	22
Q9DB20;F6XVM5;F7D3P8	Q9DB20	ATP synthase subunit O, mitochondrial	Atp5o	-1.41592	0.00115896		-0.256416	0.473627		-1.1595	0.00582523		11	11	11	55.4	55.4	55.4	23.363	0	40.977	4663300000	70
Q9CYN9	Q9CYN9	Renin receptor	Atp6ap2	0.943189	0.0138011	+	0.401656	0.560638		0.541533	0.215684		2	2	2	6	6	6	39.091	0.00023305	3.8342	165600000	6
A0A0G2JFS2;P15920	A0A0G2JFS2;P15920	V-type proton ATPase 116 kDa subunit a isoform 2	Atp6v0a2	-0.219577	0.24256		-0.262112	0.37292		0.042535	0.913219		2	2	2	13.2	13.2	13.2	20.934	0	6.593	156170000	7
P51863	P51863	V-type proton ATPase subunit d 1	Atp6v0d1	-0.143852	0.472764		0.116293	0.56465		-0.260145	0.109866		7	7	7	30.8	30.8	30.8	40.301	0	48.06	2986800000	58
P50516;P50516-2;D3Z1B9;D3YWH3;D3YZ23	P50516;P50516-2	V-type proton ATPase catalytic subunit A	Atp6v1a	-0.368913	0.00104256		-0.232119	0.0722058		-0.136794	0.0826265		30	30	30	68.6	68.6	68.6	68.325	0	323.31	69155000000	460
P62814;Q91YH6;A0A0U1RNU9	P62814	V-type proton ATPase subunit B, brain isoform	Atp6v1b2	-0.315443	0.00689985		-0.00958824	0.916643		-0.305854	0.0121535		30	30	30	65	65	65	56.55	0	252.46	39389000000	352
Q9Z1G3;A0A2I3BPD0	Q9Z1G3	V-type proton ATPase subunit C 1	Atp6v1c1	-0.946512	0.000934146		-0.523291	0.0342737		-0.42322	0.0978947		14	14	14	33	33	33	43.887	0	99.172	3957800000	59
P57746	P57746	V-type proton ATPase subunit D	Atp6v1d	-0.30407	0.0101454		-0.199421	0.139205		-0.104649	0.458643		9	9	9	51	51	51	28.369	0	43.011	5374900000	87
P50518;A0A0N4SW07;A0A0N4SW34;A0A0N4SWA3;Q9D593	P50518;A0A0N4SW07	V-type proton ATPase subunit E 1	Atp6v1e1	-0.514672	0.0619896		-0.168461	0.0745321		-0.346211	0.212163		16	16	16	77	77	77	26.157	0	180.39	14477000000	126
A0A0N4SVE1;F7B2B4;Q9D1K2	A0A0N4SVE1;F7B2B4;Q9D1K2	V-type proton ATPase subunit F	Atp6v1f	-1.00706	0.00309461		-0.484177	0.0281679		-0.522883	0.0483946		4	4	4	57.7	57.7	57.7	8.1613	0	16.607	1880900000	23
Q9CR51	Q9CR51	V-type proton ATPase subunit G 1	Atp6v1g1	-0.208917	0.127357		-0.0662521	0.727305		-0.142665	0.410908		8	8	8	53.4	53.4	53.4	13.724	0	165.13	5479300000	108
A0A0A6YX18;Q8BVE3;A0A0A6YWP6;A0A0A6YVU0;A0A0A6YW86	A0A0A6YX18;Q8BVE3;A0A0A6YWP6	V-type proton ATPase subunit H	Atp6v1h	-0.181468	0.204869		0.0504028	0.661929		-0.231871	0.107414		15	15	15	41.1	41.1	41.1	54.108	0	100.04	9558000000	146
E9PV44;O35143	E9PV44;O35143	ATPase inhibitor, mitochondrial	Atpif1	-1.4888	8.19082e-05		-0.968985	4.57098e-05		-0.519811	0.0250145		11	11	11	85.1	85.1	85.1	8.7887	0	97.683	21181000000	204
P28658	P28658	Ataxin-10	Atxn10	-1.13038	0.00238284		-0.23949	0.223514		-0.890891	0.0147446		16	16	16	33.3	33.3	33.3	53.706	0	102.34	9050900000	119
E9QM77;O70305;O70305-2;O70305-3;F6U2C2;A0A286YDU2;F7B6X4	E9QM77;O70305;O70305-2;O70305-3;F6U2C2;A0A286YDU2	Ataxin-2	Atxn2	0.297471	0.0329565		0.0863941	0.416553		0.211077	0.123047		30	30	17	29.5	29.5	16.9	136.46	0	192.77	17199000000	298
F6V8M6	F6V8M6		Atxn2	0.445565	0.0433965		0.112516	0.653373		0.333049	0.0797578		13	1	1	24.8	1.4	1.4	70.471	0.0094398	1.7082	178560000	12
Q3TGG2;Q7TQH0-2;A0A0U1RPL0;Q7TQH0-3;Q7TQH0;E9Q5Q0;J3QP59	Q3TGG2;Q7TQH0-2;A0A0U1RPL0;Q7TQH0-3;Q7TQH0;E9Q5Q0	Ataxin-2-like protein	Atxn2l	0.721506	0.000979352	+	0.185471	0.201105		0.536035	0.0124711	+	27	25	25	29.8	28.2	28.2	105.44	0	158.42	17256000000	218
F6T5L3;E9Q717;Q5M8S1;Q9CVD2	F6T5L3;E9Q717;Q5M8S1;Q9CVD2	Ataxin-3	Atxn3	-0.3648	0.316529		-0.390886	0.235389		0.0260864	0.953338		2	2	2	7.3	7.3	7.3	32.959	0	4.8619	322420000	18
D3YWF5;D3Z5E5;D3YU88;E9PUQ3	D3YWF5;D3Z5E5;D3YU88;E9PUQ3		AU019823	1.55809	0.000380431	+	0.892399	0.0346926	+	0.66569	0.0216851	+	7	7	7	52	52	52	14.995	0	26.449	2748400000	47
A2AGL5;Q9D9K3	A2AGL5;Q9D9K3	Cell death regulator Aven	Aven	0.565168	0.009725	+	0.0747131	0.639334		0.490455	0.0420807		4	4	4	27.6	27.6	27.6	24.072	0	12.581	1180600000	25
Q80U56	Q80U56	Late secretory pathway protein AVL9 homolog	Avl9	0.231118	0.453662		0.319482	0.460241		-0.0883641	0.715636		2	2	2	5.7	5.7	5.7	72.185	0	9.6406	207250000	13
P01887	P01887	Beta-2-microglobulin	B2m	1.22607	0.00140093	+	2.27605	0.000130907	+	-1.04998	0.00253851		6	6	6	68.9	68.9	68.9	13.779	0	46.362	3820800000	41
Q9JMK0	Q9JMK0	Beta-1,4-galactosyltransferase 5	B4galt5	0.127988	0.764812		-0.146826	0.773373		0.274814	0.503493		1	1	1	2.1	2.1	2.1	44.814	0.0088532	1.7396	182550000	13
Q8BWP8	Q8BWP8	Beta-1,4-glucuronyltransferase 1	B4gat1	0.246675	0.297913		0.059089	0.914165		0.187586	0.482475		1	1	1	6	6	6	47.384	0.0094262	1.6954	214150000	2
Q3UI43;A0A1D5RM60	Q3UI43	BRISC and BRCA1-A complex member 1	Babam1	-0.501008	0.0060998		-0.307184	0.0204727		-0.193825	0.212877		5	5	5	24.3	24.3	24.3	36.793	0	24.159	1918100000	36
P97302	P97302	Transcription regulator protein BACH1	Bach1	2.17671	7.72423e-05	+	2.01876	0.00101948	+	0.157951	0.106804		2	2	2	3.5	3.5	3.5	81.373	0.0040017	2.1233	108830000	2
Q3U9H3;Q61337;F7ABX5;D3YZR8	Q3U9H3;Q61337;F7ABX5;D3YZR8	Bcl2-associated agonist of cell death	Bad	0.341522	0.197683		0.101651	0.607865		0.239871	0.264032		2	2	2	14.8	14.8	14.8	17.745	0.00023624	4.0297	197990000	4
Q91YN9;A0A087WNX9	Q91YN9	BAG family molecular chaperone regulator 2	Bag2	0.342648	0.0310981		0.0659462	0.724499		0.276702	0.0495143		9	9	9	40	40	40	23.473	0	33.693	3833900000	65
Q9JLV1	Q9JLV1	BAG family molecular chaperone regulator 3	Bag3	0.182144	0.00823031		-0.155033	0.0139729		0.337177	0.00205462		24	24	24	52.7	52.7	52.7	61.859	0	119.29	27522000000	292
Q8CI32;E0CX76;E0CYW3	Q8CI32	BAG family molecular chaperone regulator 5	Bag5	0.736296	0.0122853	+	0.390136	0.0381025		0.34616	0.156953		8	8	8	24.2	24.2	24.2	50.942	0	29.942	2227500000	38
Q3UF95;G3UYQ2;G3UZT6;G3V013;S4R183;S4R224	Q3UF95;G3UYQ2;G3UZT6		Bag6	2.72869	0.018431	+	2.5402	0.152356		0.188482	0.559417		35	1	1	34.9	1.6	1.6	119.14	0	8.9966	156810000	3
Q9Z1R2;A0A1B0GX81;G3UXT8;G3UYZ0	Q9Z1R2;A0A1B0GX81	Large proline-rich protein BAG6	Bag6	0.252764	0.0159433		0.0575462	0.588013		0.195218	0.0482545		35	35	1	36	36	3.1	121.04	0	323.31	98029000000	461
B1AZ46;Q8BKX1-4;Q8BKX1-3;Q8BKX1-2;Q8BKX1	B1AZ46;Q8BKX1-4;Q8BKX1-3;Q8BKX1-2;Q8BKX1	Brain-specific angiogenesis inhibitor 1-associated protein 2	Baiap2	0.691557	0.0243716	+	0.546416	0.0297684	+	0.145141	0.653288		8	8	8	20.2	20.2	20.2	57.681	0	18.085	1338600000	21
Q9DBJ3	Q9DBJ3	Brain-specific angiogenesis inhibitor 1-associated protein 2-like protein 1	Baiap2l1	0.288931	0.015435		0.0942646	0.36661		0.194666	0.0534216		37	37	37	70.6	70.6	70.6	57.187	0	323.31	38884000000	447
O54962	O54962	Barrier-to-autointegration factor;Barrier-to-autointegration factor, N-terminally processed	Banf1	-0.369883	0.433912		0.170987	0.747001		-0.54087	0.189593		3	3	3	44.9	44.9	44.9	10.102	0	10.972	320680000	11
Q91XV3	Q91XV3	Brain acid soluble protein 1	Basp1	-0.327954	0.136596		0.255057	0.380641		-0.583011	0.0317086		10	10	10	49.6	49.6	49.6	22.086	0	215.81	14652000000	157
A0A1B0GT81;Q07813;A0A1B0GS13;A0A1B0GTA4;A0A1B0GSH8;A0A1B0GT35	A0A1B0GT81;Q07813;A0A1B0GS13;A0A1B0GTA4;A0A1B0GSH8	Apoptosis regulator BAX	Bax	0.040403	0.84498		0.405402	0.0320857		-0.364999	0.0884028		6	6	6	40.4	40.4	40.4	18.955	0	70.52	5332100000	64
J3QMK2	J3QMK2		Bbip1	-0.0651422	0.765889		0.0488615	0.56207		-0.114004	0.635316		2	2	2	40.3	40.3	40.3	7.5919	0.00023414	3.8817	168680000	3
P10404;B2RQY6;P11370	P10404;B2RQY6;P11370	MLV-related proviral Env polyprotein;Surface protein;Transmembrane protein;Retrovirus-related Env polyprotein from Fv-4 locus	BC035947;Fv4	0.349728	0.379433		0.030257	0.956901		0.319471	0.3815		2	2	2	4.1	4.1	4.1	69.612	0.00023047	3.6192	230170000	17
Q61335	Q61335	B-cell receptor-associated protein 31	Bcap31	-0.119252	0.589881		-0.492304	0.0359985		0.373052	0.0518559		11	11	11	24.9	24.9	24.9	27.956	0	32.584	10717000000	151
Q61140-2;Q61140	Q61140-2;Q61140	Breast cancer anti-estrogen resistance protein 1	Bcar1	1.15092	0.0262469	+	0.707666	0.0460205	+	0.443254	0.326136		6	6	6	9.2	9.2	9.2	94.391	0	16.711	509880000	11
Q0VF62;B1AR74;Q8CCN5;F7C0F2;Q8CCN5-2;B1AR76;F7CPM1;Q5SWI1;F6VJ09;B1B0B3	Q0VF62;B1AR74;Q8CCN5;F7C0F2;Q8CCN5-2	Breast carcinoma-amplified sequence 3 homolog	Bcas3	-0.211355	0.0337004		-0.32645	0.00336478		0.115095	0.17898		22	22	22	31.4	31.4	31.4	99.464	0	117.23	8353000000	164
A0A0U1RNL7;A0A0U1RPT4;O55028;D3Z7R0;A0A0U1RQ97	A0A0U1RNL7;A0A0U1RPT4;O55028;D3Z7R0;A0A0U1RQ97	[3-methyl-2-oxobutanoate dehydrogenase [lipoamide]] kinase, mitochondrial	Bckdk	-0.709065	0.0130432		0.100329	0.77005		-0.809394	0.00630944		3	3	3	15.8	15.8	15.8	37.98	0	6.5131	758190000	16
Q9Z0H7	Q9Z0H7	B-cell lymphoma/leukemia 10	Bcl10	0.614269	0.224132		0.54618	0.0655496		0.0680887	0.891686		3	3	3	13.7	13.7	13.7	25.948	0	8.6014	190130000	8
A2AHX9;Q9QWX2;Q64373-2;Q64373-3;Q64373-4;Q64373;A2AHX8;A2AHX7	A2AHX9;Q9QWX2;Q64373-2;Q64373-3;Q64373-4;Q64373;A2AHX8;A2AHX7	Bcl-2-like protein 1	Bcl2l1	0.728219	0.00222008	+	0.420716	0.0381219		0.307504	0.112405		4	4	4	24	24	24	17.127	0	9.3425	721040000	23
P59017;A0A0N4SW24;A0A0N4SW63	P59017	Bcl-2-like protein 13	Bcl2l13	-0.67707	0.0123822		-0.409475	0.0356827		-0.267595	0.227806		9	9	9	33.9	33.9	33.9	46.719	0	110.15	11371000000	109
Q67FY2-2;Q67FY2	Q67FY2-2;Q67FY2	B-cell CLL/lymphoma 9-like protein	Bcl9l	0.263513	0.570251		0.107002	0.906077		0.156512	0.768944		2	2	2	2.1	2.1	2.1	152.64	0.00023436	3.8938	206220000	4
A0A087WQA0;F8WI22;Q8K019-3;Q8K019-2;Q8K019;A0A087WRN1;A0A087WRF8	A0A087WQA0;F8WI22;Q8K019-3;Q8K019-2;Q8K019;A0A087WRN1	Bcl-2-associated transcription factor 1	Bclaf1	1.76374	0.00342087	+	1.43084	0.00533346	+	0.332895	0.456654		24	24	24	29.9	29.9	29.9	86.209	0	60.745	7400500000	145
Q6PAJ1;A0A1W2P6I7	Q6PAJ1	Breakpoint cluster region protein	Bcr	-0.135426	0.482327		-0.0354012	0.924728		-0.100025	0.600801		9	6	6	7.5	5.4	5.4	143.07	0	10.984	456700000	13
E9PYD6;O88597;F7CVL9	E9PYD6;O88597;F7CVL9	Beclin-1	Becn1	-0.227605	0.284212		-0.617673	0.0188701		0.390068	0.119804		3	3	3	14.8	14.8	14.8	32.104	0	4.1847	329690000	4
P28653	P28653	Biglycan	Bgn	0.324172	0.014725		0.693011	0.00663552	+	-0.368839	0.0482718		16	16	16	51.8	51.8	51.8	41.639	0	123.94	17758000000	198
A2AGB8;Q6PB60	A2AGB8;Q6PB60	Protein BHLHb9	Bhlhb9	2.01344	0.00222133	+	1.17205	0.0340715	+	0.841393	0.0440419	+	1	1	1	12.6	12.6	12.6	9.879	0.00022528	3.2163	68902000	6
O35185;D3Z2G6;E9Q2C3;Q99PV5	O35185;D3Z2G6;E9Q2C3;Q99PV5	Class E basic helix-loop-helix protein 40;Class E basic helix-loop-helix protein 41	Bhlhe40;Bhlhe41	0.66789	0.101938		-0.105527	0.758069		0.773417	0.070933		2	2	2	5.1	5.1	5.1	45.36	0.001102	2.9064	77730000	2
Q921C5;Q921C5-2;D3Z390;Q921C5-3;G3UXK5;B2KG46;Q8BR07-3;Q8BR07;Q8BR07-4;A0A1Y7VIQ5;G3UY88	Q921C5;Q921C5-2;D3Z390	Protein bicaudal D homolog 2	Bicd2	0.20946	0.0202209		-0.126885	0.162424		0.336345	0.00542345		57	57	57	70.4	70.4	70.4	93.39	0	323.31	37900000000	520
P70444	P70444	BH3-interacting domain death agonist;BH3-interacting domain death agonist p15;BH3-interacting domain death agonist p13;BH3-interacting domain death agonist p11	Bid	-0.777914	0.0219442		0.346615	0.148114		-1.12453	0.00607511		3	3	3	21.5	21.5	21.5	21.951	0	52.048	2644400000	28
Q6P1B9;O08539-2	Q6P1B9;O08539-2	Myc box-dependent-interacting protein 1	Bin1	-1.11095	6.33691e-06		-0.791642	0.000456183		-0.319303	0.0090612		46	46	4	73	73	2.7	52.763	0	323.31	421560000000	894
O08539;S4R2J8;S4R270;A0A0G2JEG8;D3Z6Q9;Q7TQF7;S4R1B8;S4R1Q1;S4R171	O08539	Myc box-dependent-interacting protein 1	Bin1	-1.29563	0.000540388		-0.466678	0.0351517		-0.828956	0.00853482		45	3	3	62.9	6	6	64.469	0	13.298	833500000	23
Q9JI08	Q9JI08	Bridging integrator 3	Bin3	0.0384509	0.860018		0.180124	0.36351		-0.141673	0.458643		6	6	6	26.1	26.1	26.1	29.65	0	12.203	973890000	31
S4R1L5;S4R2P8;O88738-3;O88738-2;O88738;S4R268;J3QP64;S4R1R8;S4R2N7;REV__Q5NCS9;REV__S4R268	S4R1L5;S4R2P8;O88738-3;O88738-2;O88738	Baculoviral IAP repeat-containing protein 6	Birc6	0.977925	0.0062839	+	0.308131	0.449132		0.669794	0.0173048	+	15	15	14	4.1	4.1	4	529.32	0	24.508	2832300000	49
Q8R016;E9Q6V3;E9PZH4;E9PY26;E9QA53	Q8R016;E9Q6V3;E9PZH4	Bleomycin hydrolase	Blmh	-1.20017	0.0209379		-0.47845	0.125032		-0.721722	0.370259		6	6	6	16.3	16.3	16.3	52.511	0	45.708	1139900000	11
O55102;D3YVM8;D3Z4L7	O55102;D3YVM8;D3Z4L7	Biogenesis of lysosome-related organelles complex 1 subunit 1	Bloc1s1	0.354583	0.209748		0.096719	0.779468		0.257864	0.279288		5	5	5	35.2	35.2	35.2	14.281	0	10.589	1576300000	28
Q9CWG9	Q9CWG9	Biogenesis of lysosome-related organelles complex 1 subunit 2	Bloc1s2	0.556425	0.0129893	+	-0.222816	0.214024		0.779241	0.0048351	+	8	8	8	63.6	63.6	63.6	16.299	0	90.115	11506000000	101
Q5U5M8	Q5U5M8	Biogenesis of lysosome-related organelles complex 1 subunit 3	Bloc1s3	0.347657	0.0425543		-0.112571	0.274017		0.460228	0.0169368		2	2	2	15.9	15.9	15.9	20.398	0	7.174	1409600000	24
Q8VED2	Q8VED2	Biogenesis of lysosome-related organelles complex 1 subunit 4	Bloc1s4	0.941817	0.00195432	+	0.465712	0.0740576		0.476105	0.0258888		5	5	5	30.2	30.2	30.2	23.112	0	17.429	1028800000	29
Q8R015;Q3TB02;Q8R015-2	Q8R015;Q3TB02;Q8R015-2	Biogenesis of lysosome-related organelles complex 1 subunit 5	Bloc1s5	0.6239	0.0107236	+	0.112656	0.645457		0.511244	0.0302671	+	10	10	10	65.9	65.9	65.9	21.283	0	25.878	3774200000	62
Q9CY64;A2ASB1;A2ASB8;A2ASB7	Q9CY64	Biliverdin reductase A	Blvra	-1.54789	0.00448068		-0.209702	0.276982		-1.33819	0.0157204		13	13	13	60.3	60.3	60.3	33.524	0	67.439	3900200000	78
Q923D2;E9PZC3;E9PZC4;A0A0U1RPU7	Q923D2;E9PZC3;E9PZC4	Flavin reductase (NADPH)	Blvrb	-1.50266	0.00150358		-0.248652	0.227097		-1.25401	0.00680106		10	10	10	73.8	73.8	73.8	22.197	0	76.762	3935300000	59
Q5SQY2;E9Q6J5-2;E9Q6J5;E9Q6J5-3	Q5SQY2	Biorientation of chromosomes in cell division protein 1	Bod1	0.693884	0.116692		-0.106427	0.862936		0.800311	0.0729513		3	3	3	20.2	20.2	20.2	18.363	0	8.4226	457870000	13
Q9D8S9	Q9D8S9	BolA-like protein 1	Bola1	-0.605839	0.0315269		-0.17964	0.5433		-0.426199	0.0712886		4	4	4	35	35	35	14.379	0	17.398	679990000	10
Q8BGS2;Q8BGS2-2	Q8BGS2;Q8BGS2-2	BolA-like protein 2	Bola2	0.392198	0.0248842		-0.208847	0.393748		0.601045	0.0267106	+	9	9	9	88.4	88.4	88.4	10.214	0	146.25	36015000000	174
E9Q705;E9PX89;Q8CEI1	E9Q705;E9PX89;Q8CEI1	BolA-like protein 3	Bola3	-0.789626	0.0123827		0.0254875	0.963154		-0.815114	0.0118593		3	3	3	26.3	26.3	26.3	10.829	0	6.1463	342330000	6
P97452	P97452	Ribosome biogenesis protein BOP1	Bop1	0.688993	0.0118544	+	0.640575	0.0885557		0.0484186	0.890325		5	5	5	9	9	9	82.545	0	17.282	756690000	21
Q8R164	Q8R164	Valacyclovir hydrolase	Bphl	-3.07893	0.000164468		-1.30759	0.0227541		-1.77134	0.00908374		8	8	8	38.8	38.8	38.8	32.851	0	29.661	2102300000	26
A0A1B0GRV0;Q9Z0S1;D3Z5X0;D3Z0E6	A0A1B0GRV0;Q9Z0S1;D3Z5X0;D3Z0E6	3(2),5-bisphosphate nucleotidase 1	Bpnt1	-1.6703	0.00455186		-0.252138	0.303778		-1.41816	0.0201334		12	12	12	41.2	41.2	41.2	34.973	0	49.988	4341900000	65
Q99MP8-2;Q99MP8;Q99MP8-3;A0A0G2JF68;A0A0G2JFY1;D6RG84	Q99MP8-2;Q99MP8;Q99MP8-3	BRCA1-associated protein	Brap	0.225293	0.197606		-0.237172	0.388828		0.462465	0.0904067		6	6	6	13.4	13.4	13.4	63.95	0	12.377	415980000	10
P46737;P46737-2;A3KGA8;Q7M757;E9Q0P6	P46737;P46737-2	Lys-63-specific deubiquitinase BRCC36	Brcc3	-0.470092	0.0100281		-0.331377	0.00521283		-0.138715	0.377883		9	9	9	37.1	37.1	37.1	33.34	0	38.425	6320800000	108
Q3UH70;Q9ESU6;B0V2V8;Q9ESU6-2;U3KLT0;B0V2V6;A2AKA9;Q8K2F0;Q8K2F0-2	Q3UH70;Q9ESU6;B0V2V8;Q9ESU6-2	Bromodomain-containing protein 4	Brd4	0.342335	0.284191		0.116093	0.727986		0.226242	0.544432		5	5	4	4	4	3.1	156.05	0	7.7096	345680000	9
Q8K3W0;D3Z7P0;E9Q0U3;Q8K3W0-1;Q8K3W0-6;Q8K3W0-5;A0A0J9YV56;E9Q8Q1;Q8K3W0-4	Q8K3W0;D3Z7P0;E9Q0U3;Q8K3W0-1;Q8K3W0-6;Q8K3W0-5	BRCA1-A complex subunit BRE	Bre	-0.369441	0.0558351		-0.262999	0.0290573		-0.106443	0.562343		8	8	8	26.9	26.9	26.9	43.544	0	36.501	1513900000	40
Q91VR8	Q91VR8	Protein BRICK1	Brk1	0.473192	0.0331286		0.15227	0.522525		0.320922	0.0888309		9	9	9	96	96	96	8.7608	0	45.02	5393800000	75
Q8K2Q7;A0A0A6YWP0;A0A0A6YVS9;A0A0A6YWK4;Q8K2Q7-2	Q8K2Q7	BRO1 domain-containing protein BROX	Brox	-2.29751	0.00742288		-0.346395	0.191599		-1.95111	0.0272688		6	6	6	21.7	21.7	21.7	46.201	0	34.728	2606000000	50
Q80Y55;B2KGE3	Q80Y55;B2KGE3	BSD domain-containing protein 1	Bsdc1	0.403376	0.0410483		-0.0894825	0.719512		0.492859	0.0802056		6	6	6	23	23	23	46.952	0	35.804	1791700000	41
J3QP71;K3W4Q8;P18572-2;P18572	J3QP71;K3W4Q8;P18572-2;P18572	Basigin	Bsg	0.761391	0.0499359	+	1.09352	0.0146921	+	-0.332125	0.328825		3	3	3	24.4	24.4	24.4	21.602	0	18.874	1848800000	20
Q8R2Q8	Q8R2Q8	Bone marrow stromal antigen 2	Bst2	1.40688	0.0393878	+	1.63322	0.0227541	+	-0.22634	0.209168		1	1	1	5.8	5.8	5.8	19.152	0.00023196	3.7207	53745000	1
E9QAE3	E9QAE3		Btaf1	0.000827789	0.997651		0.0896206	0.813358		-0.0887928	0.853486		5	5	5	4.3	4.3	4.3	207.05	0	5.4241	619440000	5
Q64152-2;Q64152	Q64152-2;Q64152	Transcription factor BTF3	Btf3	0.738189	0.000938936	+	0.312907	0.0285258		0.425282	0.0151835		9	9	9	71	71	71	17.699	0	171.65	20730000000	121
Q9CQH7	Q9CQH7	Transcription factor BTF3 homolog 4	Btf3l4	0.15779	0.29001		-0.254535	0.00274374		0.412325	0.0251667		7	7	7	56.3	56.3	56.3	17.27	0	105.64	15583000000	84
A0A140LHA2;Q9WVA3;A0A140LJ21;A0A140LIM5;A0A140LI47	A0A140LHA2;Q9WVA3	Mitotic checkpoint protein BUB3	Bub3	0.480027	0.00152408		0.378654	0.0182749		0.101373	0.0678903		17	17	17	56.2	56.2	56.2	36.766	0	154.54	11438000000	179
Q6PGH1;Q6PGH1-2	Q6PGH1;Q6PGH1-2	Protein BUD31 homolog	Bud31	0.444668	0.0399131		-0.144992	0.528609		0.58966	0.0370281	+	16	16	16	77.8	77.8	77.8	17	0	43.024	4349900000	120
O54825	O54825	Bystin	Bysl	1.93924	0.00067582	+	0.535467	0.191327		1.40377	0.00773196	+	5	5	5	12.8	12.8	12.8	49.783	0	8.4245	415220000	11
A0A087WQS2;Q9CQC6;A0A087WPF9;A0A087WS48	A0A087WQS2;Q9CQC6;A0A087WPF9	Basic leucine zipper and W2 domain-containing protein 1	Bzw1	0.312847	0.153439		0.824805	0.0420229	+	-0.511958	0.132077		7	7	6	14.2	14.2	12.6	51.209	0	57.462	5498800000	55
Q91VK1;A0A1Y7VM24;A0A1Y7VM47;A0A1Y7VIU9;A0A1Y7VKZ4;A0A1Y7VJ43	Q91VK1	Basic leucine zipper and W2 domain-containing protein 2	Bzw2	-0.344998	0.213066		-0.173675	0.474729		-0.171323	0.575673		5	4	4	11.2	9.5	9.5	48.063	0	6.0817	1051700000	22
P98086	P98086	Complement C1q subcomponent subunit A	C1qa	1.44758	0.00524155	+	0.970012	0.0441474	+	0.477567	0.358775		5	5	5	27.3	27.3	27.3	25.974	0	23.93	6552700000	29
P14106	P14106	Complement C1q subcomponent subunit B	C1qb	1.18202	0.000285968	+	0.351181	0.163716		0.830839	0.00568922	+	5	5	5	17.8	17.8	17.8	26.717	0	36.329	8913200000	48
Q8R5L1;O35658	Q8R5L1;O35658	Complement component 1 Q subcomponent-binding protein, mitochondrial	C1qbp	-1.15501	0.000231569		-0.337121	0.116494		-0.817888	0.00269706		4	4	4	27.2	27.2	27.2	31.025	0	77.459	4293300000	43
Q02105	Q02105	Complement C1q subcomponent subunit C	C1qc	1.01093	0.00202106	+	0.234154	0.309519		0.776774	0.007155	+	4	4	4	21.1	21.1	21.1	25.991	0	52.249	9316100000	92
D3YZ61;Q9ES30	D3YZ61;Q9ES30	Complement C1q tumor necrosis factor-related protein 3	C1qtnf3	0.935402	0.0074364	+	0.86969	0.0057273	+	0.0657122	0.835071		7	7	7	17.9	17.9	17.9	34.984	0	34.145	3306600000	79
E9Q6C2;A0A1W2P7F1;Q8CG14;Q8CFG8	E9Q6C2;A0A1W2P7F1;Q8CG14;Q8CFG8	Complement C1s-A subcomponent;Complement C1s-A subcomponent heavy chain;Complement C1s-A subcomponent light chain;Complement C1s-B subcomponent;Complement C1s-B subcomponent heavy chain;Complement C1s-B subcomponent light chain	C1s1;C1sa;C1sb	0.674438	0.0377938	+	0.179624	0.101703		0.494814	0.361439		1	1	1	1.7	1.7	1.7	77.499	0.0035964	2.2131	663180000	2
P01027;P01027-2;H3BKW9;CON__Q2UVX4;H3BL60;B1AXF6;B1AXF5;E9Q7P8;P09242	P01027	Complement C3;Complement C3 beta chain;C3-beta-c;Complement C3 alpha chain;C3a anaphylatoxin;Acylation stimulating protein;Complement C3b alpha chain;Complement C3c alpha chain fragment 1;Complement C3dg fragment;Complement C3g fragment;Complement C3d fragment;Complement C3f fragment;Complement C3c alpha chain fragment 2	C3	0.979926	0.000125134	+	0.226448	0.117478		0.753478	0.00190623	+	80	80	80	49.7	49.7	49.7	186.48	0	323.31	44964000000	695
Q8VDP2;Z4YLD0;Q8VDP2-2	Q8VDP2;Z4YLD0;Q8VDP2-2	UPF0428 protein CXorf56 homolog	C330007P06Rik	1.25269	0.000422133	+	0.781685	0.00173138	+	0.471007	0.0689328		7	7	7	30.6	30.6	30.6	25.594	0	14.528	2278500000	60
P01029	P01029	Complement C4-B;Complement C4 beta chain;Complement C4 alpha chain;C4a anaphylatoxin;Complement C4 gamma chain	C4b	0.80395	0.00120962	+	0.13218	0.501092		0.671769	0.00857577	+	16	16	14	13.8	13.8	12.7	192.91	0	231.11	39137000000	241
Q9D6N1	Q9D6N1	Carbonic anhydrase 13	Ca13	-2.30959	0.00325625		-0.419796	0.245278		-1.8898	0.0131189		6	6	6	43.9	43.9	43.9	29.522	0	78.836	4078500000	37
P16015	P16015	Carbonic anhydrase 3	Ca3	-0.520724	0.331826		-1.2059	0.0394621		0.685174	0.323383		4	4	4	22.7	22.7	22.7	29.366	0	12.791	786190000	15
O08532-3;O08532-2;O08532;E9Q1X8;O08532-4;O08532-5;Q8C6Y3	O08532-3;O08532-2;O08532;E9Q1X8;O08532-4;O08532-5	Voltage-dependent calcium channel subunit alpha-2/delta-1;Voltage-dependent calcium channel subunit alpha-2-1;Voltage-dependent calcium channel subunit delta-1	Cacna2d1	0.0872238	0.67278		-0.30545	0.158443		0.392674	0.0987128		14	14	14	19.9	19.9	19.9	121.96	0	82.737	3609600000	94
A2A545;Q8R3Z5-3;A2A542;A0A0R4J194;Q8R3Z5-2;A2A543;Q8R3Z5-4;Q8R3Z5;J3QK20;Q8R0S4-2;Q8R0S4-1;Q8R0S4;A0A0A6YWX5;C7IVS7;Q8CC27-4;Q8CC27-2;Q8CC27-3;Q8CC27	A2A545;Q8R3Z5-3;A2A542;A0A0R4J194;Q8R3Z5-2;A2A543;Q8R3Z5-4;Q8R3Z5	Voltage-dependent L-type calcium channel subunit beta-1	Cacnb1	-0.381099	0.00198041		-0.354479	0.0376563		-0.0266197	0.847814		14	14	13	36.8	36.8	35.5	57.817	0	102.06	4597400000	83
D3Z3Z3;P54285	D3Z3Z3;P54285	Voltage-dependent L-type calcium channel subunit beta-3	Cacnb3	-0.0974075	0.657305		-0.41137	0.0172217		0.313962	0.134554		2	1	1	3.5	2.1	2.1	54.395	0.0002265	3.3234	277890000	8
Q9CS00;A0A1W2P6J2	Q9CS00	Cactin	Cactin	1.79151	3.82275e-05	+	1.27604	0.00051328	+	0.515466	0.00739976	+	7	7	7	12.6	12.6	12.6	90.66	0	35.683	5844800000	71
E9PV69;Q8R0X2-2;Q8R0X2	E9PV69;Q8R0X2-2;Q8R0X2	CDK2-associated and cullin domain-containing protein 1	Cacul1	0.783884	0.234375		0.0563828	0.887383		0.727501	0.239409		1	1	1	5.5	5.5	5.5	38.836	0.00022957	3.5473	113480000	7
Q9CXW3;A0A0A6YY29	Q9CXW3	Calcyclin-binding protein	Cacybp	-0.086402	0.560303		0.0701355	0.604734		-0.156538	0.330307		18	18	18	78.6	78.6	78.6	26.51	0	166.66	24316000000	253
E9QAI5;B2RQC6;G3UWN2;B2RQC6-2;E9QAT6;F6S3Z3;Q8C196	E9QAI5;B2RQC6;G3UWN2;B2RQC6-2	CAD protein;Glutamine-dependent carbamoyl-phosphate synthase;Aspartate carbamoyltransferase;Dihydroorotase	Cad	0.575239	0.000114583	+	-0.0187572	0.912446		0.593996	0.00216368	+	49	49	49	30.1	30.1	30.1	236.25	0	278.02	25993000000	364
E9Q7U2;Q8CGU1	E9Q7U2;Q8CGU1	Calcium-binding and coiled-coil domain-containing protein 1	Calcoco1	-0.337457	0.0632794		-0.140636	0.402895		-0.196821	0.316011		26	26	26	43.6	43.6	43.6	70.932	0	145.25	15150000000	140
E9QA16;E9Q0M9;F6ZAW1;E9Q9F3;F6RGN9	E9QA16;E9Q0M9		Cald1	1.04659	2.12086e-05	+	0.634767	0.000254869	+	0.411826	0.00304578		48	48	0	60.1	60.1	0	61.836	0	323.31	131160000000	911
Q8VCQ8;D3Z6I7;S4R1T7	Q8VCQ8;D3Z6I7;S4R1T7		Cald1	0.665799	0.0171508	+	-0.145894	0.53598		0.811693	0.0363393	+	47	2	2	62.3	4.2	4.2	60.452	0	9.4284	633300000	12
P0DP28;P0DP27;P0DP26;Q3UKW2;Q9D6P8;A0A1Y7VK66	P0DP28;P0DP27;P0DP26;Q3UKW2		Calm1	-0.715491	0.00224002		-0.0071682	0.975657		-0.708322	0.00643657		10	10	9	71.1	71.1	71.1	16.837	0	223.31	89809000000	128
P14211	P14211	Calreticulin	Calr	-1.23099	0.00508795		-0.356582	0.111384		-0.87441	0.0438838		38	38	38	52.2	52.2	52.2	47.994	0	323.31	189880000000	622
O35887;G3UWV3;G3UWR0;G3UY49;G3V004;G3UXA8;G3UXA3	O35887;G3UWV3;G3UWR0;G3UY49	Calumenin	Calu	-0.773012	0.00250619		-0.471146	0.000624611		-0.301865	0.149197		26	26	6	58.1	58.1	11.1	37.063	0	323.31	156530000000	521
Q6XLQ8	Q6XLQ8		Calu	-1.01956	0.0395228		-0.794552	0.0677981		-0.225013	0.554364		21	1	1	54	7	7	37.117	0	32.079	8499800000	53
F8WIS9;P11798;F8WHB5;P11798-2	F8WIS9;P11798	Calcium/calmodulin-dependent protein kinase type II subunit alpha	Camk2a	-0.516124	0.347821		-0.413527	0.482303		-0.102597	0.726815		11	3	3	26.8	5.9	5.9	55.347	0	7.0445	478870000	11
E9Q1V9;A0A0G2JGS4;Q6PHZ2-2;Q6PHZ2-4;Q6PHZ2;Q6PHZ2-5;Q8CCM0;E9QAJ4;D6RDQ8;E9PXV3;F6RWZ9	E9Q1V9;A0A0G2JGS4;Q6PHZ2-2;Q6PHZ2-4;Q6PHZ2;Q6PHZ2-5;Q8CCM0	Calcium/calmodulin-dependent protein kinase type II subunit delta	Camk2d	-0.240654	0.00797858		-0.0979012	0.342312		-0.142752	0.221327		26	26	1	61.7	61.7	6.1	55.293	0	174.83	28407000000	256
Q923T9-3;Q923T9-2;Q923T9;A0A2I3BQP6;A0A286YDK9;A0A286YCH4;A0A286YCI7;D3Z7K9	Q923T9-3;Q923T9-2;Q923T9;A0A2I3BQP6	Calcium/calmodulin-dependent protein kinase type II subunit gamma	Camk2g	-0.0557432	0.50105		0.0550804	0.741638		-0.110824	0.455114		25	19	9	62.6	46.7	18	55.96	0	212.84	21111000000	208
A0A0A0MQE5;A2AHC3;A2AHC4;A2AHC3-2;F6Q2D3;V9GXD7;V9GXT0;F6QF29;F6W3X2	A0A0A0MQE5;A2AHC3;A2AHC4;A2AHC3-2	Calmodulin-regulated spectrin-associated protein 1	Camsap1	0.261109	0.089807		-0.0397812	0.777225		0.30089	0.0743939		19	19	19	18.1	18.1	18.1	176.01	0	88.251	5288000000	101
A0A0A6YY67;H7BX08;Q8C1B1;Q8C1B1-2;A0A0A6YXV8	A0A0A6YY67;H7BX08;Q8C1B1;Q8C1B1-2	Calmodulin-regulated spectrin-associated protein 2	Camsap2	0.650312	0.0231837	+	0.370352	0.0618622		0.27996	0.199423		4	4	4	4.1	4.1	4.1	165.69	0	15.251	300260000	9
Q6ZQ38;D3YWC5	Q6ZQ38	Cullin-associated NEDD8-dissociated protein 1	Cand1	-0.62605	0.00421538		-0.268334	0.0990719		-0.357716	0.0844452		35	34	34	31.1	30.3	30.3	136.33	0	209.43	32877000000	254
Q6ZQ73	Q6ZQ73	Cullin-associated NEDD8-dissociated protein 2	Cand2	0.0485568	0.601153		-0.0223278	0.862936		0.0708846	0.550296		42	42	41	41.5	41.5	40.7	135.63	0	323.31	46311000000	462
Q8VCF1;Q8VCF1-3	Q8VCF1;Q8VCF1-3	Soluble calcium-activated nucleotidase 1	Cant1	0.729187	0.0902165		0.533031	0.0427715	+	0.196155	0.669587		2	2	2	4.7	4.7	4.7	45.652	0.0072674	1.87	210870000	2
P35564	P35564	Calnexin	Canx	0.0284238	0.866803		-0.112317	0.405981		0.140741	0.3815		25	25	25	37.6	37.6	37.6	67.277	0	253.83	83369000000	433
P40124;B1ARS0	P40124	Adenylyl cyclase-associated protein 1	Cap1	-0.0361743	0.761866		-0.0508102	0.637304		0.014636	0.928853		44	44	43	67.5	67.5	67.5	51.564	0	323.31	172790000000	820
Q9CYT6;A0A286YCS6;D3YTR7	Q9CYT6;A0A286YCS6;D3YTR7	Adenylyl cyclase-associated protein 2;Adenylyl cyclase-associated protein	Cap2	-1.07995	0.000166598		-0.836362	0.000256904		-0.243586	0.146185		30	29	29	64.3	64.3	64.3	52.861	0	304.82	35895000000	287
Q99LB4;P24452;D3YTL5;D3YZN3;D3YU77;D3Z4K5;D3Z014	Q99LB4;P24452;D3YTL5	Macrophage-capping protein	Capg	-0.846743	0.00230735		-0.000155258	1		-0.846587	0.00637098		16	16	16	61	61	61	38.768	0	209.62	51448000000	235
O35350	O35350	Calpain-1 catalytic subunit	Capn1	-0.278008	0.000207057		-0.337033	0.0011378		0.0590247	0.308048		49	49	49	66.2	66.2	66.2	82.105	0	323.31	106220000000	620
O08529	O08529	Calpain-2 catalytic subunit	Capn2	0.276732	0.00202334		-0.269678	0.00578564		0.54641	0.000473481	+	54	54	54	73.9	73.9	73.9	79.871	0	323.31	147710000000	898
A0A0R4IZW8;O88456;A0A0R4J1C2;Q9D7J7	A0A0R4IZW8;O88456;A0A0R4J1C2	Calpain small subunit 1	Capns1	0.0159234	0.94144		-0.257407	0.0787868		0.27333	0.226711		22	22	22	66	66	66	28.406	0	323.31	72337000000	325
Q60865;F6YLI0;A2BH47;F6YP03	Q60865	Caprin-1	Caprin1	0.904071	0.0157788	+	0.587252	0.143544		0.316819	0.0552418		15	15	15	24	24	24	78.168	0	110.69	6435100000	89
P47753;Q5RKN9;A0A0G2JE27;Q9CR52	P47753;Q5RKN9	F-actin-capping protein subunit alpha-1	Capza1	0.309486	0.00436454		0.190104	0.0424101		0.119382	0.20367		16	12	12	84.6	74.1	74.1	32.939	0	244.3	16851000000	147
P47754;D6RCW7;A0A0N4SVM0	P47754;D6RCW7	F-actin-capping protein subunit alpha-2	Capza2	0.0304848	0.690659		0.307739	0.0497681		-0.277254	0.0471208		20	20	16	89.5	89.5	79	32.967	0	323.31	48045000000	219
P47757-2;A2AMW0;P47757-4;F7CAZ6;A0A0A0MQI9;F6YHZ8	P47757-2;A2AMW0;P47757-4;F7CAZ6	F-actin-capping protein subunit beta	Capzb	-0.137728	0.177236		-0.00212135	1		-0.135607	0.361488		21	2	2	75.7	8.5	8.5	30.628	0.00023568	3.9979	913860000	18
P47757	P47757	F-actin-capping protein subunit beta	Capzb	-0.0209621	0.685357		0.233113	0.001322		-0.254076	0.00249351		22	22	3	73.6	73.6	7.6	31.345	0	261.03	62659000000	389
E9PWH2;D3YYK3	E9PWH2		Card6	0.75049	0.0107738	+	-0.552322	0.0568078		1.30281	0.00184114	+	12	12	12	12.1	12.1	12.1	131.47	0	30.704	2458200000	56
Q9CR86	Q9CR86	Calcium-regulated heat stable protein 1	Carhsp1	-1.16051	0.00031182		0.048769	0.833738		-1.20928	0.000528392		8	8	8	68.9	68.9	68.9	16.062	0	97.596	4519600000	73
J3QMM7;K3W4M4;Q9CZ42-3;Q9CZ42;J3QN06;Q9CZ42-2;J3QPU6	J3QMM7;K3W4M4;Q9CZ42-3;Q9CZ42;J3QN06;Q9CZ42-2	ATP-dependent (S)-NAD(P)H-hydrate dehydratase	Carkd	-2.05128	0.00131163		-0.637398	0.0153619		-1.41389	0.0138995		9	9	9	47.1	47.1	47.1	35.169	0	47.848	5310900000	60
D3YUP1;Q9WVG6-2;Q9WVG6;D6RFA7	D3YUP1;Q9WVG6-2;Q9WVG6	Histone-arginine methyltransferase CARM1	Carm1	-0.0232151	0.913297		0.0422096	0.857234		-0.0654247	0.776619		11	11	11	22.7	22.7	22.7	70.322	0	40.846	4006200000	68
E9PX09;Q6ZPS2;Q6ZPS2-2;Q6ZPS2-3	E9PX09;Q6ZPS2;Q6ZPS2-2	Carnosine synthase 1	Carns1	-4.10213	5.77289e-05		-1.19778	0.00675406		-2.90435	0.000728347		25	25	25	40	40	40	102.14	0	304.34	17942000000	168
Q9ER72;Q9ER72-2;A0A140LIB6	Q9ER72;Q9ER72-2	Cysteine--tRNA ligase, cytoplasmic	Cars	-0.96294	0.00017734		-0.772247	0.00112057		-0.190693	0.255252		31	31	31	45	45	45	94.859	0	194.62	16609000000	216
A0A067XG53;O70589-3;O70589-4;O70589-5;O70589;F7CD87;O70589-2	A0A067XG53;O70589-3;O70589-4;O70589-5;O70589;F7CD87;O70589-2	Peripheral plasma membrane protein CASK	Cask	-0.0348089	0.891944		-0.036249	0.94102		0.00144005	1		2	2	2	3.4	3.4	3.4	99.226	0.0031793	2.2266	134360000	2
Q8VHK1	Q8VHK1	Caskin-2	Caskin2	2.64325	0.00029745	+	2.54355	0.0122324	+	0.0997025	0.83533		1	1	1	1.2	1.2	1.2	126.78	0.00022686	3.3586	90750000	2
O08736;E9Q575;D6RCG7	O08736;E9Q575	Caspase-12;Caspase	Casp12	0.672464	0.00200691	+	0.513343	0.0234139	+	0.159122	0.317448		5	5	5	14.3	14.3	14.3	47.853	0	12.378	1068900000	20
P70677;A0A1B0GRX1	P70677	Caspase-3;Caspase-3 subunit p17;Caspase-3 subunit p12	Casp3	-1.15102	0.00448831		0.0952129	0.684284		-1.24623	0.00427222		9	9	9	44.8	44.8	44.8	31.474	0	43.42	2538500000	60
O08738	O08738	Caspase-6;Caspase-6 subunit p18;Caspase-6 subunit p11	Casp6	-0.84734	0.0235355		0.304452	0.226885		-1.15179	0.00601786		6	6	6	26.1	26.1	26.1	31.595	0	20.244	2283900000	37
A0A087WQT6;O89110	A0A087WQT6;O89110	Caspase-8;Caspase-8 subunit p18;Caspase-8 subunit p10	Casp8	0.0758996	0.772983		0.850066	0.0253876	+	-0.774167	0.0144236		3	3	3	11	11	11	57.82	0	7.6498	297020000	4
O09165;E9Q489	O09165;E9Q489	Calsequestrin-1;Calsequestrin	Casq1	-2.914	4.26853e-05		-2.51516	8.05646e-06		-0.398838	0.252701		11	11	11	32.3	32.3	32.3	46.377	0	312.77	76256000000	141
O09161;F6QYE1;E9PZ67	O09161;F6QYE1;E9PZ67	Calsequestrin-2;Calsequestrin	Casq2	-1.59916	0.00025467		-1.20203	1.09512e-05		-0.397135	0.14268		25	25	25	52	52	52	48.176	0	323.31	80404000000	307
Q8CE80;P51125-6;P51125-2;P51125;P51125-3;Q921U7;Q8C281;Q8CE04;P51125-7;A0A1Y7VJN8;P51125-5;P51125-4	Q8CE80;P51125-6;P51125-2;P51125;P51125-3;Q921U7;Q8C281;Q8CE04;P51125-7	Calpastatin	Cast	-0.0288114	0.745222		-0.0122875	0.936044		-0.0165239	0.89562		36	36	36	51.5	51.5	51.5	81.44	0	317	48118000000	398
P24270;A2AL20	P24270	Catalase	Cat	-1.14634	0.000231569		-0.0752399	0.719512		-1.0711	0.00150907		24	24	24	58.4	58.4	58.4	59.795	0	114.96	8975400000	136
P49817;H3BKG0;D3Z148	P49817;H3BKG0;D3Z148	Caveolin-1;Caveolin	Cav1	-0.722893	0.0292292		-0.502901	0.047953		-0.219993	0.49829		4	4	1	41.6	41.6	9.6	20.538	0	8.753	727220000	12
P49817-2;D3Z0J2	P49817-2;D3Z0J2	Caveolin-1;Caveolin	Cav1	-0.291245	0.165592		-0.13846	0.347681		-0.152785	0.386732		3	1	1	36.7	10.2	10.2	17.09	0.00023585	4.0049	267620000	3
Q08024-2;Q08024;Q08024-3;Q08024-4	Q08024-2;Q08024;Q08024-3;Q08024-4	Core-binding factor subunit beta	Cbfb	-0.298469	0.269274		-0.479556	0.0705255		0.181088	0.511582		9	9	9	52.7	52.7	52.7	21.517	0	49.483	2255100000	30
A0A0X1KG61;A0A0U1RP47;A0A0U1RQ85;P22682	A0A0X1KG61;A0A0U1RP47;A0A0U1RQ85;P22682	E3 ubiquitin-protein ligase CBL	Cbl	0.207095	0.0932055		-0.150033	0.520874		0.357129	0.0681643		2	2	2	3.8	3.8	3.8	95.998	0	6.7194	338290000	14
P48758;A0A1B0GRG8	P48758	Carbonyl reductase [NADPH] 1	Cbr1	-2.10651	0.000509021		-0.667603	0.0376563		-1.43891	0.00567475		18	18	17	65.7	65.7	62.8	30.641	0	100.68	6554100000	96
P08074;F6YNX9;A2AC16;Q91X52	P08074	Carbonyl reductase [NADPH] 2	Cbr2	-0.744675	0.185308		0.0390736	0.954752		-0.783748	0.170028		9	9	9	49.6	49.6	49.6	25.958	0	120.16	3274500000	60
Q8K354	Q8K354	Carbonyl reductase [NADPH] 3	Cbr3	-0.482416	0.0243555		0.18079	0.34493		-0.663206	0.0101355		16	15	15	70.4	67.5	67.5	30.953	0	58.079	4401800000	67
Q91VT4;D3Z6C4	Q91VT4	Carbonyl reductase family member 4	Cbr4	-1.74899	0.0110911		-0.717326	0.0239956		-1.03166	0.101783		7	7	7	39.8	39.8	39.8	25.414	0	35.889	2170400000	31
Q8VEH6;Q8VEH6-2	Q8VEH6;Q8VEH6-2	COBW domain-containing protein 1	Cbwd1	-0.940633	0.0029971		-0.269925	0.309344		-0.670708	0.0291919		7	7	7	28.2	28.2	28.2	43.771	0	44.244	1422100000	37
P83917;Q7TPM0;Q9CYJ8	P83917;Q7TPM0;Q9CYJ8	Chromobox protein homolog 1	Cbx1	-0.848398	0.0835265		-0.118435	0.807129		-0.729963	0.131522		5	4	4	32.4	32.4	32.4	21.418	0	21.185	1274600000	17
Q9DCC5;P23198;D3Z313;D3Z1A9	Q9DCC5;P23198	Chromobox protein homolog 3	Cbx3	0.509749	0.00585786	+	0.47078	0.0150017		0.0389695	0.810107		9	8	7	50.8	50.8	50.8	20.811	0	34.11	6478800000	92
Q61686;D3Z0U2	Q61686	Chromobox protein homolog 5	Cbx5	0.612829	0.15836		-0.227958	0.537811		0.840787	0.0819828		10	10	9	53.9	53.9	53.9	22.186	0	53.113	5485200000	77
Q8K1A6;E9PX94	Q8K1A6;E9PX94	Coiled-coil and C2 domain-containing protein 1A	Cc2d1a	0.591933	0.00140065	+	0.18119	0.0488957		0.410743	0.0118291		25	25	25	24.6	24.6	24.6	103.7	0	72.839	9970400000	201
F6XC25;Q8BRN9;H3BKI0	F6XC25;Q8BRN9	Coiled-coil and C2 domain-containing protein 1B	Cc2d1b	0.93596	0.00469347	+	0.870428	0.00600787	+	0.065532	0.772522		13	13	13	24	24	24	84.902	0	42.025	2469900000	51
Q8CH18-3;Q8CH18;A0A1W2P7Q7;A0A1W2P765;Q8CH18-2	Q8CH18-3;Q8CH18	Cell division cycle and apoptosis regulator protein 1	Ccar1	1.05072	0.105535		0.98388	0.136739		0.0668388	0.929677		4	4	4	7	7	7	124.74	0	15.17	370020000	15
Q8VDP4	Q8VDP4	Cell cycle and apoptosis regulator protein 2	Ccar2	3.37384	0.000361963	+	2.78762	0.00097579	+	0.586216	0.426073		3	3	3	5.7	5.7	5.7	103	0	10.093	169160000	5
Q9DA08;A0A0U1RNH1;A0A0U1RNS1;A0A0U1RPT9	Q9DA08;A0A0U1RNH1;A0A0U1RNS1;A0A0U1RPT9	SAGA-associated factor 29 homolog	Ccdc101	0.411364	0.0702239		0.123364	0.629022		0.288	0.197297		2	2	2	9.9	9.9	9.9	33.298	0.00044425	3.0466	1284200000	1
Q3TMW1;E0CYE3	Q3TMW1	Coiled-coil domain-containing protein 102A	Ccdc102a	1.1299	0.000620731	+	0.690696	0.00196176	+	0.439199	0.0703473		17	17	17	36.4	36.4	36.4	62.623	0	77.353	2655700000	65
Q9D8X2;A0A1D5RLD5	Q9D8X2	Coiled-coil domain-containing protein 124	Ccdc124	5.47896	3.14736e-07	+	3.57377	3.24381e-05	+	1.90518	0.000482615	+	25	25	25	73.7	73.7	73.7	25.345	0	160.71	97338000000	309
Q9D516;Q9D516-2	Q9D516	Coiled-coil domain-containing protein 130	Ccdc130	-0.282844	0.389658		-0.925098	0.0541281		0.642254	0.084692		6	6	6	24.7	24.7	24.7	43.88	0	37.1	950550000	16
Q8CI71-2;Q8CI71-3;Q8CI71	Q8CI71-2;Q8CI71-3;Q8CI71	Coiled-coil domain-containing protein 132	Ccdc132	-0.107057	0.713147		-0.361387	0.241463		0.25433	0.313198		8	8	8	10.8	10.8	10.8	107.17	0	29.466	1878100000	54
Q8C7V8;Q8C7V8-2	Q8C7V8;Q8C7V8-2	Coiled-coil domain-containing protein 134	Ccdc134	-0.162164	0.578673		-0.0736835	0.831878		-0.08848	0.726348		5	5	5	27.9	27.9	27.9	26.494	0	12.58	875430000	18
A2AST1;E9Q8Q6;J3QNK9;D6RJ38;A2AK24	A2AST1;E9Q8Q6		Ccdc141	-0.0956598	0.459403		-0.301184	0.112859		0.205524	0.226015		41	41	41	38	38	38	164.9	0	194.46	14768000000	267
Q9JIG7	Q9JIG7	Coiled-coil domain-containing protein 22	Ccdc22	0.309675	0.0036071		0.0519455	0.726177		0.257729	0.0566238		23	23	23	47	47	47	70.843	0	133.36	10333000000	193
A2A7P9;Q99LQ4;A0A1B0GQX4;A2A7Q0	A2A7P9;Q99LQ4	Coiled-coil domain-containing protein 23	Ccdc23	1.33754	0.00168522	+	0.58798	0.0673177		0.749559	0.0153274	+	4	4	4	36.3	36.3	36.3	12.02	0	29.061	469720000	13
Q3UHY7	Q3UHY7		Ccdc32	2.53754	0.00830614	+	1.816	0.132869		0.721549	0.0816897		1	1	1	12.3	12.3	12.3	19.859	0	6.9098	177930000	6
E9Q2S9;Q9CR29;Q9CR29-2	E9Q2S9;Q9CR29;Q9CR29-2	Coiled-coil domain-containing protein 43	Ccdc43	0.596394	0.0208243	+	0.174886	0.211694		0.421508	0.0730699		7	7	7	24.8	24.8	24.8	25.035	0	57.154	7328600000	85
Q9D024-2;Q9D024;F7C265;Q9D024-3;B1AR93	Q9D024-2;Q9D024;F7C265;Q9D024-3	Coiled-coil domain-containing protein 47	Ccdc47	-0.350277	0.348332		-0.690453	0.0476238		0.340176	0.373154		6	6	6	15.3	15.3	15.3	54.865	0	23.59	783820000	11
Q810U5-3;Q810U5;F6UK66;Q810U5-2	Q810U5-3;Q810U5;F6UK66;Q810U5-2	Coiled-coil domain-containing protein 50	Ccdc50	-0.0400959	0.778626		-0.248235	0.0100727		0.208139	0.158966		5	5	5	23.5	23.5	23.5	30.666	0	23.502	1517400000	42
S4R287;Q9CR27;G3UWG7;S4R1P7;S4R1K7	S4R287;Q9CR27;G3UWG7;S4R1P7	WASH complex subunit CCDC53	Ccdc53	0.376909	0.121259		-0.0971382	0.665485		0.474047	0.046902		4	4	4	29.5	29.5	29.5	20.964	0	10.16	620940000	10
D3YZP9;F6SXB0	D3YZP9	Coiled-coil domain-containing protein 6	Ccdc6	0.23658	0.0214136		0.465649	0.00589993		-0.229069	0.0583094		16	16	16	30.5	30.5	30.5	52.938	0	56.016	4301900000	88
Q8R2G6	Q8R2G6	Coiled-coil domain-containing protein 80	Ccdc80	1.39496	0.000211494	+	0.658667	0.0535008		0.736294	0.00854289	+	9	9	9	13.1	13.1	13.1	107.61	0	21.329	1527600000	29
Z4YLP6;Q5SNZ0-3;Q5SNZ0-2;Q5SNZ0;F6R1B7	Z4YLP6;Q5SNZ0-3;Q5SNZ0-2;Q5SNZ0;F6R1B7	Girdin	Ccdc88a	0.354669	0.599417		-0.183914	0.689926		0.538583	0.36247		2	2	2	5.7	5.7	5.7	47.558	0.00023068	3.6362	76800000	2
Q6VGS5;Q6VGS5-2	Q6VGS5;Q6VGS5-2	Protein Daple	Ccdc88c	-0.34159	0.0219839		-0.254097	0.36869		-0.0874933	0.760712		18	18	15	10.6	10.6	9.4	226.53	0	34.832	2198600000	49
G3X927;D3YW42;Q8VC31;G3UXR7	G3X927;D3YW42;Q8VC31	Coiled-coil domain-containing protein 9	Ccdc9	-0.00142962	0.994948		-0.589337	0.0389001		0.587907	0.00825435	+	4	4	4	6.8	6.8	6.8	61.576	0	6.5654	441220000	17
Q9D8L5;Q9D8L5-2	Q9D8L5	Coiled-coil domain-containing protein 91	Ccdc91	0.178968	0.489357		-0.260167	0.218979		0.439135	0.128759		11	11	11	30.3	30.3	30.3	50.006	0	19.213	918490000	29
E9QAD4;Q7TQK5	E9QAD4;Q7TQK5	Coiled-coil domain-containing protein 93	Ccdc93	-0.0674355	0.667221		-0.192167	0.217621		0.124731	0.489293		21	21	21	37.6	37.6	37.6	72.474	0	51.851	4841500000	98
Q9DBT3;A0A0U1RP69	Q9DBT3;A0A0U1RP69	Coiled-coil domain-containing protein 97	Ccdc97	2.92329	0.0170511	+	2.91866	0.0189498	+	0.00463581	1		2	2	2	9.4	9.4	9.4	38.724	0	8.0806	344300000	2
F7AVU1;Q8K2Y9-2;Q8K2Y9;E0CXR5;E0CZ84	F7AVU1;Q8K2Y9-2;Q8K2Y9;E0CXR5	Cerebral cavernous malformations protein 2 homolog	Ccm2	0.274468	0.153469		0.041003	0.883973		0.233465	0.31675		3	3	3	10.8	10.8	10.8	42.527	0	10.746	179020000	8
P30282;S4R216;S4R1L8;S4R275;S4R2N1;S4R240;S4R2N5;S4R1D9	P30282;S4R216	G1/S-specific cyclin-D3	Ccnd3	-0.781953	0.0131617		-0.123455	0.58018		-0.658498	0.0155768		3	3	3	13.7	13.7	13.7	32.41	0	11	388340000	12
P80314;A0A1W2P7B7;A0A1W2P6Q3;A0A1W2P828;A0A1W2P871;A0A1W2P8B6	P80314	T-complex protein 1 subunit beta	Cct2	0.481177	4.20639e-05		0.273421	0.00978556		0.207755	0.0164136		58	58	58	94.4	94.4	94.4	57.477	0	323.31	311170000000	1191
P80318;E9Q133;Q3U0I3;F6Q609;F6ZVG8	P80318;E9Q133;Q3U0I3;F6Q609	T-complex protein 1 subunit gamma	Cct3	0.423018	0.000233461		0.108985	0.188089		0.314032	0.0025012		50	50	50	78.2	78.2	78.2	60.629	0	323.31	283770000000	1080
P80315;G5E839;G3UYW5;G3UXF3;G3UXG2	P80315;G5E839	T-complex protein 1 subunit delta	Cct4	0.512527	5.04839e-05	+	0.248682	0.00665369		0.263846	0.00582523		47	47	47	80.7	80.7	80.7	58.066	0	323.31	194450000000	739
P80316;E0CZA1	P80316	T-complex protein 1 subunit epsilon	Cct5	0.345105	0.000361963		0.14798	0.0324297		0.197126	0.00752051		62	62	62	91.1	91.1	91.1	59.623	0	323.31	241720000000	1118
P80317	P80317	T-complex protein 1 subunit zeta	Cct6a	0.499987	0.000123656		0.171132	0.158443		0.328855	0.010241		43	43	37	78.3	78.3	72.1	58.004	0	323.31	217320000000	731
P80313;A0A0N4SV00;A0A0N4SUI8;A0A0N4SV22	P80313;A0A0N4SV00	T-complex protein 1 subunit eta	Cct7	0.36873	0.000606978		0.117158	0.154664		0.251573	0.00269252		46	46	46	89.3	89.3	89.3	59.652	0	323.31	186510000000	778
P42932;H3BL49;H3BJB6;H3BKG2;H3BLL1;H3BKR8	P42932;H3BL49	T-complex protein 1 subunit theta	Cct8	0.337727	0.000332148		0.102641	0.187411		0.235086	0.0027337		49	49	48	78.1	78.1	77	59.555	0	323.31	198840000000	772
Q8C1Y8	Q8C1Y8	Vacuolar fusion protein CCZ1 homolog	Ccz1	0.516445	0.284191		-0.28464	0.555937		0.801084	0.0511391		7	7	7	20.6	20.6	20.6	55.504	0	15.282	919600000	9
Q9JLQ0	Q9JLQ0	CD2-associated protein	Cd2ap	0.554169	0.0606514		0.355096	0.247035		0.199073	0.431875		7	7	7	12.2	12.2	12.2	70.449	0	12.943	1553700000	27
Q9CWK3;A0A0U1RPR4;A0A0U1RNN2;A0A0U1RP07;A0A0U1RNG1	Q9CWK3;A0A0U1RPR4;A0A0U1RNN2;A0A0U1RP07;A0A0U1RNG1	CD2 antigen cytoplasmic tail-binding protein 2	Cd2bp2	0.211606	0.540702		0.260582	0.531802		-0.0489761	0.60252		2	2	2	7	7	7	37.694	0	4.7219	352690000	10
Q64314	Q64314	Hematopoietic progenitor cell antigen CD34	Cd34	0.407245	0.353922		1.07596	0.00105212	+	-0.668716	0.0342798		1	1	1	2.4	2.4	2.4	40.982	0.00088437	2.9582	161070000	4
Q64314-2	Q64314-2	Hematopoietic progenitor cell antigen CD34	Cd34	0.322437	0.519062		0.328401	0.201014		-0.00596412	0.99924		1	1	1	4	4	4	35.262	0.0094456	1.7127	271540000	3
Q3U8S1;A2APM5;A2APM3;A2APM4;E9QKM8;Q80X37;A2APM1;A2APM2;P15379-2;P15379-3;P15379-6;P15379-11;P15379-5;P15379-10;P15379-9;P15379-4;P15379-8;P15379-7;P15379;P15379-12;P15379-13	Q3U8S1;A2APM5;A2APM3;A2APM4;E9QKM8;Q80X37;A2APM1;A2APM2;P15379-2;P15379-3;P15379-6;P15379-11;P15379-5;P15379-10;P15379-9;P15379-4;P15379-8;P15379-7;P15379;P15379-12;P15379-13	CD44 antigen	Cd44	0.792437	0.00370571	+	1.51921	0.000135769	+	-0.726773	0.00799449		3	3	3	7.9	7.9	7.9	40.263	0	7.6093	3403200000	44
A0A140LJL0;P35762	A0A140LJL0;P35762	CD81 antigen	Cd81	-0.467767	0.457349		-0.732739	0.256081		0.264972	0.536755		1	1	1	19	19	19	13.176	0	19.943	417340000	6
P40237;A2AIJ1	P40237	CD82 antigen	Cd82	1.54651	0.000361963	+	0.633204	0.172255		0.913308	0.0136469	+	3	3	3	7.9	7.9	7.9	29.628	0	10.918	1010800000	19
P40240	P40240	CD9 antigen	Cd9	-1.13288	0.0187989		-0.445277	0.492945		-0.687606	0.0368432		2	2	2	15.9	15.9	15.9	25.258	0	10.43	477300000	3
Q8VCN6	Q8VCN6	CD99 antigen	Cd99	1.6148	0.294847		-0.410817	0.605965		2.02562	0.281451		2	2	2	33.1	33.1	33.1	16.782	0	23.937	405070000	4
P56389	P56389	Cytidine deaminase	Cda	3.04886	0.0023616	+	2.93678	0.00388388	+	0.112077	0.904442		4	4	4	35.6	35.6	35.6	16.131	0	5.2896	271570000	10
Q8R349;A0A1B0GR68;Q3TZ92	Q8R349;A0A1B0GR68	Cell division cycle protein 16 homolog	Cdc16	0.104087	0.685812		-0.224572	0.351247		0.328659	0.150235		6	6	6	12.4	12.4	12.4	71.459	0	10.072	899900000	21
G3X8W7;A0A0R4J1W7;Q8BGZ4;Q8BGZ4-2	G3X8W7;A0A0R4J1W7;Q8BGZ4;Q8BGZ4-2	Cell division cycle protein 23 homolog	Cdc23	0.959193	0.00405926	+	0.117935	0.736773		0.841258	0.0253492	+	7	7	7	11.4	11.4	11.4	65.877	0	9.2421	693400000	16
Q99JP4	Q99JP4	Anaphase-promoting complex subunit CDC26	Cdc26	0.431939	0.0733365		-0.0220451	0.920955		0.453984	0.0495143		3	3	3	48.2	48.2	48.2	9.7608	0	7.0032	594700000	11
Q61081;A0A1L1STC0	Q61081;A0A1L1STC0	Hsp90 co-chaperone Cdc37;Hsp90 co-chaperone Cdc37, N-terminally processed	Cdc37	-0.056977	0.406706		0.23605	0.114125		-0.293027	0.0211996		21	21	21	53.6	53.6	53.6	44.593	0	181.21	20312000000	209
Q9CZP7-2;Q9CZP7-3;Q9CZP7-4;Q9CZP7;A0A286YCB4;A0A286YCM9	Q9CZP7-2;Q9CZP7-3;Q9CZP7-4;Q9CZP7;A0A286YCB4	Hsp90 co-chaperone Cdc37-like 1	Cdc37l1	-0.54336	0.013755		-0.38526	0.0839096		-0.1581	0.321693		8	8	8	44	44	44	35.406	0	93.486	2003100000	31
P60766-1	P60766-1	Cell division control protein 42 homolog	Cdc42	-1.30251	0.000130444		-0.568783	0.0417416		-0.733727	0.00398452		10	1	1	38.7	5.2	5.2	21.31	0	4.9428	987310000	9
P60766	P60766	Cell division control protein 42 homolog	Cdc42	-0.310334	0.0221819		-0.109413	0.442729		-0.200922	0.0791914		15	15	6	51.3	51.3	17.8	21.258	0	195.82	45301000000	250
H7BX44;D3YYN8;E9PVY0;A0A1D5RLQ9;Q3UU96;Q3UU96-2;F6Q5A5;F6YZJ7;F6S5Z6	H7BX44;D3YYN8;E9PVY0;A0A1D5RLQ9;Q3UU96;Q3UU96-2;F6Q5A5;F6YZJ7;F6S5Z6	Non-specific serine/threonine protein kinase;Serine/threonine-protein kinase MRCK alpha	Cdc42bpa	0.815885	0.118627		0.1014	0.859967		0.714486	0.117469		12	7	7	8.9	6	6	185.78	0	22.104	530100000	23
Q7TT50;A0A1Y7VLI0;A0A1Y7VM95;A0A1Y7VKD5;D6RI32;E9Q6J9;P54265-4;P54265-6;P54265-5;P54265-7;P54265-10;P54265-2;P54265-3;P54265-9;P54265;P54265-8;Q80UW5	Q7TT50	Serine/threonine-protein kinase MRCK beta	Cdc42bpb	0.265605	0.0788661		-0.157946	0.114504		0.423552	0.0170835		30	30	25	22.8	22.8	20.1	194.75	0	108.58	7273700000	170
Q91W92;A0A0R4J0S1	Q91W92;A0A0R4J0S1	Cdc42 effector protein 1	Cdc42ep1	1.28166	5.22031e-05	+	0.501992	0.0159937	+	0.779672	0.00404213	+	12	12	12	42.5	42.5	42.5	43.095	0	109.34	12254000000	117
Q8JZX9	Q8JZX9	Cdc42 effector protein 2	Cdc42ep2	0.750565	0.0105634	+	-0.080011	0.774617		0.830576	0.00855023	+	3	3	3	17.8	17.8	17.8	22.997	0	6.1807	588420000	17
Q9CQC5	Q9CQC5	Cdc42 effector protein 3	Cdc42ep3	0.899104	0.000957677	+	-0.0108814	0.990286		0.909986	0.0122029	+	7	7	7	47.6	47.6	47.6	27.686	0	79.143	1641200000	42
A2A6Q2;Q9JM96;A2A6Q3	A2A6Q2;Q9JM96;A2A6Q3	Cdc42 effector protein 4	Cdc42ep4	1.04249	0.0033099	+	0.187783	0.495529		0.854708	0.0144236	+	6	6	6	34.2	34.2	34.2	20.975	0	16.395	572880000	15
A0A1W2P7S8;Q6A068;A0A1W2P855;A0A1W2P7Z8;A0A1W2P7H4;A0A1W2P6Q8	A0A1W2P7S8;Q6A068;A0A1W2P855;A0A1W2P7Z8;A0A1W2P7H4;A0A1W2P6Q8	Cell division cycle 5-like protein	Cdc5l	2.24267	0.0304572	+	1.56967	0.260423		0.672993	0.153616		3	3	3	5	5	5	92.162	0	9.2156	103300000	3
Q9WTR5	Q9WTR5	Cadherin-13	Cdh13	-0.671714	0.0249705		-0.522073	0.0164323		-0.149641	0.546098		6	6	6	11.5	11.5	11.5	78.185	0	84.897	2657400000	42
P33146	P33146	Cadherin-15	Cdh15	1.46077	0.000496077	+	1.08459	0.00170888	+	0.376181	0.170028		13	13	13	21.4	21.4	21.4	85.643	0	80.121	3734700000	75
D3YYT0;P15116	D3YYT0;P15116	Cadherin-2	Cdh2	1.52597	0.0473838	+	1.50155	0.0216487	+	0.0244205	0.977493		6	6	6	12.4	12.4	12.4	93.856	0	26.884	849810000	19
P11440;D3Z2T9	P11440;D3Z2T9	Cyclin-dependent kinase 1	Cdk1	1.07758	0.000199991	+	1.96402	0.000182203	+	-0.886439	0.00259054		12	12	10	50.5	50.5	47.8	34.106	0	55.56	6847500000	73
P24788;A2A9P6;P24788-2;Q64434	P24788;A2A9P6;P24788-2	Cyclin-dependent kinase 11B	Cdk11b	0.965795	0.00238233	+	0.804359	0.00123548	+	0.161436	0.468492		21	21	21	24.6	24.6	24.6	91.512	0	89.358	7315500000	111
O35495;E9PVC7;O35495-2;O35495-3;D3YV23;E9Q9M2	O35495;E9PVC7;O35495-2;O35495-3	Cyclin-dependent kinase 14	Cdk14	0.268154	0.461633		-0.123996	0.795762		0.39215	0.361561		10	9	9	27.3	25.6	25.6	52.995	0	18.974	345060000	14
A0A1L1SUS7;Q8K0D0-2;Q8K0D0	A0A1L1SUS7;Q8K0D0-2;Q8K0D0	Cyclin-dependent kinase 17	Cdk17	0.455714	0.0486332		-0.209383	0.428688		0.665097	0.0220243	+	12	11	7	28.5	26.8	19.3	54.513	0	37.166	1594900000	49
Q04899	Q04899	Cyclin-dependent kinase 18	Cdk18	0.198203	0.0899903		-0.363017	0.029464		0.56122	0.00297135	+	11	8	8	28.4	21.1	21.1	51.847	0	33.317	2129200000	44
P97377-2;P97377;Q80YP0;Q80YP0-2	P97377-2;P97377	Cyclin-dependent kinase 2	Cdk2	0.17007	0.297129		0.322063	0.256695		-0.151994	0.503276		10	8	8	51.3	45	45	33.887	0	30.226	2682300000	54
P30285;E9Q9E4;E9PZX7;D3YWB0;D6RHS5;E3W997;A0A1Y7VLM0;Q3V3A1-3;Q3V3A1;Q69ZA1-2;Q69ZA1	P30285;E9Q9E4;E9PZX7;D3YWB0	Cyclin-dependent kinase 4	Cdk4	-0.233421	0.194998		0.27883	0.0795263		-0.512251	0.0295525		9	8	8	35.3	32.7	32.7	33.75	0	54.483	1896200000	49
P49615;A0A0G2JDL3	P49615;A0A0G2JDL3	Cyclin-dependent-like kinase 5	Cdk5	-0.893426	0.00690191		-0.131605	0.501092		-0.761821	0.0268962		9	8	8	31.5	28.8	28.8	33.288	0	19.687	1667700000	41
Q99LM2	Q99LM2	CDK5 regulatory subunit-associated protein 3	Cdk5rap3	0.689036	0.0241865	+	0.186806	0.78189		0.50223	0.254433		2	2	2	4.6	4.6	4.6	56.99	0	4.6406	309940000	11
Q64261;A0A0G2JGA8	Q64261	Cyclin-dependent kinase 6	Cdk6	-0.503997	0.0439027		0.0516018	0.732064		-0.555599	0.0445687		4	3	3	17.5	15	15	37.028	0.0013193	2.8303	513140000	13
Q9QUK0-2;Q9QUK0;B1AU42;F2Z3Z6;B1AU43;D3Z6I0;A0A0G2JFE2;Q5FWX6;A0A0G2JF79;A0A0G2JGW6;E9Q341;Q8BLF2-4;Q8BLF2-6;Q8BLF2-5;Q8BLF2-7;Q8BLF2-8;Q8BLF2-2;Q8BLF2;Q8BZ03;Q8K1Y2;Q62101;Q3UTQ8;Q69ZM6-3;Q69ZM6-2;Q69ZM6	Q9QUK0-2;Q9QUK0;B1AU42;F2Z3Z6;B1AU43;D3Z6I0;A0A0G2JFE2;Q5FWX6;A0A0G2JF79;A0A0G2JGW6;E9Q341;Q8BLF2-4;Q8BLF2-6;Q8BLF2-5;Q8BLF2-7;Q8BLF2-8;Q8BLF2-2;Q8BLF2;Q8BZ03;Q8K1Y2;Q62101;Q3UTQ8;Q69ZM6-3;Q69ZM6-2;Q69ZM6	Cyclin-dependent kinase-like 2;Protein kinase C;Serine/threonine-protein kinase;Cyclin-dependent kinase-like 3;Serine/threonine-protein kinase D2;Serine/threonine-protein kinase D3;Serine/threonine-protein kinase D1;Cyclin-dependent kinase-like 5;Serine/threonine-protein kinase 36	Cdkl2;Cdkl3;Prkd3;Stk36;Prkd2;Prkd1;Cdkl5	0.433057	0.0632645		-0.0159574	0.936848		0.449015	0.107513		2	2	1	2.7	2.7	1.2	63.64	0.0039941	2.1096	297570000	2
P39689	P39689	Cyclin-dependent kinase inhibitor 1	Cdkn1a	0.918387	0.00130914	+	0.240662	0.250162		0.677725	0.00429399	+	4	4	4	37.1	37.1	37.1	17.785	0	12.673	1216200000	40
P46414	P46414	Cyclin-dependent kinase inhibitor 1B	Cdkn1b	-0.430805	0.115629		-0.677181	0.012625		0.246376	0.414963		4	4	4	19.8	19.8	19.8	22.193	0	9.3793	789880000	28
Q8BI72;A0A1I7Q4A1	Q8BI72	CDKN2A-interacting protein	Cdkn2aip	0.975293	0.239666		0.488472	0.314426		0.48682	0.365708		5	5	5	11	11	11	59.744	0	12.135	308800000	12
Q60772	Q60772	Cyclin-dependent kinase 4 inhibitor C	Cdkn2c	-1.58366	0.00116039		-0.550719	0.0257881		-1.03294	0.00912753		3	3	3	28.6	28.6	28.6	18.066	0	17.383	379050000	15
Q3TZM7;Q32MD9;F6SDC3	Q3TZM7;Q32MD9;F6SDC3	Cell adhesion molecule-related/down-regulated by oncogenes	Cdon	3.69793	0.0032838	+	3.56139	0.0329299	+	0.136542	0.818189		2	2	2	7.6	7.6	7.6	72.493	0.00044984	3.1933	636320000	3
Q4VAA2;A0A087WNP6;Q4VAA2-2;A0A087WS49;A0A087WRM0;F8WGL9	Q4VAA2;A0A087WNP6;Q4VAA2-2	Protein CDV3	Cdv3	-0.0407537	0.763721		-0.0624454	0.240007		0.0216917	0.897187		15	15	15	66.5	66.5	66.5	29.729	0	247.59	32323000000	217
A0A0R4J0T5;P28659-2;P28659-3;P28659;P28659-4	A0A0R4J0T5;P28659-2;P28659-3;P28659;P28659-4	CUGBP Elav-like family member 1	Celf1	0.567879	0.00323508	+	-0.14572	0.465257		0.713599	0.00363163	+	13	9	9	30.2	22.2	22.2	52.178	0	46.785	1610800000	28
Q9Z0H4-2;Q9Z0H4-6;S4R1S7;Q9Z0H4-7;Q9Z0H4-5;Q9Z0H4-4;Q9Z0H4;Q9Z0H4-8;Q9Z0H4-9;A0A0R4J2B0;S4R2U7;E9QA47;Q9Z0H4-11;V9GX43;S4R2L5;S4R2S7;A3KGT0;S4R2J2;Q9Z0H4-3;S4R2U1	Q9Z0H4-2;Q9Z0H4-6;S4R1S7;Q9Z0H4-7;Q9Z0H4-5;Q9Z0H4-4;Q9Z0H4;Q9Z0H4-8;Q9Z0H4-9;A0A0R4J2B0;S4R2U7;E9QA47;Q9Z0H4-11;V9GX43	CUGBP Elav-like family member 2	Celf2	0.692271	2.9626e-05	+	-0.143943	0.23598		0.836215	0.000177128	+	14	14	10	35.4	35.4	27.9	55.409	0	89.87	6002600000	132
H7BX26;Q6A065;A0A0A6YXK7;A0A0A6YVZ3;A0A0A6YX99;Q6A065-3;Q6A065-2	H7BX26;Q6A065;A0A0A6YXK7	Centrosomal protein of 170 kDa	Cep170	0.975595	0.00205498	+	0.238542	0.177771		0.737052	0.0132934	+	22	22	22	17.5	17.5	17.5	173.94	0	57.957	3514400000	99
B9EIX2;Q80U49;Q80U49-2	B9EIX2;Q80U49	Centrosomal protein of 170 kDa protein B	Cep170b	1.88212	0.0371668	+	1.64139	0.182518		0.240731	0.286097		3	3	3	2.7	2.7	2.7	166.86	0.00044783	3.1359	171670000	3
A2A9K3;Q8BMK0	A2A9K3;Q8BMK0	Centrosomal protein of 85 kDa	Cep85	0.684549	0.106189		0.217824	0.413401		0.466725	0.18772		4	4	4	9.7	9.7	9.7	85.097	0	10.855	347080000	5
Q9CZ62-2;Q9CZ62	Q9CZ62-2;Q9CZ62	Centrosomal protein of 97 kDa	Cep97	-0.044639	0.878466		-0.193319	0.587955		0.14868	0.603448		2	2	2	2.6	2.6	2.6	86.895	0.0070789	1.9079	111470000	3
Z4YJH1;Q9R1K9;P41209	Z4YJH1;Q9R1K9;P41209	Centrin-2;Centrin-1	Cetn2;Cetn1	0.340761	0.160002		0.38428	0.0318283		-0.0435196	0.872014		1	1	1	8	8	8	18.787	0.00088417	2.9561	262470000	4
Q8BTU1;Q8BTU1-2;A0A1D5RM82	Q8BTU1;Q8BTU1-2	Cilia- and flagella-associated protein 20	Cfap20	0.577024	0.160865		0.803762	0.103811		-0.226738	0.391219		5	5	5	30.6	30.6	30.6	22.748	0	21.146	1028500000	34
B8JJM3;F6W2T4;H3BK95;F6XQ00;B8JJM6;B8JJM5;F6VQX8;B8JJN0;P04186	B8JJM3;F6W2T4;H3BK95;F6XQ00;B8JJM6;B8JJM5;F6VQX8;B8JJN0;P04186	Complement factor B;Complement factor B Ba fragment;Complement factor B Bb fragment	Cfb;Gm20547	1.96288	0.000466601	+	0.951345	0.0346601	+	1.01154	0.00718191	+	3	3	3	16.2	16.2	16.2	25.962	0	8.966	732920000	32
O88271	O88271	Craniofacial development protein 1	Cfdp1	-0.178729	0.400363		0.00455437	0.983521		-0.183284	0.412871		5	5	5	16.3	16.3	16.3	32.921	0	9.5071	567790000	9
E9Q8I0;P06909;D6RGQ0;E9Q8H9;A0A0A6YWP4;A0A0A6YVP8;Q61405;Q4LDF6	E9Q8I0;P06909;D6RGQ0;E9Q8H9;A0A0A6YWP4;A0A0A6YVP8	Complement factor H	Cfh	-0.094165	0.563283		-0.785184	0.00629959		0.691019	0.00828401	+	14	14	14	15.2	15.2	15.2	141.27	0	58.097	2355000000	46
Q61129;A0A0G2JF07	Q61129	Complement factor I;Complement factor I heavy chain;Complement factor I light chain	Cfi	2.15296	0.000342931	+	1.00876	0.0145718	+	1.1442	0.0134137	+	3	3	3	6.1	6.1	6.1	67.26	0	6.7591	1321500000	14
P18760;F8WGL3	P18760;F8WGL3	Cofilin-1	Cfl1	-0.554047	0.0154273		0.497333	0.0174975		-1.05138	0.00246804		22	22	16	97.6	97.6	83.7	18.559	0	293.46	225170000000	581
P45591;A0A1Y7VJ71	P45591	Cofilin-2	Cfl2	-1.71749	0.000848058		-0.269946	0.217877		-1.44755	0.00419608		21	15	15	91.6	77.7	77.7	18.709	0	323.31	64839000000	284
Q8BHG9	Q8BHG9	CGG triplet repeat-binding protein 1	Cggbp1	1.16133	0.000683073	+	0.913866	0.00904034	+	0.247469	0.303003		4	4	4	27.5	27.5	27.5	18.761	0	13.8	2984600000	40
Q05BF0;Q9CQA6	Q05BF0;Q9CQA6	Coiled-coil-helix-coiled-coil-helix domain-containing protein 1	Chchd1	1.68995	0.00119112	+	1.42916	0.0058596	+	0.260796	0.540929		2	2	2	27.1	27.1	27.1	8.3125	0	8.2731	886490000	18
Q9D1L0	Q9D1L0	Coiled-coil-helix-coiled-coil-helix domain-containing protein 2	Chchd2	-0.287318	0.313173		-0.647309	0.0745321		0.359991	0.344933		4	4	1	19.6	19.6	4.6	15.661	0	36.143	1472000000	30
Q9CQP3	Q9CQP3	Coiled-coil-helix-coiled-coil-helix domain-containing protein 5	Chchd5	-1.20127	0.00738856		0.0415043	0.917212		-1.24278	0.00981774		4	4	4	48.2	48.2	48.2	12.326	0	14.123	829110000	19
P40201;Q8C7Q2;G3UWS6;G3V014;E9PZM4	P40201;Q8C7Q2	Chromodomain-helicase-DNA-binding protein 1	Chd1	0.151868	0.786519		0.0847221	0.904769		0.0671458	0.939357		3	3	3	2	2	2	196.38	0	5.9239	370200000	13
E9QAS4;E9QAS5;Q6PDQ2;E9PYU4;E9PYL1;A2A8L1;F6WR45	E9QAS4;E9QAS5;Q6PDQ2;E9PYU4;E9PYL1;A2A8L1;F6WR45	Chromodomain-helicase-DNA-binding protein 4;Chromodomain-helicase-DNA-binding protein 5	Chd4;Chd5	1.06004	0.0215623	+	0.729803	0.0856014		0.330239	0.477157		4	4	3	2.9	2.9	2.3	216.37	0	7.259	385950000	7
A0A1D5RL92;Q8CGZ0;G5E8I8	A0A1D5RL92;Q8CGZ0;G5E8I8	Calcium homeostasis endoplasmic reticulum protein	Cherp	2.37477	0.00182966	+	2.64936	0.00228824	+	-0.274585	0.603246		9	9	9	13.2	13.2	13.2	106.41	0	31.832	2272400000	38
A0A0R4J058;A0A0R4J242;Q922Q9-2;Q922Q9;A0A1B0GSH5;D3YWG2;G8JL55	A0A0R4J058;A0A0R4J242;Q922Q9-2;Q922Q9;A0A1B0GSH5;D3YWG2;G8JL55	Chitinase domain-containing protein 1	Chid1	-1.17606	0.035958		-0.467722	0.283271		-0.708343	0.202512		5	5	5	25.2	25.2	25.2	35.54	0	31.861	3403700000	28
A2AD03;Q9QXG2;Q3UR39;A0A0R4J1A1;Q9QZD5	A2AD03;Q9QXG2;Q3UR39	Rab proteins geranylgeranyltransferase component A 1	Chm	-0.793582	0.00639573		-0.0879704	0.691671		-0.705612	0.0159895		6	6	6	12.5	12.5	12.5	73.663	0	9.5085	399920000	22
Q921W0	Q921W0	Charged multivesicular body protein 1a	Chmp1a	0.464481	0.221934		0.391446	0.327849		0.0730359	0.855866		5	5	5	18.9	18.9	18.9	21.607	0	8.4011	2302700000	29
Q99LU0	Q99LU0	Charged multivesicular body protein 1b-1	Chmp1b1	-0.391255	0.357264		-0.0155014	0.97508		-0.375754	0.346909		6	6	2	25.1	25.1	7.5	22.124	0	7.0135	1253600000	24
Q9DB34;A0A1B0GR63;A0A1B0GT75	Q9DB34;A0A1B0GR63	Charged multivesicular body protein 2a	Chmp2a	0.388538	0.0060998		0.229362	0.101703		0.159176	0.216828		5	5	5	24.3	24.3	24.3	25.134	0	15.173	1446500000	41
Q8BJF9	Q8BJF9	Charged multivesicular body protein 2b	Chmp2b	0.890609	0.000141768	+	0.0213356	0.9443		0.869273	0.00208881	+	8	8	8	34.7	34.7	34.7	23.934	0	17.158	2132900000	42
Q9CQ10;A0A0N4SVS3;A0A0N4SUX9	Q9CQ10	Charged multivesicular body protein 3	Chmp3	-0.188163	0.481327		-0.0355946	0.927934		-0.152569	0.461496		4	4	4	16.1	16.1	16.1	25.219	0	4.2063	663530000	13
Q9D8B3;Q9D7F7	Q9D8B3	Charged multivesicular body protein 4b	Chmp4b	0.220895	0.138197		0.118263	0.369332		0.102632	0.522711		12	12	12	42	42	42	24.936	0	100.13	7858900000	114
Q9D7S9	Q9D7S9	Charged multivesicular body protein 5	Chmp5	-0.122677	0.309282		-0.15246	0.28117		0.0297835	0.884726		9	9	9	40.6	40.6	40.6	24.575	0	58.736	5287800000	71
P0C0A3;B1AZ42;B1AZ41	P0C0A3;B1AZ42	Charged multivesicular body protein 6	Chmp6	1.11711	0.000595174	+	0.410539	0.081327		0.706571	0.0277415	+	7	7	7	34	34	34	23.415	0	60.159	2810500000	52
Q8R1T1-2;Q8R1T1	Q8R1T1-2;Q8R1T1	Charged multivesicular body protein 7	Chmp7	-0.146369	0.547493		-0.132133	0.588013		-0.0142355	0.970913		8	8	8	19.5	19.5	19.5	41.669	0	20.597	1144600000	33
Q9D1P4;A0A1L1SU22;A0A1L1STZ1;A0A1L1STQ1;A0A1L1SSG7	Q9D1P4;A0A1L1SU22	Cysteine and histidine-rich domain-containing protein 1	Chordc1	-1.84997	0.000929704		-0.763394	0.0998392		-1.08658	0.0173048		9	9	9	33.8	33.8	33.8	37.35	0	113.93	4229800000	38
P61022;B0R091;B0R092	P61022;B0R091	Calcineurin B homologous protein 1	Chp1	0.233423	0.396038		0.117838	0.710718		0.115585	0.594534		3	3	3	20.5	20.5	20.5	22.432	0	10.106	726370000	19
P04756	P04756	Acetylcholine receptor subunit alpha	Chrna1	0.471906	0.261513		-0.0600632	0.566159		0.53197	0.313876		1	1	1	7.2	7.2	7.2	51.938	0	5.3495	443560000	2
P09690	P09690	Acetylcholine receptor subunit beta	Chrnb1	0.432003	0.165964		0.81706	0.1009		-0.385057	0.267623		3	3	3	7.2	7.2	7.2	56.93	0.00023441	3.9091	223210000	5
P02716;A0A087WNX8	P02716;A0A087WNX8	Acetylcholine receptor subunit delta	Chrnd	0.0379491	0.827566		0.0340305	0.901122		0.00391852	0.998158		2	2	2	5	5	5	59.143	0	5.7584	202520000	3
F8VQK4;P04760-2;P04760;H8YHW6;I0B502;A0A087WP27	F8VQK4;P04760-2;P04760	Acetylcholine receptor subunit gamma	Chrng	0.2314	0.0485635		0.0774502	0.685242		0.15395	0.287158		5	5	5	9.8	9.8	9.8	58.708	0	9.6221	633140000	28
A0A0R4J0I4;Q8BIW9;F6ZBE7;E9PVJ3;E9Q2M3	A0A0R4J0I4;Q8BIW9;F6ZBE7;E9PVJ3;E9Q2M3	Chromosome transmission fidelity protein 18 homolog	Chtf18	0.830573	0.0098889	+	0.560175	0.013158	+	0.270398	0.310722		2	2	2	2.7	2.7	2.7	108.14	0.00066445	3.0029	2866300000	17
P0CG14	P0CG14	Chromosome transmission fidelity protein 8 homolog isoform 2	Chtf8	0.39606	0.0763588		0.18832	0.4117		0.20774	0.453563		2	2	2	3.6	3.6	3.6	52.244	0.0092421	1.7132	538210000	15
Q99KN2;G3UYR5;G3UYN9;G3UYS4	Q99KN2;G3UYR5;G3UYN9	Probable cytosolic iron-sulfur protein assembly protein CIAO1	Ciao1	-0.0106544	0.961114		-0.00829773	0.992401		-0.00235672	1		9	9	9	41.6	41.6	41.6	37.632	0	44.84	2712400000	39
F8WIK0;Q8WTY4;F7BWP1;E0CYY1	F8WIK0;Q8WTY4;F7BWP1	Anamorsin	Ciapin1	-0.126713	0.488734		0.174202	0.162582		-0.300915	0.119094		7	7	7	44.3	44.3	44.3	33.429	0	70.841	6967900000	74
P60824;K4DI65;D3YU80	P60824;K4DI65;D3YU80	Cold-inducible RNA-binding protein	Cirbp	0.875321	0.00237366	+	0.0706898	0.772104		0.804631	0.00548353	+	9	9	9	44.2	44.2	44.2	18.607	0	131.74	13875000000	130
Q91WS0	Q91WS0	CDGSH iron-sulfur domain-containing protein 1	Cisd1	0.31197	0.240141		0.00826187	0.996894		0.303708	0.321022		2	2	2	28.7	28.7	28.7	12.097	0	26.802	1981600000	44
Z4YKM2;B2RWE3;B1AR13	Z4YKM2;B2RWE3;B1AR13	CDGSH iron-sulfur domain-containing protein 3, mitochondrial	Cisd3	-0.512508	0.00397718		-0.49942	0.00824919		-0.0130885	0.95091		10	10	10	76.5	76.5	76.5	13.155	0	24.957	7933800000	94
Q8BMK4	Q8BMK4	Cytoskeleton-associated protein 4	Ckap4	-0.162676	0.491798		-0.0130154	0.980865		-0.149661	0.378992		25	25	25	51.5	51.5	51.5	63.691	0	167.1	9766500000	160
Z4YL78;A0A0R4J0K2;K3W4R5;A2AGT5-2;A2AGT5-3;A2AGT5	Z4YL78;A0A0R4J0K2;K3W4R5;A2AGT5-2;A2AGT5-3;A2AGT5	Cytoskeleton-associated protein 5	Ckap5	0.536	0.000965751	+	0.189517	0.0429895		0.346483	0.00794535		91	91	91	50	50	50	218.71	0	323.31	68155000000	782
Q04447	Q04447	Creatine kinase B-type	Ckb	-1.19513	0.00192741		0.00588493	0.992099		-1.20102	0.00487327		22	21	21	66.4	66.4	66.4	42.713	0	323.31	82449000000	386
P07310;A0A0J9YKD4;P30275	P07310;A0A0J9YKD4	Creatine kinase M-type	Ckm	-2.42774	0.000251337		-0.739143	0.00385209		-1.68859	0.00439254		45	45	43	78.2	78.2	78.2	43.044	0	323.31	146970000000	651
P56390	P56390	Cyclin-dependent kinases regulatory subunit 2	Cks2	2.37313	0.00478112	+	4.06044	0.00104374	+	-1.68731	0.010703		2	2	2	51.9	51.9	51.9	9.8742	0	6.6153	336480000	7
E9Q6L0;J3QP81;A0A087WS18;A0A087WQF1;A0A087WQ95;A0A087WNW8;A0A087WRK0;A0A087WP42;E9QNY9;A0A087WRE8;E9QKH0;A0A087WQ31;Q80TV8-2;Q80TV8;A0A0A6YXZ1;A0A0A6YWK1;A0A0N4SUT7;A0A0N4SVH2;A0A087WRU7	E9Q6L0;J3QP81;A0A087WS18;A0A087WQF1;A0A087WQ95;A0A087WNW8;A0A087WRK0;A0A087WP42;E9QNY9;A0A087WRE8;E9QKH0;A0A087WQ31;Q80TV8-2;Q80TV8;A0A0A6YXZ1	CLIP-associating protein 1	Clasp1	0.217467	0.0273584		-0.054562	0.431212		0.272029	0.00989748		44	44	41	34.2	34.2	31.6	160.23	0	291.89	18554000000	329
E9Q8N5;Q08EB6;Q08EB5;F7DCH5;Q8BRT1;A0A1L1SRY3;Q8BRT1-6	E9Q8N5;Q08EB6;Q08EB5;F7DCH5;Q8BRT1	CLIP-associating protein 2	Clasp2	0.250337	0.045889		-0.191881	0.368027		0.442217	0.0369635		22	19	13	19.8	17	10.7	140.72	0	52.553	1927400000	74
Z4YLG3;Q80U30-4;Q80U30-3;Q80U30-2;Q80U30;Q80U30-5;H7BXB6	Z4YLG3;Q80U30-4;Q80U30-3;Q80U30-2;Q80U30;Q80U30-5;H7BXB6	Protein CLEC16A	Clec16a	-0.611387	0.0260023		-0.262455	0.296781		-0.348933	0.208834		5	5	5	5.9	5.9	5.9	116.26	0	34.433	1319200000	21
Q9Z1Q5	Q9Z1Q5	Chloride intracellular channel protein 1	Clic1	-1.41075	0.00474268		0.194246	0.434082		-1.60499	0.00485513		18	18	18	66.4	66.4	66.4	27.013	0	244.82	39197000000	258
Q9QYB1;E0CY42	Q9QYB1	Chloride intracellular channel protein 4	Clic4	-1.65731	0.00236061		-0.369295	0.0826136		-1.28802	0.0136232		18	18	17	81.8	81.8	78.7	28.729	0	323.31	27038000000	256
Q5SUH7;Q5SUH6;Q99KN9;Q99KN9-2	Q5SUH7;Q5SUH6;Q99KN9;Q99KN9-2	Clathrin interactor 1	Clint1	0.357698	0.0116879		-0.0489067	0.701414		0.406605	0.00970384		17	17	17	34.5	34.5	34.5	67.73	0	228.44	24056000000	242
D3Z2Z1;F8WIA1;Q922J3;D3Z3M7;Q922J3-2;F6RCU2;Q8C0S5;F7CB97;F6RAY2	D3Z2Z1;F8WIA1;Q922J3;D3Z3M7;Q922J3-2;F6RCU2	CAP-Gly domain-containing linker protein 1	Clip1	0.0462506	0.819049		-0.619583	0.012931		0.665833	0.00427222	+	21	21	20	19.9	19.9	18.5	160.01	0	75.843	2184700000	60
Q9Z0H8-2;Q9Z0H8	Q9Z0H8-2;Q9Z0H8	CAP-Gly domain-containing linker protein 2	Clip2	0.148999	0.357268		-0.183453	0.276225		0.332452	0.0978947		6	5	5	6.8	4.8	4.8	111.85	0.00023063	3.6354	228440000	8
P22518;P22518-2	P22518	Dual specificity protein kinase CLK1	Clk1	2.82998	0.000407737	+	1.28821	0.0329299	+	1.54177	0.0170846	+	9	8	8	23.2	20.3	20.3	57.093	0	22.488	843730000	25
F8WHX0;E9Q5Y1;O35491	F8WHX0;E9Q5Y1;O35491	Dual specificity protein kinase CLK2	Clk2	0.468018	0.220542		-0.257536	0.609378		0.725553	0.0528979		4	4	4	12.2	12.2	12.2	59.899	0	8.1648	435150000	11
O35492;A0A1L1SST3;A0A1L1SQZ6	O35492;A0A1L1SST3	Dual specificity protein kinase CLK3	Clk3	0.0280122	0.916917		-0.583524	0.136728		0.611537	0.100478		13	13	13	29.3	29.3	29.3	73.797	0	98.807	6074000000	99
O35493;O35493-2;B0QZP9	O35493;O35493-2	Dual specificity protein kinase CLK4	Clk4	1.87123	0.000143891	+	0.63913	0.0346601	+	1.2321	0.0032688	+	11	11	10	24.7	24.7	24.7	57.344	0	30.348	2319400000	51
Q923F1;Q61189	Q923F1;Q61189	Methylosome subunit pICln	Clns1a	-0.363951	0.0360692		0.156661	0.228014		-0.520612	0.00602041		4	4	4	28.6	28.6	28.6	26.522	0	37.722	4949800000	38
Q8CCN6;E9PY58;Q60649	Q8CCN6;E9PY58;Q60649	Caseinolytic peptidase B protein homolog	Clpb	-0.594724	0.00993942		-0.346655	0.126231		-0.24807	0.225957		6	6	6	14	14	14	76.144	0	28.286	1409000000	24
O88696	O88696	ATP-dependent Clp protease proteolytic subunit, mitochondrial	Clpp	-2.71066	0.000114689		-0.601051	0.0192489		-2.10961	0.00158279		5	5	5	20.2	20.2	20.2	29.8	0	16.251	2527300000	41
Q8VBZ3	Q8VBZ3	Cleft lip and palate transmembrane protein 1 homolog	Clptm1	0.413148	0.0585364		0.231059	0.262065		0.182089	0.44353		2	2	2	5.4	5.4	5.4	75.29	0	29.644	638130000	10
Q6P8N8;Q9JHS4;F7BB92	Q6P8N8;Q9JHS4	ATP-dependent Clp protease ATP-binding subunit clpX-like, mitochondrial	Clpx	-0.699387	0.0274315		-0.0323685	0.843302		-0.667019	0.0420642		13	13	13	29.5	29.5	29.5	67.335	0	44.399	2562500000	37
B1AWE0;Q6PFA2;B1AWE1;B1AWD8;B1AWD9;O08585	B1AWE0;Q6PFA2;B1AWE1;B1AWD8;B1AWD9;O08585	Clathrin light chain A	Clta	0.481485	0.148408		0.205856	0.602248		0.275629	0.290301		6	6	6	31.9	31.9	31.9	23.478	0	32.484	2181200000	33
Q6IRU5-2;Q6IRU5;F7BHJ0;Q6IRU5-3	Q6IRU5-2;Q6IRU5;F7BHJ0;Q6IRU5-3	Clathrin light chain B	Cltb	-0.949869	0.0299612		-0.425871	0.564961		-0.523998	0.151453		5	5	5	27	27	27	23.174	0	19.534	290450000	7
Q5SXR6;Q68FD5;F6Z1R4	Q5SXR6;Q68FD5	Clathrin heavy chain;Clathrin heavy chain 1	Cltc	-0.467031	0.278256		-0.46801	0.395029		0.000978533	1		55	55	55	39	39	39	191.98	0	323.31	39378000000	433
E9Q9B8;E9PUU2;E9PXG5;E9Q8Y5;Q06890;E9Q2G2	E9Q9B8;E9PUU2;E9PXG5;E9Q8Y5;Q06890;E9Q2G2	Clusterin;Clusterin beta chain;Clusterin alpha chain	Clu	0.704711	0.355045		-0.200377	0.666343		0.905088	0.134674		2	2	2	12.8	12.8	12.8	23.371	0	5.6649	143350000	3
Z4YLI8;A0A0R4J140;Q5SW19-3;Q5SW19;Q5SW19-2	Z4YLI8;A0A0R4J140;Q5SW19-3;Q5SW19;Q5SW19-2	Clustered mitochondria protein homolog	Cluh	-0.0762849	0.200219		-0.124727	0.18091		0.048442	0.547124		33	33	33	31.5	31.5	31.5	146.02	0	154.74	13018000000	237
A0A0R4J0B4;Q99KK2;Q99KK2-2;A0A0N4SW65;A0A0N4SWC3	A0A0R4J0B4;Q99KK2;Q99KK2-2	N-acylneuraminate cytidylyltransferase	Cmas	-0.617387	0.00158137		-0.115199	0.568265		-0.502188	0.00433705		16	16	16	45.1	45.1	45.1	48.029	0	53.299	5317600000	93
Q8R1G2;A0A2I3BPJ4;E0CXT6;E0CXH4	Q8R1G2;A0A2I3BPJ4	Carboxymethylenebutenolidase homolog	Cmbl	-2.41868	0.000201187		-0.825879	0.0172217		-1.5928	0.00292671		6	6	6	29.4	29.4	29.4	27.902	0	51.398	5188000000	43
Q9CPZ8;A0A1L1SUP3	Q9CPZ8	COX assembly mitochondrial protein homolog	Cmc1	-0.252445	0.068646		-0.554534	0.00545796		0.30209	0.0576535		5	5	5	47.2	47.2	47.2	12.552	0	11.974	1430300000	30
Q8K199;F8WHQ0;D6RJ47;D6RD08;D3YZZ0	Q8K199;F8WHQ0	COX assembly mitochondrial protein 2 homolog	Cmc2	0.225678	0.519149		-0.568579	0.2123		0.794257	0.00768742	+	6	6	6	69.6	69.6	69.6	9.4186	0	14.845	668850000	10
Q9DBP5;A0A0R4J093	Q9DBP5;A0A0R4J093	UMP-CMP kinase	Cmpk1	-1.38367	0.000389714		-0.312276	0.104519		-1.0714	0.0027337		16	16	16	73.5	73.5	73.5	22.165	0	91.902	14428000000	175
Q9DBC3;E0CXC2;D3Z491;G3UZ59	Q9DBC3	Cap-specific mRNA (nucleoside-2-O-)-methyltransferase 1	Cmtr1	0.382954	0.00623055		0.431905	0.00414017		-0.0489506	0.642269		13	13	13	17	17	17	95.675	0	43.07	2841600000	92
P53996-2;P53996-3;P53996;A0A0N4SVS6;Q9D548	P53996-2;P53996-3;P53996;A0A0N4SVS6	Cellular nucleic acid-binding protein	Cnbp	-0.0775502	0.874252		-0.480054	0.0745321		0.402504	0.407251		7	7	7	44.1	44.1	44.1	18.742	0	33.099	2925400000	40
Q9D1A2	Q9D1A2	Cytosolic non-specific dipeptidase	Cndp2	-0.848818	0.00549814		-0.00147324	1		-0.847345	0.00713254		19	19	19	53.7	53.7	53.7	52.767	0	144.58	8919100000	121
Q08093;D3Z7R6	Q08093;D3Z7R6	Calponin-2;Calponin	Cnn2	0.718735	0.000387545	+	0.128404	0.232809		0.590331	0.00314621	+	23	21	21	83.3	83	83	33.155	0	323.31	56845000000	370
Q9DAW9;A0A0G2JDV8;A0A0G2JFI6;A0A0G2JFC8;A0A0G2JFG3	Q9DAW9;A0A0G2JDV8;A0A0G2JFI6	Calponin-3	Cnn3	0.503946	0.00413294	+	0.305624	0.0139729		0.198322	0.168078		26	26	23	68.2	68.2	63.9	36.428	0	323.31	173290000000	528
Q6ZQ08;Q6ZQ08-4;B7ZWL1;A0A1D5RMJ8;Q6ZQ08-2;A0A1D5RMD8;A0A1D5RM04;A0A1D5RML9;A0A1D5RMB6;A0A1D5RM03;Q6ZQ08-3	Q6ZQ08;Q6ZQ08-4;B7ZWL1;A0A1D5RMJ8;Q6ZQ08-2;A0A1D5RMD8	CCR4-NOT transcription complex subunit 1	Cnot1	0.638451	0.00174832	+	0.205939	0.237913		0.432512	0.00832347		21	21	21	11.5	11.5	11.5	266.8	0	75.807	2664800000	82
F6YBV1;Q8K0V4;A0A0U1RNN8	F6YBV1;Q8K0V4	CCR4-NOT transcription complex subunit 3	Cnot3	0.847345	0.00305563	+	0.28153	0.260505		0.565816	0.05429		4	4	4	12.1	12.1	12.1	37.488	0	6.8422	623020000	14
Q05BG1;E9QA19;A0A0R4J1K1;Q8BT14-2;Q8BT14;Q8BT14-3	Q05BG1;E9QA19;A0A0R4J1K1;Q8BT14-2;Q8BT14;Q8BT14-3	CCR4-NOT transcription complex subunit 4	Cnot4	0.424156	0.0829501		0.0979829	0.857449		0.326173	0.330228		3	3	3	6.1	6.1	6.1	70.332	0	10.773	200810000	9
Q8VEG6-2;Q8VEG6;D3Z2G5;D3YVH6;D3YXZ0;Q8VEG6-3;F8WJG1;D3Z5R3	Q8VEG6-2;Q8VEG6;D3Z2G5;D3YVH6;D3YXZ0;Q8VEG6-3	CCR4-NOT transcription complex subunit 6-like	Cnot6l	0.335751	0.571916		-0.398339	0.428885		0.73409	0.172265		3	3	3	8.5	8.5	8.5	62.452	0	10.333	680230000	8
P16330-2;P16330	P16330-2;P16330	2,3-cyclic-nucleotide 3-phosphodiesterase	Cnp	0.404261	0.00729875		-0.00590019	0.996162		0.410161	0.105247		10	10	10	33.5	33.5	33.5	44.654	0	32.696	2681600000	41
Q9QXT0;A0A1W2P729	Q9QXT0;A0A1W2P729	Protein canopy homolog 2	Cnpy2	-1.8534	0.000300005		-0.670959	0.0307379		-1.18244	0.00771886		11	11	11	56.6	56.6	56.6	20.767	0	78.007	8811200000	82
Q9DAU1;Q9DAU1-2;B0V2V1	Q9DAU1;Q9DAU1-2	Protein canopy homolog 3	Cnpy3	0.552576	0.00347981	+	0.0921425	0.393748		0.460434	0.00853482		8	8	8	32.6	32.6	32.6	30.537	0	67.876	3100700000	54
Q8BQ47;D3Z0T5	Q8BQ47;D3Z0T5	Protein canopy homolog 4	Cnpy4	0.378631	0.554069		-0.100121	0.859967		0.478751	0.419714		7	7	7	34.3	34.3	34.3	28.093	0	21.676	689690000	10
E9Q9E7;R4GML3;A2AL36;R4GML4	E9Q9E7;R4GML3;A2AL36;R4GML4	Centriolin	Cntrl	0.802191	0.131658		0.174519	0.335908		0.627673	0.396725		2	2	2	1.4	1.4	1.4	204.92	0.0023534	2.3461	2663900000	4
Q99M07	Q99M07	Cytochrome c oxidase assembly factor 5	Coa5	0.391259	0.0475181		-0.0524033	0.749683		0.443662	0.0385295		4	4	4	71.6	71.6	71.6	8.3585	0	15.57	3006600000	21
Q8BGD8	Q8BGD8	Cytochrome c oxidase assembly factor 6 homolog	Coa6	-0.945879	0.0162791		-0.615952	0.0512205		-0.329927	0.258676		2	2	2	30.4	30.4	30.4	9.2983	0	18.069	476260000	14
Q9DBL7	Q9DBL7	Bifunctional coenzyme A synthase;Phosphopantetheine adenylyltransferase;Dephospho-CoA kinase	Coasy	-0.786687	0.000303123		-0.197676	0.366516		-0.589011	0.00433705		4	4	4	8.7	8.7	8.7	62.022	0	10.977	950650000	22
G3UZ73;G5E8P4;G3UWY3;Q5NBX1-4;Q5NBX1-2;Q5NBX1-3;Q5NBX1;F6RR81;Q5NBX1-5;G3UWP1;F6ZEZ1	G3UZ73;G5E8P4;G3UWY3;Q5NBX1-4;Q5NBX1-2;Q5NBX1-3;Q5NBX1;F6RR81;Q5NBX1-5;G3UWP1	Protein cordon-bleu	Cobl	0.237423	0.168546		-0.176277	0.397427		0.4137	0.0579029		6	6	6	14.6	14.6	14.6	45.623	0	13.695	3101600000	65
B1AZ15;B1AZ14;Q3UMF0-4;Q3UMF0-2;Q3UMF0-3;Q3UMF0;B1AZ26	B1AZ15;B1AZ14;Q3UMF0-4;Q3UMF0-2;Q3UMF0-3;Q3UMF0	Cordon-bleu protein-like 1	Cobll1	0.355101	0.106316		0.0351093	0.864678		0.319992	0.19874		13	13	13	15.2	15.2	15.2	133.27	0	62.558	2290100000	37
Q9Z160;Q810S7;F6RK91;F6QQB5;A2A6N9	Q9Z160	Conserved oligomeric Golgi complex subunit 1	Cog1	-0.0781965	0.817398		0.0838821	0.789844		-0.162079	0.644616		12	12	12	19.2	19.2	19.2	109.05	0	22.82	2111200000	20
Q921L5;H3BJK5	Q921L5	Conserved oligomeric Golgi complex subunit 2	Cog2	0.667597	0.0683164		-0.163728	0.758069		0.831325	0.0245159	+	5	5	5	9.8	9.8	9.8	82.039	0	11.95	836640000	16
E9QL65;A0A2I3BQD7;Q8CI04	E9QL65;A0A2I3BQD7;Q8CI04	Conserved oligomeric Golgi complex subunit 3	Cog3	-0.123141	0.556012		-0.23451	0.254235		0.111368	0.594745		5	5	5	7.5	7.5	7.5	94.144	0	14.642	448880000	16
G3UWH9;Q8R1U1;Q7TSQ9;G3UWX2;G3UYW8;G3UX78;G3UZ15;G3UWY4;G3XA67	G3UWH9;Q8R1U1;Q7TSQ9;G3UWX2	Conserved oligomeric Golgi complex subunit 4	Cog4	1.26209	0.0138685	+	0.269649	0.469737		0.992439	0.0383582	+	8	8	8	12.8	12.8	12.8	86.212	0	14.182	794490000	18
Q8C0L8;A0A1W2P7M6	Q8C0L8	Conserved oligomeric Golgi complex subunit 5	Cog5	0.255895	0.329269		-0.0807994	0.7311		0.336694	0.0932679		3	3	3	4.7	4.7	4.7	91.39	0	9.5789	349770000	4
Q8BRB0;A0A0R4J0L5;Q8R3I3	Q8BRB0;A0A0R4J0L5;Q8R3I3	Conserved oligomeric Golgi complex subunit 6	Cog6	0.18762	0.476632		-0.0870369	0.806206		0.274657	0.119251		5	5	5	8.3	8.3	8.3	69.413	0	8.6652	788860000	9
A0A0R4J0Q9;Q3UM29;Q3TR20	A0A0R4J0Q9;Q3UM29;Q3TR20	Conserved oligomeric Golgi complex subunit 7	Cog7	0.628218	0.0419361	+	-0.110532	0.767703		0.73875	0.0274762	+	3	3	3	4.3	4.3	4.3	86.074	0	7.2428	676920000	7
Q9JJA2	Q9JJA2	Conserved oligomeric Golgi complex subunit 8	Cog8	0.679281	0.061519		0.339851	0.416553		0.33943	0.102633		2	2	2	7.8	7.8	7.8	71.601	0	10.069	402670000	17
E9PX70;Q60847-2;Q60847-5;Q60847;Q60847-4;Q60847-3;F6WIM8	E9PX70;Q60847-2;Q60847-5;Q60847	Collagen alpha-1(XII) chain	Col12a1	1.10491	0.0273965	+	0.00644569	1		1.09847	0.0331558	+	7	7	7	2.7	2.7	2.7	333.73	0	9.8934	493730000	9
P11087-2;P11087;CON__Q862S4	P11087-2;P11087	Collagen alpha-1(I) chain	Col1a1	0.501736	0.142625		-0.236335	0.735637		0.738071	0.144827		4	4	4	5.4	5.4	5.4	117.82	0	17.735	308230000	16
Q01149	Q01149	Collagen alpha-2(I) chain	Col1a2	0.794405	0.0314209	+	0.386704	0.083196		0.407701	0.236188		6	6	6	5.8	5.8	5.8	129.56	0	8.1105	506140000	8
P08121;A0A087WPJ5;CON__P04258;A0A087WPS3	P08121	Collagen alpha-1(III) chain	Col3a1	-0.0402589	0.853893		-0.517676	0.0615517		0.477417	0.0513909		14	14	14	11.5	11.5	11.5	138.94	0	78.644	4253600000	115
Q9EQG9-2;Q9EQG9;Q9EQG9-3	Q9EQG9-2;Q9EQG9;Q9EQG9-3	Collagen type IV alpha-3-binding protein	Col4a3bp	-0.462814	0.00202106		0.0713467	0.546884		-0.534161	0.00567475		10	10	10	24.1	24.1	24.1	68.282	0	37.875	2839300000	75
O88207;A3KGE7	O88207;A3KGE7	Collagen alpha-1(V) chain	Col5a1	1.68308	0.00299406	+	0.381689	0.388382		1.30139	0.00452574	+	5	5	5	4.5	4.5	4.5	183.67	0	19.902	613050000	11
Q3U962	Q3U962	Collagen alpha-2(V) chain	Col5a2	0.512971	0.0112883	+	0.0358448	0.796662		0.477127	0.0317574		5	5	5	4.9	4.9	4.9	145.02	0	17.076	598230000	22
Q04857	Q04857	Collagen alpha-1(VI) chain	Col6a1	-0.18973	0.0606212		-0.346499	0.0764413		0.156769	0.272361		12	12	12	16.3	16.3	16.3	108.49	0	98.714	3440300000	60
Q02788;D3Z7D5	Q02788;D3Z7D5	Collagen alpha-2(VI) chain	Col6a2	0.422155	0.0559963		-0.277985	0.341079		0.70014	0.00909703	+	7	7	7	9.5	9.5	9.5	110.33	0	45.696	1040400000	19
J3QQ16;A0A087WS16;E9PWQ3	J3QQ16;A0A087WS16;E9PWQ3		Col6a3	0.0488361	0.853026		-0.536397	0.0790606		0.585233	0.0396738	+	3	3	3	1.2	1.2	1.2	288.69	0.0056438	1.9761	108820000	4
Q8K4Q8	Q8K4Q8	Collectin-12	Colec12	0.191235	0.536951		-0.105931	0.88479		0.297167	0.494432		12	12	12	18.2	18.2	18.2	81.303	0	33.685	1055700000	50
Q8K297	Q8K297	Procollagen galactosyltransferase 1	Colgalt1	0.209549	0.066985		-0.017458	0.918843		0.227007	0.104726		15	15	15	31	31	31	71.06	0	93.309	6283900000	106
Q8K4M5;Q8VI86;F7BCN0;F7BZY0;G8JL54	Q8K4M5;Q8VI86;F7BCN0;F7BZY0	COMM domain-containing protein 1	Commd1;Gm28048	0.172936	0.175457		-0.0296616	0.906077		0.202597	0.287325		6	6	6	44.1	44.1	44.1	20.996	0	55.742	1913400000	37
Q8JZY2	Q8JZY2	COMM domain-containing protein 10	Commd10	-0.294592	0.0385823		-0.309238	0.0415204		0.0146465	0.944313		3	3	3	29.2	29.2	29.2	22.812	0	11.675	2025700000	16
Q8BXC6;G3X955	Q8BXC6	COMM domain-containing protein 2	Commd2	0.262145	0.0786537		0.114967	0.699983		0.147178	0.509723		7	7	7	48.7	48.7	48.7	22.848	0	33.383	3149800000	58
Q63829	Q63829	COMM domain-containing protein 3	Commd3	0.45709	0.0578873		0.204371	0.139814		0.252719	0.253916		9	9	9	40	40	40	22.037	0	23.332	4784800000	60
A0A1L1SRJ9;A0A1L1SRX4;Q9CQ02;A0A1L1SVC7;A0A1L1ST08	A0A1L1SRJ9;A0A1L1SRX4;Q9CQ02;A0A1L1SVC7	COMM domain-containing protein 4	Commd4	-0.201948	0.519051		-0.337809	0.383393		0.135861	0.669587		3	3	3	27.1	27.1	27.1	14.333	0	12.396	564790000	12
A0A0R4J0U7;Q8R395	A0A0R4J0U7;Q8R395	COMM domain-containing protein 5	Commd5	0.0277465	0.718653		-0.211287	0.0630177		0.239034	0.0152558		5	5	5	29.5	29.5	29.5	24.467	0	11.795	3540000000	41
Q3V4B5;B7ZNP3	Q3V4B5;B7ZNP3	COMM domain-containing protein 6	Commd6	0.272165	0.188675		0.0891022	0.586946		0.183063	0.408503		7	7	7	83.9	83.9	83.9	9.7951	0	53.885	3007200000	71
Q9CZG3;A0A0G2JH18	Q9CZG3;A0A0G2JH18	COMM domain-containing protein 8	Commd8	0.414754	0.00948292		0.0703629	0.71192		0.344391	0.0849467		5	5	5	39.9	39.9	39.9	20.852	0	36.225	1859300000	26
Q8K2Q0	Q8K2Q0	COMM domain-containing protein 9	Commd9	0.188203	0.284825		0.0530357	0.868831		0.135168	0.427118		6	6	6	31.8	31.8	31.8	21.85	0	13.107	1656800000	34
O88587-2;O88587;D3Z227	O88587-2;O88587	Catechol O-methyltransferase	Comt	-0.749193	0.000472295		-0.5582	0.00112057		-0.190993	0.241796		12	12	12	62.6	62.6	62.6	24.707	0	123.83	10193000000	112
Q8CIE6;F8WHL2;F6XJN3;D6RH55	Q8CIE6;F8WHL2	Coatomer subunit alpha;Xenin;Proxenin;Coatomer subunit alpha	Copa	-0.0180257	0.865221		-0.292962	0.0160068		0.274936	0.0110871		83	83	83	66.8	66.8	66.8	138.43	0	323.31	139880000000	1026
Q9JIF7	Q9JIF7	Coatomer subunit beta	Copb1	-0.38773	0.0296901		-0.599467	0.00555432		0.211737	0.156319		33	33	33	45.1	45.1	45.1	107.06	0	282.45	58680000000	403
O55029	O55029	Coatomer subunit beta	Copb2	-0.232679	0.24547		-0.446566	0.0172217		0.213887	0.229399		62	62	62	72.7	72.7	72.7	102.45	0	323.31	86114000000	723
O89079;D3Z315;F6XIG5;F6YFR7;E9Q6I5	O89079;D3Z315	Coatomer subunit epsilon	Cope	0.07114	0.465872		-0.230411	0.0130944		0.301551	0.00745282		17	17	17	58.1	58.1	58.1	34.567	0	204.89	29207000000	251
Q9QZE5;Q7TNQ1	Q9QZE5	Coatomer subunit gamma-1	Copg1	0.0901007	0.248055		-0.197408	0.0249229		0.287509	0.00566504		43	43	38	70	70	65	97.512	0	323.31	70413000000	592
Q9QXK3-4;Q9QXK3;Q9QXK3-3;Q9QXK3-2	Q9QXK3-4;Q9QXK3	Coatomer subunit gamma-2	Copg2	-0.321166	0.0154855		-0.545679	0.00163788		0.224513	0.0497937		29	24	24	40.7	36.7	36.7	97.55	0	128.13	13564000000	171
P61202;P61202-2;A2AQE4	P61202;P61202-2;A2AQE4	COP9 signalosome complex subunit 2	Cops2	-0.187432	0.376015		-0.331558	0.0346926		0.144127	0.471237		19	19	19	55.3	55.3	55.3	51.596	0	323.31	27426000000	248
O88543;F6YCA7;D3Z036	O88543	COP9 signalosome complex subunit 3	Cops3	0.0248805	0.807127		-0.117643	0.358061		0.142523	0.275362		13	13	13	35.2	35.2	35.2	47.832	0	121.33	6785900000	128
O88544;D3YV99;F6QTS1;D3Z1R9	O88544;D3YV99;F6QTS1;D3Z1R9	COP9 signalosome complex subunit 4	Cops4	-0.116837	0.428452		-0.0600216	0.309023		-0.0568157	0.732043		21	21	21	61.6	61.6	61.6	46.284	0	154.66	29107000000	248
O35864;A0A087WQA8;A0A087WRH6;A0A087WQ60	O35864	COP9 signalosome complex subunit 5	Cops5	-0.0415101	0.719167		-0.089571	0.465043		0.0480609	0.579836		16	16	16	55.4	55.4	55.4	37.548	0	96.253	18393000000	188
D3Z0F5;O88545;F6QK86	D3Z0F5;O88545	COP9 signalosome complex subunit 6	Cops6	-0.227767	0.292083		-0.00250626	0.996162		-0.225261	0.357791		14	14	14	63	63	63	33.591	0	178.64	19989000000	205
Q9CZ04;Q9CZ04-2;D3Z440;D3YVI6;D3Z0S0	Q9CZ04;Q9CZ04-2;D3Z440;D3YVI6	COP9 signalosome complex subunit 7a	Cops7a	-0.299033	0.0737668		-0.190493	0.0762951		-0.108541	0.551436		11	11	11	52.7	52.7	52.7	30.224	0	86.086	5677100000	89
Q8BV13	Q8BV13	COP9 signalosome complex subunit 7b	Cops7b	-0.287482	0.0628275		-0.183532	0.129674		-0.10395	0.471782		5	5	5	25.4	25.4	25.4	29.689	0	19.954	2491100000	33
Q8VBV7;A0A087WPM5	Q8VBV7;A0A087WPM5	COP9 signalosome complex subunit 8	Cops8	-0.0591604	0.585679		0.0802639	0.606434		-0.139424	0.312381		6	6	6	49.3	49.3	49.3	23.255	0	41.534	7872400000	73
P61924	P61924	Coatomer subunit zeta-1	Copz1	-0.00225531	0.990328		-0.268819	0.1009		0.266563	0.117583		7	7	7	52.5	52.5	52.5	20.198	0	146.13	16511000000	114
Q9JHH9;F2Z4A2	Q9JHH9	Coatomer subunit zeta-2	Copz2	-0.224731	0.0809321		-0.626553	0.00196176		0.401822	0.00799449		7	7	7	29.3	29.3	29.3	22.934	0	85.634	4584300000	52
A0A1W2P7G5;A0A1W2P7J1;E9Q3H6;G5E8J7;A0A0R4J066;Q3THF9-2;Q3THF9	A0A1W2P7G5;A0A1W2P7J1;E9Q3H6		Coq10a	-1.9411	0.00741665		-1.58815	0.012625		-0.352955	0.572493		7	7	7	35	35	35	24.923	0	27.796	1613000000	25
Q8BMS4	Q8BMS4	Ubiquinone biosynthesis O-methyltransferase, mitochondrial	Coq3	-0.501741	0.0546021		-0.0835323	0.791437		-0.418208	0.060761		2	2	2	7	7	7	40.956	0.004617	2.0872	91525000	2
D6RJJ8;B7ZCV4;Q8BGB8	D6RJJ8;B7ZCV4;Q8BGB8	Ubiquinone biosynthesis protein COQ4 homolog, mitochondrial	Coq4	-1.41019	0.0310993		-0.0673863	0.942369		-1.3428	0.0449014		1	1	1	10	10	10	15.462	0.00044753	3.1316	169000000	3
Q9CXI0	Q9CXI0	2-methoxy-6-polyprenyl-1,4-benzoquinol methylase, mitochondrial	Coq5	-0.870582	0.0406015		-0.100998	0.748059		-0.769583	0.104836		3	3	3	12.2	12.2	12.2	37.335	0	10.491	583280000	12
Q8K1Z0;F6SFF5;A0A1D5RLE9	Q8K1Z0;F6SFF5	Ubiquinone biosynthesis protein COQ9, mitochondrial	Coq9	-0.428644	0.167042		-0.325596	0.037109		-0.103048	0.76314		12	12	12	34.5	34.5	34.5	35.082	0	114.8	13019000000	148
Q9WUM3;D3YUG6	Q9WUM3	Coronin-1B	Coro1b	0.0449375	0.753263		0.279911	0.0618735		-0.234973	0.146771		17	17	17	35.5	35.5	35.5	53.912	0	105.83	15765000000	175
Q9WUM4;E9PX03;E9PZJ0;E9PVJ1	Q9WUM4	Coronin-1C	Coro1c	0.146043	0.392419		0.441769	0.0178805		-0.295725	0.0958528		16	16	15	35.2	35.2	32.9	53.12	0	73.298	9145300000	115
G3UWZ2;Q8BH44	G3UWZ2;Q8BH44	Coronin-2B	Coro2b	0.0225555	0.935102		-0.0838507	0.850198		0.106406	0.797825		1	1	1	6.6	6.6	6.6	20.286	0.00022548	3.225	133210000	4
Q920M5-2;Q920M5-4;Q920M5-3;Q920M5;B9EIZ7	Q920M5-2;Q920M5-4;Q920M5-3;Q920M5;B9EIZ7	Coronin-6;Coronin	Coro6	-1.07364	2.21119e-05		-0.771027	0.000694842		-0.302617	0.0151835		11	10	10	28.5	26.1	26.1	52.782	0	44.652	2340300000	60
Q9D2V7;G3X9L5;E9PYU1	Q9D2V7	Coronin-7	Coro7	-3.92562	0.00158366		-0.918805	0.178479		-3.00681	0.0044353		10	10	10	15.9	15.9	15.9	100.81	0	42.711	1405900000	38
Q9CQI6;A0A1D5RLP1	Q9CQI6;A0A1D5RLP1	Coactosin-like protein	Cotl1	-2.67437	0.00123993		-1.19891	0.0139729		-1.47546	0.0090973		8	8	8	73.2	73.2	73.2	15.944	0	42.191	2061600000	25
P56394	P56394	Cytochrome c oxidase copper chaperone	Cox17	-1.46512	0.000559526		-0.981587	0.0512205		-0.483532	0.154019		2	2	2	63.5	63.5	63.5	6.784	0	34	2278800000	26
P19783;M0QWX7	P19783	Cytochrome c oxidase subunit 4 isoform 1, mitochondrial	Cox4i1	-1.84566	0.000216383		-0.509241	0.0531773		-1.33642	0.00104815		6	6	6	42	42	42	19.53	0	27.32	4625700000	49
P12787	P12787	Cytochrome c oxidase subunit 5A, mitochondrial	Cox5a	-1.73495	0.00172596		-0.555412	0.120923		-1.17954	0.0179176		5	5	5	38.4	38.4	38.4	16.101	0	12.087	4070600000	31
Q9D881;P19536	Q9D881;P19536	Cytochrome c oxidase subunit 5B, mitochondrial	Cox5b	-0.92771	0.062548		0.181188	0.749361		-1.1089	0.0164847		2	2	2	13.2	13.2	13.2	13.847	0.003995	2.1153	226830000	20
P56391;A0A140LIU3	P56391	Cytochrome c oxidase subunit 6B1	Cox6b1	-0.6578	0.0809321		-0.236248	0.263434		-0.421553	0.231581		5	5	5	38.4	38.4	38.4	10.071	0	18.82	2226100000	26
Q9CPQ1;A0A0G2JDA6	Q9CPQ1;A0A0G2JDA6	Cytochrome c oxidase subunit 6C	Cox6c	-1.37943	0.00168384		-0.635197	0.0512205		-0.744231	0.0480455		2	2	2	27.6	27.6	27.6	8.4689	0	4.2449	475340000	5
G3X9T8;G3X8Q5;G3UXG1;G3UZ53;G3UWP5	G3X9T8;G3X8Q5		Cp	1.03531	3.31612e-05	+	0.273065	0.0365983		0.762243	0.000647555	+	51	51	3	51.6	51.6	3.4	121.08	0	323.31	50269000000	569
E9PZD8;Q61147	E9PZD8;Q61147	Ceruloplasmin	Cp	1.95697	0.0181536	+	1.40199	1		0.554982	1		49	1	1	50.5	1.1	1.1	124.21	0	4.2342	70816000	4
A0A0H2UH22;E9Q5X2;E9Q969;Q812E0;D3YUJ4	A0A0H2UH22;E9Q5X2;E9Q969;Q812E0	Cytoplasmic polyadenylation element-binding protein 2	Cpeb2	-0.0267075	0.955594		-0.172366	0.606434		0.145658	0.79044		6	3	2	9.9	5.4	3.7	90.649	0	13.178	329350000	10
Q5SU47;Q5SU48;Q7TN98-4;Q7TN98-5;Q7TN98-3;Q7TN98-2;Q7TN98	Q5SU47;Q5SU48;Q7TN98-4;Q7TN98-5;Q7TN98-3;Q7TN98-2;Q7TN98	Cytoplasmic polyadenylation element-binding protein 4	Cpeb4	0.241017	0.0517461		-0.315173	0.0663682		0.55619	0.0102781	+	7	7	4	24.5	24.5	14.8	44.184	0	32.524	2576500000	48
P84086;P63040	P84086;P63040	Complexin-2;Complexin-1	Cplx2;Cplx1	0.863879	0.0247532	+	0.151416	0.522299		0.712463	0.0834723		1	1	1	9	9	9	15.394	0.00023375	3.8687	423010000	13
Q9DBB9	Q9DBB9	Carboxypeptidase N subunit 2	Cpn2	3.34098	0.000441235	+	NaN	1		NaN	1		2	2	2	6.4	6.4	6.4	60.478	0	4.2294	81648000	2
Q8C166;B7ZCP4;A3KGK7;B7ZCP6;E9Q806;B7ZCP5;B7ZCP7;F6R587;V9GX86;B7ZCP8;V9GWY2;V9GXM6	Q8C166;B7ZCP4;A3KGK7;B7ZCP6;E9Q806;B7ZCP5	Copine-1	Cpne1	-2.71395	0.00238284		-0.352943	0.351477		-2.36101	0.00715139		11	11	10	25.4	25.4	23.7	58.886	0	66.174	4644900000	40
Q8BT60;Q9D6C8;A0A0R4J1D0;A0A0R4J0J1;Q3UYN2;P59108;Q1RLL3;Q9Z140;Q8BLR2;Q0VE82;Q9DC53;Q8JZW4	Q8BT60	Copine-3	Cpne3	-1.44041	0.00403969		-0.0948906	0.575092		-1.34552	0.010626		9	8	8	20.1	18.4	18.4	59.584	0	29.297	2493000000	46
P36552	P36552	Oxygen-dependent coproporphyrinogen-III oxidase, mitochondrial	Cpox	-1.29817	0.00113672		-0.901057	0.0109024		-0.397117	0.176958		4	4	4	14.9	14.9	14.9	49.714	0	10.668	749420000	12
Q8BFS6;Q8BFS6-4;Q8BFS6-2;D3Z7F7;Q8BFS6-3;Q8BFS6-5	Q8BFS6;Q8BFS6-4;Q8BFS6-2;D3Z7F7;Q8BFS6-3	Serine/threonine-protein phosphatase CPPED1	Cpped1	-1.74941	0.00638984		-0.177626	0.5708		-1.57178	0.0180207		10	10	10	42.6	42.6	42.6	35.247	0	39.96	2728500000	35
H3BJW3;H3BJ30;Q6NVF9;H3BKW0;H3BLM9	H3BJW3;H3BJ30;Q6NVF9	Cleavage and polyadenylation specificity factor subunit 6	Cpsf6	-0.146966	0.32826		-0.0412777	0.825576		-0.105689	0.428299		18	18	18	28.4	28.4	28.4	63.413	0	175.42	23348000000	204
Q8BTV2-2;Q8BTV2;Q8BTV2-3	Q8BTV2-2;Q8BTV2	Cleavage and polyadenylation specificity factor subunit 7	Cpsf7	-0.315137	0.00537978		-0.327806	0.0297684		0.0126691	0.923309		17	17	17	42.6	42.6	42.6	51.056	0	108.29	23370000000	208
P97742	P97742	Carnitine O-palmitoyltransferase 1, liver isoform	Cpt1a	1.03425	0.00479325	+	0.567356	0.0681588		0.466895	0.0696215		12	12	12	16.2	16.2	16.2	88.25	0	32.752	4084000000	51
P52825;A2A8E8;A2A8E7;A2A8E9	P52825	Carnitine O-palmitoyltransferase 2, mitochondrial	Cpt2	-1.08419	0.0331549		-0.554473	0.0107522		-0.529715	0.265038		26	26	26	45.7	45.7	45.7	73.98	0	120.11	13300000000	181
P22935;P62965	P22935	Cellular retinoic acid-binding protein 2	Crabp2	-1.72121	0.000652205		-0.475893	0.0242667		-1.24532	0.00670481		11	11	11	82.6	82.6	82.6	15.746	0	200.08	21268000000	134
H7BX88;P47934;F7BF80;B7ZDD7;A2AWJ5	H7BX88;P47934	Carnitine O-acetyltransferase	Crat	-2.78034	0.000371137		-1.86088	0.000977513		-0.919454	0.0805924		7	7	7	14.2	14.2	14.2	68.644	0	15.558	871410000	19
Q8C7D2-2;Q8C7D2-3;Q8C7D2;A0A0N4SUK9	Q8C7D2-2;Q8C7D2-3;Q8C7D2;A0A0N4SUK9	Protein cereblon	Crbn	-0.579904	0.127555		-0.609962	0.155834		0.0300577	0.933487		9	9	9	33.4	33.4	33.4	49.483	0	57.916	2131700000	27
K4DI63;O88668	K4DI63;O88668	Protein CREG1	Creg1	-0.899787	0.00481136		0.135531	0.623597		-1.03532	0.0174197		1	1	1	11.7	11.7	11.7	11.021	0.00022738	3.3984	276400000	12
Q91XD7	Q91XD7	Cysteine-rich with EGF-like domain protein 1	Creld1	0.0754147	0.799591		-0.175589	1		0.251003	1		3	3	3	8.6	8.6	8.6	45.717	0	6.728	172080000	6
Q9CYA0	Q9CYA0	Cysteine-rich with EGF-like domain protein 2	Creld2	-1.42565	0.0010093		-0.565461	0.0881555		-0.860186	0.00895198		6	6	6	20	20	20	38.219	0	30.081	1197000000	20
D3Z7P7;D3Z326;F6VJ22;D3Z6A5;P27699-11;F6QWT6;F6U9F5;P27699-10;P27699-2;P27699-8;F6Q346;Q62347;P27699-7;F6W4F5;E9PWV9;P27699-6;D3Z7M6;F6QKL8;D3Z2U7;P27699-5;P81269;Q01147-2;Q01147	D3Z7P7;D3Z326;F6VJ22;D3Z6A5;P27699-11;F6QWT6;F6U9F5;P27699-10;P27699-2;P27699-8;F6Q346;Q62347;P27699-7;F6W4F5;E9PWV9;P27699-6;D3Z7M6;F6QKL8;D3Z2U7;P27699-5;P81269;Q01147-2;Q01147	Cyclic AMP-dependent transcription factor ATF-1;Cyclic AMP-responsive element-binding protein 1	Crem;Creb1;Atf1	0.541523	0.093723		0.320732	0.266443		0.220791	0.192574		1	1	1	9.5	9.5	9.5	10.92	0.00044703	3.1221	288240000	10
A0A0G2JEK2;P63254	A0A0G2JEK2;P63254	Cysteine-rich protein 1	Crip1	-0.680733	0.0145802		-0.0236183	0.975189		-0.657114	0.0633575		4	4	4	47.7	47.7	47.7	13.582	0	71.748	42943000000	105
Q9DCT8;A0A0G2JF37;A0A0R4J1I1;E9Q860;Q6Q6R3-3;Q6Q6R3-2;Q6Q6R3	Q9DCT8	Cysteine-rich protein 2	Crip2	-0.371907	0.0300015		-0.0397865	0.854196		-0.332121	0.025215		12	12	12	86.1	86.1	86.1	22.727	0	188.56	92204000000	242
F6TQQ9;O70333	F6TQQ9;O70333	Cysteine-rich PDZ-binding protein	Cript	0.617713	0.00850139	+	0.467167	0.0312405		0.150546	0.40441		7	7	7	37.3	37.3	37.3	11.912	0	11.468	13269000000	54
Q64010;Q8JZR2;Q5ND50;Q64010-2;F7D232;Q3TQV3	Q64010;Q8JZR2;Q5ND50;Q64010-2	Adapter molecule crk	Crk	-0.682813	0.0325294		0.0865799	0.688813		-0.769392	0.0224051		7	7	7	26.6	26.6	26.6	33.814	0	28.701	1914900000	27
P47941	P47941	Crk-like protein	Crkl	-0.383197	0.0283981		0.0870811	0.756894		-0.470278	0.0446193		9	9	9	31	31	31	33.83	0	31.818	2217100000	38
Q9JM58;F6T1W4;F6RP70	Q9JM58	Cytokine receptor-like factor 1	Crlf1	3.19361	2.27596e-05	+	1.4071	0.00100684	+	1.78651	0.0004161	+	8	8	8	25.4	25.4	25.4	46.661	0	21.906	1633200000	39
Q8CJ40-2;Q8CJ40;Q8CJ40-3	Q8CJ40-2;Q8CJ40;Q8CJ40-3	Rootletin	Crocc	-0.261481	0.386802		-0.156022	0.666343		-0.105459	0.678145		3	3	3	2.5	2.5	2.5	208.27	0.0015341	2.771	2701600000	8
Q9CYD3	Q9CYD3	Cartilage-associated protein	Crtap	0.0645563	0.787013		-0.0137459	0.948885		0.0783022	0.76114		6	6	6	14.5	14.5	14.5	46.169	0	12.447	2010500000	44
Q68ED7	Q68ED7	CREB-regulated transcription coactivator 1	Crtc1	1.31445	0.0329565	+	0.709551	0.223741		0.604895	0.0758277		4	4	4	9.2	9.2	9.2	66.944	0	15.054	883900000	13
Q91X84;F6Y626	Q91X84	CREB-regulated transcription coactivator 3	Crtc3	0.534143	0.565402		0.229246	0.746126		0.304898	0.725772		4	4	4	10.5	10.5	10.5	67.026	0	13.877	238410000	6
P97784;A0A1L1SUT8	P97784;A0A1L1SUT8	Cryptochrome-1	Cry1	-0.282271	0.365936		-0.712183	0.145476		0.429913	0.0739828		2	2	2	4.3	4.3	4.3	68.001	0.00023294	3.8299	1683500000	13
P23927;A0A1L1SRG5	P23927;A0A1L1SRG5	Alpha-crystallin B chain	Cryab	-0.357844	3.53857e-05		-0.690277	3.24381e-05		0.332433	0.00101677		27	27	27	97.1	97.1	97.1	20.069	0	323.31	247800000000	679
P47199;A0A0A6YXR4;A0A0A6YVS7;V9GXY8;D3YUG9;D3YWU6;D3Z4Q4;D3Z2X0	P47199;A0A0A6YXR4;A0A0A6YVS7;V9GXY8	Quinone oxidoreductase	Cryz	-1.285	0.0100129		-0.30174	0.36787		-0.983265	0.0400076		13	13	13	56.8	56.8	56.8	35.268	0	59.046	4636900000	49
D3Z6I4;Q921W4;D3YZD6;D3YU21;F7BGV1;Q921W4-2	D3Z6I4;Q921W4;D3YZD6;D3YU21;F7BGV1;Q921W4-2	Quinone oxidoreductase-like protein 1	Cryzl1	-0.567164	0.00358672		-0.453539	0.0630177		-0.113625	0.562343		7	7	7	34.8	34.8	34.8	37.007	0	38.894	1801700000	41
Q9CZU6;Q80X68	Q9CZU6;Q80X68	Citrate synthase, mitochondrial;Citrate synthase	Cs;Csl	-2.99636	0.000213042		-0.83	0.00341995		-2.16636	0.00314621		22	22	22	56.7	56.7	56.7	51.736	0	139.68	59106000000	213
Q9DBE0	Q9DBE0	Cysteine sulfinic acid decarboxylase	Csad	-0.693385	0.18108		-0.392691	0.370602		-0.300694	0.541726		3	3	3	8.3	8.3	8.3	55.144	0	7.8687	501730000	18
Q91W50;Q8JZN2;A0A0G2JF72;A0A0G2JDJ7;A0A0G2JE62	Q91W50;Q8JZN2;A0A0G2JF72	Cold shock domain-containing protein E1	Csde1	-0.316378	0.00597182		0.0520847	0.763321		-0.368462	0.0164617		42	42	42	51	51	51	88.79	0	323.31	33231000000	445
E9Q1T9;Q9ERK4;F6ZEW4;E9QAX7	E9Q1T9;Q9ERK4;F6ZEW4	Exportin-2	Cse1l	-1.10917	0.00321241		-0.152191	0.297497		-0.956978	0.0150931		15	15	15	19.5	19.5	19.5	103.89	0	80.236	7145700000	131
P41241;A0A1L1SR46;A0A1L1STA1;A0A1L1SQQ5;D3YVQ8;D6RGA0;A0A0R4J1P8;D3Z4T5;A0A0R4J1N6;P41242-3;P41242;P41242-2	P41241	Tyrosine-protein kinase CSK	Csk	-0.761471	0.0173712		0.0958199	0.54856		-0.857291	0.0143765		10	10	10	32.2	32.2	32.2	50.716	0	37.598	2252500000	64
E9Q2U6;Q8BK63-2	E9Q2U6;Q8BK63-2	Casein kinase I isoform alpha	Csnk1a1	0.112109	0.454778		0.351197	0.043795		-0.239088	0.215059		7	7	1	26.9	26.9	5.9	40.585	0	21.129	2612400000	60
Q9DC28;Q9DC28-2	Q9DC28;Q9DC28-2	Casein kinase I isoform delta	Csnk1d	0.797707	0.0028838	+	0.452456	0.0886208		0.345252	0.174691		6	3	3	17.3	9.6	9.6	47.316	0	13.388	840530000	27
Q9JMK2;Q3TYE1;A9J9D8;F6VU53;A8Y2Z5;A8Y2Z9;F7A4U8	Q9JMK2;Q3TYE1	Casein kinase I isoform epsilon	Csnk1e	0.595572	0.0202829	+	0.483068	0.117715		0.112504	0.429818		6	6	3	17.8	17.8	10.1	47.321	0	16.753	1850500000	29
Q60737;A2ANR6;Q6NSS6	Q60737	Casein kinase II subunit alpha	Csnk2a1	0.0196965	0.893722		-0.0965878	0.317306		0.116284	0.436827		18	18	18	51.9	51.9	51.9	45.133	0	214.32	21953000000	193
O54833;A0A1D5RM74;A0A1D5RLE4;A0A1D5RM55	O54833;A0A1D5RM74;A0A1D5RLE4	Casein kinase II subunit alpha	Csnk2a2	-0.130543	0.511865		0.00905533	0.962557		-0.139599	0.506958		14	14	14	53.1	53.1	53.1	41.215	0	78.141	11713000000	111
P67871;G3UXG7;G3UZJ5;G3UZA4;G3UXU2;G3UZX4;G3UWU5	P67871;G3UXG7;G3UZJ5	Casein kinase II subunit beta	Csnk2b	-0.0853771	0.634953		0.0320164	0.896975		-0.117393	0.411762		9	9	9	59.5	59.5	59.5	24.942	0	81.282	11777000000	106
P97315	P97315	Cysteine and glycine-rich protein 1	Csrp1	0.0750296	0.614852		0.327198	0.165034		-0.252168	0.302597		10	10	10	51.3	51.3	51.3	20.583	0	156.9	19238000000	123
P97314;A0A1W2P845;A0A1W2P758;A0A1W2P6I3;A0A1W2P7N8;A0A1W2P780	P97314;A0A1W2P845;A0A1W2P758;A0A1W2P6I3	Cysteine and glycine-rich protein 2	Csrp2	-0.0951854	0.430789		-0.244316	0.28812		0.149131	0.503023		15	15	15	80.3	80.3	80.3	20.926	0	224.46	39565000000	229
P50462;A0A140LHC6	P50462	Cysteine and glycine-rich protein 3	Csrp3	-1.06949	0.00030999		-0.614136	0.0460482		-0.455354	0.0629044		15	15	15	85.6	85.6	85.6	20.895	0	227.46	19798000000	216
P21460;A2APX3	P21460;A2APX3	Cystatin-C	Cst3	-0.621744	0.007506		-0.0754665	0.722719		-0.546277	0.00387513		3	3	3	39.3	39.3	39.3	15.531	0	23.004	1555000000	20
Q62426	Q62426	Cystatin-B	Cstb	-0.556314	0.0813554		-0.153031	0.602267		-0.403283	0.262213		8	8	8	69.4	69.4	69.4	11.045	0	62.473	15256000000	101
Q99LC2	Q99LC2	Cleavage stimulation factor subunit 1	Cstf1	0.839073	0.220804		0.898341	0.0530288		-0.0592672	0.954435		6	6	6	17.2	17.2	17.2	48.381	0	11.417	662300000	19
Q8BIQ5-2;Q8BIQ5;A2AEJ8;A2AEK1;A2AEK3;F6ZKC7;Q8C7E9	Q8BIQ5-2;Q8BIQ5;A2AEJ8;A2AEK1	Cleavage stimulation factor subunit 2	Cstf2	1.28503	0.132283		0.599745	0.142314		0.685286	0.394613		3	3	3	6.1	6.1	6.1	54.068	0	6.0319	102450000	8
Q99LI7	Q99LI7	Cleavage stimulation factor subunit 3	Cstf3	1.9596	0.00593207	+	1.17688	0.0767526		0.782726	0.0157751	+	3	3	3	7.8	7.8	7.8	82.876	0	6.2087	293190000	15
H3BJ71;H3BKL6;H3BL19;H3BJI6;H3BK44;E9PY90;H3BK48;E9Q3S2;H3BKH2;H3BJS0;A0A1W2P711;Q8R311;Q91ZV0;H3BJ35;H3BJY7;H3BJS5	H3BJ71;H3BKL6;H3BL19;H3BJI6;H3BK44;E9PY90;H3BK48;E9Q3S2;H3BKH2;H3BJS0;A0A1W2P711;Q8R311;Q91ZV0	cTAGE family member 5;Melanoma inhibitory activity protein 2	Ctage5;Mia2	0.257307	0.407624		0.147736	0.765591		0.109571	0.818979		6	6	6	13.2	13.2	13.2	58.792	0	15.067	208350000	16
A0A0J9YUM4;A0A0J9YU62;O88712-2;O88712;O88712-3;A0A0J9YUR5;A0A0J9YVI3;A0A0J9YTW3;A0A0J9YU66	A0A0J9YUM4;A0A0J9YU62;O88712-2;O88712;O88712-3	C-terminal-binding protein 1	Ctbp1	-0.599334	0.00399469		-0.19534	0.0547181		-0.403994	0.0446193		14	14	10	47.2	47.2	37.4	37.006	0	107.12	7927900000	106
Q91YZ2;P56546;P56546-2;E9PWQ9;E9Q0T4	Q91YZ2;P56546;P56546-2;E9PWQ9	C-terminal-binding protein 2	Ctbp2	0.549958	0.289357		1.50689	0.128827		-0.956927	0.100907		6	2	2	15.7	7.9	7.9	45.971	0	4.5776	247910000	4
E0CXE7;Q5SUQ9-3;Q5SUQ9-2;Q5SUQ9	E0CXE7;Q5SUQ9-3;Q5SUQ9-2;Q5SUQ9	CST complex subunit CTC1	Ctc1	1.88264	0.00671724	+	1.55031	0.0826136		0.332328	0.505164		2	2	2	3.5	3.5	3.5	106.47	0	11.143	497270000	16
Q7TSG2;E0CZ13;Q7TSG2-2	Q7TSG2	RNA polymerase II subunit A C-terminal domain phosphatase	Ctdp1	0.292476	0.107654		0.569457	0.0659212		-0.276981	0.204285		3	3	3	4.6	4.6	4.6	104.55	0	6.0662	300730000	7
P29268;H3BJW0	P29268;H3BJW0	Connective tissue growth factor	Ctgf	5.44408	6.76621e-05	+	4.15233	0.00212426	+	1.29176	0.0101	+	7	7	7	21.3	21.3	21.3	37.824	0	25.368	2642300000	50
E9Q1U6;Q6PEE2;Q6PEE2-2	E9Q1U6;Q6PEE2;Q6PEE2-2	CBP80/20-dependent translation initiation factor	Ctif	0.346363	0.198992		-0.276452	0.532884		0.622815	0.0875486		3	3	3	6.9	6.9	6.9	70.273	0	8.1016	192740000	7
P26231;Q65CL1	P26231	Catenin alpha-1	Ctnna1	0.539108	6.24412e-05	+	0.550182	0.000358078	+	-0.0110736	0.91692		38	38	32	54.1	54.1	45.4	100.11	0	275.24	24413000000	335
E0CXB9;Q61301-2;Q61301-3;Q61301;Q8BS72	E0CXB9;Q61301-2;Q61301-3;Q61301;Q8BS72	Catenin alpha-2	Ctnna2	0.382802	0.0151297		0.712003	0.00599448	+	-0.329202	0.088268		7	1	1	10	1.9	1.9	106.73	0	5.6062	1494500000	21
Q02248;E9Q6A9;F7BAC9;D3YUH4;F6QZ47;F7CRC6;D3Z7S6;D3Z5Q1;E9PW26	Q02248;E9Q6A9	Catenin beta-1	Ctnnb1	0.837585	4.15432e-05	+	0.517318	0.00937752	+	0.320267	0.0436649		19	17	17	35.9	34.6	34.6	85.47	0	109.04	4303700000	99
Q9JJN6	Q9JJN6	Beta-catenin-interacting protein 1	Ctnnbip1	-0.64542	0.0133271		-0.164006	0.728793		-0.481413	0.240139		2	2	2	58	58	58	9.1742	0	29.654	267380000	5
Q9CWL8	Q9CWL8	Beta-catenin-like protein 1	Ctnnbl1	0.38564	0.180836		0.664125	0.0337971	+	-0.278486	0.315395		2	2	2	2.8	2.8	2.8	64.979	0.005645	1.9932	221480000	7
P30999;G3X9V2;E9Q8Z8;E9Q8Z6;D3Z2H2;E9Q8Z4;E9Q8Z9;E9Q904;E9Q901;D3Z7H6;E9Q905;E9Q986;E9Q907;D3Z2H7;REV__Q68FG3	P30999;G3X9V2;E9Q8Z8;E9Q8Z6;D3Z2H2;E9Q8Z4;E9Q8Z9;E9Q904;E9Q901;D3Z7H6;E9Q905;E9Q986;E9Q907;D3Z2H7	Catenin delta-1	Ctnnd1	0.861033	2.21119e-05	+	0.672674	4.07392e-05	+	0.188358	0.0630696		50	50	2	59.5	59.5	1.8	104.92	0	323.31	34249000000	447
P30999-3;P30999-2;E9Q8Z5;E9Q903;E9Q906	P30999-3;P30999-2;E9Q8Z5;E9Q903;E9Q906	Catenin delta-1	Ctnnd1	0.687809	0.0351322	+	0.539747	0.0214953	+	0.148062	0.607867		49	1	1	60.2	1.2	1.2	102.56	0	5.6596	174450000	9
P70698	P70698	CTP synthase 1	Ctps1	-0.335474	0.134783		0.286275	0.0930254		-0.621749	0.0245419		23	23	21	42.3	42.3	39.9	66.682	0	90.958	10105000000	171
P70303;P70303-3;P70303-2;A2AEQ5	P70303;P70303-3;P70303-2	CTP synthase 2	Ctps2	0.359923	0.292816		0.412828	0.283271		-0.0529051	0.863059		5	3	3	11.3	6.8	6.8	65.514	0	5.0545	300220000	5
G3X8T3;P16675;A2A5J9;A2A5J8	G3X8T3;P16675	Carboxypeptidase;Lysosomal protective protein;Lysosomal protective protein 32 kDa chain;Lysosomal protective protein 20 kDa chain	Ctsa	-0.421537	0.0741256		0.173075	0.611018		-0.594613	0.0063044		12	12	12	28	28	28	55.726	0	74.456	3535700000	73
P10605	P10605	Cathepsin B;Cathepsin B light chain;Cathepsin B heavy chain	Ctsb	-1.65194	0.000720145		-0.775732	0.0260371		-0.876212	0.00909703		18	18	18	60.8	60.8	60.8	37.279	0	323.31	28917000000	205
P18242;F8WIR1;F6Y6L6;A0A1B0GT66	P18242;F8WIR1;F6Y6L6	Cathepsin D	Ctsd	-1.07165	0.000651361		-0.563113	0.00452424		-0.508541	0.0301022		17	17	17	41.2	41.2	41.2	44.953	0	145.9	39991000000	213
P06797;A0A1Y7VNM3;A0A1Y7VNQ4;A0A1Y7VP49;A0A1Y7VJC1;Q9JI81	P06797;A0A1Y7VNM3;A0A1Y7VNQ4	Cathepsin L1;Cathepsin L1 heavy chain;Cathepsin L1 light chain	Ctsl	-1.47925	0.000439584		-0.441406	0.00599448		-1.03785	0.00444709		18	18	18	60.8	60.8	60.8	37.547	0	177.68	18532000000	186
Q9WUU7	Q9WUU7	Cathepsin Z	Ctsz	-1.613	0.00266056		-0.887064	0.0417416		-0.725932	0.124374		7	7	7	22.2	22.2	22.2	33.996	0	21.539	3826200000	36
Q60598	Q60598	Src substrate cortactin	Cttn	0.358252	0.0199442		0.4901	0.00231257		-0.131848	0.336623		47	47	6	62.5	62.5	9.7	61.249	0	323.31	79852000000	586
Q921L6	Q921L6		Cttn	-0.514746	0.197676		0.284171	0.432549		-0.798918	0.0216784		42	1	1	60.9	2.4	2.4	57.086	0.00066593	3.0352	413590000	10
Q99LJ0	Q99LJ0	CTTNBP2 N-terminal-like protein	Cttnbp2nl	1.75254	0.0606911		0.453376	0.699983		1.29917	0.113303		2	2	2	4.7	4.7	4.7	69.84	0.0027636	2.2584	368230000	4
D3Z2M0;G3UXB4;Q3U308	D3Z2M0;G3UXB4;Q3U308	Cytoplasmic tRNA 2-thiolation protein 2	Ctu2	0.157718	0.125196		0.136028	0.278325		0.0216901	0.86869		1	1	1	6.4	6.4	6.4	27.294	0	4.8056	184230000	6
Q9CXX9	Q9CXX9	CUE domain-containing protein 2	Cuedc2	1.73732	0.00293468	+	0.328918	0.663219		1.4084	0.0536623		1	1	1	4.6	4.6	4.6	31.852	0.0013187	2.8278	327070000	7
Q9WTX6;Q3TPM3;D3Z2H3;A0A0N4SUW1;D3YUS8;A0A217FL61	Q9WTX6;Q3TPM3	Cullin-1	Cul1	-0.569555	0.000656891		-0.112109	0.308849		-0.457446	0.00673409		22	22	22	33.8	33.8	33.8	89.69	0	187.23	13736000000	199
Q9D4H8;Q9D4H8-2;E0CYT5;H7BX52	Q9D4H8;Q9D4H8-2;E0CYT5	Cullin-2	Cul2	-0.69818	0.00710249		-0.295362	0.0656181		-0.402818	0.0644744		33	33	33	47.5	47.5	47.5	86.876	0	222.42	17403000000	281
Q9JLV5;E9Q4T8;F6UY44;F6R0N8;F6ZZK0	Q9JLV5;E9Q4T8	Cullin-3	Cul3	-0.372837	0.00206008		-0.146376	0.303922		-0.226461	0.0179469		24	24	24	38	38	38	88.947	0	75.063	8869200000	168
Q3TCH7;E9PXT5;F6UV36	Q3TCH7	Cullin-4A	Cul4a	-0.427104	0.00907712		-0.415092	0.00123715		-0.0120116	0.952576		29	29	24	45.1	45.1	39.8	87.752	0	167.31	14108000000	193
E9PXY1;A2A432-2;A2A432;J3QJX0	E9PXY1;A2A432-2;A2A432;J3QJX0	Cullin-4B	Cul4b	0.878544	0.040075	+	1.20857	0.00241995	+	-0.330027	0.412338		13	8	8	17	12.5	12.5	102.41	0	27.374	1063400000	28
E9PV12;G3X914;Q9D5V5;E9Q6Z0;F8VQI6	E9PV12;G3X914;Q9D5V5;E9Q6Z0	Cullin-5	Cul5	1.72613	9.99461e-07	+	-0.42166	0.00327237		2.14779	8.92294e-07	+	46	46	46	54.6	54.6	54.6	95.85	0	235.41	21390000000	325
Q8VE73-3;Q8VE73;E9Q6H4;F6Q1R4;E9QP09;S4R1Y1;Q80TT8-4;Q80TT8	Q8VE73-3;Q8VE73	Cullin-7	Cul7	0.800784	0.000152589	+	0.383243	0.0431169		0.417541	0.00737478		50	50	50	32	32	32	192.16	0	303.2	20730000000	399
D5MCW4;Q9CQ89	D5MCW4;Q9CQ89	Protein CutA	Cuta	-1.03849	0.000651361		-0.131989	0.612251		-0.906506	0.00621196		2	2	2	18.2	18.2	18.2	16.453	0	20.702	2956700000	31
D3YY50;F8WHX2;Q9D8X1	D3YY50;F8WHX2;Q9D8X1	Copper homeostasis protein cutC homolog	Cutc	-0.628364	0.200531		-0.117202	0.769708		-0.511162	0.141008		2	2	2	13	13	13	27.153	0	4.9126	111830000	6
H3BJ26;H3BKT0;H3BJN3;E9QKE9;H3BK24;P53564-3;H3BLS0;H3BJQ9;P53564-2;P53564;P70403;H3BL09;H3BKF6;H3BJL7;H3BLJ7;P53564-4	H3BJ26;H3BKT0;H3BJN3;E9QKE9;H3BK24;P53564-3;H3BLS0;H3BJQ9;P53564-2;P53564;P70403;H3BL09;H3BKF6	Homeobox protein cut-like;Homeobox protein cut-like 1;Protein CASP	Cux1	0.527991	0.0958699		0.270232	0.409797		0.257759	0.25062		8	8	8	22.1	22.1	22.1	61.606	0	24.081	579610000	26
Q9JHS9;A0A1L1SVD8	Q9JHS9;A0A1L1SVD8	Spliceosome-associated protein CWC15 homolog	Cwc15	1.13625	0.00750139	+	0.532256	0.174053		0.603992	0.0301055	+	5	5	5	20.1	20.1	20.1	26.624	0	10.236	824880000	32
Q9DBF7;Q9DBF7-3;A2A6F5;Q9DBF7-2;F7BY36	Q9DBF7;Q9DBF7-3;A2A6F5	Pre-mRNA-splicing factor CWC25 homolog	Cwc25	1.30525	0.000125134	+	0.307576	0.298549		0.997677	0.00224425	+	12	12	12	24.8	24.8	24.8	48.811	0	25.684	4366000000	92
Q3TKY6;D3Z2U3	Q3TKY6	Peptidyl-prolyl cis-trans isomerase CWC27 homolog	Cwc27	0.0605354	0.882227		-0.227957	0.559905		0.288493	0.359518		6	6	6	27.5	27.5	27.5	53.542	0	33.351	1980900000	13
Q8BG79;Q8BG79-2	Q8BG79;Q8BG79-2	CWF19-like protein 2	Cwf19l2	1.4974	2.64398e-05	+	0.256291	0.614217		1.24111	0.0130682	+	26	26	26	36.4	36.4	36.4	103.17	0	93.137	4033800000	91
H7BX38;P40224-1;P40224	H7BX38;P40224-1;P40224	Stromal cell-derived factor 1	Cxcl12	1.5896	0.000498383	+	0.701265	0.126805		0.888335	0.0205802	+	2	2	2	15.1	15.1	15.1	13.634	0	5.0858	973440000	15
G5E850;P56395;E0CY88	G5E850;P56395	Cytochrome b5	Cyb5a	0.516159	0.0374814	+	0.00495186	0.992401		0.511207	0.0482545	+	8	8	8	76.5	76.5	76.5	11.142	0	79.386	3351500000	44
Q9CQX2	Q9CQX2	Cytochrome b5 type B	Cyb5b	1.04279	0.000944996	+	0.604535	0.0515619		0.43826	0.133317		3	3	3	37	37	37	16.318	0	73.501	4583700000	22
Q9DB73;G3UZG6;Q9DB73-2;G3UZ57	Q9DB73;G3UZG6	NADH-cytochrome b5 reductase 1	Cyb5r1	-1.80166	0.00487285		-1.5438	0.00510017		-0.25786	0.603005		7	7	7	37.4	37.4	37.4	34.134	0	60.437	2731700000	38
Q9DCN2-2;Q9DCN2;F2Z456;A0A0A0MQM3	Q9DCN2-2;Q9DCN2;F2Z456;A0A0A0MQM3	NADH-cytochrome b5 reductase 3;NADH-cytochrome b5 reductase 3 membrane-bound form;NADH-cytochrome b5 reductase 3 soluble form;NADH-cytochrome b5 reductase	Cyb5r3	-0.664738	0.0239034		-0.628133	0.01086		-0.0366051	0.903558		18	18	18	63.7	63.7	63.7	31.549	0	216.05	113380000000	391
Q9D0M3-2;Q9D0M3	Q9D0M3-2;Q9D0M3	Cytochrome c1, heme protein, mitochondrial	Cyc1	-1.81841	0.00122525		-0.926744	0.0441411		-0.891666	0.00970384		5	5	5	28.2	28.2	28.2	29.497	0	26.464	1379800000	19
P62897;CON__P62894;P00015	P62897	Cytochrome c, somatic	Cycs	-0.454287	0.0291011		-0.199257	0.315123		-0.255031	0.25773		12	12	12	74.3	74.3	74.3	11.605	0	50.715	9529400000	128
Q7TMB8;A0A0R4J119;Q7TMB8-2;A0A0U1RQ05;Q5SQX6;F6QD74;G3UZI5	Q7TMB8;A0A0R4J119;Q7TMB8-2;A0A0U1RQ05;Q5SQX6	Cytoplasmic FMR1-interacting protein 1;Cytoplasmic FMR1-interacting protein 2	Cyfip1;Cyfip2	-0.0143758	0.843656		-0.129981	0.158443		0.115605	0.135455		25	25	25	23.7	23.7	23.7	145.24	0	75.43	10235000000	144
Z4YJJ5;Q80TQ2;Q80TQ2-2;A0A1B0GSE5;Q80TQ2-3	Z4YJJ5;Q80TQ2;Q80TQ2-2;A0A1B0GSE5	Ubiquitin carboxyl-terminal hydrolase CYLD	Cyld	0.242177	0.181295		-0.222136	0.0963774		0.464313	0.0266378		17	17	17	19.3	19.3	19.3	106.84	0	36.081	5330400000	60
Q64429	Q64429	Cytochrome P450 1B1	Cyp1b1	1.12925	0.00225732	+	0.127593	0.456655		1.00166	0.00673409	+	4	4	4	10.5	10.5	10.5	60.537	0	11.563	912150000	15
Q8K0C4	Q8K0C4	Lanosterol 14-alpha demethylase	Cyp51a1	1.96769	8.59619e-06	+	1.41092	0.000156938	+	0.556769	0.0032688	+	15	15	15	31.4	31.4	31.4	56.775	0	35.584	6485900000	101
P18406	P18406	Protein CYR61	Cyr61	4.43424	0.000707535	+	2.76602	0.0230021	+	1.66822	0.00269252	+	9	9	9	24.3	24.3	24.3	41.709	0	17.753	930370000	39
A0A1Y7VIW9;A0A1B0GRX7;Q99KH2;P63034-3;P63034-2;P63034;G5E8Q4	A0A1Y7VIW9;A0A1B0GRX7;Q99KH2;P63034-3;P63034-2;P63034;G5E8Q4	Cytohesin-2	Cyth2;Cyth3	0.0930618	0.711439		-0.107765	0.605965		0.200826	0.377319		3	1	1	22.8	6.9	6.9	23.259	0.00022847	3.4626	175410000	4
O08967;H3BK81	O08967	Cytohesin-3	Cyth3	-0.521523	0.0593377		-0.620213	0.0523312		0.0986902	0.766824		3	3	1	14.5	14.5	6.5	46.279	0	14.386	634720000	16
Q9D172;A0A1W2P7B6;A0A1W2P870	Q9D172	ES1 protein homolog, mitochondrial	D10Jhu81e	-2.9898	0.000119767		-0.899387	0.00794908		-2.09041	0.00204653		15	15	15	77.8	77.8	77.8	28.09	0	161.28	11796000000	123
Q8R1F0	Q8R1F0	Leydig cell tumor 10 kDa protein homolog	D8Ertd738e	1.42701	0.00069277	+	0.335221	0.298272		1.09178	0.000311513	+	8	8	8	31.9	31.9	31.9	10.197	0	14.795	3800400000	85
E9QLH9;Q571I4	E9QLH9;Q571I4	Tyrosine-protein kinase SgK223	D8Ertd82e;Sgk223	2.42709	0.000527705	+	2.26769	1		0.159407	1		2	2	2	1.7	1.7	1.7	147.94	0.00023036	3.6077	142380000	3
E9QL31;A0A0R4J104;P98078-2;P98078;E9PX84;Q3TRE6;P98078-3;F6TQN9;Q9DCE6;E0CXT5;E0CZ53	E9QL31;A0A0R4J104;P98078-2;P98078;E9PX84;Q3TRE6;P98078-3;F6TQN9;Q9DCE6;E0CXT5	Disabled homolog 2	Dab2	0.755969	0.0230902	+	0.615163	0.0978875		0.140806	0.28469		14	14	14	24.2	24.2	24.2	79.992	0	53.93	2109200000	71
F6RK07;A2AUX5;A2AUX3;B7ZD29;Q3UHC7-2;Q3UHC7-4;Q3UHC7-3;Q3UHC7;F6QQP6	F6RK07;A2AUX5;A2AUX3;B7ZD29;Q3UHC7-2;Q3UHC7-4;Q3UHC7-3;Q3UHC7;F6QQP6	Disabled homolog 2-interacting protein	Dab2ip	0.350802	0.178326		-0.184885	0.380378		0.535687	0.0960796		5	5	5	8.4	8.4	8.4	119.53	0	27.127	511650000	7
Q62165	Q62165	Dystroglycan;Alpha-dystroglycan;Beta-dystroglycan	Dag1	0.234448	0.362014		0.279985	0.116494		-0.0455374	0.879682		3	3	3	4.1	4.1	4.1	96.904	0	6.6187	1667700000	22
Q91XC8;A0A087WRC6;A0A087WSM4;A0A087WR57	Q91XC8	Death-associated protein 1	Dap	-0.284163	0.443327		-0.170924	0.495991		-0.113239	0.766424		3	3	3	26.5	26.5	26.5	11.154	0	8.7013	6659300000	50
Q8VDF3-2	Q8VDF3-2	Death-associated protein kinase 2	Dapk2	1.11802	0.0340344	+	1.26183	1		-0.143811	1		6	2	2	17.6	6.7	6.7	56.034	0	5.0756	69735000	2
Q8VDF3;F6YX98	Q8VDF3	Death-associated protein kinase 2	Dapk2	-0.498951	0.0079972		-0.393088	0.0456731		-0.105863	0.447213		6	5	2	22.2	22.2	7.8	42.778	0	22.929	671130000	9
O54784;A0A1W2P730;A0A1W2P6K3;A0A1W2P6J6	O54784	Death-associated protein kinase 3	Dapk3	1.1054	5.56008e-05	+	0.418584	0.055805		0.686815	0.00410563	+	9	9	7	22.1	22.1	17	51.421	0	24.689	2233800000	59
Q922B2;Q8BJY7	Q922B2	Aspartate--tRNA ligase, cytoplasmic	Dars	-0.505952	0.00250364		-0.211996	0.118118		-0.293956	0.0430756		37	37	37	75	75	75	57.147	0	323.31	47984000000	408
Q3UGB5;Q9JII5-2;Q9JII5;D3Z4J1	Q3UGB5;Q9JII5-2;Q9JII5;D3Z4J1	DAZ-associated protein 1	Dazap1	0.0606756	0.71661		0.206741	0.193722		-0.146065	0.309948		6	6	6	26.4	26.4	26.4	43.157	0	23.675	2626900000	49
Q9DCP9	Q9DCP9	DAZ-associated protein 2	Dazap2	0.457375	0.18501		0.320204	0.482606		0.13717	0.319932		1	1	1	9.5	9.5	9.5	17.288	0	4.7512	142320000	4
P31786;Q4VWZ5;D3Z563;M0QWU8	P31786;Q4VWZ5;D3Z563	Acyl-CoA-binding protein	Dbi	-1.76514	0.00180916		-0.633137	0.0501339		-1.13201	0.016534		11	11	11	94.3	94.3	94.3	10	0	118.52	16743000000	121
A0A0R4J1E3;Q9QXS6-3;Q9QXS6;Q9QXS6-2;F7CPL2	A0A0R4J1E3;Q9QXS6-3;Q9QXS6;Q9QXS6-2	Drebrin	Dbn1	0.605059	0.001744	+	0.358763	0.0215407		0.246296	0.0915602		19	19	19	33.4	33.4	33.4	72.544	0	136.91	9233000000	153
Q62418-3;Q62418-2;Q62418	Q62418-3;Q62418-2;Q62418	Drebrin-like protein	Dbnl	-0.525025	0.00481053		0.0186714	0.912446		-0.543697	0.00698962		20	20	20	53.9	53.9	53.9	48.341	0	258.97	15541000000	213
Q923B1;D3YXA2;F6UCV1;F6ZYX6	Q923B1;D3YXA2	Lariat debranching enzyme	Dbr1	0.0299408	0.846269		0.0216286	0.937622		0.00831223	0.98269		4	4	4	12.9	12.9	12.9	62.289	0	13.694	380490000	8
Q91VU6;Q91VU6-2;D3Z2V1;D3Z4U8;D3YZ95;D3YZ04;D3YWI9;D6REI5;D6RCG5	Q91VU6;Q91VU6-2;D3Z2V1;D3Z4U8	DDB1- and CUL4-associated factor 11	Dcaf11	-0.275989	0.310064		-0.386666	0.135291		0.110677	0.698235		6	6	6	14.6	14.6	14.6	61.991	0	8.1988	522240000	14
Q6PAC3	Q6PAC3	DDB1- and CUL4-associated factor 13	Dcaf13	1.16749	0.0181161	+	0.408025	0.0658011		0.759468	0.103519		2	2	2	6.1	6.1	6.1	51.456	0.0023424	2.2805	334370000	2
Q80T85	Q80T85	DDB1- and CUL4-associated factor 5	Dcaf5	0.843125	0.0357741	+	0.936608	0.0826136		-0.0934834	0.844735		3	3	3	3.4	3.4	3.4	103.67	0	4.499	225110000	5
Q9DC22;A0A0A6YVW2;A0A0A6YW54	Q9DC22	DDB1- and CUL4-associated factor 6	Dcaf6	-0.0802835	0.589744		-0.0427044	0.818038		-0.0375792	0.768578		12	12	12	18	18	18	97.587	0	49.016	2916700000	63
P61963	P61963	DDB1- and CUL4-associated factor 7	Dcaf7	0.822277	0.000899423	+	0.476241	0.00751149		0.346036	0.047525		12	12	12	47.1	47.1	47.1	38.926	0	55.057	5611400000	92
Q8N7N5;Q8N7N5-2;A0A0A6YWY2;A0A0A6YX55	Q8N7N5;Q8N7N5-2	DDB1- and CUL4-associated factor 8	Dcaf8	0.242022	0.0487064		-0.0075367	0.975256		0.249558	0.0444679		23	23	22	50.8	50.8	49.2	66.031	0	268.96	32805000000	289
Q8BHC4;B0QZX9	Q8BHC4;B0QZX9	Dephospho-CoA kinase domain-containing protein	Dcakd	0.447204	0.0189095		-0.0716194	0.510218		0.518823	0.0176662	+	17	17	17	77.1	77.1	77.1	26.476	0	104.2	27578000000	193
A0A0G2JGQ6;Q9JLM8;A0A0G2JGR9;A0A0G2JE54;Q8CCN4;A0A0G2JGH1;Q1EDH1;H7BX36;A0A0G2JEN4;Q9CXL6;Q6PGI2;O88809;A0A0A6YX33;A0A0A6YWI6;A0A0A6YX71;Q6PGN3-6;Q6PGN3-5;Q6PGN3-4;Q6PGN3-2;Q6PGN3;Q6PGN3-3	A0A0G2JGQ6;Q9JLM8	Serine/threonine-protein kinase DCLK1	Dclk1	-0.365346	0.00303414		-0.502566	0.0655927		0.13722	0.541726		47	47	7	49.4	49.4	17.2	82.104	0	323.31	291010000000	837
Q80VB6;Q9JLM8-2;A8IP62	Q80VB6;Q9JLM8-2	Serine/threonine-protein kinase DCLK1	Dclk1	-0.403228	0.00638984		-0.932694	0.0463149		0.529466	0.1374		42	2	2	71.1	5.5	5.5	40.38	0	24.255	4551500000	26
Q91YD3;A0A286YDC8;A0A286YCN4	Q91YD3;A0A286YDC8	mRNA-decapping enzyme 1A	Dcp1a	0.513519	0.016197	+	-0.0143688	0.958074		0.527888	0.0116856	+	8	8	8	24.9	24.9	24.9	65.218	0	35.646	2351600000	41
Q9DAR7;Q3TBW9;D6RFQ0	Q9DAR7;Q3TBW9	m7GpppX diphosphatase	Dcps	-2.30773	0.0527384		-0.383003	0.0655244		-1.92473	0.115451		10	10	10	36.4	36.4	36.4	38.988	0	83.099	3084100000	56
E9Q586;E9Q3M3;O08788-2;O08788;D3YX34;D3Z2M9;D3YYG9	E9Q586;E9Q3M3;O08788-2;O08788;D3YX34	Dynactin subunit 1	Dctn1	0.262685	0.0803567		-0.12457	0.431547		0.387255	0.00495307		38	38	38	37.9	37.9	37.9	136.85	0	249.82	13267000000	289
Q99KJ8	Q99KJ8	Dynactin subunit 2	Dctn2	0.414994	0.00148769		0.116103	0.22012		0.298891	0.0301692		27	27	27	60.4	60.4	60.4	44.116	0	207.59	37166000000	362
Q9Z0Y1;E9Q919	Q9Z0Y1;E9Q919	Dynactin subunit 3	Dctn3	0.201232	0.0908632		-0.0578396	0.720364		0.259071	0.0541854		8	8	8	48.4	48.4	48.4	20.978	0	25.899	2528400000	43
Q8CBY8-2;Q8CBY8;Q3TRR2	Q8CBY8-2;Q8CBY8	Dynactin subunit 4	Dctn4	0.29206	0.0902208		-0.102907	0.564598		0.394966	0.0363393		9	9	9	24.3	24.3	24.3	52.241	0	42.694	1944000000	56
Q9QZB9	Q9QZB9	Dynactin subunit 5	Dctn5	0.177663	0.500615		0.13894	0.574876		0.0387229	0.879751		4	4	4	44.5	44.5	44.5	20.14	0	35.917	827690000	35
D3Z6H3;D3Z4E5;Q9WUB4;F6XWI6	D3Z6H3;D3Z4E5;Q9WUB4;F6XWI6	Dynactin subunit 6	Dctn6	-0.0861478	0.685357		-0.258332	0.566168		0.172184	0.588934		2	2	2	15.1	15.1	15.1	20.041	0	7.3746	783350000	11
Q8BZJ7;A0A0N4SW71;G5E8Q5;G5E8Q6;A0A0N4SW97;Q8BZJ7-4;Q8BZJ7-2	Q8BZJ7;A0A0N4SW71;G5E8Q5;G5E8Q6;A0A0N4SW97;Q8BZJ7-4;Q8BZJ7-2	DCN1-like protein 2;DCN1-like protein	Dcun1d2	-1.38737	0.000141768		-0.367052	0.504119		-1.02031	0.0363617		3	3	3	12.7	12.7	12.7	30.068	0.00023148	3.69	230040000	9
A0A1N9M8A6;Q9CXV9	A0A1N9M8A6;Q9CXV9	DCN1-like protein 5	Dcun1d5	0.24989	0.690697		-0.159973	0.85235		0.409863	0.488366		2	2	2	10.2	10.2	10.2	29.222	0.0002337	3.8684	804980000	12
Q9D9Z5;D3Z6F8;D3YXY5	Q9D9Z5	DET1- and DDB1-associated protein 1	Dda1	0.352971	0.0245561		0.0570107	0.840448		0.29596	0.168227		3	3	3	31.4	31.4	31.4	11.753	0.0013167	2.7946	318190000	5
Q9CWS0;D3YU15	Q9CWS0;D3YU15	N(G),N(G)-dimethylarginine dimethylaminohydrolase 1	Ddah1	-1.2962	0.000451192		-0.0380848	0.939012		-1.25812	0.00389593		7	6	6	31.2	28.4	28.4	31.381	0	33.361	2206000000	30
Q99LD8;O08972;G3UZR0	Q99LD8;O08972	N(G),N(G)-dimethylarginine dimethylaminohydrolase 2	Ddah2	-1.02359	0.0228684		-0.159628	0.442333		-0.863964	0.0517404		13	13	12	74	74	71.2	29.645	0	98.348	9474900000	79
Q3U1J4	Q3U1J4	DNA damage-binding protein 1	Ddb1	0.0498583	0.844454		-0.0362598	0.877379		0.0861181	0.780079		32	32	32	34.3	34.3	34.3	126.85	0	161.99	20623000000	244
F8WHP5;E9QQ38;F8WIJ5;D6RH62;Q80YA3-2;Q80YA3;G3UWN4;A0A2I3BQ73;G3UVX0	F8WHP5;E9QQ38;F8WIJ5		Ddhd1	0.376269	0.0181217		-0.120193	0.473506		0.496462	0.00549677		9	9	9	21.8	21.8	21.8	94.786	0	96.236	3612300000	55
A0A1B0GSA5;Q80Y98;Q80Y98-2;A0A1B0GS27;Q80Y98-3;A0A1B0GRX3;A0A1B0GSV3	A0A1B0GSA5;Q80Y98;Q80Y98-2;A0A1B0GS27;Q80Y98-3	Phospholipase DDHD2	Ddhd2	0.22649	0.275164		-0.0983974	0.717982		0.324887	0.0551539		10	10	10	22.9	22.9	22.9	82.112	0	28.952	6295200000	64
A2ADY9;Q9DAF3	A2ADY9	Protein DDI1 homolog 2	Ddi2	0.423274	0.00288049		-0.00932808	0.984653		0.432602	0.0478297		10	10	10	30.3	30.3	30.3	44.59	0	39.015	1852600000	49
O54734	O54734	Dolichyl-diphosphooligosaccharide--protein glycosyltransferase 48 kDa subunit	Ddost	-0.542875	0.0284613		-0.466733	0.101703		-0.0761424	0.681566		8	8	8	19.5	19.5	19.5	49.027	0	25.005	2910100000	44
O35215;G3UZN1;G3UYJ7	O35215;G3UZN1;G3UYJ7	D-dopachrome decarboxylase	Ddt;Gm20441	-0.962786	0.067074		0.291579	0.46045		-1.25437	0.025916		6	6	6	53.4	53.4	53.4	13.077	0	22.109	1786900000	34
Q91VR5;A0A1Y7VM48	Q91VR5	ATP-dependent RNA helicase DDX1	Ddx1	0.0528336	0.711147		-0.118599	0.409797		0.171432	0.29664		44	44	44	68	68	68	82.499	0	323.31	101040000000	647
Q3U741;Q501J6;Q501J6-2	Q3U741;Q501J6;Q501J6-2	Probable ATP-dependent RNA helicase DDX17	Ddx17	1.17501	3.23069e-05	+	0.377611	0.0257881		0.797397	0.00101677	+	45	31	31	56.1	45.7	45.7	72.584	0	240.37	33025000000	359
Q61655;Q8BZY3;Q9QY15;Q9QY15-2	Q61655;Q8BZY3	ATP-dependent RNA helicase DDX19A	Ddx19a;Ddx19b	-0.120284	0.312084		0.106028	0.36351		-0.226311	0.106098		21	21	6	60	60	20.9	53.932	0	121.52	6308200000	118
D3Z0M9	D3Z0M9		Ddx23	0.702279	0.00243644	+	0.400953	0.0860515		0.301326	0.0629044		30	30	30	38.8	38.8	38.8	95.493	0	73.894	6738100000	118
Q9Z1N5;G3UXI6	Q9Z1N5	Spliceosome RNA helicase Ddx39b	Ddx39b	-1.06943	0.015672		-0.353224	0.223839		-0.716208	0.10813		12	12	5	40	40	21	49.035	0	81.149	5724900000	78
Q62167;P16381;Q3V086;Q61496	Q62167;P16381	ATP-dependent RNA helicase DDX3X;Putative ATP-dependent RNA helicase Pl10	Ddx3x;D1Pas1	0.985789	0.00039837	+	0.11925	0.57637		0.86654	0.00182156	+	80	80	31	84	84	44.7	73.101	0	323.31	1185700000000	2011
Q62095	Q62095	ATP-dependent RNA helicase DDX3Y	Ddx3y	1.55133	0.00282295	+	0.356186	0.232088		1.19514	0.00904709	+	53	4	4	50.8	9	9	73.427	0	99.687	51288000000	68
A0A1S6GWJ4;Q91VN6	A0A1S6GWJ4;Q91VN6	Probable ATP-dependent RNA helicase DDX41	Ddx41	1.36873	0.00740042	+	1.74957	0.00170888	+	-0.380841	0.31488		10	10	10	23.9	23.9	23.9	71.1	0	33.509	2564900000	32
Q810A7;Q810A7-2	Q810A7;Q810A7-2	ATP-dependent RNA helicase DDX42	Ddx42	-0.0737267	0.716314		-0.348167	0.209901		0.274441	0.238999		34	34	34	41.4	41.4	41.4	101.96	0	231.85	18305000000	289
Q569Z5;F8WHR6;Q569Z5-2	Q569Z5;F8WHR6;Q569Z5-2	Probable ATP-dependent RNA helicase DDX46	Ddx46	0.386647	0.00434693		0.0526146	0.749683		0.334032	0.0161766		76	76	76	61.3	61.3	61.3	117.45	0	323.31	164190000000	1036
F6QKD2;A0A0N4SVT1;Q9CWX9;A0A0N4SV55;A0A0N4SWC5	F6QKD2;A0A0N4SVT1;Q9CWX9;A0A0N4SV55	Probable ATP-dependent RNA helicase DDX47	Ddx47	1.43352	0.000692247	+	0.461935	0.257995		0.971583	0.0103861	+	3	3	3	13.6	13.6	13.6	39.913	0	8.4312	869880000	9
Q8BTS0;Q61656;S4R1I6;B1ARB9;B1ARC0;S4R1E3	Q8BTS0;Q61656;S4R1I6	Probable ATP-dependent RNA helicase DDX5	Ddx5	1.01638	1.86656e-05	+	0.0386894	0.744352		0.977692	1.51388e-05	+	66	65	52	71.2	71.2	60.2	69.265	0	323.31	151310000000	882
Q9D0R4;Q5SVX2	Q9D0R4;Q5SVX2	Probable ATP-dependent RNA helicase DDX56	Ddx56	0.519168	0.0385823	+	0.272312	0.319719		0.246856	0.34679		7	7	7	18.7	18.7	18.7	61.211	0	17.17	1033200000	42
Q6Q899;A2AP29;Q6Q899-2;Q6Q899-3;Q6Q899-4	Q6Q899;A2AP29;Q6Q899-2	Probable ATP-dependent RNA helicase DDX58	Ddx58	1.73652	0.000436806	+	3.04495	0.000106204	+	-1.30843	0.00216368		34	34	34	39.4	39.4	39.4	105.97	0	110.95	12629000000	218
P54823	P54823	Probable ATP-dependent RNA helicase DDX6	Ddx6	-0.0322894	0.877491		-0.0771076	0.678026		0.0448182	0.837741		16	16	16	42.9	42.9	42.9	54.191	0	168.28	13224000000	192
Q9CQ62	Q9CQ62	2,4-dienoyl-CoA reductase, mitochondrial	Decr1	-1.59197	0.0372915		0.090147	0.83294		-1.68212	0.0446193		11	11	11	41.5	41.5	41.5	36.213	0	38.486	4415600000	56
O09005	O09005	Sphingolipid delta(4)-desaturase DES1	Degs1	0.510584	0.0487064	+	0.0589073	0.887383		0.451676	0.154005		3	3	3	16.1	16.1	16.1	38.241	0	7.4332	476960000	6
Q7TNV0;E9Q8Y1;D3YVJ6	Q7TNV0;E9Q8Y1;D3YVJ6	Protein DEK	Dek	1.45379	6.24412e-05	+	0.841785	0.0031491	+	0.612005	0.00653346	+	23	23	23	33.4	33.4	33.4	43.158	0	108.64	18222000000	196
Q8K382	Q8K382	DENN domain-containing protein 1A	Dennd1a	0.210912	0.580516		-0.344474	0.209564		0.555386	0.131124		2	2	2	3.7	3.7	3.7	111.54	0	5.1841	416360000	2
A0A1L1SUW5;E9Q8V6	A0A1L1SUW5;E9Q8V6		Dennd4a	0.777237	0.038961	+	0.551111	0.0827674		0.226126	0.605554		1	1	1	45.3	45.3	45.3	7.1531	0	6.6431	137420000	7
A6H8H2;A6H8H2-2;E9Q449	A6H8H2;A6H8H2-2;E9Q449	DENN domain-containing protein 4C	Dennd4c	0.732454	6.45791e-05	+	0.335213	0.0986342		0.397241	0.0198153		16	16	16	8.9	8.9	8.9	211.46	0	38.671	2841300000	82
A2RSQ0;A0A0R4J1B6;Q6PAL8;B8JKU3	A2RSQ0	DENN domain-containing protein 5B	Dennd5b	-0.225193	0.374583		-0.227038	0.277408		0.00184523	1		10	10	10	13.3	13.3	13.3	144.63	0	22.621	1575700000	25
E9Q0G1;Q9CQJ6	E9Q0G1;Q9CQJ6	Density-regulated protein	Denr	-0.315514	0.0748299		0.226458	0.521089		-0.541973	0.083852		10	10	10	60.4	60.4	60.4	20.396	0	67.469	5415300000	82
Q570Y9;B2ZRS5;Q570Y9-3;Q570Y9-2;A0A2I3BRE1	Q570Y9;B2ZRS5;Q570Y9-3;Q570Y9-2	DEP domain-containing mTOR-interacting protein	Deptor	-0.985276	0.0443293		-0.507524	0.00104374		-0.477752	0.319999		15	15	15	51.3	51.3	51.3	46.119	0	62.016	5203500000	59
Q91YP3;A0A0N4SVH5;A0A0N4SV34;A0A0N4SUT8;A0A0N4SVW1;A0A0N4SUV7	Q91YP3;A0A0N4SVH5;A0A0N4SV34	Deoxyribose-phosphate aldolase	Dera	0.137135	0.264625		0.212259	0.225596		-0.075124	0.631997		3	3	3	14.5	14.5	14.5	34.975	0	9.9436	736070000	12
P31001;P46660;P08551	P31001	Desmin	Des	0.144895	0.502654		-0.220006	0.551819		0.364901	0.253528		65	59	59	90	85.7	85.7	53.497	0	323.31	307620000000	1069
O88673;R4I5B2	O88673	Diacylglycerol kinase alpha	Dgka	0.191048	0.356934		0.0370876	0.911194		0.153961	0.417705		9	9	9	12.1	12.1	12.1	82.761	0	23.662	1189800000	45
A2AHJ7;A2AHK0;Q80UP3;S4R215;S4R2G0;D3Z519;D3Z2W1;D3YWQ0	A2AHJ7;A2AHK0;Q80UP3	Diacylglycerol kinase;Diacylglycerol kinase zeta	Dgkz	-0.119104	0.41551		-0.392011	0.0095456		0.272907	0.0895287		11	11	11	17.9	17.9	17.9	105.9	0	58.997	1982400000	58
Q8VCH6	Q8VCH6	Delta(24)-sterol reductase	Dhcr24	0.138164	0.594535		-0.280173	0.439807		0.418337	0.134239		4	4	4	14.5	14.5	14.5	60.112	0	14.746	533000000	8
Q3TXU5;F6W7I2	Q3TXU5;F6W7I2	Deoxyhypusine synthase	Dhps	-1.05993	0.00406447		-0.487984	0.105342		-0.571948	0.0373293		6	6	6	20.6	20.6	20.6	40.642	0	30.194	1881500000	28
Q99L04	Q99L04	Dehydrogenase/reductase SDR family member 1	Dhrs1	-0.0975743	0.424902		-0.114912	0.280777		0.0173374	0.921668		20	20	20	71.9	71.9	71.9	34.005	0	125.01	21525000000	231
G5E8W9;O88876-2;O88876;H7BX54;B1ARS9	G5E8W9;O88876-2;O88876;H7BX54;B1ARS9	Short-chain dehydrogenase/reductase 3	Dhrs3	-0.325504	0.0200507		-0.818272	0.00408861		0.492767	0.0544445		2	2	2	8.3	8.3	8.3	30.735	0.00023629	4.032	205570000	7
Q99LB2;A0A2I3BRG8;Q9D2U3;A0A2I3BRQ8;A0A2I3BQ25;A0A2I3BPY3	Q99LB2;A0A2I3BRG8	Dehydrogenase/reductase SDR family member 4	Dhrs4	-1.38016	0.000423558		-0.48738	0.13051		-0.892778	0.0117667		6	6	6	21.5	21.5	21.5	29.884	0	8.2956	696500000	19
Q9CXR1;A0A1Y7VN19	Q9CXR1;A0A1Y7VN19	Dehydrogenase/reductase SDR family member 7	Dhrs7	-0.200292	0.399548		-1.0504	0.00270504		0.850108	0.0155981	+	14	14	14	43.5	43.5	43.5	38.167	0	82.232	5722400000	69
Z4YKT6;Q99J47-2;Q99J47	Z4YKT6;Q99J47-2;Q99J47	Dehydrogenase/reductase SDR family member 7B	Dhrs7b	0.0334104	0.899173		-0.124513	0.452202		0.157923	0.485455		2	2	2	8.1	8.1	8.1	33.225	0	4.2625	375590000	7
O35286;Q497W9;A0A0G2JG10;A0A0G2JGQ5	O35286;Q497W9;A0A0G2JG10	Pre-mRNA-splicing factor ATP-dependent RNA helicase DHX15	Dhx15	-0.357774	0.0333601		0.144154	0.328712		-0.501928	0.0103559		31	31	30	45.4	45.4	44.3	91.006	0	129.48	20442000000	274
G3X8X0;Q05BH3	G3X8X0;Q05BH3		Dhx16	-0.0750629	0.806833		-0.321669	0.36042		0.246607	0.271953		12	11	11	15.8	14.9	14.9	119.07	0	46.097	1234100000	46
Q6PGC1;Q8BN72	Q6PGC1	ATP-dependent RNA helicase Dhx29	Dhx29	0.764652	0.00128998	+	0.347546	0.117715		0.417106	0.0100071		13	13	12	12.5	12.5	11.6	153.97	0	45.288	2200700000	60
A2ACQ1;Q8K1G9;A2ACP9	A2ACQ1;Q8K1G9		Dhx35	0.87337	0.00526333	+	0.605236	0.108735		0.268134	0.389598		18	18	18	29.7	29.7	29.7	78.739	0	61.22	6058700000	157
Q8VHK9	Q8VHK9	ATP-dependent RNA helicase DHX36	Dhx36	0.158541	0.55219		0.131964	0.714852		0.0265777	0.941679		9	9	9	14.8	14.8	14.8	113.88	0	23.876	922080000	14
Q80X98	Q80X98		Dhx38	0.884765	0.000980162	+	0.579518	0.0222972	+	0.305247	0.0243091		45	45	45	47.1	47.1	47.1	140.62	0	208.36	18848000000	310
Q6P5D3-2;Q6P5D3;Q6P5D3-3;Q6P5D3-4;Q6P5D3-5	Q6P5D3-2;Q6P5D3;Q6P5D3-3	Putative ATP-dependent RNA helicase DHX57	Dhx57	-0.844345	0.000747443		-0.583435	0.158443		-0.26091	0.45754		5	4	4	4.7	3.9	3.9	149.87	0	7.6135	499110000	9
A2A4P0;A2A4N9	A2A4P0;A2A4N9	ATP-dependent RNA helicase DHX8	Dhx8	0.931414	0.00479325	+	0.554827	0.145297		0.376587	0.117492		15	14	14	16.7	16	16	142.57	0	41.127	3591000000	52
Q9JIQ3	Q9JIQ3	Diablo homolog, mitochondrial	Diablo	-1.82445	6.24412e-05		-0.763228	0.0095456		-1.06122	0.000528392		4	4	4	17.3	17.3	17.3	26.82	0	52.779	2497700000	25
E9PV41;E9PXV7;O08808;F6XC54;D3Z074	E9PV41;E9PXV7;O08808;F6XC54;D3Z074	Protein diaphanous homolog 1	Diap1;Diaph1	-0.142752	0.112573		-0.170548	0.0437907		0.0277959	0.753288		33	33	33	31.5	31.5	31.5	140.4	0	135.64	13421000000	216
Q6W4W7;E9Q4U7;O70566	Q6W4W7;E9Q4U7;O70566	Protein diaphanous homolog 2	Diap2;Diaph2	0.393407	0.0129345		0.044165	0.868831		0.349242	0.121862		8	8	8	8.6	8.6	8.6	125.38	0	17.445	668880000	23
F8WIG5;Q9Z207;Q3UVP0	F8WIG5;Q9Z207	Protein diaphanous homolog 3	Diap3;Diaph3	2.65628	9.36251e-05	+	2.05412	0.00212426	+	0.602168	0.112719		3	3	3	3.5	3.5	3.5	133.71	0.00023507	3.9674	249950000	7
F8VQ54;Q8R418-2;Q8R418	F8VQ54;Q8R418-2;Q8R418	Endoribonuclease Dicer	Dicer1	0.0428247	0.798969		0.221857	0.169323		-0.179033	0.357141		2	2	2	1	1	1	215.77	0.0015317	2.7306	231870000	3
Q3UH60;B2RQC7;D3Z5G8;Q3UH60-2	Q3UH60;B2RQC7;D3Z5G8;Q3UH60-2	Disco-interacting protein 2 homolog B	Dip2b	-0.453905	0.270477		-0.219078	0.576058		-0.234827	0.572645		4	3	3	3.4	2.7	2.7	171.12	0	4.5247	319330000	12
B7ZMZ7;B2RQ71;E9PWR4;A0A1Y7VMZ0	B7ZMZ7;B2RQ71;E9PWR4		Dip2c	-0.454644	0.0381292		-0.498076	0.0613964		0.0434324	0.721502		9	9	6	7.9	7.9	5	167.24	0	29.07	1003000000	22
Q9CSH3;A0A2I3BR78	Q9CSH3;A0A2I3BR78	Exosome complex exonuclease RRP44	Dis3	0.0285959	0.923692		0.64828	0.447528		-0.619684	0.39346		12	12	12	20.5	20.5	20.5	108.84	0	31.555	1648400000	28
Q8CI75;Q8CI75-2;A0A087WP08	Q8CI75;Q8CI75-2	DIS3-like exonuclease 2	Dis3l2	-0.735957	0.000540388		-0.184001	0.0745321		-0.551956	0.00390647		16	16	16	23.6	23.6	23.6	97.774	0	31.192	4084300000	87
Q8BMF4	Q8BMF4	Dihydrolipoyllysine-residue acetyltransferase component of pyruvate dehydrogenase complex, mitochondrial	Dlat	-1.66697	0.00192954		-0.860079	0.0376951		-0.806892	0.00952899		12	12	12	24.3	24.3	24.3	67.941	0	30.551	2939000000	59
O08749	O08749	Dihydrolipoyl dehydrogenase, mitochondrial	Dld	-0.808579	0.00207937		-0.615013	0.034139		-0.193566	0.350645		18	18	18	43	43	43	54.272	0	187.76	6509600000	122
H7BWY4;E9Q9H0;Q811D0-2;Q811D0;Q811D0-3;D3Z3B8;F6UDT8;S4R2T8;Q91XM9-5;Q62108-3;Q62108;Q62108-2;G3UZL5;B1AR31	H7BWY4;E9Q9H0;Q811D0-2;Q811D0;Q811D0-3;D3Z3B8;F6UDT8	Disks large homolog 1	Dlg1	0.00634912	0.966195		0.0731239	0.665116		-0.0667748	0.739675		15	15	13	23.7	23.7	19.4	96.891	0	64.648	4099800000	101
D3YUZ8;E9Q2L2;Q91XM9-3;Q91XM9-6;Q91XM9-8;Q91XM9;Q91XM9-2;Q91XM9-4;Q91XM9-7;D3YWU0	D3YUZ8;E9Q2L2;Q91XM9-3;Q91XM9-6;Q91XM9-8;Q91XM9;Q91XM9-2;Q91XM9-4;Q91XM9-7;D3YWU0	Disks large homolog 2	Dlg2	-0.900867	0.0319078		-1.03684	0.0177942		0.135974	0.680887		5	3	3	12.2	7.2	7.2	83.95	0.0002373	4.1115	289740000	6
B7ZNS2;B1AZP2-3;B1AZP2;B1AZP2-2;E9PUF2;H3BKJ0;H3BJW9;I1E4X0;F6YMR0	B7ZNS2;B1AZP2-3;B1AZP2;B1AZP2-2	Disks large-associated protein 4	Dlgap4	-0.522168	0.057993		-0.576925	0.0655244		0.0547571	0.835336		6	6	6	11.7	11.7	11.7	106.17	0	39.843	2379000000	35
Q9D2G2;Q9D2G2-2	Q9D2G2;Q9D2G2-2	Dihydrolipoyllysine-residue succinyltransferase component of 2-oxoglutarate dehydrogenase complex, mitochondrial	Dlst	-1.47454	0.0147546		-0.326337	0.19871		-1.1482	0.0475313		11	11	11	30.8	30.8	30.8	48.994	0	48.777	3889800000	45
F8WGX5;Q6PNC0	F8WGX5;Q6PNC0	DmX-like protein 1	Dmxl1	0.167119	0.407687		-0.0232006	0.95243		0.190319	0.478242		25	25	25	14.4	14.4	14.4	337.39	0	124.36	7349400000	95
B9EJR8;B2RY24	B9EJR8	Dynein assembly factor 5, axonemal	Dnaaf5	-0.899029	0.0284613		-0.196355	0.391691		-0.702674	0.0944447		3	3	3	4.9	4.9	4.9	93.85	0	10.096	144520000	17
P63037;B1AXY1;B1AXY0;B1AXX9	P63037;B1AXY1	DnaJ homolog subfamily A member 1	Dnaja1	0.532837	0.000351857	+	0.00456085	0.967693		0.528276	0.000786493	+	24	24	24	56.7	56.7	56.7	44.868	0	323.31	47801000000	346
Q9QYJ0	Q9QYJ0	DnaJ homolog subfamily A member 2	Dnaja2	0.360168	0.00779158		-0.185513	0.0780084		0.545681	0.00164576	+	25	25	25	53.9	53.9	53.9	45.745	0	213.65	138620000000	505
Q99M87-3;Q99M87;Q99M87-2	Q99M87-3;Q99M87;Q99M87-2	DnaJ homolog subfamily A member 3, mitochondrial	Dnaja3	-0.854373	0.0975887		-0.433556	0.0745321		-0.420816	0.434611		7	7	7	26.6	26.6	26.6	46.847	0	45.315	4160900000	54
Q9JMC3;D3Z1U5	Q9JMC3	DnaJ homolog subfamily A member 4	Dnaja4	-0.831918	0.0151734		-1.02354	0.0195117		0.19162	0.315887		9	9	9	31.5	31.5	31.5	44.901	0	58.699	4516400000	56
Q9QYJ3;Q3TYL7	Q9QYJ3;Q3TYL7	DnaJ homolog subfamily B member 1	Dnajb1	1.03224	5.26679e-05	+	0.623417	0.0034348	+	0.408828	0.00782023		18	18	17	40	40	40	38.167	0	106.7	10721000000	138
Q99KV1	Q99KV1	DnaJ homolog subfamily B member 11	Dnajb11	-0.552787	0.0340467		-0.505413	0.0203163		-0.0473731	0.868596		12	12	12	38.8	38.8	38.8	40.555	0	194.87	13187000000	126
Q9QYI5;Q9QYI5-2;Q9QYI5-1	Q9QYI5;Q9QYI5-2;Q9QYI5-1	DnaJ homolog subfamily B member 2	Dnajb2	0.4249	0.117183		0.280129	0.485424		0.144772	0.670539		4	4	3	14.2	14.2	11.1	35.593	0	7.6386	774940000	9
Q9D832	Q9D832	DnaJ homolog subfamily B member 4	Dnajb4	0.407546	0.00259101		-0.0971966	0.0685304		0.504742	0.00205462	+	14	13	13	47.2	47.2	47.2	37.781	0	63.832	8401000000	151
O54946-2;A0A087WP03;F6YRQ2;A0A0G2JER9;O54946	O54946-2;A0A087WP03;F6YRQ2;A0A0G2JER9;O54946	DnaJ homolog subfamily B member 6	Dnajb6;Dnajb2	2.93937	0.0190461	+	2.4743	1		0.465063	1		2	1	1	9.1	5	5	26.977	0.0023494	2.3248	192910000	5
F6ZL86;Q61712;F6WEH1	F6ZL86;Q61712	DnaJ homolog subfamily C member 1	Dnajc1	0.760633	0.00123233	+	0.134623	0.513071		0.62601	0.00640192	+	3	3	3	8.7	8.7	8.7	41.032	0	10.981	413020000	12
Q9DC23	Q9DC23	DnaJ homolog subfamily C member 10	Dnajc10	-0.0714858	0.692724		0.0208672	0.908856		-0.0923529	0.661944		29	29	29	44	44	44	90.582	0	152.88	8796800000	155
G3X922;D4AFX7;A0A1L1STR9;A0A087WS25	G3X922;D4AFX7		Dnajc13	0.429374	0.101662		0.462143	0.195814		-0.0327685	0.898216		15	15	15	9.1	9.1	9.1	254.44	0	36.87	2391900000	57
P54103;E9Q9H2;E9Q9H3;Q3TRX6	P54103;E9Q9H2;E9Q9H3	DnaJ homolog subfamily C member 2;DnaJ homolog subfamily C member 2, N-terminally processed	Dnajc2	-0.170396	0.496709		0.276287	0.185817		-0.446683	0.106965		13	13	13	26.1	26.1	26.1	71.721	0	56.065	2953700000	65
E9Q8D0	E9Q8D0		Dnajc21	1.30745	0.00116246	+	1.13476	0.0240383	+	0.17269	0.657841		6	6	6	18.1	18.1	18.1	61.734	0	40.174	1023300000	24
Q91YW3	Q91YW3	DnaJ homolog subfamily C member 3	Dnajc3	0.417931	0.00901917		0.0957268	0.268579		0.322204	0.0389468		26	26	26	47.2	47.2	47.2	57.463	0	141.55	13608000000	239
Q9QYI3;F7BTP8;A2A5E1	Q9QYI3;F7BTP8	DnaJ homolog subfamily C member 7	Dnajc7	0.375181	0.0042693		-0.0585129	0.561612		0.433693	0.0035447		26	26	26	48	48	48	56.475	0	185.38	12757000000	247
Q6NZB0;A2ALF3;A2ALF0;F6TQL3;E9PZT4;D3Z4I5;F7CXJ2;F6QIL6	Q6NZB0;A2ALF3;A2ALF0;F6TQL3	DnaJ homolog subfamily C member 8	Dnajc8	-0.206385	0.174712		-0.235157	0.104009		0.0287718	0.886355		16	16	16	62.1	62.1	62.1	29.812	0	180.05	13462000000	188
Q91WN1	Q91WN1	DnaJ homolog subfamily C member 9	Dnajc9	1.38811	0.0262469	+	0.875617	0.00249026	+	0.512489	0.125961		6	6	6	20.5	20.5	20.5	30.059	0	14.233	454770000	11
P39053-5;P39053-6;P39053-4;P39053;A0A0J9YUE9;A0A0J9YUN4;P39053-3;F6W8Z8;D6RH60;Q3UD61;Q9WVP9	P39053-5;P39053-6;P39053-4;P39053;A0A0J9YUE9;A0A0J9YUN4;P39053-3	Dynamin-1	Dnm1	-0.971994	0.00235654		-0.69894	0.00600787		-0.273054	0.334869		31	20	19	41.4	30.3	29.5	96.056	0	84.586	4937800000	94
Q8K1M6-3;E9PUD2;Q8K1M6-2;Q8K1M6;Q8K1M6-4;Q8K1M6-5	Q8K1M6-3;E9PUD2;Q8K1M6-2;Q8K1M6;Q8K1M6-4	Dynamin-1-like protein	Dnm1l	-0.800063	0.00153597		-0.44334	0.00510017		-0.356723	0.094126		41	41	41	53.4	53.4	53.4	78.01	0	248.81	29695000000	331
Q3TCR7	Q3TCR7		Dnm2	-0.764424	3.02307e-05		-0.720657	0.000544875		-0.0437675	0.719517		50	50	0	59.8	59.8	0	97.986	0	323.31	54704000000	515
P39054-2;F8WIV5;P39054	P39054-2;F8WIV5;P39054	Dynamin-2	Dnm2	-0.51172	0.0406538		-0.366615	0.0582902		-0.145105	0.590537		50	3	0	60.2	4.4	0	97.732	0	7.5014	3124400000	22
A0A1D5RMB5;A0A0R4J055;Q6TXD4	A0A1D5RMB5;A0A0R4J055;Q6TXD4	Dynamin-binding protein	Dnmbp	-0.0631036	0.739167		0.0762424	0.78189		-0.139346	0.266464		3	3	3	3.4	3.4	3.4	177.04	0	11.863	257030000	4
Q3TVK3;Q9Z2W0;Q8BPW9;A0A087WRC1;A0A087WS31;A0A087WSE6;A0A087WNX3;A0A087WSU0;A0A087WSD3	Q3TVK3;Q9Z2W0;Q8BPW9	Aspartyl aminopeptidase	Dnpep	-0.887961	0.000163364		-0.231189	0.253454		-0.656772	0.010899		10	10	10	32	32	32	52.466	0	33.641	1864900000	34
Q80VJ3	Q80VJ3	2-deoxynucleoside 5-phosphate N-hydrolase 1	Dnph1	-0.416362	0.147356		0.869433	0.0041361	+	-1.2858	0.0036798		4	4	4	39.9	39.9	39.9	18.977	0	44.877	1395300000	22
A2AF47;A2AF67	A2AF47;A2AF67	Dedicator of cytokinesis protein 11	Dock11	-0.868166	0.0445086		-0.441219	0.547383		-0.426947	0.54709		5	5	5	4	4	4	237.77	0	11.67	526380000	16
B2RY04	B2RY04	Dedicator of cytokinesis protein 5	Dock5	0.259132	0.417815		0.150327	0.709391		0.108805	0.551572		6	6	6	4.2	4.2	4.2	214.43	0	15.567	519400000	12
E9QPN7;A0A1L1SQR4;Q8VDR9;Q8VDR9-2	E9QPN7;A0A1L1SQR4;Q8VDR9	Dedicator of cytokinesis protein 6	Dock6	0.229719	0.18015		0.0914434	0.706988		0.138276	0.276239		7	3	3	3.6	2.1	2.1	233.26	0	5.3094	1567700000	6
A0A0U1RNK7;E9PX48;A2A9M5;A2A9M4;Q8R1A4-2;Q8R1A4;A0A0U1RNY4;A0A0U1RP53;Q8C147;A0A0U1RPH6;A0A1L1ST98	A0A0U1RNK7;E9PX48;A2A9M5;A2A9M4;Q8R1A4-2;Q8R1A4	Dedicator of cytokinesis protein 7	Dock7	0.327569	0.00382527		0.0442188	0.666343		0.283351	0.0141534		59	59	55	31.3	31.3	30.5	238.09	0	321.87	94400000000	471
A0A1D5RLE0;E9QMR2;A0A1D5RMM1;F8VPN7;Q8BIK4;Q8BIK4-2	A0A1D5RLE0;E9QMR2;A0A1D5RMM1;F8VPN7;Q8BIK4;Q8BIK4-2	Dedicator of cytokinesis protein 9	Dock9	0.766239	0.00250619	+	0.358532	0.00791046		0.407707	0.0525567		2	2	2	1.7	1.7	1.7	233.77	0.0037975	2.1659	1070000000	1
Q99LN9;D3Z7J7;D3Z6Y9;Q99LN9-2;D3YZM0;F6TY47	Q99LN9;D3Z7J7;D3Z6Y9;Q99LN9-2	Deoxyhypusine hydroxylase	Dohh	0.420033	0.41139		0.802458	0.185294		-0.382425	0.298502		6	6	6	33.8	33.8	33.8	32.905	0	27.804	1722400000	24
P97465	P97465	Docking protein 1	Dok1	0.0482599	0.634182		0.0106449	0.949241		0.0376149	0.695172		15	15	15	36.1	36.1	36.1	52.451	0	151.72	7831800000	162
Q9CR25	Q9CR25	Diphthamide biosynthesis protein 2	Dph2	-0.393999	0.347803		0.0847715	0.78189		-0.478771	0.243174		1	1	1	2.7	2.7	2.7	52.364	0.0086741	1.7823	116020000	3
Q9CWQ0;A0A0G2JE69;Q8BG20;V9GXP1	Q9CWQ0;A0A0G2JE69;Q8BG20;V9GXP1	Diphthine synthase	Dph5	-1.28317	0.0159245		-0.265978	0.560518		-1.01719	0.037403		2	2	2	13.2	13.2	13.2	31.218	0	6.7994	204930000	3
Q9CQ28;Q9CQ28-2;Q9CQ28-3	Q9CQ28;Q9CQ28-2;Q9CQ28-3	Diphthine--ammonia ligase	Dph6	-0.140877	0.556517		0.671668	0.0529136		-0.812545	0.014393		5	5	5	29.6	29.6	29.6	29.922	0	16.259	531330000	17
A2BDX2;O70152;F8WII3	A2BDX2;O70152	Dolichol-phosphate mannosyltransferase subunit 1	Dpm1	-0.272071	0.43452		-0.43093	0.256708		0.15886	0.62743		3	3	3	9.6	9.6	9.6	23.432	0.00023229	3.757	247470000	14
Q99KK7	Q99KK7	Dipeptidyl peptidase 3	Dpp3	-2.06044	0.00164791		-0.69999	0.00665649		-1.36045	0.0195607		28	28	28	50.5	50.5	50.5	82.897	0	233.67	17008000000	169
Q8BVG4;Q8BVG4-2	Q8BVG4;Q8BVG4-2	Dipeptidyl peptidase 9	Dpp9	-0.686897	0.00172644		-0.0870495	0.560364		-0.599848	0.00564543		13	13	13	18.8	18.8	18.8	98	0	52.997	3874800000	103
Q99LT0	Q99LT0	Protein dpy-30 homolog	Dpy30	0.983798	0.0649364		0.643553	0.422156		0.340244	0.658273		4	4	4	58.6	58.6	58.6	11.213	0	26.485	3781100000	39
O08553;Q3TMU8;O35098;Q71H75;A0A0R4J1N0;O35098-2	O08553	Dihydropyrimidinase-related protein 2	Dpysl2	0.380356	0.0202123		0.19193	0.119874		0.188427	0.160357		34	29	28	72	66.3	64	62.277	0	323.31	125280000000	472
Q62188	Q62188	Dihydropyrimidinase-related protein 3	Dpysl3	1.90418	0.00690817	+	1.38029	0.0349655	+	0.52389	0.325517		41	1	0	83.3	1.6	0	61.936	0.00066475	3.0051	630670000	11
E9PWE8;Q3TT92;D3YUS0;D3Z567	E9PWE8;Q3TT92		Dpysl3	-0.354763	0.0196639		-0.476343	0.0150017		0.121579	0.328809		48	48	8	81.1	81.1	12.9	73.884	0	323.31	252800000000	996
Q91WV0	Q91WV0	Protein Dr1	Dr1	0.161319	0.648948		0.13686	0.551578		0.0244593	0.962669		4	4	4	26.1	26.1	26.1	19.43	0	25.008	652130000	11
F6T9K1;D3YY09;Q9D6N5;D3YYC2;G3UXH5	F6T9K1;D3YY09;Q9D6N5;D3YYC2;G3UXH5	Dr1-associated corepressor	Drap1	-0.279896	0.346935		-0.373004	0.0969987		0.0931074	0.811999		3	3	3	18.1	18.1	18.1	19.971	0	8.2744	603730000	19
P32233;F7BQ65	P32233	Developmentally-regulated GTP-binding protein 1	Drg1	0.856397	0.000380705	+	0.333669	0.28812		0.522728	0.0659561		26	26	25	73.8	73.8	71.9	40.512	0	239.67	29294000000	267
Q9QXB9	Q9QXB9	Developmentally-regulated GTP-binding protein 2	Drg2	-1.37515	0.00277647		-0.160667	0.401551		-1.21448	0.0100269		10	9	9	30.8	28.8	28.8	40.718	0	31.521	4299000000	48
B1AV35;Q05AA6	B1AV35;Q05AA6	Dystrophin-related protein 2	Drp2	0.393044	0.107855		0.0221607	0.929001		0.370883	0.119804		5	5	5	9.6	9.6	9.6	110.24	0	15.033	686810000	8
O35075	O35075	Down syndrome critical region protein 3 homolog	Dscr3	-0.471945	0.00315948		-0.43769	0.0117535		-0.0342553	0.759597		7	7	7	28.3	28.3	28.3	32.97	0	50.129	2462800000	47
S4R1P5;Q91ZU6-4;E9Q9X1;Q91ZU6;Q91ZU6-3;A0A087WSP0;Q91ZU6-2;A0A087WPR7;A0A1D5RLZ3;A0A087WRB8;Q91ZU6-5;S4R1Y6;S4R2C6;S4R2A8;Q91ZU6-8;Q91ZU6-6	S4R1P5;Q91ZU6-4;E9Q9X1;Q91ZU6;Q91ZU6-3;A0A087WSP0;Q91ZU6-2	Dystonin	Dst	0.547247	0.0803567		0.234831	0.471871		0.312415	0.27988		73	68	68	12.9	12.3	12.3	870.52	0	192.97	8639900000	181
Q9R0P5	Q9R0P5	Destrin	Dstn	-0.642672	0.00921354		0.157071	0.534049		-0.799742	0.00698962		18	15	15	74.5	67.3	67.3	18.521	0	78.919	27942000000	154
Q9DD18	Q9DD18	D-tyrosyl-tRNA(Tyr) deacylase 1	Dtd1	0.487463	0.372068		0.549568	0.205434		-0.062105	0.915853		1	1	1	7.7	7.7	7.7	23.384	0	17.732	98600000	14
A0A1Y7VJN9;Q8CFR5;A0A1Y7VL34;Q9D2N4-7;Q9D2N4-4;Q9D2N4-3;Q9D2N4-2;Q9D2N4;Q9D2N4-6;Q9D2N4-5	A0A1Y7VJN9;Q8CFR5;A0A1Y7VL34;Q9D2N4-7;Q9D2N4-4;Q9D2N4-3;Q9D2N4-2;Q9D2N4;Q9D2N4-6;Q9D2N4-5	Dystrobrevin;Dystrobrevin alpha	Dtna	1.37158	0.0120886	+	0.602854	0.0470807	+	0.768726	0.170983		3	3	3	9.5	9.5	9.5	64.762	0	5.2797	373530000	3
K3W4R3;Q91WZ8;A0A1Y7VK42;A0A1Y7VP73;A0A1Y7VIX4;Q91WZ8-2;A0A1Y7VJD2;Q91WZ8-3	K3W4R3;Q91WZ8;A0A1Y7VK42;A0A1Y7VP73;A0A1Y7VIX4;Q91WZ8-2	Dysbindin	Dtnbp1	0.897844	0.0298155	+	0.170623	0.724281		0.727221	0.0221645	+	4	4	4	16.5	16.5	16.5	39.525	0	11.482	753950000	10
Q3UIR3;Q3UIR3-2	Q3UIR3;Q3UIR3-2	E3 ubiquitin-protein ligase DTX3L	Dtx3l	4.327	7.87155e-06	+	3.68467	0.000156938	+	0.642327	0.0688837		15	15	15	26.3	26.3	26.3	83.043	0	43.151	1915300000	54
P97930;D3Z3R3;P97930-2	P97930;D3Z3R3	Thymidylate kinase	Dtymk	0.156074	0.443847		0.446755	0.118364		-0.290681	0.172265		6	6	6	35.8	35.8	35.8	23.914	0	16.661	1336100000	41
A0A0R4IZY9;Q91XI1;Q91XI1-2	A0A0R4IZY9;Q91XI1;Q91XI1-2	tRNA-dihydrouridine(47) synthase [NAD(P)(+)]-like	Dus3l	-0.156398	0.439826		-0.227388	0.216196		0.0709902	0.78657		8	8	8	22.3	22.3	22.3	71.15	0	45.253	2992900000	58
Q9D0T2;G3UW79;Q924M1	Q9D0T2;G3UW79;Q924M1	Dual specificity protein phosphatase 12	Dusp12	0.161207	0.544139		0.370317	0.0732279		-0.20911	0.452051		2	2	2	6.8	6.8	6.8	37.158	0	5.0132	176330000	12
Q148W8;Q6J1H4-2;Q6J1H4	Q148W8	Inactive dual specificity phosphatase 27	Dusp27	0.546652	0.00330524	+	0.0720753	0.602998		0.474577	0.00906977		32	32	32	42.1	42.1	42.1	128.57	0	323.31	26567000000	318
Q8BTR5	Q8BTR5	Dual specificity phosphatase 28	Dusp28	0.890823	0.081032		0.528475	0.293136		0.362348	0.566489		3	3	3	19	19	19	17.505	0	8.0752	572760000	4
B1AQF4;Q9D7X3;Q3V2Y9;H3BKD1;H3BKL8	B1AQF4;Q9D7X3;Q3V2Y9;H3BKD1;H3BKL8	Dual specificity protein phosphatase 3	Dusp3	0.773763	0.000776348	+	0.933828	0.000891846	+	-0.160065	0.234674		9	9	9	57.1	57.1	57.1	23.223	0	216.71	28399000000	183
Q9CQ43;Q8VCG1	Q9CQ43;Q8VCG1		Dut	-0.0984142	0.622376		0.554519	0.0922004		-0.652934	0.0739828		5	5	5	44.4	44.4	44.4	17.384	0	21.768	522430000	15
P51141	P51141	Segment polarity protein dishevelled homolog DVL-1	Dvl1	0.313235	0.0629226		-0.11627	0.566425		0.429505	0.0549172		6	5	5	10.6	9.6	9.6	75.358	0	22.65	703760000	34
Q60838	Q60838	Segment polarity protein dishevelled homolog DVL-2	Dvl2	0.86786	0.000256091	+	0.557423	0.0022996	+	0.310437	0.0498465		6	6	6	11.5	11.5	11.5	78.86	0	21.17	921140000	19
E9Q150;E9Q967;Q61062	E9Q150;E9Q967;Q61062	Segment polarity protein dishevelled homolog DVL-3	Dvl3	0.0918301	0.694228		0.0029583	1		0.0888718	0.62138		7	7	6	11	11	10	76.323	0	22.131	2029000000	40
Q8CHY3;Q8CHY3-2	Q8CHY3;Q8CHY3-2	Dymeclin	Dym	-0.758618	0.0487064		-0.522151	0.336331		-0.236466	0.472559		4	4	4	5.7	5.7	5.7	75.847	0	4.5193	152860000	5
Q9JHU4;F6ZX84	Q9JHU4	Cytoplasmic dynein 1 heavy chain 1	Dync1h1	0.313176	0.137718		0.0457005	0.858457		0.267476	0.150053		181	181	181	45.6	45.6	45.6	532.04	0	323.31	140520000000	1630
Q3TPJ8;O88487;A2BFF8;A2BFF9;A2BFF5;D3Z258;A0A0N4SVS1	Q3TPJ8;O88487;A2BFF8;A2BFF9;A2BFF5	Cytoplasmic dynein 1 intermediate chain 2	Dync1i2	0.404767	0.112283		0.17002	0.132398		0.234746	0.348533		18	18	16	61.4	61.4	58.2	70.612	0	225.03	15191000000	164
Q8R1Q8	Q8R1Q8	Cytoplasmic dynein 1 light intermediate chain 1	Dync1li1	0.31458	0.0558229		0.0160366	0.956454		0.298543	0.0234616		18	18	17	50.3	50.3	47.8	56.614	0	162.7	12982000000	145
Q6PDL0;A0A1D5RMC1;A0A1D5RM94;A0A1D5RLH6	Q6PDL0;A0A1D5RMC1;A0A1D5RM94	Cytoplasmic dynein 1 light intermediate chain 2	Dync1li2	0.00283171	0.98797		-0.330991	0.0345966		0.333823	0.059201		17	16	16	53.5	50.8	50.8	54.218	0	86.616	9062800000	143
P63168;Q9D0M5;Q80ZS7	P63168	Dynein light chain 1, cytoplasmic	Dynll1	-0.263374	0.453639		-0.259708	0.547043		-0.0036658	1		7	7	7	74.2	74.2	74.2	10.366	0	42.128	5994500000	48
P62627;A2AVR9	P62627;A2AVR9	Dynein light chain roadblock-type 1	Dynlrb1	0.0846162	0.387647		0.101461	0.309381		-0.0168452	0.869126		7	7	7	87.5	87.5	87.5	10.99	0	110.98	17331000000	97
A1L341;Q61214;A9C477;A9C478;Q9Z188-2;Q9Z188;Q9Z188-3	A1L341;Q61214	Dual specificity tyrosine-phosphorylation-regulated kinase 1A	Dyrk1a	0.81523	0.000278665	+	0.821336	0.00104374	+	-0.00610511	0.982469		6	6	6	7	7	7	84.466	0	7.4292	446590000	19
E9QL12;E9PXU9;A0A0N4SUJ2;E9Q423;A0A0N4SWH3;A0A0N4SWG7;A0A0N4SUN3;A0A0N4SVX9;A0A0N4SV63;Q9ESD7-3;Q9ESD7;Q9ESD7-2	E9QL12;E9PXU9;A0A0N4SUJ2;E9Q423;A0A0N4SWH3;A0A0N4SWG7;A0A0N4SUN3;A0A0N4SVX9;A0A0N4SV63;Q9ESD7-3;Q9ESD7;Q9ESD7-2	Dysferlin	Dysf	0.290745	0.175692		0.132508	0.591285		0.158237	0.251381		12	10	10	7.6	6.6	6.6	237.19	0	13.985	789600000	20
Q9D4C5;K4DI60;Q91ZD6	Q9D4C5	ELL-associated factor 1	Eaf1	0.205037	0.290168		-0.251014	0.391378		0.456051	0.0797578		3	3	3	11.6	11.6	11.6	28.967	0	5.9694	611680000	14
A2AC29;P70245	A2AC29;P70245	3-beta-hydroxysteroid-Delta(8),Delta(7)-isomerase	Ebp	0.060445	0.819007		-0.642275	0.0809411		0.70272	0.047525	+	1	1	1	10.7	10.7	10.7	13.686	0	8.4282	1686300000	15
Q9CS74;A0A286YCJ6	Q9CS74	Protein SGT1 homolog	Ecd	1.53596	0.00779158	+	0.790413	0.341079		0.745544	0.0748037		4	4	4	10.1	10.1	10.1	71.709	0	9.3328	349160000	12
Q4PZA2-3;Q4PZA2-2;Q4PZA2-4;Q4PZA2;B1AXF8	Q4PZA2-3;Q4PZA2-2;Q4PZA2-4;Q4PZA2	Endothelin-converting enzyme 1	Ece1	0.556833	0.0337004	+	0.848434	0.0152082	+	-0.291601	0.188407		3	3	3	5.7	5.7	5.7	85.462	0	10.138	441650000	18
E0CXS3;Q9D9V3-2;Q9D9V3	E0CXS3;Q9D9V3-2;Q9D9V3	Ethylmalonyl-CoA decarboxylase	Echdc1	-0.404548	0.18015		-0.259507	0.322607		-0.145041	0.6986		5	5	5	39.4	39.4	39.4	17.947	0	11.454	934130000	22
Q8BH95	Q8BH95	Enoyl-CoA hydratase, mitochondrial	Echs1	-1.30337	0.000302925		-0.963969	0.1009		-0.339402	0.509723		26	26	26	82.8	82.8	82.8	31.474	0	323.31	490240000000	773
P42125	P42125	Enoyl-CoA delta isomerase 1, mitochondrial	Eci1	-2.38241	3.82275e-05		-0.947541	0.00141962		-1.43487	0.00141826		11	11	11	34.6	34.6	34.6	32.25	0	50.804	12304000000	90
Q3TCD4;Q9WUR2-2;Q9WUR2;E9PY42;Q78JN3	Q3TCD4;Q9WUR2-2;Q9WUR2	Enoyl-CoA delta isomerase 2, mitochondrial	Eci2	-0.320025	0.0149927		-0.0692799	0.687155		-0.250745	0.0852629		6	6	4	15.3	15.3	8.5	41.779	0	13.032	1714900000	32
F8WI14;Q61508;D3Z0U9;D3Z038;D3YV64;Q61508-2	F8WI14;Q61508;D3Z0U9;D3Z038;D3YV64;Q61508-2	Extracellular matrix protein 1	Ecm1	0.445605	0.0340344		-0.159538	0.485173		0.605143	0.0110671	+	4	4	4	7.3	7.3	7.3	62.717	0	8.4994	1105800000	33
Q6PDI5-2;Q6PDI5;A2ALV7;A2ALV6;A2ALV8;A2ALW1;A2ALV9	Q6PDI5-2;Q6PDI5;A2ALV7	Proteasome-associated protein ECM29 homolog	Ecm29;AI314180	-0.365853	0.0485395		-0.0258717	0.844592		-0.339982	0.0746121		37	37	37	29.1	29.1	29.1	203.91	0	259.06	13184000000	221
Q8K2D3;D6RCX6;D3YYS4	Q8K2D3	Enhancer of mRNA-decapping protein 3	Edc3	-0.191176	0.610113		0.0423546	0.9293		-0.23353	0.368579		4	4	4	10.2	10.2	10.2	55.957	0	4.3784	887730000	13
G5E896;A0A0R4J1Q0;Q3UJB9;D6RE33;Q3UJB9-2;F6ZJ27;F6V5I7	G5E896;A0A0R4J1Q0;Q3UJB9;D6RE33;Q3UJB9-2	Enhancer of mRNA-decapping protein 4	Edc4	0.60996	0.0159899	+	-0.0884888	0.78189		0.698449	0.0159974	+	26	26	26	27.9	27.9	27.9	152.48	0	204.5	13779000000	172
B7ZNP0;A0A087WQK5;A0A087WR24;Q2HXL6	B7ZNP0;A0A087WQK5;A0A087WR24;Q2HXL6	alpha-1,2-Mannosidase;ER degradation-enhancing alpha-mannosidase-like protein 3	Edem3	1.46164	0.0359617	+	0.559487	1		0.90215	1		2	2	2	2.8	2.8	2.8	102.22	0.00023143	3.6786	248800000	8
Q9JMG1	Q9JMG1	Endothelial differentiation-related factor 1	Edf1	2.84086	0.0101999	+	1.09078	0.347249		1.75008	0.00220623	+	15	15	15	83.1	83.1	83.1	16.369	0	77.022	8310900000	89
Q8BL66	Q8BL66	Early endosome antigen 1	Eea1	-0.18435	0.680037		-0.484766	0.424025		0.300417	0.292424		18	18	18	15.9	15.9	15.9	160.91	0	61.887	3486600000	65
P10126;D3YZ68;D3Z3I8;P62631	P10126;D3YZ68;D3Z3I8	Elongation factor 1-alpha 1	Eef1a1	-0.00792859	0.971757		0.0276344	0.764926		-0.035563	0.896029		44	44	44	80.5	80.5	80.5	50.113	0	323.31	1135800000000	1761
O70251;A0A087WS46;G3UX43;M0QWK5;M0QWH8;G3UZ47	O70251;A0A087WS46	Elongation factor 1-beta	Eef1b;Eef1b2	0.221598	0.0745946		0.171601	0.182661		0.0499971	0.589292		12	12	12	54.7	54.7	54.7	24.693	0	52.592	15972000000	111
A0A0R4J1L2;P57776-2;F6ZFU0;D3YY68;D3Z7N2	A0A0R4J1L2;P57776-2;F6ZFU0;D3YY68;D3Z7N2	Elongation factor 1-delta	Eef1d	0.683247	0.00921354	+	0.63936	0.0207701	+	0.0438871	0.823963		18	1	1	63.4	8.2	8.2	28.728	0	22.938	2294300000	24
E9QN08;Q80T06;P57776;A0A0R4J1E2;P57776-3;D3YUQ9	E9QN08;Q80T06;P57776;A0A0R4J1E2;P57776-3;D3YUQ9	Elongation factor 1-delta	Eef1d	0.327392	0.0269849		0.10397	0.503869		0.223422	0.0416174		20	20	1	73.5	73.5	9.8	27.217	0	266.22	62612000000	325
Q91VK2	Q91VK2		Eef1d	-0.114986	0.688712		-0.32285	0.202179		0.207864	0.580195		18	1	0	64.9	13.4	0	30.634	0	59.157	1065900000	17
Q9D8N0	Q9D8N0	Elongation factor 1-gamma	Eef1g	-0.155996	0.376102		-0.132774	0.278325		-0.0232225	0.913527		25	25	25	50.1	50.1	50.1	50.06	0	147.61	68372000000	283
P58252;G3UXK8	P58252	Elongation factor 2	Eef2	-0.750521	0.00298699		0.0407448	0.78189		-0.791266	0.00587811		77	77	76	81.6	81.6	80.4	95.313	0	323.31	732160000000	1718
D3Z088;O08796	D3Z088;O08796	Eukaryotic elongation factor 2 kinase	Eef2k	1.11115	0.498089		0.392556	0.354372		0.718593	0.60489		2	2	2	18.9	18.9	18.9	18.463	0	6.635	351670000	6
Q8C845;Q9D8Y0	Q8C845;Q9D8Y0	EF-hand domain-containing protein D2	Efhd2	-0.223801	0.543317		0.0175282	0.977779		-0.241329	0.524225		3	3	3	15	15	15	26.8	0	7.5511	130510000	5
Q8C0D5;D3Z1V3;A0A140LHB7	Q8C0D5	Elongation factor Tu GTP-binding domain-containing protein 1	Eftud1	-1.63475	0.0289767		0.016626	0.975189		-1.65138	0.0455179		18	18	18	21.1	21.1	21.1	125.78	0	95.942	4239100000	54
A2AH85;O08810;G3UZ34	A2AH85;O08810;G3UZ34	116 kDa U5 small nuclear ribonucleoprotein component	Eftud2	0.539229	0.0615195		0.409548	0.165741		0.129681	0.62884		4	3	3	4.9	3.9	3.9	109.49	0	8.031	477530000	12
Q69ZW3-2;Q69ZW3;Q5SS55	Q69ZW3-2;Q69ZW3	EH domain-binding protein 1	Ehbp1	0.706121	0.0884559		0.523674	0.210257		0.182448	0.737038		5	4	4	4.9	3.9	3.9	136.23	0	7.2767	465530000	4
Q99MS7;Q99MS7-3;Q99MS7-4	Q99MS7	EH domain-binding protein 1-like protein 1	Ehbp1l1	-0.887461	7.604e-07		-0.65247	4.27433e-05		-0.234991	0.00400052		75	75	8	58.2	58.2	5.8	184.83	0	323.31	60971000000	706
Q9WVK4	Q9WVK4	EH domain-containing protein 1	Ehd1	-0.67559	1.52702e-05		-0.29814	0.00105212		-0.377451	0.000868676		36	32	22	72.5	68.9	46.1	60.602	0	284.97	41542000000	328
Q8BH64;D3Z7U7	Q8BH64	EH domain-containing protein 2	Ehd2	-0.505216	0.0026702		-0.15295	0.132375		-0.352266	0.0398893		22	20	20	56.2	54.9	54.9	61.174	0	166.07	16765000000	169
Q9QXY6	Q9QXY6	EH domain-containing protein 3	Ehd3	0.697673	0.0052969	+	-0.281817	0.275496		0.97949	0.00491323	+	19	4	4	40.6	12.1	12.1	60.82	0	9.7683	879320000	15
Q9EQP2	Q9EQP2	EH domain-containing protein 4	Ehd4	-0.547403	5.46799e-05		-0.200305	0.0138286		-0.347098	0.00269706		40	40	33	70.6	70.6	65.1	61.48	0	318.39	77928000000	523
P48024;A0A1L1SSA3;J3QN87;J3QPZ8	P48024;A0A1L1SSA3	Eukaryotic translation initiation factor 1	Eif1	1.25588	0.00023224	+	0.668243	0.00599448	+	0.587633	0.00668185	+	9	9	4	85	85	48.7	12.746	0	219.8	94807000000	196
Q60872;Q3UTA4;Q3TQZ4;J3QP87;A0A1Y7VK80;A0A1Y7VJE9;Q8BX20;J3QPI8;A0A1Y7VLT7;A0A1Y7VNG9;F6YNI8;Q3UT53;J3QMW5	Q60872;Q3UTA4;Q3TQZ4;J3QP87	Eukaryotic translation initiation factor 1A	Eif1a;Gm8300;Gm2016;Gm2035	1.73996	0.000164468	+	0.686509	0.00768889	+	1.05345	0.00555471	+	14	4	1	82.6	29.9	11.1	16.502	0	25.325	3197100000	39
Q8BMJ3	Q8BMJ3	Eukaryotic translation initiation factor 1A, X-chromosomal	Eif1ax	1.76763	9.9034e-06	+	0.645464	0.000977513	+	1.12217	0.000316553	+	17	17	3	84	84	11.8	16.46	0	136.23	66241000000	225
Q8BJW6;Q8BJW6-2;D3YZZ6;D6RFN2;D6RGA6	Q8BJW6;Q8BJW6-2;D3YZZ6	Eukaryotic translation initiation factor 2A;Eukaryotic translation initiation factor 2A, N-terminally processed	Eif2a	1.21477	6.34666e-05	+	0.756008	0.000413663	+	0.458757	0.0102019		24	24	24	57	57	57	64.403	0	152.2	14469000000	210
Q03963	Q03963	Interferon-induced, double-stranded RNA-activated protein kinase	Eif2ak2	3.33867	0.00167612	+	3.54692	0.00576493	+	-0.208257	0.488366		4	4	4	10.1	10.1	10.1	58.279	0	11.196	506880000	22
E9QQ30;Q9Z2B5;A0A0R4J1Y1	E9QQ30;Q9Z2B5	Eukaryotic translation initiation factor 2-alpha kinase 3	Eif2ak3	1.76916	0.0637762		2.82886	0.00531086	+	-1.0597	0.172133		17	17	17	19.9	19.9	19.9	124.67	0	56.926	3694700000	76
Q99LC8;D3Z151;D3YZ05	Q99LC8	Translation initiation factor eIF-2B subunit alpha	Eif2b1	-0.0732985	0.602199		0.0790356	0.55248		-0.152334	0.219045		7	7	7	24.6	24.6	24.6	33.816	0	28.122	2710900000	44
Q99LD9;D3Z487;D3Z7J6	Q99LD9;D3Z487;D3Z7J6	Translation initiation factor eIF-2B subunit beta	Eif2b2	0.0624954	0.841461		0.116729	0.319051		-0.0542336	0.884486		13	13	13	43.6	43.6	43.6	38.897	0	53.614	14950000000	133
B1AUN3;Q3UKV0;B1AUN2	B1AUN3;Q3UKV0;B1AUN2		Eif2b3	0.0490339	0.710637		0.0450726	0.706994		0.00396137	0.987432		22	22	22	54.9	54.9	54.9	45.065	0	219.51	14841000000	203
Q61749-2;D3Z780;Q61749;A0A0J9YUY0;A0A0J9YTQ7;F7CPG6	Q61749-2;D3Z780;Q61749;A0A0J9YUY0	Translation initiation factor eIF-2B subunit delta	Eif2b4	-0.00787729	0.947526		-0.0340885	0.868132		0.0262112	0.821841		11	11	11	25.7	25.7	25.7	59.657	0	52.429	3379600000	60
Q8CHW4	Q8CHW4	Translation initiation factor eIF-2B subunit epsilon	Eif2b5	0.115027	0.272731		0.0628899	0.740138		0.0521372	0.749341		8	8	8	16	16	16	80.085	0	27.864	4553600000	51
Q6ZWX6	Q6ZWX6	Eukaryotic translation initiation factor 2 subunit 1	Eif2s1	0.600238	6.34632e-05	+	0.194156	0.0843623		0.406082	0.00582523		37	37	37	96.2	96.2	96.2	36.108	0	323.31	73354000000	450
Q99L45;E0CXJ3	Q99L45	Eukaryotic translation initiation factor 2 subunit 2	Eif2s2	0.243199	0.150036		0.0088913	0.975189		0.234308	0.102629		17	17	17	39.6	39.6	39.6	38.092	0	73.82	8022600000	107
Q9Z0N1;Q9Z0N2;A2AAW9	Q9Z0N1;Q9Z0N2;A2AAW9	Eukaryotic translation initiation factor 2 subunit 3, X-linked;Eukaryotic translation initiation factor 2 subunit 3, Y-linked	Eif2s3x;Eif2s3y	0.237683	0.0292042		0.0657791	0.623597		0.171904	0.180917		37	37	37	63.1	63.1	63.1	51.065	0	323.31	88379000000	575
P23116	P23116	Eukaryotic translation initiation factor 3 subunit A	Eif3a	0.62321	0.000130444	+	0.139825	0.173569		0.483384	0.000454602		76	76	76	48.7	48.7	48.7	161.93	0	282.2	36200000000	640
Q8JZQ9;A0A0G2JG48	Q8JZQ9	Eukaryotic translation initiation factor 3 subunit B	Eif3b	0.65273	0.000231569	+	0.113721	0.439172		0.539009	0.00405491	+	24	24	24	35.5	35.5	35.5	91.369	0	89.421	9612400000	163
Q8R1B4;M0QWV3	Q8R1B4	Eukaryotic translation initiation factor 3 subunit C	Eif3c	0.793621	6.24412e-05	+	0.0308537	0.846042		0.762767	5.50867e-05	+	35	35	35	40.2	40.2	40.2	105.53	0	159.59	14807000000	249
O70194	O70194	Eukaryotic translation initiation factor 3 subunit D	Eif3d	0.824054	0.000170528	+	0.207984	0.032038		0.61607	0.00192371	+	31	31	31	65.5	65.5	65.5	63.988	0	323.31	63038000000	434
P60229	P60229	Eukaryotic translation initiation factor 3 subunit E	Eif3e	0.504042	0.00234712	+	-0.0376442	0.831878		0.541686	0.00175277	+	17	17	17	37.8	37.8	37.8	52.22	0	51.316	8611200000	113
Q9DCH4	Q9DCH4	Eukaryotic translation initiation factor 3 subunit F	Eif3f	0.457641	0.0263932		-0.155318	0.521894		0.612959	0.000841226	+	15	15	15	59.3	59.3	59.3	37.984	0	145.47	12540000000	168
Q9Z1D1	Q9Z1D1	Eukaryotic translation initiation factor 3 subunit G	Eif3g	0.654268	0.000210319	+	0.189405	0.150249		0.464863	0.00462995		9	9	9	48.4	48.4	48.4	35.638	0	129.17	8552500000	107
Q91WK2	Q91WK2	Eukaryotic translation initiation factor 3 subunit H	Eif3h	0.749684	0.00041843	+	-0.0210217	0.922848		0.770706	7.891e-05	+	21	21	21	64.8	64.8	64.8	39.832	0	139.42	16083000000	186
Q9QZD9;A2AE03	Q9QZD9	Eukaryotic translation initiation factor 3 subunit I	Eif3i	0.727388	0.000123656	+	0.270059	0.0629047		0.457329	0.000786493		21	21	21	77.5	77.5	77.5	36.46	0	148.52	24186000000	260
Q3UGC7;Q66JS6	Q3UGC7;Q66JS6	Eukaryotic translation initiation factor 3 subunit J-A;Eukaryotic translation initiation factor 3 subunit J-B	Eif3j1;Eif3j2	0.157113	0.154588		-0.219846	0.0762951		0.376958	0.0224042		8	8	8	47.5	47.5	47.5	29.343	0	144.39	6239400000	70
Q9DBZ5;A0A140LJ59;Q3TY56;Q9DBZ5-2	Q9DBZ5;A0A140LJ59	Eukaryotic translation initiation factor 3 subunit K	Eif3k	0.964676	0.00142771	+	0.339354	0.0908607		0.625322	0.00768742	+	5	5	5	26.1	26.1	26.1	25.086	0	42.858	3590600000	45
Q8QZY1	Q8QZY1	Eukaryotic translation initiation factor 3 subunit L	Eif3l	0.629185	0.00383908	+	0.181465	0.242715		0.447721	0.0156236		21	21	21	47.3	47.3	47.3	66.612	0	161.1	9759200000	185
Q99JX4;A2A702;A2A701	Q99JX4;A2A702;A2A701	Eukaryotic translation initiation factor 3 subunit M	Eif3m	0.19571	0.339621		-0.605445	0.070544		0.801155	0.0175043	+	8	8	8	32.9	32.9	32.9	42.516	0	71.46	3483500000	46
P60843;D6RJ60	P60843	Eukaryotic initiation factor 4A-I	Eif4a1	-0.858388	0.00304221		-0.311074	0.088426		-0.547313	0.0574142		29	29	17	73.6	73.6	48.8	46.153	0	323.31	87942000000	440
P10630-2;P10630;Q8BTU6;E9Q561;D6RJ11	P10630-2;P10630;Q8BTU6;E9Q561	Eukaryotic initiation factor 4A-II;Eukaryotic initiation factor 4A-II, N-terminally processed	Eif4a2	-1.54786	0.010049		-0.549169	0.00296688		-0.998692	0.0785523		23	11	11	58.3	30.1	30.1	46.489	0	112.95	10448000000	90
Q91VC3;A0A0N4SVP8;E9PV04;A2AFK7;A0A0N4SVM5	Q91VC3;A0A0N4SVP8;E9PV04;A2AFK7	Eukaryotic initiation factor 4A-III;Eukaryotic initiation factor 4A-III, N-terminally processed	Eif4a3;Gm8994	-0.654556	0.0249749		0.135099	0.79674		-0.789655	0.0398893		10	7	7	29.7	23.6	23.6	46.839	0	33.498	1985600000	17
Q8BGD9;REV__Q8BGD9	Q8BGD9	Eukaryotic translation initiation factor 4B	Eif4b	0.331204	0.0415624		0.0653572	0.628323		0.265847	0.100907		88	88	88	78.1	78.1	78.1	68.839	0	323.31	1562200000000	2189
P63073;A0A0G2JGT5;A0A0G2JH04;A0A0G2JFB4;A0A0G2JG98	P63073;A0A0G2JGT5;A0A0G2JH04;A0A0G2JFB4	Eukaryotic translation initiation factor 4E	Eif4e	-0.0657035	0.660792		0.0228546	0.851046		-0.0885581	0.578597		9	9	9	42.4	42.4	42.4	25.053	0	34.749	10128000000	112
D3Z730;Q3UUT0;G3X9H1;D3Z729;Q0P688;D3YUV9;Q8BMB3;M0QWD1	D3Z730;Q3UUT0;G3X9H1;D3Z729;Q0P688;D3YUV9;Q8BMB3;M0QWD1	Eukaryotic translation initiation factor 4E type 2	Eif4e2	5.2502	1.86656e-05	+	5.08288	1		0.167321	1		2	2	2	14	14	14	25.919	0	9.8618	533610000	5
Q9EST3;Q9EST3-2;A8Y5K6;Q5NBZ4;Q5NBZ7	Q9EST3;Q9EST3-2;A8Y5K6	Eukaryotic translation initiation factor 4E transporter	Eif4enif1	0.863119	0.00110451	+	0.200109	0.359906		0.66301	0.00799449	+	11	11	11	16.6	16.6	16.6	107.98	0	39.65	1953500000	50
E9PVC6;E9Q9E1;E9PVC5;Q6NZJ6;Q6NZJ6-2;A0A0J9YUS5;E9Q770;A0A0J9YVC1;A0A0J9YUC1;D3YWY7;D3Z439;D6RCH1;A0A0J9YUL1;D3YWM1;A0A0J9YU44;A0A0J9YTV0;D3YWC6	E9PVC6;E9Q9E1;E9PVC5;Q6NZJ6;Q6NZJ6-2;A0A0J9YUS5;E9Q770	Eukaryotic translation initiation factor 4 gamma 1	Eif4g1	0.24438	0.0282004		-0.0365124	0.714818		0.280893	0.00992605		54	54	48	36.8	36.8	34.3	171.28	0	323.31	48088000000	576
G3XA17;F7CBP1;F6TW20;F7DAB1;F7CHS2	G3XA17;F7CBP1		Eif4g2	0.273339	0.0173123		-0.279583	0.0422606		0.552922	0.0004161	+	38	38	1	45.7	45.7	1.4	102.1	0	323.31	30713000000	394
Q62448;Q62448-2	Q62448;Q62448-2	Eukaryotic translation initiation factor 4 gamma 2	Eif4g2	1.13329	0.215011		0.250849	0.503653		0.882439	0.132007		38	1	1	45.6	1.3	1.3	102.1	0	14.403	140340000	19
A0A0N4SVL0;A2AMI2;Q80XI3;Q80XI3-3;Z4YKC4;A0A0R4J112;Q80XI3-2;Q80XI3-4;A2AMI7;A2AMI6	A0A0N4SVL0;A2AMI2;Q80XI3;Q80XI3-3;Z4YKC4;A0A0R4J112;Q80XI3-2;Q80XI3-4;A2AMI7	Eukaryotic translation initiation factor 4 gamma 3	Eif4g3	-0.0219653	0.874252		-0.180686	0.244026		0.158721	0.19508		26	20	20	14.5	11.9	11.9	192.82	0	51.783	4385900000	119
Q9WUK2;Q9WUK2-2	Q9WUK2;Q9WUK2-2	Eukaryotic translation initiation factor 4H	Eif4h	-0.124263	0.438858		-0.221235	0.0272986		0.0969725	0.58357		10	10	10	44.8	44.8	44.8	27.341	0	100.44	13108000000	147
P59325;Q8BVV6;A0A1Y7VJG2;A0A1Y7VNP4;A0A1Y7VKT5;A0A1Y7VLQ0;A0A1Y7VLL6;A0A1Y7VLK2	P59325;Q8BVV6;A0A1Y7VJG2	Eukaryotic translation initiation factor 5	Eif5	-0.38437	0.105968		0.64892	0.00996639	+	-1.03329	0.00389593		25	25	25	54.3	54.3	54.3	48.968	0	88.393	16096000000	177
P63242;A0A0A0MQM0;Q8BGY2;J3QPS8	P63242;A0A0A0MQM0;Q8BGY2	Eukaryotic translation initiation factor 5A-1;Eukaryotic translation initiation factor 5A;Eukaryotic translation initiation factor 5A-2	Eif5a;Eif5a2	-0.756995	0.00162603		-0.0663441	0.674944		-0.690651	0.00467875		14	14	14	77.3	77.3	77.3	16.832	0	229.24	56016000000	273
Q05D44;Q8CB96-2;Q8CB96	Q05D44	Eukaryotic translation initiation factor 5B	Eif5b	0.755139	0.00174195	+	0.45825	0.00760541		0.296888	0.0946581		67	67	67	51.2	51.2	51.2	137.61	0	323.31	133100000000	844
O55135;A6PWZ2;D6RG53;D6RJJ3;B1AZQ4	O55135	Eukaryotic translation initiation factor 6	Eif6	0.0920614	0.649245		0.252267	0.0110663		-0.160206	0.438389		7	7	7	52.2	52.2	52.2	26.511	0	102.15	10977000000	71
B1ATP7;Q80Y81-2;Q80Y81;B1ATP9	B1ATP7;Q80Y81-2;Q80Y81	Zinc phosphodiesterase ELAC protein 2	Elac2	-2.21479	0.00162952		-0.645121	0.10023		-1.56967	0.0128136		10	10	10	16.8	16.8	16.8	91.946	0	37.593	3450700000	42
P70372	P70372	ELAV-like protein 1	Elavl1	0.6854	0.0273584	+	0.431818	0.0602664		0.253582	0.395656		5	5	5	21.2	21.2	21.2	36.169	0	18.557	1968500000	31
O08856	O08856	RNA polymerase II elongation factor ELL	Ell	0.115516	0.638831		0.0364204	0.88479		0.0790955	0.765532		17	17	17	31.1	31.1	31.1	67.146	0	52.101	2565400000	66
Q8BHL5-2;Q8BHL5;Q8BHL5-3;F6YXR3;Q8BPU7-4;Q8BPU7-2;Q8BPU7	Q8BHL5-2;Q8BHL5;Q8BHL5-3;F6YXR3	Engulfment and cell motility protein 2	Elmo2	1.00915	0.0121637	+	0.55868	0.0368596	+	0.450467	0.197059		7	7	7	17.1	17.1	17.1	82.542	0	24.133	878730000	16
A0A1B0GRZ8;Q8BGF6	A0A1B0GRZ8;Q8BGF6	ELMO domain-containing protein 2	Elmod2	-0.112862	0.748656		-0.811315	0.00687789		0.698453	0.0545522		9	9	9	48.1	48.1	48.1	22.345	0	34.279	2816000000	58
Q4V9V3;Q9JLJ5	Q4V9V3;Q9JLJ5	Elongation of very long chain fatty acids protein;Elongation of very long chain fatty acids protein 1	Elovl1	1.59498	0.0207988	+	0.95308	0.0337747	+	0.641903	0.134674		1	1	1	5.9	5.9	5.9	23.756	0.00044793	3.141	75079000	4
Q91WG4-2;Q91WG4	Q91WG4-2;Q91WG4	Elongator complex protein 2	Elp2	-0.590385	0.00275108		-0.323627	0.177432		-0.266758	0.0798489		9	9	9	17.7	17.7	17.7	82.71	0	72.626	1876400000	41
Q9CZX0;Q9CZX0-2;A0A286YDB8	Q9CZX0;Q9CZX0-2;A0A286YDB8	Elongator complex protein 3	Elp3	-0.366341	0.0680819		-0.265087	0.113493		-0.101254	0.587234		14	14	14	30.2	30.2	30.2	62.384	0	27.776	2151900000	45
Q9ER73;A2A414	Q9ER73;A2A414	Elongator complex protein 4	Elp4	0.34755	0.127543		0.0892788	0.397427		0.258271	0.259702		6	6	6	23	23	23	46.325	0	17.891	1257800000	22
Q99L85;B1AR48;F8WIE7	Q99L85	Elongator complex protein 5	Elp5	0.818244	0.0455746	+	0.377944	0.181708		0.4403	0.230593		3	3	3	15.3	15.3	15.3	33.497	0	8.9522	484000000	4
Z4YJW0;Q8C7X2-2;Q8C7X2;Q8C7X2-3	Z4YJW0;Q8C7X2-2;Q8C7X2	ER membrane protein complex subunit 1	Emc1	-0.135011	0.538705		-0.0133625	0.982706		-0.121649	0.58965		4	4	4	5.2	5.2	5.2	111.56	0	10.023	1087800000	23
Q9CRD2	Q9CRD2	ER membrane protein complex subunit 2	Emc2	-0.136543	0.386497		-0.153693	0.491732		0.0171505	0.928853		1	1	1	4	4	4	34.934	0.00023326	3.8383	319950000	12
Q9EP72	Q9EP72	ER membrane protein complex subunit 7	Emc7	-0.730775	0.131175		-0.589458	0.323834		-0.141317	0.681715		2	2	2	20.3	20.3	20.3	26.31	0	5.887	233840000	4
Q3THM8;B7FAU5;O08579;I7HJS1	Q3THM8;B7FAU5;O08579;I7HJS1	Emerin	Emd	0.935353	0.162486		0.635984	0.439172		0.29937	0.608251		5	5	5	38	38	38	18.211	0	13.012	888950000	21
D6RII3;D3Z4J9;Q05BC3-2;Q05BC3;Q05BC3-3	D6RII3;D3Z4J9;Q05BC3-2;Q05BC3;Q05BC3-3	Echinoderm microtubule-associated protein-like 1	Eml1	-0.198218	0.0185443		-0.0119057	0.911194		-0.186313	0.0373447		15	15	14	26.3	26.3	24.9	76.762	0	40.326	3289900000	67
E9QK48;Q7TNG5;Q7TNG5-2;D6RGM3;A0A0U1RQ42;A0A0U1RPM7	E9QK48;Q7TNG5;Q7TNG5-2;D6RGM3	Echinoderm microtubule-associated protein-like 2	Eml2	-1.60685	0.000458167		-0.638549	0.00977494		-0.968302	0.009256		10	10	10	16.3	16.3	16.3	90.791	0	50.057	2072100000	32
A0A0R4J0H0;A0A0R4J1G7;F8WJ93;Q3UMY5-4;Q3UMY5-2;Q3UMY5-3;Q3UMY5	A0A0R4J0H0;A0A0R4J1G7;F8WJ93;Q3UMY5-4;Q3UMY5-2;Q3UMY5-3;Q3UMY5	Echinoderm microtubule-associated protein-like 4	Eml4	-0.0453329	0.902642		-0.535535	0.0214795		0.490202	0.41724		7	6	6	10.5	9.4	9.4	97.507	0	4.8277	268010000	9
E9QKR1;A0A0A6YW06;J3QNM3;E9QKQ9;E9QLZ9;Q03173-6;Q03173-3;Q03173-4;Q03173-5;Q03173;Q03173-2;A0A0A6YVZ6;P70429-2;P70429	E9QKR1;A0A0A6YW06;J3QNM3;E9QKQ9;E9QLZ9;Q03173-6;Q03173-3;Q03173-4;Q03173-5;Q03173	Protein enabled homolog	Enah	0.0891184	0.357922		-0.384646	0.001322		0.473765	0.00227026		20	20	3	35.9	35.9	4.6	62.24	0	135.57	16543000000	227
Q8C522	Q8C522	Endonuclease domain-containing 1 protein	Endod1	-0.0950878	0.783496		-0.123247	0.787725		0.0281594	0.93058		5	5	5	15.4	15.4	15.4	55.262	0	20.467	1211900000	22
B0QZL1	B0QZL1	Enolase	Eno1	-1.14462	0.004766		-0.282963	0.317494		-0.861652	0.0409842		24	1	1	89.1	6.3	6.3	23.935	0.00023458	3.9186	4392900000	30
P17182;Q6PHC1;B1ARR7;B1ARR6;A0A0N4SUW8	P17182;Q6PHC1	Alpha-enolase	Eno1	-0.922198	0.0084494		0.173421	0.271141		-1.09562	0.0067273		52	52	26	94.5	94.5	49.5	47.14	0	323.31	937870000000	1651
P17183;A0A0N4SUX5;D3Z6E4;D3Z2S4;D3YVD3;A0A0N4SUI6	P17183;A0A0N4SUX5;D3Z6E4	Gamma-enolase;Enolase	Eno2	-2.86314	0.00162952		-0.813273	0.0338899		-2.04986	0.0167642		19	10	10	58.5	36.2	36.2	47.296	0	74.754	3094000000	48
P21550;Q5SX59;J3QPZ9;Q5SX60;Q5SX61	P21550;Q5SX59	Beta-enolase;Enolase	Eno3	-1.80909	0.000643957		-0.429628	0.036711		-1.37946	0.00526608		49	43	40	79.7	65.9	64.1	47.024	0	323.31	440250000000	927
Q8BGB7-2;Q8BGB7	Q8BGB7-2;Q8BGB7	Enolase-phosphatase E1	Enoph1	-0.991446	0.0498699		0.111472	0.772446		-1.10292	0.0474257		1	1	1	9.7	9.7	9.7	25.358	0	4.5979	475310000	14
G3X9S2;A0A0R4J1Q7;P06802-2;P06802;E9QQ26	G3X9S2;A0A0R4J1Q7;P06802-2;P06802	Ectonucleotide pyrophosphatase/phosphodiesterase family member 1;Alkaline phosphodiesterase I;Nucleotide pyrophosphatase	Enpp1	-1.53845	0.00478112		-1.2641	0.00913507		-0.274353	0.437846		5	5	5	10.3	10.3	10.3	103.03	0	31.641	1462000000	30
P60840-2;P60840;E9Q4B9;P60840-3	P60840-2;P60840	Alpha-endosulfine	Ensa	-0.033102	0.884125		-0.342358	0.139256		0.309256	0.188018		4	4	2	29.1	29.1	17.1	12.921	0	10.873	4465600000	45
B1AXJ1;Q3U3N6;B1AXJ2	B1AXJ1;Q3U3N6;B1AXJ2	AP-4 complex accessory subunit tepsin	Enthd2	0.0634801	0.863694		-0.509161	0.487995		0.572641	0.215246		4	4	4	12.5	12.5	12.5	60.164	0	14.885	387810000	7
A0A2I3BRK6;Q9JIX0	A0A2I3BRK6;Q9JIX0	Transcription and mRNA export factor ENY2	Eny2	-0.0657216	0.801436		0.00490723	0.996894		-0.0706289	0.835336		5	5	3	57.3	57.3	36.5	10.984	0	11.883	2311800000	43
A7YY80;Q9WV92-3;Q9WV92;Q9WV92-2;Q9WV92-6;Q9WV92-4;Q9WV92-5;A0A286YD84;A0A286YCY8;A0A286YCY1;A0A286YD94;A0A286YDD0;A0A286YCT6	A7YY80;Q9WV92-3;Q9WV92;Q9WV92-2;Q9WV92-6;Q9WV92-4;Q9WV92-5;A0A286YD84	Band 4.1-like protein 3;Band 4.1-like protein 3, N-terminally processed	Epb4.1l3;Epb41l3	0.258425	0.285014		0.647057	0.000144034	+	-0.388632	0.139587		8	7	1	12.7	11.9	1.8	97.596	0	28.994	2345400000	61
O70318;Q80UE5;Q80UE4;A0A1W2P6I5;A0A1W2P7I2;A0A1W2P7I4;A0A1W2P6H2;A0A1W2P896;A0A1W2P7H7	O70318;Q80UE5;Q80UE4;A0A1W2P6I5	Band 4.1-like protein 2	Epb41l2;Epb4.1l2	0.440889	0.0995726		0.697652	0.00202755	+	-0.256763	0.355474		22	22	21	28.2	28.2	27.5	109.94	0	98.09	7239600000	88
Q9WV92-7;Q9WV92-8;A0A286YDY4	Q9WV92-7;Q9WV92-8;A0A286YDY4	Band 4.1-like protein 3;Band 4.1-like protein 3, N-terminally processed	Epb41l3	1.15312	0.0420116	+	1.03203	0.0257881	+	0.121096	0.837211		8	1	1	13.4	1.8	1.8	91.849	0.0011013	2.8826	41161000	1
Q80TA9	Q80TA9	Ectopic P granules protein 5 homolog	Epg5	0.558104	0.273072		0.253839	0.745086		0.304265	0.343798		5	5	5	3	3	3	290.8	0	11.493	269930000	9
P54754;E9PUK8;E9PWK7;A2BDQ4;Q8C8K1;G1K381;Q03137-2;Q8CBF3-2;Q03145;Q8CBF3;Q03137;P54763;P54763-4;P54763-2;P54761;Q61772-2;Q61772-3;Q61772;Q62413	P54754;E9PUK8;E9PWK7;A2BDQ4;Q8C8K1;G1K381;Q03137-2;Q8CBF3-2;Q03145;Q8CBF3;Q03137;P54763;P54763-4;P54763-2;P54761;Q61772-2;Q61772-3;Q61772;Q62413	Ephrin type-B receptor 3;Receptor protein-tyrosine kinase;Ephrin type-A receptor 4;Ephrin type-B receptor 1;Ephrin type-A receptor 2;Ephrin type-B receptor 2;Ephrin type-B receptor 4;Ephrin type-A receptor 7;Ephrin type-A receptor 6	Ephb3;Epha6;Ephb4;Epha7;Epha4;Ephb1;Epha2;Ephb2	-0.0746737	0.719077		0.179124	0.591285		-0.253798	0.373943		2	2	2	2.3	2.3	2.3	109.66	0	5.0214	321070000	7
E9PWK1;Q9D379;F6YTS6;D3Z4M3	E9PWK1;Q9D379	Epoxide hydrolase 1	Ephx1	1.12509	6.72597e-05	+	0.315873	0.1009		0.809214	0.00304578	+	17	17	17	37.4	37.4	37.4	50.969	0	69.9	10391000000	125
D3Z4V3;Q80VP1;Q80VP1-2;D3Z550;Q91W69	D3Z4V3;Q80VP1;Q80VP1-2;D3Z550;Q91W69	Epsin-1;Epsin-3	Epn1;Epn3	0.151219	0.461672		-0.233305	0.29683		0.384524	0.0975972		3	3	3	26.7	26.7	26.7	10.443	0	4.9969	308780000	3
Q8CHU3;Q5NCM6;Q5NCM5;J3QNT7;Q8CHU3-2;F7CUV7;F7CD65	Q8CHU3;Q5NCM6;Q5NCM5;J3QNT7;Q8CHU3-2;F7CUV7	Epsin-2	Epn2	0.0597338	0.791032		-0.259538	0.0454495		0.319272	0.162781		4	4	4	9.9	9.9	9.9	63.471	0	55.594	454230000	20
A0A2I3BRT4;Q8R0W0	A0A2I3BRT4;Q8R0W0	Epiplakin	Eppk1	-0.154206	0.728304		0.0133266	0.975189		-0.167533	0.721853		7	4	4	6.8	5.4	5.4	381.72	0	9.8896	613550000	6
Q8CGC7;A0A0A6YWH3;A0A0A6YWA4	Q8CGC7	Bifunctional glutamate/proline--tRNA ligase;Glutamate--tRNA ligase;Proline--tRNA ligase	Eprs	-0.389079	0.038168		-0.557384	0.0332865		0.168305	0.131548		78	78	78	59.3	59.3	59.3	170.08	0	323.31	56098000000	634
F6W2Q5;Q5JC28;H3BK65;P42567;H3BJB8;A0A0R4J0A0;P42567-2	F6W2Q5;Q5JC28;H3BK65;P42567;H3BJB8	Epidermal growth factor receptor substrate 15	Eps15	0.149185	0.331826		-0.0605293	0.740138		0.209715	0.251243		7	7	7	11.3	11.3	11.3	83.593	0	84.883	2275100000	48
A0A1D5RLS1;Q60902-3;Q60902-4;Q60902-2;Q60902	A0A1D5RLS1;Q60902-3;Q60902-4;Q60902-2;Q60902	Epidermal growth factor receptor substrate 15-like 1	Eps15l1	0.347625	0.0186044		-0.0825439	0.564643		0.430169	0.00366764		13	13	13	26.7	26.7	26.7	66.204	0	110.71	2905100000	65
Q08509;Q3UGL1;D3Z5I5;D3Z7F4	Q08509	Epidermal growth factor receptor kinase substrate 8	Eps8	1.19274	0.000207057	+	0.950111	4.57098e-05	+	0.242628	0.21907		20	20	20	30.6	30.6	30.6	91.736	0	132.54	4749500000	122
Q99K30;Q99K30-2	Q99K30	Epidermal growth factor receptor kinase substrate 8-like protein 2	Eps8l2	-0.355503	0.145608		-0.0406104	0.905264		-0.314892	0.0509076		4	4	4	5.6	5.6	5.6	82.228	0	4.6767	174290000	4
Q9EQH2;A0A1Y7VMT6;A0A1Y7VNY4	Q9EQH2	Endoplasmic reticulum aminopeptidase 1	Erap1	0.612007	0.0201662	+	1.04184	0.00644961	+	-0.42983	0.00779205		9	9	9	13.4	13.4	13.4	106.6	0	33.032	2393200000	47
B2RUJ2;B7ZNX6;Q80TH2-1;Q80TH2;Q80TH2-2	B2RUJ2;B7ZNX6;Q80TH2-1;Q80TH2;Q80TH2-2	Protein LAP2	Erbb2ip	-0.0747632	0.91222		0.207686	0.370602		-0.282449	0.700266		6	6	6	4.9	4.9	4.9	145.09	0	13.046	1320200000	28
V9GXP8;F8VPM7;Q99MI1;V9GXF0;V9GXH3;Q99MI1-2;V9GWT6;Q99MI1-4;V9GX53;V9GXL1;Q6PH08-2;A0A1B0GSQ8	V9GXP8;F8VPM7;Q99MI1;V9GXF0;V9GXH3;Q99MI1-2;V9GWT6	ELKS/Rab6-interacting/CAST family member 1	Erc1	0.157204	0.171914		-0.123318	0.341965		0.280522	0.0707936		21	21	16	26.9	26.9	23.7	127.94	0	94.923	5035700000	91
Q3UHT7;Q6PH08;Q6PH08-3;Q6PH08-4;A0A1B0GS69;A0A1B0GSU7	Q3UHT7;Q6PH08;Q6PH08-3;Q6PH08-4;A0A1B0GS69	ERC protein 2	Erc2	3.21502	0.0082889	+	3.37721	1		-0.162197	1		7	2	2	10.4	5.8	5.8	113.06	0.0015277	2.6727	178230000	6
Q9DC16;F6SLP4	Q9DC16;F6SLP4	Endoplasmic reticulum-Golgi intermediate compartment protein 1	Ergic1	0.457271	0.0161858		-0.141722	0.694786		0.598993	0.0349782	+	5	5	5	14.8	14.8	14.8	32.562	0	8.7521	1159000000	23
Q9CR89-2;Q9CR89;A0A0N4SVQ6	Q9CR89-2;Q9CR89;A0A0N4SVQ6	Endoplasmic reticulum-Golgi intermediate compartment protein 2	Ergic2	-0.00612179	0.980065		-0.224194	0.606849		0.218072	0.471237		2	2	2	7.3	7.3	7.3	34.22	0	5.0996	280660000	10
P84089;G3UW85;A0A1W2P7H9;A0A1W2P7T3	P84089;G3UW85;A0A1W2P7H9;A0A1W2P7T3	Enhancer of rudimentary homolog	Erh	1.36466	0.00862819	+	1.21026	0.00252888	+	0.154403	0.733935		9	9	9	62.5	62.5	62.5	12.259	0	181.87	8861700000	122
Q8BFZ9;A0A1B0GT70;A0A0R4J1G5;Q91X78;A0A1B0GSD8	Q8BFZ9;A0A1B0GT70;A0A0R4J1G5;Q91X78	Erlin-2;Erlin-1	Erlin2;Erlin1	0.145069	0.221436		0.0449982	0.813198		0.100071	0.505079		6	6	6	18.5	18.5	18.5	37.872	0	8.7025	671500000	21
Q8R180	Q8R180	ERO1-like protein alpha	Ero1l	-1.00807	0.00597182		-1.03915	0.0387383		0.0310841	0.953328		6	6	6	15.7	15.7	15.7	54.084	0	26.326	941920000	22
P57759;F8WJI4;F8WIM7;D6RG87	P57759	Endoplasmic reticulum resident protein 29	Erp29	-1.10898	0.00166905		-0.086385	0.694727		-1.0226	0.00586954		10	10	10	43.5	43.5	43.5	28.823	0	41.602	9437400000	83
Q9D1Q6	Q9D1Q6	Endoplasmic reticulum resident protein 44	Erp44	-1.0905	0.00193219		0.0386539	0.861583		-1.12915	0.00320666		16	16	16	45.6	45.6	45.6	46.852	0	120.76	16572000000	189
H3BKH6;Q9R0P3;H3BLJ9;H3BJL6;H3BJP2;H3BK43;H3BJC6;H3BL99	H3BKH6;Q9R0P3;H3BLJ9;H3BJL6;H3BJP2;H3BK43	S-formylglutathione hydrolase	Esd	-1.28212	0.00442536		0.102191	0.607846		-1.38431	0.00710177		14	14	14	70.8	70.8	70.8	32.829	0	323.31	78206000000	228
Q3V1V3	Q3V1V3	ESF1 homolog	Esf1	0.912489	0.00896619	+	0.222185	0.35799		0.690305	0.0218986	+	7	7	7	11.5	11.5	11.5	98.047	0	16.206	719710000	24
Q3U7R1;Q3U7R1-2;A0A1W2P784	Q3U7R1;Q3U7R1-2	Extended synaptotagmin-1	Esyt1	-0.27085	0.128865		-0.236317	0.234437		-0.0345326	0.733935		40	40	40	40.8	40.8	40.8	121.55	0	185.99	20871000000	319
Q3TZZ7;Q3TZZ7-2;A0A1Y7VM39	Q3TZZ7;Q3TZZ7-2	Extended synaptotagmin-2	Esyt2	0.236768	0.108279		-0.187614	0.281224		0.424382	0.0171641		14	14	14	22.1	22.1	22.1	94.138	0	61.179	3034700000	55
Q8BWY3	Q8BWY3	Eukaryotic peptide chain release factor subunit 1	Etf1	-1.0266	0.00125213		-0.0587318	0.779923		-0.967868	0.00434744		9	9	9	25.4	25.4	25.4	49.03	0	65.212	7568800000	86
Q99LC5	Q99LC5	Electron transfer flavoprotein subunit alpha, mitochondrial	Etfa	-1.55306	0.00041447		-0.457825	0.00687961		-1.09523	0.00582523		20	20	20	64.3	64.3	64.3	35.009	0	187.02	43535000000	204
Q9DCW4;A0A0U1RNP5;A0A0N4SVE0;A0A0U1RNR3;A0A0N4SWE9;A0A0U1RNK9;A0A0U1RQB4	Q9DCW4;A0A0U1RNP5;A0A0N4SVE0;A0A0U1RNR3;A0A0N4SWE9;A0A0U1RNK9	Electron transfer flavoprotein subunit beta	Etfb	-2.00723	0.000156004		-0.61762	0.00666176		-1.38961	0.00297135		22	22	22	82.4	82.4	82.4	27.623	0	229.58	27667000000	233
Q9DCM0	Q9DCM0	Persulfide dioxygenase ETHE1, mitochondrial	Ethe1	-3.0613	0.000348728		-1.0507	0.0380743		-2.0106	0.00649385		6	6	6	39.4	39.4	39.4	27.738	0	31.145	1633800000	17
E9QAU4;A2AQ25;D3Z781;A2AQ25-4;A2AQ25-3;A2AQ25-2;A2AQ25-9;A2AQ25-6;A2AQ25-5;A2AQ25-8;B1AY50;B1AY49;A2AQ25-7	E9QAU4;A2AQ25;D3Z781;A2AQ25-4;A2AQ25-3;A2AQ25-2;A2AQ25-9;A2AQ25-6;A2AQ25-5;A2AQ25-8	Sickle tail protein	Etl4;Skt	0.234546	0.282911		0.255782	0.401551		-0.021236	0.934961		6	6	6	4	4	4	218.44	0	9.6167	3214500000	13
E9Q8J8;P97360	E9Q8J8;P97360	Transcription factor ETV6	Etv6	0.691485	0.00154207	+	0.255727	0.480823		0.435758	0.151438		2	2	2	6.6	6.6	6.6	46.018	0	5.2163	325720000	12
E9PWR7	E9PWR7		Evi5	0.615761	0.202692		-0.0478296	0.918843		0.663591	0.173245		1	1	1	1.8	1.8	1.8	76.629	0.0015181	2.5572	82182000	2
H3BJ67;H3BL92;H3BKQ3;H3BLD3;H3BJX1;H3BJ57	H3BJ67;H3BL92;H3BKQ3		Evi5l	0.171617	0.470667		-0.666311	0.0172217		0.837929	0.0253372	+	3	3	3	6.5	6.5	6.5	86.963	0.0072826	1.9003	386520000	6
Q5SUT0;Q5SUS9;Q61545;Q5SUS8	Q5SUT0;Q5SUS9;Q61545	RNA-binding protein EWS	Ewsr1	-0.0877867	0.703326		-0.132666	0.683615		0.0448797	0.901289		6	6	6	14.2	14.2	14.2	64.988	0	100.2	14904000000	90
Q5PPR2;Q6P1Y9;Q8R3S6	Q5PPR2;Q6P1Y9;Q8R3S6	Exocyst complex component 1	Exoc1	0.494546	0.0676844		0.379624	0.139313		0.114922	0.573301		16	16	16	24	24	24	100.19	0	60.908	2810800000	64
Q9D4H1	Q9D4H1	Exocyst complex component 2	Exoc2	0.654893	0.00274851	+	0.303685	0.244879		0.351208	0.122191		9	9	9	14.4	14.4	14.4	103.96	0	22.573	1610700000	34
Q6KAR6	Q6KAR6	Exocyst complex component 3	Exoc3	0.868054	0.00181722	+	0.360489	0.0985884		0.507565	0.0231428	+	3	3	3	3.4	3.4	3.4	86.454	0.0023434	2.2886	391330000	13
O35382;Q8C391;Q9CXE1	O35382;Q8C391;Q9CXE1	Exocyst complex component 4	Exoc4	0.524384	0.00185905	+	-0.0747334	0.678026		0.599117	0.0026627	+	23	23	23	29.1	29.1	29.1	110.54	0	54.653	5015500000	129
Q3TPX4;E9PZ92	Q3TPX4;E9PZ92	Exocyst complex component 5	Exoc5	-0.0656531	0.919939		0.121376	0.468663		-0.18703	0.803937		7	7	7	13.8	13.8	13.8	81.737	0	21.507	1381600000	33
Q3U9D6;Q8R313	Q3U9D6;Q8R313	Exocyst complex component 6	Exoc6	0.0681664	0.787013		0.274653	0.297981		-0.206486	0.448743		2	2	2	3.4	3.4	3.4	93.286	0	4.981	197050000	8
A2AAN0;O35250-2;O35250;A2AAN3;A2AAN4	A2AAN0;O35250-2;O35250	Exocyst complex component 7	Exoc7	0.116694	0.578327		0.0444584	0.838809		0.0722359	0.714061		14	14	14	23	23	23	78.505	0	39.217	2611400000	79
Q6PGF7	Q6PGF7	Exocyst complex component 8	Exoc8	0.162972	0.534092		0.00608253	1		0.156889	0.785593		10	10	10	19.3	19.3	19.3	81.034	0	28.283	834250000	31
Q921I9	Q921I9	Exosome complex component RRP41	Exosc4	-0.322672	0.128594		0.00278397	1		-0.325456	0.122899		4	4	4	20	20	20	26.249	0	12.925	655890000	16
Q6P1H4;Q9WVL6	Q6P1H4;Q9WVL6	Exostosin-like 3	Extl3	-0.188519	0.734393		-0.179514	0.629967		-0.0090045	0.997146		3	3	3	5.2	5.2	5.2	104.54	0	4.623	708730000	3
Q6P4T3;A2A953;P97480-2;P97480	Q6P4T3;A2A953;P97480-2;P97480	Eyes absent homolog;Eyes absent homolog 3	Eya3	1.36554	0.0149582	+	1.44682	0.0376563	+	-0.081286	0.766964		2	2	2	6.3	6.3	6.3	57.854	0	8.1058	481410000	14
Q8BY78;A0A1W2P721;Q9Z191	Q8BY78;A0A1W2P721;Q9Z191	Eyes absent homolog;Eyes absent homolog 4	Eya4	-0.0975158	0.827275		-0.0426296	0.933741		-0.0548862	0.923121		2	2	2	4.5	4.5	4.5	66.962	0	6.6573	240090000	15
P26040	P26040	Ezrin	Ezr	-1.04524	8.0705e-05		-0.276585	0.0745321		-0.768651	0.00219502		52	37	35	72.2	56.5	53.8	69.406	0	173.07	22305000000	302
Q9JJQ6;Q00558	Q9JJQ6;Q00558	Factor VIII intron 22 protein	F8a;F8a1	0.0687337	0.745242		0.00880289	0.988898		0.0599308	0.854668		4	4	4	14.7	14.7	14.7	40.473	0	5.7751	268220000	8
Q05816	Q05816	Fatty acid-binding protein, epidermal	Fabp5	-0.820911	0.0503349		0.78638	0.0379136	+	-1.60729	0.00459531		7	7	7	65.2	65.2	65.2	15.137	0	63.03	2860600000	49
Q920L1	Q920L1	Fatty acid desaturase 1	Fads1	1.39641	0.0364429	+	1.04458	0.134317		0.351834	0.259112		2	2	2	8.3	8.3	8.3	52.322	0.00023742	4.127	439140000	7
Q9Z0R9	Q9Z0R9	Fatty acid desaturase 2	Fads2	1.29071	0.00388507	+	0.965347	0.0172217	+	0.325366	0.140516		3	3	3	7.7	7.7	7.7	52.387	0	5.4759	214570000	13
Q9JJE7	Q9JJE7	Fatty acid desaturase 3	Fads3	-0.36679	0.11184		-0.640195	0.0147937		0.273406	0.203983		6	6	6	21.2	21.2	21.2	51.469	0	52.306	3542200000	43
P54731	P54731	FAS-associated factor 1	Faf1	-1.40058	0.0164877		-0.431165	0.380641		-0.969413	0.014002		7	7	7	10.3	10.3	10.3	73.862	0	12.889	1514400000	23
P35505;D3Z2R9	P35505	Fumarylacetoacetase	Fah	-2.68291	0.0031273		-0.306398	0.28962		-2.37651	0.0116396		9	9	9	35.3	35.3	35.3	46.175	0	60.284	3871200000	53
A2A6P4	A2A6P4		Fam104a	0.582379	0.226562		-0.0387803	0.936044		0.621159	0.173722		2	2	2	18.4	18.4	18.4	19.618	0	6.4198	154390000	7
Q9D281;D3Z2J2	Q9D281	Protein Noxp20	Fam114a1	0.844313	9.63521e-05	+	0.0593456	0.734809		0.784968	0.00190623	+	16	16	16	39	39	39	61.012	0	232.04	31297000000	235
Q8VE88-2;Q8VE88	Q8VE88-2;Q8VE88	Protein FAM114A2	Fam114a2	0.303319	0.165908		-0.208072	0.483664		0.511391	0.0168308	+	14	14	14	32.2	32.2	32.2	53.375	0	71.275	25200000000	147
Q3U3E2	Q3U3E2	Protein FAM117B	Fam117b	1.00676	0.0433909	+	0.683541	0.0549577		0.323219	0.325321		1	1	1	1.9	1.9	1.9	61.344	0.0054393	2.0187	201190000	10
Q6A0A9	Q6A0A9	Constitutive coactivator of PPAR-gamma-like protein 1	FAM120A	0.601804	0.0144777	+	0.0954491	0.675023		0.506355	0.017895	+	29	29	28	38.2	38.2	37	121.64	0	149.11	9863400000	183
Q8C3F2-3;Q8C3F2;Q8C3F2-2	Q8C3F2-3;Q8C3F2	Constitutive coactivator of PPAR-gamma-like protein 2	Fam120c	0.0972675	0.840557		-1.09219	0.066584		1.18945	0.00438551	+	7	6	6	8.1	6.7	6.7	109.58	0	7.2663	467240000	11
Q6P9N1-3;A0A0G2JH12;Q6P9N1-2;Q6P9N1	Q6P9N1-3;A0A0G2JH12;Q6P9N1-2;Q6P9N1	Hyccin	Fam126a	-0.226637	0.656357		-0.432301	0.52721		0.205664	0.725834		13	13	13	51.4	51.4	51.4	46.797	0	63.769	3827400000	51
Q8R1F1;A2ARS6	Q8R1F1	Niban-like protein 1	Fam129b	-0.611073	0.0251471		0.106022	0.559761		-0.717095	0.0208873		34	34	34	60.1	60.1	60.1	84.818	0	279.86	36079000000	303
A0A0G2JF33;A0A0G2JEE9;Q9CVI2-2;Q9CVI2	A0A0G2JF33;A0A0G2JEE9;Q9CVI2-2;Q9CVI2	Protein FAM133B	Fam133b	-0.158653	0.799859		-0.0268469	0.978203		-0.131806	0.883592		3	3	3	23.9	23.9	23.9	13.025	0	11.732	3428400000	22
Q8VE91-3;Q8VE91-2;Q8VE91-1;Q8VE91;A0A2I3BQZ7	Q8VE91-3;Q8VE91-2;Q8VE91-1;Q8VE91	Protein FAM134B	Fam134b	0.900815	0.00377986	+	0.477666	0.0451625		0.423149	0.0656628		3	3	3	14.5	14.5	14.5	38.152	0	22.945	556360000	18
Q9CR98;A0A0N4SWI4	Q9CR98	Protein FAM136A	Fam136a	-1.85593	0.000539037		-0.626855	0.214087		-1.22908	0.0130682		5	5	5	41.3	41.3	41.3	15.674	0	30.595	745160000	22
Q8CDM8;Q8CDM8-2	Q8CDM8;Q8CDM8-2	Protein FAM160B1	Fam160b1	1.45483	8.56749e-05	+	0.263068	0.30249		1.19176	0.000440814	+	9	9	9	21.1	21.1	21.1	86.016	0	40.787	4204700000	48
A0A140LIJ1;Q8BGZ2-2;Q8BGZ2	A0A140LIJ1;Q8BGZ2-2;Q8BGZ2	Protein FAM168A	Fam168a	0.350906	0.112328		0.489359	0.0515969		-0.138453	0.480518		1	1	1	3.8	3.8	3.8	27.9	0.00022609	3.292	305880000	6
A2A699-2;A2A699	A2A699-2;A2A699	Protein FAM171A2	Fam171a2	-0.796715	0.00025467		-0.387342	0.0726989		-0.409373	0.0480506		5	5	5	13	13	13	67.806	0	15.778	470940000	14
Z4YJY0;Q3TCJ1;D3Z4D8;D6RJ39	Z4YJY0;Q3TCJ1;D3Z4D8	BRISC complex subunit Abro1	Fam175b	-0.127423	0.217952		-0.127662	0.445473		0.000239054	1		12	12	12	37.7	37.7	37.7	47.932	0	61.24	5436100000	97
Q8BR63	Q8BR63	Protein FAM177A1	Fam177a1	0.931984	0.0589794		0.43988	0.409959		0.492104	0.12649		6	6	6	31.4	31.4	31.4	23.578	0	40.463	1546700000	34
Q91WE2;A0A1D5RLW0;A0A1D5RLU2;A0A1D5RLX7;A0A1D5RLF2;A0A1D5RLI3;A0A1D5RLY1;A0A1D5RLD7;A0A1D5RLT4;A0A1D5RLJ3;A0A1D5RM30;A0A1D5RM67	Q91WE2;A0A1D5RLW0;A0A1D5RLU2;A0A1D5RLX7;A0A1D5RLF2;A0A1D5RLI3;A0A1D5RLY1	Protein FAM192A	Fam192a	0.609032	0.00137259	+	0.250822	0.0673177		0.35821	0.00970384		11	11	11	33.9	33.9	33.9	28.702	0	36.27	2883700000	56
Q3UGS4	Q3UGS4	Protein FAM195B	Fam195b	0.351385	0.0257804		0.0656284	0.34262		0.285756	0.0642621		6	6	6	67	67	67	11.101	0	66.203	7913700000	76
Q8C6C7	Q8C6C7	Protein FAM204A	Fam204a	0.0481238	0.881409		-0.0216681	0.927934		0.0697919	0.860616		2	2	2	10.2	10.2	10.2	26.995	0	21.679	306240000	4
Q8CID3;Q5MJS3	Q8CID3	Protein FAM20A	Fam20a	-0.0381434	0.848858		-0.115952	0.550268		0.0778081	0.735793		9	9	9	23.7	23.7	23.7	61.525	0	37.695	1902200000	49
Q8VCS3	Q8VCS3	Glycosaminoglycan xylosylkinase	Fam20b	-0.247573	0.265571		-0.267315	0.521895		0.0197422	0.926081		4	4	4	14.2	14.2	14.2	46.58	0	15.149	317620000	8
Q6PGL7;Q6PGL7-2;A0A0N4SUJ0;A0A0N4SV74;A0A0N4SVK9	Q6PGL7;Q6PGL7-2;A0A0N4SUJ0;A0A0N4SV74	WASH complex subunit FAM21	Fam21	0.836669	0.000568962	+	0.482597	0.00143914		0.354072	0.0339843		36	36	36	46.5	46.5	46.5	145.31	0	293.01	11736000000	226
Q9CR80	Q9CR80	Protein FAM32A	Fam32a	1.23408	0.000185812	+	0.239711	0.418652		0.994372	0.00532767	+	9	9	9	44.6	44.6	44.6	13.215	0	75.433	11067000000	80
Q3TH34;Q9D8N2;D3YUG1	Q3TH34;Q9D8N2;D3YUG1	Protein FAM45A	Fam45a	-0.0970188	0.558508		-0.361264	0.043795		0.264245	0.228769		4	4	4	22	22	22	26.595	0	23.574	982610000	16
Q921M7;A0A2I3BRN5;A0A2I3BPH9;Q8BHZ0	Q921M7	Protein FAM49B	Fam49b	-1.06193	0.000134934		0.0376907	0.748301		-1.09962	0.000528392		8	8	8	37.7	37.7	37.7	36.776	0	63.632	5530800000	76
Q9WV03;Q9WTJ8	Q9WV03	Protein FAM50A	Fam50a	0.909785	0.000677305	+	0.363721	0.0161998		0.546063	0.00980735	+	13	13	13	44.2	44.2	44.2	40.251	0	53.505	6017100000	96
Q76LS9-2;Q76LS9;Q76LS9-3;Q6PDI6-2	Q76LS9-2;Q76LS9;Q76LS9-3	Protein FAM63A	Fam63a	0.0665274	0.729806		-0.0396263	0.904769		0.106154	0.663142		6	6	5	15.7	15.7	13.7	50.208	0	14.467	2566600000	25
Q68FE6	Q68FE6	Protein FAM65A	Fam65a	0.399695	0.0154192		0.473319	0.000718133		-0.0736244	0.654332		9	9	9	8.5	8.5	8.5	132.35	0	19.001	2316700000	41
Q922G2;Q922G2-2;A2ADS1	Q922G2;Q922G2-2	Protein FAM76A	Fam76a	1.77129	0.00146627	+	1.5268	0.00171201	+	0.244497	0.51327		5	5	5	13.4	13.4	13.4	35.095	0	18.877	507390000	25
Q80XP8;D6RG49;A0A1L1SQS5;Q80XP8-2	Q80XP8;D6RG49	Protein FAM76B	Fam76b	1.25159	0.000723962	+	0.947629	0.0150663	+	0.303956	0.160357		6	6	6	18.6	18.6	18.6	38.555	0	21.258	1316900000	34
Q148V8	Q148V8	Protein FAM83H	Fam83h	0.614731	0.0212023	+	-0.0377316	0.912446		0.652463	0.0295428	+	4	4	4	4.3	4.3	4.3	131.11	0	4.333	897330000	17
Q3UVG3	Q3UVG3	Protein FAM91A1	Fam91a1	0.115122	0.356317		0.0520962	0.878416		0.0630256	0.78162		7	7	7	8.4	8.4	8.4	93.462	0	23.852	1010300000	27
Q9DCL2	Q9DCL2	MIP18 family protein FAM96A	Fam96a	0.48494	0.0190957		0.268741	0.0342737		0.216199	0.275666		3	3	3	28.1	28.1	28.1	18.418	0	6.4575	912720000	19
Q9D187;F8WHV1;A0A1D5RMI0	Q9D187;F8WHV1	Mitotic spindle-associated MMXD complex subunit MIP18	Fam96b	-0.291364	0.151301		0.0763771	0.769074		-0.367742	0.111114		4	4	4	43.6	43.6	43.6	17.667	0	42.644	1571200000	31
Q3TJZ6	Q3TJZ6	Protein FAM98A	Fam98a	0.265535	0.412257		-0.434863	0.264596		0.700398	0.043042	+	13	9	9	23.9	19.4	19.4	55.055	0	31.98	3272500000	43
Q80VD1	Q80VD1	Protein FAM98B	Fam98b	-0.0593632	0.683209		-0.0321499	0.778629		-0.0272133	0.872589		15	15	11	30.5	30.5	25.2	45.349	0	101.93	6049800000	95
F6ZXW2;E9PYD1;D3Z100;F6S0H0	F6ZXW2;E9PYD1;D3Z100		Fam98c	-0.449623	0.0149927		-0.197754	0.402578		-0.25187	0.219408		3	3	3	17.8	17.8	17.8	23.108	0	9.0133	484820000	13
Q922J9-2;Q922J9-3;Q922J9;Q922J9-4;D3Z4N9;D3Z5W6	Q922J9-2;Q922J9-3;Q922J9;Q922J9-4;D3Z4N9;D3Z5W6	Fatty acyl-CoA reductase 1	Far1	0.482805	0.00120249		0.543681	0.0164323	+	-0.0608761	0.604258		5	5	5	31.5	31.5	31.5	29.508	0	19.099	340820000	6
E9PWY9;Q8C0C7;D6RIJ2	E9PWY9;Q8C0C7	Phenylalanine--tRNA ligase alpha subunit	Farsa	0.0188483	0.850215		-0.0111065	0.952909		0.0299548	0.760712		16	16	16	44	44	44	57.47	0	124.47	19595000000	189
Q9WUA2;A0A087WS80;A0A087WPV4;A0A087WQ15	Q9WUA2	Phenylalanine--tRNA ligase beta subunit	Farsb	-0.309525	0.0775213		-0.170926	0.282084		-0.138599	0.402147		25	25	25	52.3	52.3	52.3	65.696	0	231.37	15513000000	163
P19096;A0A0U1RNJ1	P19096;A0A0U1RNJ1	Fatty acid synthase;[Acyl-carrier-protein] S-acetyltransferase;[Acyl-carrier-protein] S-malonyltransferase;3-oxoacyl-[acyl-carrier-protein] synthase;3-oxoacyl-[acyl-carrier-protein] reductase;3-hydroxyacyl-[acyl-carrier-protein] dehydratase;Enoyl-[acyl-carrier-protein] reductase;Oleoyl-[acyl-carrier-protein] hydrolase	Fasn	0.499905	0.00128025		0.435342	0.000647245		0.0645632	0.572639		118	118	118	56.9	56.9	56.9	272.43	0	323.31	171620000000	1476
A0A0R4J291;Q7TMV3	A0A0R4J291;Q7TMV3	FAST kinase domain-containing protein 5	Fastkd5	-0.571844	0.185378		-0.0544476	0.839488		-0.517396	0.287308		2	2	2	4.1	4.1	4.1	91.621	0	4.7241	300200000	14
P62862;Q642K5	P62862;Q642K5	40S ribosomal protein S30	Fau	1.83938	0.000270754	+	0.735743	0.0614742		1.10364	0.000528392	+	3	3	3	32.2	32.2	32.2	6.6478	0	6.2658	5445300000	27
P35550;A0A140LIR6;Q80WS3	P35550;A0A140LIR6	rRNA 2-O-methyltransferase fibrillarin	Fbl	1.5252	6.33691e-06	+	0.554701	0.00336478	+	0.9705	0.000172857	+	8	8	8	33	33	33	34.306	0	31.633	4373500000	72
Q71FD7;A2ADF2;A2ADF1;A2ADE8;A2ADE9;A2ADE5;A2ADE6;A2ADE7;A2ADF3	Q71FD7	Filamin-binding LIM protein 1	Fblim1	0.499397	0.023374		0.480241	0.0318573		0.0191559	0.928261		8	8	8	26.1	26.1	26.1	41.026	0	18.901	2268800000	51
Q08879	Q08879	Fibulin-1	Fbln1	-2.27495	0.00190674		-2.16657	0.00231257		-0.108379	0.867121		13	8	1	18.7	11.5	1.3	78.032	0	35.37	868870000	23
P37889-2;P37889	P37889-2;P37889	Fibulin-2	Fbln2	-0.85819	7.84893e-05		-0.900527	0.00110461		0.0423364	0.782474		42	42	42	51.4	51.4	51.4	126.5	0	323.31	58817000000	482
Q61554;Q61555	Q61554	Fibrillin-1	Fbn1	-0.12152	0.409261		-0.596866	0.00859823		0.475346	0.00151658		11	11	11	5.2	5.2	5.2	312.3	0	26.242	3407500000	39
Q91W61	Q91W61	F-box/LRR-repeat protein 15	Fbxl15	0.391293	0.0681581		0.315439	0.336331		0.075854	0.801842		2	2	2	9	9	9	33.125	0	6.5061	505180000	14
Q78JE5;Q3V492;D3Z2G9;D6REV6	Q78JE5;Q3V492	F-box only protein 22	Fbxo22	-1.46745	0.00217558		-0.328926	0.163105		-1.13852	0.0153449		9	9	9	27.6	27.6	27.6	44.202	0	50.716	1604100000	31
Q8BJL1	Q8BJL1	F-box only protein 30	Fbxo30	-0.327377	0.0138939		-0.307047	0.0532971		-0.0203299	0.853902		18	18	18	29.4	29.4	29.4	82.687	0	131.27	14463000000	157
Q8CHQ0	Q8CHQ0	F-box only protein 4	Fbxo4	0.112095	0.64124		-0.263629	0.116533		0.375724	0.118401		6	6	6	23.6	23.6	23.6	43.776	0	25.23	1689000000	37
Q9QZN4;Z4YN00;A2A7H1;A2A7G9	Q9QZN4;Z4YN00;A2A7H1	F-box only protein 6	Fbxo6	0.440421	0.0637762		0.113355	0.606204		0.327067	0.197453		4	4	4	15.9	15.9	15.9	34.492	0	20.493	2350000000	49
Q5SRY7-4;Q5SRY7-3;Q5SRY7;Q5SRY7-2;A0A286YDT6;Q3ULA2-2;Q3ULA2	Q5SRY7-4;Q5SRY7-3;Q5SRY7;Q5SRY7-2	F-box/WD repeat-containing protein 11	Fbxw11	-0.0288794	0.935102		-0.220351	0.648995		0.191471	0.666226		5	5	5	14.6	14.6	14.6	58.394	0	16.464	380770000	9
Q8BIA4;Q8BIA4-4	Q8BIA4;Q8BIA4-4	F-box/WD repeat-containing protein 8	Fbxw8	0.906075	0.000160846	+	0.407749	0.0612202		0.498325	0.00582523		20	20	20	39.6	39.6	39.6	67.955	0	104.89	14932000000	176
F8VPX2	F8VPX2		Fbxw9	-0.393391	0.154823		-0.757542	0.0827674		0.364151	0.253916		5	5	5	16.8	16.8	16.8	50.533	0	8.6859	302150000	6
Q6PKB0;Q61559	Q6PKB0;Q61559	IgG receptor FcRn large subunit p51	Fcgrt	0.420413	0.0253337		0.248851	0.248561		0.171562	0.408631		3	3	3	5.4	5.4	5.4	40.562	0	5.059	235310000	3
Q3UQN2;F6RG68;A0A286YDL7;J3QPQ1;Q3UQN2-2;Q3UQN2-3;A0A286YCL2	Q3UQN2;F6RG68;A0A286YDL7;J3QPQ1;Q3UQN2-2;Q3UQN2-3;A0A286YCL2	F-BAR domain only protein 2	Fcho2	0.52123	0.0031427	+	0.061536	0.749683		0.459694	0.0302183		10	10	10	20.6	20.6	20.6	88.733	0	62.753	2145700000	36
Q3USJ8-3;Q3USJ8;Q3USJ8-2;A0A140LIU6	Q3USJ8-3;Q3USJ8;Q3USJ8-2;A0A140LIU6	F-BAR and double SH3 domains protein 2	Fchsd2	0.650144	0.0215623	+	1.01974	0.0363948	+	-0.369593	0.182669		2	2	2	4.5	4.5	4.5	82.405	0.00023719	4.0981	227390000	4
P53798;A0A286YD20	P53798;A0A286YD20	Squalene synthase	Fdft1	0.510351	0.164134		-0.160188	0.636688		0.670539	0.0291119	+	8	8	8	20.7	20.7	20.7	48.154	0	19.998	774800000	21
Q920E5;A0A0G2JE82	Q920E5	Farnesyl pyrophosphate synthase	Fdps	-0.341264	0.148011		0.621706	0.0164323	+	-0.962969	0.00737478		21	21	4	47.6	47.6	10.5	40.581	0	311.4	29828000000	268
Q61578	Q61578	NADPH:adrenodoxin oxidoreductase, mitochondrial	Fdxr	-1.89412	0.007506		-0.575695	0.0143289		-1.31842	0.0483522		12	12	12	33.6	33.6	33.6	54.201	0	68.557	3343600000	70
Q544X6;P22315	Q544X6;P22315	Ferrochelatase;Ferrochelatase, mitochondrial	Fech	-1.66545	0.00642111		-0.360945	0.0190772		-1.3045	0.0301022		21	21	21	57.1	57.1	57.1	47.421	0	74.488	18187000000	203
Q9Z2G1;Q8C0T1;Q8CEF1	Q9Z2G1;Q8C0T1	Protein fem-1 homolog A-A;Protein fem-1 homolog A-B	Fem1aa;Fem1ab	-0.552642	0.00632073		-0.0347252	0.91921		-0.517917	0.0400945		6	6	6	17.1	17.1	17.1	72.088	0	20.394	1324200000	24
Q91Z50;P39749	Q91Z50;P39749	Flap endonuclease 1	Fen1	1.45317	8.5892e-05	+	1.32447	0.000156569	+	0.128702	0.482585		16	16	15	51.8	51.8	50	42.623	0	89.758	10837000000	121
P70451-2;P70451-5;P70451;P70451-4;P70451-3	P70451-2;P70451-5;P70451;P70451-4;P70451-3	Tyrosine-protein kinase Fer	Fer	-0.444724	0.0453239		-0.441425	0.0143289		-0.00329927	0.999912		15	15	15	23.3	23.3	23.3	87.761	0	36.921	2619100000	54
Q8CIB5;A6X941;A0A2I3BPQ7	Q8CIB5	Fermitin family homolog 2	Fermt2	-0.347653	0.0353744		-0.239338	0.121919		-0.108315	0.561156		27	27	21	52.5	52.5	41.8	77.8	0	231.18	19546000000	218
Q6YJU1;Q9QXC1	Q6YJU1;Q9QXC1	Fetuin-B	Fetub	1.12192	0.000704583	+	0.0270352	0.916643		1.09488	0.00568922	+	2	2	2	6.8	6.8	6.8	33.879	0	4.7968	200470000	6
E9PV24-2;E9PV24	E9PV24-2;E9PV24	Fibrinogen alpha chain;Fibrinopeptide A;Fibrinogen alpha chain	Fga	1.52786	7.33592e-05	+	0.518996	0.0816435		1.00887	0.0035447	+	6	6	6	11.7	11.7	11.7	61.325	0	19.144	540570000	25
Q8K0E8	Q8K0E8	Fibrinogen beta chain;Fibrinopeptide B;Fibrinogen beta chain	Fgb	1.20808	0.000941382	+	0.284378	0.173698		0.923699	0.00374217	+	7	7	6	20.6	20.6	18.7	54.752	0	30.373	636770000	28
Q3UER8;Q8VCM7	Q3UER8;Q8VCM7	Fibrinogen gamma chain	Fgg	1.01045	0.00125651	+	0.34372	0.0704815		0.666734	0.0159974	+	7	7	7	21.9	21.9	21.9	50.349	0	26.967	1104000000	33
P97807-2;P97807;H3BKG7	P97807-2;P97807	Fumarate hydratase, mitochondrial	Fh	-2.13956	8.14412e-05		-0.709535	0.00273872		-1.43002	0.00198167		23	23	23	54	54	54	50.052	0	224.37	24431000000	201
A2AEX8;A2AEX6;P97447;A2AEY1;A2AEY2;A2AEX7;P97447-2;A2AEY0;A2AEX9;Q8CDC8	A2AEX8;A2AEX6;P97447;A2AEY1;A2AEY2;A2AEX7;P97447-2	Four and a half LIM domains protein 1	Fhl1	-1.25142	0.000400919		-0.281623	0.127302		-0.969799	0.00329305		26	26	26	83.8	83.8	83.8	33.563	0	313.8	39840000000	290
O70433	O70433	Four and a half LIM domains protein 2	Fhl2	-0.000507164	0.996175		0.478373	0.0268133		-0.47888	0.0123351		16	16	16	59.5	59.5	59.5	32.072	0	86.373	12060000000	160
F2Z455;Q9R059;D6RJ68	F2Z455;Q9R059;D6RJ68	Four and a half LIM domains protein 3	Fhl3	-0.551666	0.136588		-0.170927	0.689926		-0.380739	0.336432		7	7	7	30.7	30.7	30.7	31.165	0	49.695	3478500000	53
Q6P9Q4	Q6P9Q4	FH1/FH2 domain-containing protein 1	Fhod1	0.4091	0.0187347		0.199242	0.113628		0.209858	0.197453		18	18	18	22.6	22.6	22.6	129.6	0	99.921	3866300000	84
Q059P4;Q9CS72;G3UZB6	Q059P4;Q9CS72	Filamin-A-interacting protein 1	Filip1	0.0559027	0.749315		-0.414869	0.0227915		0.470772	0.0242584		16	16	16	19.2	19.2	19.2	137.91	0	42.463	2052300000	46
E0CYM1;E0CYH7;Q6P6L0-3;Q6P6L0	E0CYM1;E0CYH7;Q6P6L0-3;Q6P6L0	Filamin A-interacting protein 1-like	Filip1l	1.4476	8.0705e-05	+	1.0467	0.000655183	+	0.400899	0.0728754		12	12	11	17.8	17.8	17	101.92	0	32.559	1747000000	51
Q9D824-3;Q9D824-2;Q9D824;Q9D824-4;D3Z3F1	Q9D824-3;Q9D824-2;Q9D824;Q9D824-4;D3Z3F1	Pre-mRNA 3-end-processing factor FIP1	Fip1l1	0.54355	0.00069277	+	0.0962257	0.548284		0.447324	0.00529572		12	12	12	34.7	34.7	34.7	60.187	0	58.06	5305600000	83
Q9CQ92;G3X9U9;D3YZ32	Q9CQ92;G3X9U9	Mitochondrial fission 1 protein	Fis1	0.0116934	0.939478		-0.543608	0.0159922		0.555302	0.00216368	+	9	9	9	74.3	74.3	74.3	17.008	0	150.12	21178000000	132
Q61576;A2A4H9;F6W360	Q61576;A2A4H9	Peptidyl-prolyl cis-trans isomerase FKBP10	Fkbp10	-0.0698845	0.611608		0.12944	0.460481		-0.199324	0.29487		18	18	18	30.1	30.1	30.1	64.697	0	84.561	17966000000	214
Q9D1M7	Q9D1M7	Peptidyl-prolyl cis-trans isomerase FKBP11	Fkbp11	0.202468	0.264959		0.19915	0.503653		0.00331707	1		2	2	2	17.9	17.9	17.9	22.137	0	8.5814	1259500000	6
Q6P9Q6;Q6P9Q6-2;Q80YW9;Q80YW6;Q80YW7	Q6P9Q6;Q6P9Q6-2;Q80YW9;Q80YW6	FK506-binding protein 15;Peptidyl-prolyl cis-trans isomerase	Fkbp15	1.15525	0.00205498	+	0.583725	0.0322068	+	0.571524	0.0420807	+	14	14	14	17.9	17.9	17.9	132.96	0	67.966	3121900000	64
P26883;F6X9I3;Q80YE1;Q9Z2I2	P26883;F6X9I3	Peptidyl-prolyl cis-trans isomerase FKBP1A;Peptidyl-prolyl cis-trans isomerase	Fkbp1a	-1.64765	0.00115896		-0.441148	0.0843623		-1.2065	0.00745282		6	6	6	44.4	44.4	44.4	11.922	0	103.6	11384000000	73
P45878	P45878	Peptidyl-prolyl cis-trans isomerase FKBP2	Fkbp2	-0.882304	0.00873915		-0.532657	0.0550439		-0.349647	0.215969		9	9	9	47.1	47.1	47.1	15.344	0	26.676	6213700000	64
Q62446;A0A1Y7VLK0;A0A1Y7VP01;A0A1Y7VMJ9;A0A1Y7VJ86	Q62446;A0A1Y7VLK0;A0A1Y7VP01	Peptidyl-prolyl cis-trans isomerase FKBP3	Fkbp3	0.100816	0.51466		-0.108778	0.468715		0.209594	0.208879		27	27	27	81.7	81.7	81.7	25.147	0	256.82	53723000000	404
P30416;F6S2D5;F7CAT1	P30416	Peptidyl-prolyl cis-trans isomerase FKBP4;Peptidyl-prolyl cis-trans isomerase FKBP4, N-terminally processed	Fkbp4	-0.479755	0.020671		0.125654	0.50175		-0.605409	0.0196443		21	21	21	56.6	56.6	56.6	51.572	0	131.35	14982000000	214
Q64378;B8JJC2	Q64378	Peptidyl-prolyl cis-trans isomerase FKBP5;Peptidyl-prolyl cis-trans isomerase FKBP5, N-terminally processed	Fkbp5	-0.461927	0.0287418		0.366128	0.220347		-0.828055	0.00668185		7	7	7	23.7	23.7	23.7	50.966	0	18.979	1460100000	24
O54998;H3BJI5	O54998;H3BJI5	Peptidyl-prolyl cis-trans isomerase FKBP7;Peptidyl-prolyl cis-trans isomerase	Fkbp7	0.16604	0.656451		-0.178726	0.674944		0.344766	0.343629		4	4	4	25.2	25.2	25.2	24.913	0	5.7992	1924800000	29
O35465;O35465-2;F6WP10	O35465;O35465-2	Peptidyl-prolyl cis-trans isomerase FKBP8	Fkbp8	0.344377	0.185308		0.239663	0.316531		0.104714	0.680434		8	8	8	25.4	25.4	25.4	43.528	0	57.232	1422000000	58
Q9Z247	Q9Z247	Peptidyl-prolyl cis-trans isomerase FKBP9	Fkbp9	0.401004	0.000884654		-0.0498741	0.647378		0.450878	0.000930736		13	13	13	33.5	33.5	33.5	62.995	0	51.498	6522000000	84
O35450	O35450	FK506-binding protein-like	Fkbpl	-0.395518	0.127555		-0.0670853	0.799955		-0.328432	0.243356		2	2	2	6.3	6.3	6.3	38.301	0.00022523	3.216	381550000	11
Q9JJ28	Q9JJ28	Protein flightless-1 homolog	Flii	0.333495	0.0210148		0.671777	0.00416642	+	-0.338282	0.0164847		75	75	75	63.7	63.7	63.7	144.8	0	323.31	276980000000	1219
B7FAU9;Q8BTM8;B7FAV1;F6XC15;J3JS91;F6Z2C0;Q8BTM8-2;F7AVL7	B7FAU9;Q8BTM8;B7FAV1	Filamin-A	Flna	0.503882	0.000796497	+	0.25879	0.0326971		0.245092	0.00773196		143	133	132	62.1	59	58.7	280.5	0	323.31	306700000000	1741
Q80X90	Q80X90	Filamin-B	Flnb	0.354321	0.00850557		0.397498	0.00123548		-0.0431769	0.739159		132	122	122	62.5	60.2	60.2	277.82	0	323.31	152800000000	1532
Q8VHX6;Q8VHX6-2	Q8VHX6;Q8VHX6-2	Filamin-C	Flnc	-0.379457	0.00115527		-0.414957	0.000466398		0.0355001	0.674783		171	171	158	68.4	68.4	65.2	291.12	0	323.31	624780000000	2667
O08917;G3UYU4;G3UWW8;G3UZZ5	O08917;G3UYU4	Flotillin-1	Flot1	0.106718	0.748051		0.4662	0.161081		-0.359482	0.315887		9	9	9	24.3	24.3	24.3	47.513	0	19.392	2697700000	29
Q5SS83;Q60634-3;Q60634-2;Q60634	Q5SS83;Q60634-3;Q60634-2;Q60634	Flotillin-2	Flot2	-0.610293	0.350955		0.454881	0.59023		-1.06517	0.217882		5	5	5	16.8	16.8	16.8	47.116	0	13.466	381490000	10
A2AB60;A0A1W2P6X3;Q9JL26-2;Q9JL26;G3UWI1	A2AB60;A0A1W2P6X3;Q9JL26-2;Q9JL26	Formin-like protein 1	Fmnl1	0.143463	0.41234		-0.190033	0.606424		0.333496	0.31488		10	9	8	9.4	8.8	8.8	121.54	0	25.96	1904800000	31
Q6ZPF4;D3Z7A7;Q6ZPF4-2	Q6ZPF4;D3Z7A7;Q6ZPF4-2	Formin-like protein 3	Fmnl3	0.711331	0.00021089	+	0.147143	0.36351		0.564188	0.00117016	+	19	19	13	19.8	19.8	14.5	117.17	0	42.791	4382100000	99
P50285;D3Z0T2;A0A0A6YVP9;Q3UNX7;Q8C9C1	P50285;D3Z0T2;A0A0A6YVP9;Q3UNX7	Dimethylaniline monooxygenase [N-oxide-forming] 1	Fmo1	1.55361	6.24412e-05	+	-0.301456	0.143271		1.85507	1.51388e-05	+	14	14	14	28	28	28	59.914	0	42.828	3816700000	78
E9QAT0;D3Z6U8;E9QNF5;Q6AXB7;P35922-9;P35922-8;P35922-3;P35922-7;P35922-2;P35922;E9QAS9;E9QAS8;P35922-11;P35922-10;P35922-5;P35922-4;P35922-12;P35922-6	E9QAT0;D3Z6U8;E9QNF5;Q6AXB7;P35922-9;P35922-8;P35922-3;P35922-7;P35922-2;P35922;E9QAS9;E9QAS8;P35922-11;P35922-10;P35922-5;P35922-4;P35922-12;P35922-6	Fragile X mental retardation protein 1 homolog	Fmr1	1.95846	0.000416312	+	1.11282	0.014909	+	0.845645	0.0421412	+	11	9	9	27.7	25	25	66.169	0	36.787	1345700000	26
Q3UHL6;A0A087WR50;P11276;A0A087WS56;Q4KL80;A0A087WS99;A0A087WQW8;A0A087WQE0	Q3UHL6;A0A087WR50;P11276;A0A087WS56	Fibronectin;Anastellin	Fn1	-0.396657	0.000501469		-0.286472	0.00641082		-0.110185	0.123583		60	60	5	37.1	37.1	2.4	260.13	0	323.31	55592000000	505
B9EHT6;A0A087WSN6;B7ZNJ1	B9EHT6;A0A087WSN6;B7ZNJ1		Fn1	-0.273508	0.369606		-0.163304	0.687155		-0.110204	0.658709		56	1	1	37.1	1	1	250.29	0	12.133	333390000	3
Q8K274	Q8K274	Ketosamine-3-kinase	Fn3krp	-0.348977	0.0995645		-0.15878	0.563397		-0.190197	0.522711		5	5	5	17.5	17.5	17.5	34.468	0	7.1562	1168900000	13
A2AQ43;A2AQ44;A2AQ42;A2AQ45;A2AQ41;Q80TY0-5;Q80TY0-4;Q80TY0-2;Q80TY0-3;Q80TY0;A2AQ47;A2AQ39;F6VVN1	A2AQ43;A2AQ44;A2AQ42;A2AQ45;A2AQ41;Q80TY0-5;Q80TY0-4;Q80TY0-2;Q80TY0-3;Q80TY0	Formin-binding protein 1	Fnbp1	-0.201958	0.530192		-0.473429	0.154374		0.27147	0.420294		5	5	5	9.6	9.6	9.6	64.628	0	6.7208	540980000	10
E9PUK3;E9PUI5;Q8K012-2;Q8K012;A0A0G2JFM9	E9PUK3;E9PUI5;Q8K012-2;Q8K012;A0A0G2JFM9	Formin-binding protein 1-like	Fnbp1l	0.106625	0.64344		0.0501831	0.834605		0.0564424	0.630051		4	4	4	8.9	8.9	8.9	63.974	0	6.1385	307580000	4
Q61239	Q61239	Protein farnesyltransferase/geranylgeranyltransferase type-1 subunit alpha	Fnta	-1.48954	0.0116037		-0.560909	0.223313		-0.928635	0.0599041		8	8	8	31	31	31	44.013	0	34.946	1375700000	22
Q8K2I1;D3YWJ4	Q8K2I1;D3YWJ4	Protein farnesyltransferase subunit beta	Fntb	-0.368921	0.289428		-0.171241	0.694786		-0.19768	0.637111		4	4	4	14.9	14.9	14.9	48.819	0	20.102	334090000	9
E9PYJ6;A2AKG8	E9PYJ6;A2AKG8	Focadhesin	Focad	-0.0720421	0.789891		-0.265548	0.347823		0.193506	0.399128		2	2	2	1.8	1.8	1.8	189.56	0	8.609	824210000	6
P42128;A0A0G2JG71	P42128	Forkhead box protein K1	Foxk1	0.431294	0.40068		-0.195743	1		0.627037	1		3	3	3	3.3	3.3	3.3	74.919	0.0027613	2.2478	99867000	2
A0A0R4J282;H3BJ24;H3BL33;H3BJM1;E2S038;H3BLF2;D3Z6Q3;H3BJR8;A0A0R4J1H9;D3Z6Q4;P58462-3;P58462-4;P58462;D3Z0J5;P58462-2;P58462-5;H3BJ68;H3BKT4	A0A0R4J282;H3BJ24;H3BL33;H3BJM1;E2S038;H3BLF2;D3Z6Q3;H3BJR8;A0A0R4J1H9;D3Z6Q4;P58462-3;P58462-4;P58462;D3Z0J5;P58462-2;P58462-5	Forkhead box protein P1	Foxp1	0.754494	0.282463		0.655289	0.0312405	+	0.0992044	0.883352		4	4	4	11.8	11.8	11.8	64.549	0	22.418	529050000	15
P97376	P97376	Protein FRG1	Frg1	0.855558	0.000369211	+	0.182384	0.378031		0.673174	0.00398611	+	28	28	28	50.4	50.4	50.4	29.127	0	169.72	62148000000	367
Q3TB04;H3BIZ7;Q8BIE6;Q8BIE6-2;H3BJN6;H3BL79	Q3TB04;H3BIZ7;Q8BIE6;Q8BIE6-2	FERM domain-containing protein 4A	Frmd4a	0.300489	0.0713524		-0.0700298	0.616718		0.370519	0.0265304		15	15	15	26.3	26.3	26.3	80.788	0	72.106	3423500000	81
Q8C0V9-2;Q8C0V9	Q8C0V9-2;Q8C0V9	FERM domain-containing protein 6	Frmd6	2.03979	0.0039322	+	1.02304	0.145719		1.01675	0.0209893	+	1	1	1	2.5	2.5	2.5	68.059	0.0011028	2.9139	113500000	4
Q3UFK8;D3Z5B2	Q3UFK8;D3Z5B2	FERM domain-containing protein 8	Frmd8	0.67145	0.283889		0.210972	0.370823		0.460478	0.405253		2	2	2	8.8	8.8	8.8	51.827	0	16.892	151430000	3
A2AKB4;A2AKB3;A2AFR3-2;A2AFR3-3;A2AFR3	A2AKB4	FERM and PDZ domain-containing protein 1	Frmpd1	1.58957	0.000570385	+	0.500412	0.0934831		1.08916	0.00437957	+	15	15	15	14.8	14.8	14.8	169.21	0	65.173	2723100000	69
Q61553;A0A0G2JDU7;F7BDR1	Q61553;A0A0G2JDU7	Fascin	Fscn1	-0.852934	0.0215623		0.381636	0.0593644		-1.23457	0.00797433		27	27	27	67.5	67.5	67.5	54.507	0	306.6	39249000000	329
Q8BNY0;A0A0R4J026;P47931;A0A286YDK1	Q8BNY0;A0A0R4J026;P47931;A0A286YDK1	Follistatin	Fst	1.5407	0.00878124	+	0.52413	0.139814		1.01657	0.0442566	+	4	4	4	15.1	15.1	15.1	34.634	0	8.9431	745030000	22
Q62356	Q62356	Follistatin-related protein 1	Fstl1	0.264439	0.062828		0.136758	0.420237		0.12768	0.488147		9	9	9	31.4	31.4	31.4	34.554	0	31.34	2478400000	69
P09528	P09528	Ferritin heavy chain;Ferritin heavy chain, N-terminally processed	Fth1	-0.334218	0.318057		-0.139608	0.56476		-0.194609	0.561868		10	10	10	62.1	62.1	62.1	21.066	0	50.114	3204700000	41
Q9CPX4;P29391;A0A1B0GRH4;A0A1B0GR60;P49945;A0A1Y7VNT9	Q9CPX4;P29391;A0A1B0GRH4;A0A1B0GR60;P49945	Ferritin;Ferritin light chain 1;Ferritin light chain 2	Ftl1;Ftl2	1.62802	0.00545461	+	1.39751	0.0394855	+	0.230507	0.507197		3	3	3	21.9	21.9	21.9	20.772	0	6.1685	269860000	8
Q8BGW1-3;Q8BGW1-2;Q8BGW1;E9Q1E4;Q8BGW1-4;D3Z127	Q8BGW1-3;Q8BGW1-2;Q8BGW1;E9Q1E4;Q8BGW1-4	Alpha-ketoglutarate-dependent dioxygenase FTO	Fto	-0.768523	0.0107256		-0.120297	0.644561		-0.648226	0.0125897		12	12	12	37.3	37.3	37.3	47.592	0	40.6	3159500000	47
A2ALH2;Q8JZY1;Q8CBC7;F6Q475	A2ALH2;Q8JZY1;Q8CBC7	Putative tRNA (cytidine(32)/guanosine(34)-2-O)-methyltransferase	Ftsj1	0.873521	0.000620731	+	0.601817	0.0355179	+	0.271705	0.290261		3	3	3	21.4	21.4	21.4	33.831	0	21.915	4421000000	37
Q3TUE1;A0A0G2JGW9;A0A0G2JFY5;Q3UUU2;Q91WJ8;Q91WJ8-2;A0A0G2JG00;A0A0G2JFK2;A0A0G2JE55;A0A0G2JG96;A0A0G2JGT1;A0A0G2JGV9	Q3TUE1;A0A0G2JGW9;A0A0G2JFY5;Q3UUU2;Q91WJ8;Q91WJ8-2;A0A0G2JG00;A0A0G2JFK2	Far upstream element-binding protein 1	Fubp1	0.0484193	0.656266		-0.0418797	0.50462		0.0902989	0.421891		32	26	24	49.4	44.1	41.9	67.443	0	146.59	13903000000	224
A2AJ72;Q3TIX6;A0A0A6YVV5;A2AJ71;F7AM43;A0A0A6YY39;A0A0A6YX76;A0A0A6YW42;F6W2V3	A2AJ72;Q3TIX6		Fubp3	0.820185	0.00253671	+	0.3258	0.0400043		0.494385	0.0491339		24	20	20	56.2	50.4	50.4	61.447	0	109.56	6245800000	117
Q7TMC8-2;Q7TMC8;A0A1D5RMI1	Q7TMC8-2;Q7TMC8		Fuk	-0.694469	0.0486993		-0.304504	0.400599		-0.389964	0.325101		3	3	3	4.5	4.5	4.5	110.87	0	8.5167	348450000	6
Q9D6K8	Q9D6K8	FUN14 domain-containing protein 2	Fundc2	-0.314177	0.312734		-0.516387	0.181709		0.20221	0.527608		3	3	3	20.5	20.5	20.5	16.564	0	8.3413	306020000	6
Q8CFQ9;P56959;G3UXT7;G3UZD2;Q91VQ2	Q8CFQ9;P56959;G3UXT7	RNA-binding protein FUS	Fus	0.718967	0.00814448	+	0.412097	0.195443		0.30687	0.344756		11	7	7	22.4	20.5	20.5	52.601	0	224.67	115520000000	183
Q9WTS2	Q9WTS2	Alpha-(1,6)-fucosyltransferase	Fut8	-0.0991777	0.728304		0.067173	0.762872		-0.166351	0.616336		3	3	3	6.4	6.4	6.4	66.556	0	4.7038	828900000	7
Q61584-7;Q61584-3;Q61584;Q61584-4;Q61584-6;Q61584-5;A0A0G2JEP0;Q61584-2;A0A0H2UH27;A0A0G2JGH0	Q61584-7;Q61584-3;Q61584;Q61584-4;Q61584-6;Q61584-5;A0A0G2JEP0;Q61584-2;A0A0H2UH27	Fragile X mental retardation syndrome-related protein 1	Fxr1	0.116001	0.174833		-0.189309	0.0463908		0.305311	0.00670481		34	34	25	55.8	55.8	44.7	73.357	0	323.31	56889000000	468
Q6P5B5;Q9WVR4	Q6P5B5;Q9WVR4	Fragile X mental retardation syndrome-related protein 2	Fxr2	0.351062	0.0896672		-0.212744	0.336331		0.563806	0.0539377		15	11	11	28	23.7	23.7	74.252	0	59.596	6540000000	89
Q8VDC1;A0A140T8V9	Q8VDC1;A0A140T8V9	FYVE and coiled-coil domain-containing protein 1	Fyco1	0.519143	0.0131368	+	0.140369	0.524447		0.378773	0.00511145		15	15	15	12.1	12.1	12.1	162.33	0	49.326	2449500000	44
P97855	P97855	Ras GTPase-activating protein-binding protein 1	G3bp1	0.0315545	0.866334		0.224879	0.244354		-0.193325	0.158782		12	12	11	35.7	35.7	33.1	51.828	0	124.8	10070000000	137
P97379-2;P97379;A0A0J9YUY8;A0A0J9YTQ8	P97379-2;P97379;A0A0J9YUY8;A0A0J9YTQ8	Ras GTPase-activating protein-binding protein 2	G3bp2	0.452713	0.0729165		0.76445	0.0195119	+	-0.311737	0.28761		5	4	4	18.3	15.6	15.6	50.784	0	37.897	4618500000	44
Q00612;A3KG36;G3UWD6;P97324	Q00612;A3KG36	Glucose-6-phosphate 1-dehydrogenase X;Glucose-6-phosphate 1-dehydrogenase	G6pdx	-0.360212	0.167964		0.14075	0.310252		-0.500962	0.0813335		22	22	22	44.5	44.5	44.5	59.262	0	83.471	10815000000	149
P70699;A2AFL5;F6VEG4;F6R5R5;A2AFL3	P70699	Lysosomal alpha-glucosidase	Gaa	-0.942146	0.00777255		-0.613307	0.041507		-0.328839	0.3119		10	10	10	15.3	15.3	15.3	106.25	0	37.306	2620100000	30
A0A1B0GS41;Q9QYY0	A0A1B0GS41;Q9QYY0	GRB2-associated-binding protein 1	Gab1	0.0766591	0.761048		0.102079	0.749018		-0.0254203	0.854598		2	2	2	3.7	3.7	3.7	80.184	0	5.5849	328120000	5
B1AR50;Q9DCD6	B1AR50;Q9DCD6	Gamma-aminobutyric acid receptor-associated protein	Gabarap	-0.157156	0.59767		0.0561501	0.888976		-0.213306	0.549633		2	2	2	12.3	12.3	12.3	12.195	0	7.9771	1069400000	16
Q00422	Q00422	GA-binding protein alpha chain	Gabpa	0.258901	0.314644		0.344633	0.264346		-0.0857321	0.505712		4	4	4	12.1	12.1	12.1	51.344	0	8.0665	1145000000	21
Q9CR59	Q9CR59	Growth arrest and DNA damage-inducible proteins-interacting protein 1	Gadd45gip1	0.207704	0.167563		0.0911856	0.844659		0.116518	0.754265		2	2	2	9.5	9.5	9.5	25.82	0	11.544	262370000	4
A0A0R4J0F6;Q99KY4-2;Q99KY4;F6SLK1;D6RHK5;A0A0G2JFZ0;F7BG02;A0A0G2JGP6;A0A0G2JEW6;Q80TZ3-2;Q80TZ3-3	A0A0R4J0F6;Q99KY4-2;Q99KY4	Cyclin-G-associated kinase	Gak	1.08912	6.77394e-05	+	0.491077	0.0133243		0.598048	0.00110127	+	32	32	31	32.4	32.4	30.9	143.67	0	164.18	10790000000	205
Q8R059;B1AV53;B1AV54	Q8R059	UDP-glucose 4-epimerase	Gale	-1.40645	0.000595174		0.000834274	1		-1.40728	0.00777226		8	8	8	30	30	30	38.224	0	20.657	1108900000	26
Q9R0N0	Q9R0N0	Galactokinase	Galk1	-2.00229	0.00787612		-0.202192	0.351206		-1.80009	0.0185676		11	11	11	26.8	26.8	26.8	42.295	0	87.653	5736200000	75
Q68FH4;Q8BUU7;B7ZCT4;B7ZCT3	Q68FH4;Q8BUU7	N-acetylgalactosamine kinase	Galk2	-0.441673	0.0209489		0.0727314	0.871949		-0.514405	0.1494		4	4	4	8.3	8.3	8.3	50.503	0	6.3812	441470000	11
Q6PB93-2;Q6PB93	Q6PB93-2;Q6PB93	Polypeptide N-acetylgalactosaminyltransferase 2;Polypeptide N-acetylgalactosaminyltransferase 2 soluble form	Galnt2	-0.362052	0.0655142		-0.382283	0.0835467		0.0202305	0.90077		10	10	10	29.1	29.1	29.1	60.985	0	60.78	3770400000	53
O35969;O35969-2	O35969;O35969-2	Guanidinoacetate N-methyltransferase	Gamt	-1.00097	0.00105489		-0.264035	0.223586		-0.736933	0.00909703		9	9	9	52.5	52.5	52.5	26.336	0	115.5	13452000000	113
Q8CA72;F6TZU3	Q8CA72;F6TZU3	Gigaxonin	Gan	-2.10159	6.37348e-06		-0.86937	0.00205849		-1.23222	0.000528534		10	10	10	19.9	19.9	19.9	67.67	0	51.514	2785200000	46
Q8BHN3-2;Q8BHN3;Q8BHN3-3	Q8BHN3-2;Q8BHN3;Q8BHN3-3	Neutral alpha-glucosidase AB	Ganab	-0.260839	0.0764765		-0.522636	0.00674331		0.261797	0.110491		33	33	33	44.1	44.1	44.1	109.4	0	236.82	44937000000	344
P16858;A0A0A0MQF6;A0A1D5RLD8;S4R257;S4R1N5;S4R1W8;V9GXA7;V9GX06;A0A0R4J0X7;S4R2G5;Q64467;V9GXK0	P16858;A0A0A0MQF6;A0A1D5RLD8;S4R257	Glyceraldehyde-3-phosphate dehydrogenase	Gapdh	-0.515537	0.0147925		0.312175	0.203696		-0.827712	0.00794535		44	44	6	97.6	97.6	14.7	35.81	0	323.31	1502700000000	1614
Q6PAR5-2;Q6PAR5-6;Q6PAR5;Q6PAR5-4;Q6PAR5-5;F7ADQ2;F7ADT6;Q6PAR5-3;F7ADS7;F6X819;E9Q0D1	Q6PAR5-2;Q6PAR5-6;Q6PAR5;Q6PAR5-4;Q6PAR5-5	GTPase-activating protein and VPS9 domain-containing protein 1	Gapvd1	0.229537	0.057809		0.0633564	0.646628		0.166181	0.0186665		27	27	27	24.1	24.1	24.1	160.11	0	124.63	12386000000	149
F6SL78;D3YZ09;Q9CY66-3;Q9CY66-2;Q9CY66	F6SL78;D3YZ09;Q9CY66-3;Q9CY66-2;Q9CY66	H/ACA ribonucleoprotein complex subunit 1	Gar1	1.4285	0.00779578	+	0.462632	0.544418		0.965866	0.0447875	+	1	1	1	16.5	16.5	16.5	8.5507	0.00023111	3.6629	210490000	10
Q9CZD3	Q9CZD3	Glycine--tRNA ligase	Gars	-1.42368	0.000108955		-0.598798	0.0106598		-0.824883	0.00567434		45	45	45	61.2	61.2	61.2	81.877	0	323.31	82726000000	530
Q64737;Q64737-2;D6RCG1	Q64737	Trifunctional purine biosynthetic protein adenosine-3;Phosphoribosylamine--glycine ligase;Phosphoribosylformylglycinamidine cyclo-ligase;Phosphoribosylglycinamide formyltransferase	Gart	-0.21762	0.0780932		0.201814	0.299056		-0.419434	0.0213936		46	46	46	55.2	55.2	55.2	107.5	0	323.31	39538000000	413
A0A286YD87;Q01721	A0A286YD87;Q01721	Growth arrest-specific protein 1	Gas1	0.00265509	0.99244		-0.415948	0.29683		0.418603	0.270522		4	4	4	16.9	16.9	16.9	40.375	0	12.522	1503600000	7
A0A1D5RM05;Q60779	A0A1D5RM05;Q60779	Growth arrest-specific protein 8	Gas8	-0.0669945	0.871553		-0.398645	0.607344		0.331651	0.523502		1	1	1	1.7	1.7	1.7	55.661	0.0031807	2.2319	234640000	10
Q9D964	Q9D964	Glycine amidinotransferase, mitochondrial	Gatm	-2.9684	0.00277647		-0.121458	0.604911		-2.84694	0.00684745		16	16	16	55.1	55.1	55.1	48.297	0	92.989	6233500000	101
P17439;A0A0G2JDK2	P17439;A0A0G2JDK2	Glucosylceramidase	Gba	-0.487867	0.0367356		-0.150067	0.608059		-0.3378	0.152398		10	10	10	23.9	23.9	23.9	57.621	0	14.84	1534600000	22
Q7TMG8;O55126;A0A0G2JEV1	Q7TMG8;O55126;A0A0G2JEV1	Protein NipSnap homolog 2	Gbas	-2.16008	0.000300005		-0.746693	0.000824809		-1.41338	0.00525185		14	14	14	48	48	48	32.898	0	80.719	7193500000	81
F6ZHD8;Q9D6Y9;G3UW30	F6ZHD8;Q9D6Y9;G3UW30	1,4-alpha-glucan-branching enzyme	Gbe1	-1.52299	0.00465032		-0.271664	0.265586		-1.25132	0.0145685		4	4	4	7.8	7.8	7.8	80.336	0	11.312	721490000	19
Q6A099;Q6DFZ1;H3BLN1;H3BIX5	Q6A099;Q6DFZ1		Gbf1	0.172963	0.173875		-0.240277	0.0787868		0.41324	0.00710177		36	36	36	25	25	25	200.18	0	196.87	12056000000	261
Q01514;A4UUI2;E9Q2N7	Q01514;A4UUI2	Interferon-induced guanylate-binding protein 1	Gbp1;Gbp2b	0.334374	0.54547		1.4484	0.0107362	+	-1.11403	0.0315878		6	6	5	13.2	13.2	10.9	67.711	0	20.884	816780000	24
Q000W5	Q000W5		Gbp10	-3.54081	3.32465e-05		-2.70629	0.000256904		-0.83452	0.0826359		6	3	1	11.1	5.1	1.8	70.4	0	10.809	892400000	19
Q61107	Q61107	Guanylate-binding protein 4	Gbp4	5.18757	5.76111e-05	+	5.94681	0.000198818	+	-0.759245	0.0153642		7	7	5	17.1	17.1	13.9	70.801	0	36.982	1253800000	29
Q91Z40	Q91Z40		Gbp7	2.49187	0.0181161	+	3.6201	0.0145702	+	-1.12824	0.00564543		6	4	4	9.6	6.4	6.4	72.72	0	9.2872	416000000	11
P21614;A0A0G2JGM6	P21614	Vitamin D-binding protein	Gc	1.09205	0.000922157	+	0.34301	0.10701		0.749043	0.00809672	+	12	12	12	30	30	30	53.6	0	36.275	2264900000	61
O88986;E9PWY6	O88986;E9PWY6	2-amino-3-ketobutyrate coenzyme A ligase, mitochondrial	Gcat	-1.08641	0.0090043		-0.195907	0.168455		-0.890504	0.0308369		3	3	3	14.4	14.4	14.4	44.93	0	14.311	442480000	15
Q9D4H2;F6VDD7	Q9D4H2	GRIP and coiled-coil domain-containing protein 1	Gcc1	0.753694	0.161868		0.117068	0.889359		0.636626	0.0303021	+	16	16	16	26.9	26.9	26.9	87.676	0	52.736	2417600000	56
A0A0A0MQ68;Q60759;D3Z4I2	A0A0A0MQ68;Q60759	Glutaryl-CoA dehydrogenase, mitochondrial	Gcdh	-3.58436	0.000606271		-0.696573	0.0231764		-2.88778	0.00374217		11	11	11	43.6	43.6	43.6	49.57	0	78.135	3635200000	63
P99025	P99025	GTP cyclohydrolase 1 feedback regulatory protein	Gchfr	-1.96538	0.0018607		-0.362732	0.119874		-1.60265	0.007155		6	6	6	95.2	95.2	95.2	9.584	0	43.321	9623000000	54
P97494	P97494	Glutamate--cysteine ligase catalytic subunit	Gclc	-0.858971	0.00702794		-0.364135	0.188627		-0.494836	0.127272		5	5	5	8.9	8.9	8.9	72.571	0	9.6594	829110000	24
E9PVA8	E9PVA8		Gcn1l1	0.2846	0.0167232		-0.181787	0.285449		0.466388	0.0111767		104	104	104	44.9	44.9	44.9	293.02	0	323.31	89421000000	966
Q9DBL2;Q9DBL2-2	Q9DBL2;Q9DBL2-2	Ganglioside-induced differentiation-associated protein 2	Gdap2	0.684738	0.00637584	+	0.143298	0.477784		0.54144	0.0155953	+	4	4	4	9.4	9.4	9.4	56.268	0	8.075	404470000	20
P50396;B7FAU8;D6RI86	P50396	Rab GDP dissociation inhibitor alpha	Gdi1	-1.77795	0.00379998		-0.327792	0.244026		-1.45016	0.0202703		26	20	20	79	67.1	67.1	50.521	0	238.25	10490000000	138
Q61598;Q61598-2;A0A1Y7VL99;A0A1Y7VLG4	Q61598;Q61598-2;A0A1Y7VL99	Rab GDP dissociation inhibitor beta	Gdi2	-1.38471	0.00212012		-0.163052	0.278187		-1.22165	0.00742222		38	38	32	80.4	80.4	68.5	50.537	0	323.31	112310000000	570
D3Z4J5;Q9D1H7;D3Z7S0;Q9D1H7-2	D3Z4J5;Q9D1H7	Golgi to ER traffic protein 4 homolog	Get4	-0.38298	0.100939		-0.584866	0.0433477		0.201886	0.274701		9	9	9	38.2	38.2	38.2	27.58	0	82.139	13207000000	136
P56213	P56213	FAD-linked sulfhydryl oxidase ALR	Gfer	-0.501849	0.222891		-0.110215	0.774617		-0.391634	0.330908		2	2	2	10.6	10.6	10.6	22.876	0	5.1657	192270000	3
E9Q7N5;Q8R2Q4-3;Q8R2Q4-2;Q8R2Q4;Q8C1C2;E0CY79;E0CXH2	E9Q7N5;Q8R2Q4-3;Q8R2Q4-2;Q8R2Q4;Q8C1C2	Ribosome-releasing factor 2, mitochondrial	Gfm2	-2.49093	1.50632e-05		-0.458176	0.186591		-2.03275	0.000721818		8	8	8	14.2	14.2	14.2	82.025	0	21.945	875590000	28
P47856-2;P47856;D3YYD9;Q9Z2Z9;D3YYE0	P47856-2;P47856	Glutamine--fructose-6-phosphate aminotransferase [isomerizing] 1	Gfpt1	-0.195403	0.112759		0.198532	0.405906		-0.393934	0.0853924		21	21	21	39.2	39.2	39.2	76.722	0	116.3	11773000000	193
Q8R0H9	Q8R0H9	ADP-ribosylation factor-binding protein GGA1	Gga1	-0.286199	0.0290512		-0.195317	0.0547181		-0.0908825	0.497777		11	11	10	18.1	18.1	17	69.971	0	71.584	6658200000	94
Q6P5E6;Q6P5E6-2	Q6P5E6	ADP-ribosylation factor-binding protein GGA2	Gga2	0.717277	0.00687485	+	0.589328	0.0323653	+	0.127948	0.585044		8	7	7	17.6	16.4	16.4	66.048	0	25.41	1365000000	36
A2A9W7;Q8BMI3;S4R2D2;A2A9W5	A2A9W7;Q8BMI3;S4R2D2	ADP-ribosylation factor-binding protein GGA3	Gga3	0.0375303	0.816702		0.00498848	0.989033		0.0325418	0.87139		7	6	6	10.6	9.5	9.5	70.192	0	12.723	384160000	15
A0A0U1RPT2;Q9QYC7	A0A0U1RPT2;Q9QYC7	Vitamin K-dependent gamma-carboxylase	Ggcx	0.664132	0.105535		0.326714	0.280777		0.337418	0.402276		1	1	1	11.2	11.2	11.2	13.982	0.0019334	2.4035	133000000	6
Q99J23	Q99J23	GH3 domain-containing protein	Ghdc	-0.240249	0.409517		-0.414102	0.228726		0.173853	0.616336		4	4	4	12	12	12	58.507	0	22.603	781170000	15
Q9D7M1	Q9D7M1	Glucose-induced degradation protein 8 homolog	Gid8	0.509606	0.0725345		0.0972476	0.778732		0.412358	0.137908		6	6	6	20.6	20.6	20.6	26.778	0	16.07	846160000	15
Q99MR1;A0A0G2JGR7	Q99MR1	PERQ amino acid-rich with GYF domain-containing protein 1	Gigyf1	0.742608	0.0321144	+	-0.346087	0.538419		1.08869	0.062434		5	5	5	8.1	8.1	8.1	116.24	0	44.572	1216300000	20
G3UYG6;Q6Y7W8;G3UWR2;G3UYR9;E9Q2M5;G3UZX7;Q6Y7W8-2;G3UXF2;G3UZS9;G3UZW5	G3UYG6;Q6Y7W8;G3UWR2;G3UYR9	PERQ amino acid-rich with GYF domain-containing protein 2	Gigyf2	0.895682	0.00159225	+	0.102597	0.353724		0.793085	0.00462995	+	20	20	20	24	24	24	148.58	0	153.66	5650200000	114
Q5F258;Q68FF6	Q5F258;Q68FF6	ARF GTPase-activating protein GIT1	Git1	0.61447	0.00449578	+	0.114188	0.334038		0.500282	0.0215223	+	16	16	12	32.9	32.9	28.8	84.194	0	74.973	5037400000	84
Q9JLQ2;E9PVA6;F7BIK4;Q80XR8;J3QK07;D3Z1I2;F6WV69;F6U8T2;D3Z409;F6SLJ2	Q9JLQ2;E9PVA6;F7BIK4;Q80XR8;J3QK07;D3Z1I2	ARF GTPase-activating protein GIT2	Git2	0.437865	0.0699395		0.155126	0.726657		0.282739	0.445034		14	10	10	23.4	19.1	19.1	78.765	0	23.665	3516100000	24
P23780;A0A1L1SSJ7;A0A087WPH5;Q8VC60	P23780;A0A1L1SSJ7	Beta-galactosidase	Glb1	-1.40337	0.00148105		-0.906738	0.0734057		-0.49663	0.204972		4	4	4	9.6	9.6	9.6	73.12	0	15.961	298980000	8
F8WHM5;Q61543;F6RSH1;E9PWD8	F8WHM5;Q61543	Golgi apparatus protein 1	Glg1	0.0367856	0.863007		-0.172055	0.477747		0.208841	0.202441		26	26	26	29	29	29	132.35	0	152.61	7510600000	150
Q9CYL5;B1AWD6	Q9CYL5	Golgi-associated plant pathogenesis-related protein 1	Glipr2	1.14368	0.000677903	+	1.45637	0.000456183	+	-0.312698	0.19508		8	8	8	80.5	80.5	80.5	17.09	0	28.915	2214300000	27
D6RGR3;D3Z0L3;Q3T9A5;Q8BZM1	D6RGR3;D3Z0L3;Q3T9A5;Q8BZM1	Glomulin	Glmn	-0.0192981	0.945509		0.437956	0.214134		-0.457254	0.226711		1	1	1	11.3	11.3	11.3	11.412	0	6.1818	411640000	14
H9H9R4;Q9JHJ3;H3BK59;H3BKY1	H9H9R4;Q9JHJ3;H3BK59	Glycosylated lysosomal membrane protein	Glmp	0.206247	0.568752		0.574415	0.114205		-0.368168	0.272789		3	3	3	15.7	15.7	15.7	36.759	0	8.6768	358150000	7
Q9CPU0	Q9CPU0	Lactoylglutathione lyase	Glo1	-1.894	0.00719189		-0.446548	0.105641		-1.44745	0.0301516		19	19	19	89.1	89.1	89.1	20.809	0	168.78	38509000000	225
Q9CPV4;E9Q197;Q9CPV4-2;Q9CPV4-3;F6ZTG3;F7BB55;E9Q055;E9Q2R6	Q9CPV4;E9Q197;Q9CPV4-2;Q9CPV4-3;F6ZTG3	Glyoxalase domain-containing protein 4	Glod4	-1.41947	0.000271464		-0.494008	0.0350796		-0.925459	0.00435559		26	26	26	93.6	93.6	93.6	33.316	0	230.22	27878000000	216
Q9QUH0;A0A1Y7VM65	Q9QUH0;A0A1Y7VM65	Glutaredoxin-1	Glrx	0.318604	0.0898913		0.140879	0.553051		0.177725	0.427419		4	4	4	56.1	56.1	56.1	11.871	0	29.33	2258700000	31
Q923X4-2;Q923X4;B7ZC40	Q923X4-2;Q923X4;B7ZC40	Glutaredoxin-2, mitochondrial	Glrx2	0.474901	0.0252421		-0.124283	0.558068		0.599184	0.0202936	+	7	7	7	61	61	61	14.042	0	47.398	4334300000	45
A0A1B0GS58;Q9CQM9;A0A1B0GT04	A0A1B0GS58;Q9CQM9	Glutaredoxin-3	Glrx3	-1.3328	0.00686409		-0.221307	0.420352		-1.11149	0.0239326		16	16	16	45.5	45.5	45.5	41.704	0	161.05	8724600000	105
Q80Y14;A0A1Y7VN70	Q80Y14;A0A1Y7VN70	Glutaredoxin-related protein 5, mitochondrial	Glrx5	-1.86249	0.000182359		-0.31719	0.142595		-1.5453	0.00167708		4	4	4	34.9	34.9	34.9	16.292	0	54.821	4874100000	39
D3Z7P3-2;F6RDM4	D3Z7P3-2	Glutaminase kidney isoform, mitochondrial	Gls	-1.88552	0.00529795		-0.280386	0.317252		-1.60513	0.0154505		12	12	2	34.2	34.2	6.6	65.994	0	66.263	5057900000	65
Q6NSU3-2;Q6NSU3	Q6NSU3-2;Q6NSU3	Glycosyltransferase 8 domain-containing protein 1	Glt8d1	-0.141716	0.7011		-0.112401	0.827234		-0.0293153	0.95527		2	2	2	5.3	5.3	5.3	25.041	0.00023116	3.6637	220820000	14
D3Z1H8;D3Z1H9;Q9JL62	D3Z1H8;D3Z1H9;Q9JL62	Glycolipid transfer protein	Gltp	-0.894997	0.0027078		-0.501364	0.0534865		-0.393633	0.179462		3	3	3	15.6	15.6	15.6	20.275	0	5.8342	1817900000	19
P26443;F7CFA5	P26443	Glutamate dehydrogenase 1, mitochondrial	Glud1	-1.71752	0.000355515		-0.386144	0.0177538		-1.33138	0.00286403		44	44	44	72.9	72.9	72.9	61.336	0	323.31	86385000000	538
P15105;D3YVK1;D3Z121	P15105	Glutamine synthetase	Glul	-5.01561	8.72389e-05		-2.02237	0.000998324		-2.99324	0.00351288		11	11	11	45.6	45.6	45.6	42.119	0	275.13	6208700000	51
D3YYT1;Q922P9	D3YYT1;Q922P9	Putative oxidoreductase GLYR1	Glyr1	-1.55207	0.000751019		-0.492484	0.102184		-1.05958	0.0134137		7	7	7	15.4	15.4	15.4	60.435	0	39.836	2652500000	47
E9PYL9;Q9CXW4;A2BH06;E9PZB3	E9PYL9;Q9CXW4;A2BH06;E9PZB3	60S ribosomal protein L11	Gm10036;Rpl11;Gm5093	1.55411	0.000134934	+	0.675933	0.00925961	+	0.878182	0.00586954	+	15	15	15	59.6	59.6	59.6	20.266	0	66.961	36589000000	218
D3YYI8;O09106;Q8BQ10;A0A0R4J008;P70288	D3YYI8;O09106;Q8BQ10;A0A0R4J008;P70288	Histone deacetylase;Histone deacetylase 1;Histone deacetylase 2	Gm10093;Hdac1;Hdac2	1.27852	0.00842939	+	1.68644	0.00790881	+	-0.407917	0.089752		2	2	2	4.4	4.4	4.4	55.047	0	5.0199	454330000	13
F6YVP7;P62270;A0A1Y7VKY1;S4R1N6	F6YVP7;P62270;A0A1Y7VKY1;S4R1N6	40S ribosomal protein S18	Gm10260;Rps18	0.281681	0.298695		0.149529	0.661929		0.132153	0.301619		19	19	19	65.1	65.1	65.1	17.671	0	97.891	26319000000	237
Q9CQX6;Q3UX61	Q9CQX6;Q3UX61	N-alpha-acetyltransferase 11	Gm16286;Naa11	-0.0831025	0.653327		0.359716	0.0195119		-0.442819	0.0309998		13	7	7	67.3	51.8	51.8	24.767	0	34.732	3696900000	41
F6QL70;Q5M8M8;P47915;W4VSN7;A0A1L1SS27;F6YH22;A0A1L1SUN1;A0A1L1STJ3	F6QL70;Q5M8M8;P47915;W4VSN7;A0A1L1SS27;F6YH22;A0A1L1SUN1	60S ribosomal protein L29	Gm17669;Rpl29;Gm3550;Gm5218	0.737558	0.0112241	+	0.493598	0.112706		0.24396	0.162861		6	6	6	36.4	36.4	36.4	16.966	0	10.52	9161200000	44
E9PZF0;Q01768	E9PZF0;Q01768	Nucleoside diphosphate kinase;Nucleoside diphosphate kinase B	Gm20390;Nme2	-0.897151	0.00963144		-0.528922	0.0664266		-0.368229	0.314267		13	4	4	61.8	14.2	14.2	30.2	0	65.093	43915000000	68
E9Q035;F7CJN9;E9Q2Q7;F7BAE9;P47758;E9Q939;CON__Q2HJF0;A0A1W2P830;D3YY36;Q9DBD0	E9Q035		Gm20425	1.10901	6.24412e-05	+	0.348797	0.0476093		0.760213	0.00098644	+	57	57	8	53.4	53.4	7.7	107.8	0	323.31	85910000000	779
A2A4P4;A2A4P3;Q3THG9;A2A4P5;Q9D9A7;Q9D9A7-2	A2A4P4;A2A4P3;Q3THG9	Alanyl-tRNA editing protein Aarsd1	Gm27029;Aarsd1	-1.95539	0.0001609		-0.604839	0.120842		-1.35055	0.0054525		8	8	8	18.6	18.6	18.6	60.506	0	19.148	1023300000	30
F6YJB6;V9GXJ1;Q8R4X3;V9GX58	F6YJB6;V9GXJ1;Q8R4X3	RNA-binding protein 12	Gm28036;Rbm12	0.600701	0.0159432	+	0.570605	0.0179809	+	0.0300959	0.888402		9	9	9	17	17	17	61.553	0	24.382	2824700000	76
S4R1W1	S4R1W1	Glyceraldehyde-3-phosphate dehydrogenase	Gm3839	-0.264113	0.459064		0.529366	0.104556		-0.793479	0.0816429		39	1	1	95.8	5.1	5.1	35.812	0.009434	1.7012	1572500000	14
J3QP80;Q9CQL7	J3QP80;Q9CQL7	MORF4 family-associated protein 1	Gm5814;Mrfap1	0.97955	0.00779158	+	0.737569	0.00304487	+	0.24198	0.471671		4	4	4	48	48	48	14.162	0	21.295	1795100000	19
J3QNY1;Q8BG05-2;A2AL12;Q8BG05;B2RXM2;A2AL13;V9GX38	J3QNY1;Q8BG05-2;A2AL12;Q8BG05;B2RXM2	Heterogeneous nuclear ribonucleoprotein A3	Gm9242;Hnrnpa3;Gm6793	0.840847	0.000402969	+	0.314666	0.0470992		0.526182	0.00826707	+	21	21	20	56	56	54.1	37.14	0	239.68	46119000000	390
A0A0A6YVU8;Q9JKV1;D3YUD8	A0A0A6YVU8;Q9JKV1;D3YUD8	Proteasomal ubiquitin receptor ADRM1	Gm9774;Adrm1	0.444252	0.0197636		-0.117825	0.619182		0.562077	0.00912279	+	11	11	11	25.3	25.3	25.3	42.147	0	58.698	4769800000	64
Q8K0C9	Q8K0C9	GDP-mannose 4,6 dehydratase	Gmds	-1.09138	0.00249488		-0.438011	0.0421663		-0.653368	0.0481743		9	9	9	31.5	31.5	31.5	41.984	0	41.193	3598700000	54
A0A2I3BPS1;Q9CQI3;A0A2I3BR94;D3Z2F6;D3YY16;Q9ERL7	A0A2I3BPS1;Q9CQI3;A0A2I3BR94	Glia maturation factor beta	Gmfb	-1.87724	0.0102169		-0.675463	0.150859		-1.20178	0.0819828		5	5	5	25.2	25.2	25.2	18.258	0	24.776	2142800000	35
Q922H4;A0A087WPV7;D3Z2L8;D3YVK2;D3Z2T0;D3Z5Z5;D3Z0T7	Q922H4	Mannose-1-phosphate guanyltransferase alpha	Gmppa	0.0669806	0.765889		-0.100892	0.521895		0.167873	0.514289		7	7	7	20.7	20.7	20.7	46.244	0	22.821	2252200000	34
Q8BTZ7	Q8BTZ7	Mannose-1-phosphate guanyltransferase beta	Gmppb	-0.819245	0.0072464		-0.275193	0.17459		-0.544052	0.0400076		8	8	8	32.8	32.8	32.8	39.916	0	58.155	1837500000	30
Q99L27;A0A2I3BRT9;A0A2I3BQX8	Q99L27	GMP reductase 2	Gmpr2	-0.00522035	0.988738		0.855999	0.0233028	+	-0.86122	0.0169368		3	3	2	11.8	11.8	8.9	38.018	0	5.3688	257420000	6
Q3THK7	Q3THK7	GMP synthase [glutamine-hydrolyzing]	Gmps	-0.946381	0.00077334		-0.0244473	0.88479		-0.921933	0.00236577		30	30	30	57.9	57.9	57.9	76.723	0	309.73	19141000000	217
P08752;A0A0A6YWA9;B2RSH2;A2AE32;Q3V3I2;P50149;A0A0A6YXN0;A0A0A6YXC2;F6QPU5	P08752;A0A0A6YWA9	Guanine nucleotide-binding protein G(i) subunit alpha-2	Gnai2	0.673477	0.0775213		0.845771	0.00579222	+	-0.172294	0.664959		15	15	10	50.1	50.1	39.4	40.489	0	68.113	11482000000	142
Q9DC51	Q9DC51	Guanine nucleotide-binding protein G(k) subunit alpha	Gnai3	0.499855	0.115629		0.383759	0.102416		0.116096	0.681715		8	3	3	28.2	14.1	14.1	40.538	0	15.019	307750000	4
P18872-2;P18872;D3Z2M7;F7BLT7;A2AE31	P18872-2;P18872;D3Z2M7	Guanine nucleotide-binding protein G(o) subunit alpha	Gnao1	0.255863	0.447054		0.0438999	0.913894		0.211963	0.543093		14	10	10	53.7	41.8	41.8	40.036	0	63.966	2381300000	56
P63094;Q6R0H7;Z4YKV1;P63094-2;Q6R0H7-4;P63094-3;A2A610;Q66L47;Q8CGK7	P63094;Q6R0H7;Z4YKV1;P63094-2;Q6R0H7-4;P63094-3	Guanine nucleotide-binding protein G(s) subunit alpha isoforms short;Guanine nucleotide-binding protein G(s) subunit alpha isoforms XLas	Gnas	0.499477	0.0266799		0.662614	0.00600787	+	-0.163137	0.350903		10	8	8	26.9	22.8	22.8	45.663	0	41.914	3299800000	63
P62874;H3BKR2;H3BLF7;Q61011	P62874;H3BKR2	Guanine nucleotide-binding protein G(I)/G(S)/G(T) subunit beta-1	Gnb1	1.09894	0.000188996	+	0.949504	0.000499843	+	0.149434	0.392858		23	23	13	75.9	75.9	45.6	37.377	0	323.31	40751000000	332
P62880;E9QKR0;D3YZX3;D3Z1M1;D3Z1T4;E9PWM7;A0A0A6YVN9;V9GWY1	P62880;E9QKR0;D3YZX3;D3Z1M1;D3Z1T4	Guanine nucleotide-binding protein G(I)/G(S)/G(T) subunit beta-2	Gnb2	1.00118	0.000308311	+	0.87886	0.000499843	+	0.122324	0.495788		19	10	8	71.8	50.6	42.6	37.331	0	301.12	28590000000	206
P68040	P68040	Guanine nucleotide-binding protein subunit beta-2-like 1;Guanine nucleotide-binding protein subunit beta-2-like 1, N-terminally processed	Gnb2l1	-1.35189	0.0112333		0.0175194	0.97458		-1.36941	0.0123427		19	19	19	68.8	68.8	68.8	35.076	0	171.18	23132000000	218
Q9CXP8	Q9CXP8	Guanine nucleotide-binding protein G(I)/G(S)/G(O) subunit gamma-10	Gng10	1.22138	0.0485635	+	1.91074	0.0159289	+	-0.689362	0.252361		1	1	1	19.1	19.1	19.1	7.2293	0.0023469	2.3095	78531000	2
A0A0N4SW28;Q9DAS9;A0A0N4SVT3	A0A0N4SW28;Q9DAS9;A0A0N4SVT3	Guanine nucleotide-binding protein G(I)/G(S)/G(O) subunit gamma-12	Gng12	-0.0548836	0.865208		0.407636	0.358061		-0.46252	0.134029		3	3	3	44.6	44.6	44.6	9.1815	0	10.367	553250000	16
Q80SZ7	Q80SZ7	Guanine nucleotide-binding protein G(I)/G(S)/G(O) subunit gamma-5	Gng5	0.972367	0.000814138	+	0.858795	0.0114514	+	0.113572	0.46279		5	5	5	42.6	42.6	42.6	7.3184	0	11.374	2819600000	35
P36916;P36916-2	P36916;P36916-2	Guanine nucleotide-binding protein-like 1	Gnl1	-0.524782	0.00222585		-0.305502	0.017003		-0.219281	0.121206		14	14	14	25	25	25	68.77	0	41.093	4915200000	80
Q6PGG6;S4R2Q1	Q6PGG6	Guanine nucleotide-binding protein-like 3-like protein	Gnl3l	3.85352	0.000163731	+	1.59769	0.125255		2.25583	0.00853482	+	23	23	23	49.2	49.2	49.2	65.194	0	119.46	5522400000	115
P98192;Q05DV2	P98192;Q05DV2	Dihydroxyacetone phosphate acyltransferase	Gnpat	0.0312972	0.869375		-0.485995	0.00589993		0.517293	0.0173048	+	7	7	7	10.8	10.8	10.8	76.869	0	13.334	3221400000	47
O88958;D3Z0R5;D3YWR1;Q9CRC9-2;Q9CRC9	O88958	Glucosamine-6-phosphate isomerase 1	Gnpda1	-0.399738	0.0965437		0.0558731	0.825364		-0.455611	0.0677043		17	17	17	66.1	66.1	66.1	32.549	0	137.11	9663700000	117
Q9JK38;A0A2I3BQY4;A0A2I3BQS3;A0A2I3BRH6;A0A2I3BRZ8;A0A2I3BQE3;A0A2I3BQ33;A0A2I3BS07	Q9JK38;A0A2I3BQY4;A0A2I3BQS3;A0A2I3BRH6;A0A2I3BRZ8;A0A2I3BQE3	Glucosamine 6-phosphate N-acetyltransferase	Gnpnat1	-1.60184	0.00101556		-0.41855	0.234419		-1.18329	0.016894		4	4	4	42.9	42.9	42.9	20.791	0	22.955	1421100000	30
Q8BFR4;A0A1W2P8D3	Q8BFR4	N-acetylglucosamine-6-sulfatase	Gns	-1.89938	0.0016686		-0.586781	0.0715327		-1.3126	0.0202703		9	9	9	21	21	21	61.174	0	26.54	3910700000	45
Q9CW79-2;Q9CW79;A0A0N4SVQ8;A0A0N4SVD1;A0A0N4SVV1	Q9CW79-2;Q9CW79	Golgin subfamily A member 1	Golga1	0.682025	0.0912285		-0.0235115	0.963377		0.705536	0.141769		7	7	7	12.6	12.6	12.6	84.299	0	22.546	543230000	16
Z4YJU8;E9PUQ5;Q921M4-2;Q921M4;A2AN46;A2AN48;A2AN45	Z4YJU8;E9PUQ5;Q921M4-2;Q921M4	Golgin subfamily A member 2	Golga2	0.200001	0.485379		-0.166104	0.537483		0.366106	0.182556		15	15	15	17.5	17.5	17.5	108.69	0	39.542	2487100000	57
P55937-1;P55937;A0A0R4J1H6;E9QP99;D3Z0Q8	P55937-1;P55937;A0A0R4J1H6;E9QP99	Golgin subfamily A member 3	Golga3	0.323442	0.0462429		-0.127043	0.3334		0.450485	0.00713233		30	30	30	29.2	29.2	29.2	162.82	0	114.55	7079600000	103
Q91VW5;A0A1D5RME8;A0A1D5RLV4;A0A1D5RLC6	Q91VW5;A0A1D5RME8	Golgin subfamily A member 4	Golga4	0.75587	0.0570247		0.175555	0.609144		0.580315	0.104589		12	12	12	6.8	6.8	6.8	257.56	0	34.217	1229100000	29
Q9QYE6;A0A1Y7VMD3	Q9QYE6	Golgin subfamily A member 5	Golga5	0.230431	0.221801		-0.135305	0.532656		0.365737	0.0227163		22	22	22	36.5	36.5	36.5	82.367	0	138.36	6421500000	157
E9QAH1;E9PVZ8;E9Q028;Q9CTU9	E9QAH1;E9PVZ8		Golgb1	0.0203419	0.919939		-0.253759	0.263216		0.274101	0.0346656		64	64	64	28.5	28.5	28.5	365.29	0	323.31	13839000000	273
D3YVW2;Q8BXA1;F6RUD1	D3YVW2;Q8BXA1	Golgi integral membrane protein 4	Golim4	0.197182	0.383146		-0.13103	0.687252		0.328212	0.0474257		5	5	5	11.4	11.4	11.4	79.904	0	29.717	1653500000	37
Q9CRA5;Q05BZ0	Q9CRA5	Golgi phosphoprotein 3	Golph3	0.299943	0.245896		0.368904	0.0715327		-0.0689611	0.813201		7	7	7	30.5	30.5	30.5	33.752	0	90.905	5205900000	48
Q9CR60	Q9CR60	Vesicle transport protein GOT1B	Golt1b	0.391912	0.663986		0.11668	0.928559		0.275232	0.800284		1	1	1	9.4	9.4	9.4	15.421	0.0037991	2.1696	353760000	4
A0A1W2P7V0;K3W4Q9;Q8BH60-2;Q8BH60	A0A1W2P7V0;K3W4Q9;Q8BH60-2;Q8BH60	Golgi-associated PDZ and coiled-coil motif-containing protein	Gopc	0.0058856	0.983193		0.44848	0.174325		-0.442594	0.0949416		4	4	4	9.9	9.9	9.9	44.672	0	6.8605	255560000	7
Q8BRM2;Q8BRM2-2;A0A087WQS3	Q8BRM2;Q8BRM2-2	RAB6-interacting golgin	Gorab	1.01172	0.0249482	+	0.479679	0.188089		0.532043	0.0420839	+	5	5	5	21.2	21.2	21.2	41.486	0	16.576	420960000	13
A2ATI9;Q99JX3;A2ATI8;A2ATI6;Q99JX3-2	A2ATI9;Q99JX3;A2ATI8;A2ATI6;Q99JX3-2	Golgi reassembly-stacking protein 2	Gorasp2	-0.212814	0.271372		-0.569772	0.0948048		0.356958	0.157023		10	10	9	27.8	27.8	26	45.026	0	98.912	13746000000	117
O88630	O88630	Golgi SNAP receptor complex member 1	Gosr1	-0.242939	0.360066		-0.589888	0.0768949		0.346949	0.140016		5	5	5	28.4	28.4	28.4	28.489	0	17.461	1532000000	17
A2A9I0;O35166	A2A9I0;O35166	Golgi SNAP receptor complex member 2	Gosr2	0.390745	0.0409389		0.437295	0.0817645		-0.0465504	0.834118		3	3	3	15.8	15.8	15.8	19.571	0.0011033	2.9174	283720000	5
Q69ZC8	Q69ZC8	GPALPP motifs-containing protein 1	Gpalpp1	0.659309	0.0134523	+	0.366722	0.141301		0.292588	0.169219		3	3	3	12.4	12.4	12.4	38.954	0	6.6176	279120000	10
Q61586	Q61586	Glycerol-3-phosphate acyltransferase 1, mitochondrial	Gpam	0.459776	0.383871		0.0265279	1		0.433249	1		2	2	2	3.3	3.3	3.3	93.703	0.0008832	2.9294	87958000	2
D6RET6;Q9DBM1;D6RJ67	D6RET6;Q9DBM1	G patch domain-containing protein 1	Gpatch1	1.33736	0.000677473	+	0.898166	0.0149246	+	0.439195	0.170028		20	20	20	33.1	33.1	33.1	97.893	0	106.28	5961600000	106
Q7TQC7-2;E0CZ29;Q7TQC7-3;Q7TQC7	Q7TQC7-2;E0CZ29;Q7TQC7-3;Q7TQC7	G patch domain-containing protein 2	Gpatch2	1.39287	0.00619182	+	0.407815	0.476498		0.985056	0.0500204		2	2	2	6	6	6	55.813	0	16.73	57469000	6
Q6NXH3-2;Q6NXH3;D6RCY3;Q6NXH3-3	Q6NXH3-2;Q6NXH3	Vasculin	Gpbp1	1.13772	0.00330921	+	0.615865	0.0646363		0.52185	0.0993002		3	3	3	8.9	8.9	8.9	55.609	0	5.2758	1251400000	15
Q9QZF2	Q9QZF2	Glypican-1;Secreted glypican-1	Gpc1	0.0800176	0.653689		0.0347668	0.834082		0.0452508	0.797373		23	23	23	53.3	53.3	53.3	61.359	0	163.85	19536000000	202
Q3ULJ0-2;Q3ULJ0;D3Z0L6	Q3ULJ0-2;Q3ULJ0	Glycerol-3-phosphate dehydrogenase 1-like protein	Gpd1l	-2.55486	0.00236726		-1.00065	0.0022377		-1.55421	0.0401011		21	21	19	59.4	59.4	53.8	34.634	0	77.702	9653400000	116
A2AQR0;Q64521	A2AQR0;Q64521	Glycerol-3-phosphate dehydrogenase;Glycerol-3-phosphate dehydrogenase, mitochondrial	Gpd2	-0.495959	0.0321143		0.0375439	0.876131		-0.533503	0.0330158		18	18	18	30.5	30.5	30.5	82.829	0	60.266	5483100000	100
A0JNY3;Q8BUV3	A0JNY3;Q8BUV3	Gephyrin;Molybdopterin adenylyltransferase;Molybdopterin molybdenumtransferase	Gphn	0.360493	0.132258		0.142488	0.485173		0.218005	0.3815		9	9	9	14.5	14.5	14.5	83.665	0	21.47	2763300000	43
P06745;A0A0U1RQ72;A0A0U1RP97;A0A0U1RQ18;CON__Q3ZBD7	P06745	Glucose-6-phosphate isomerase	Gpi	-0.759097	0.114713		0.019241	0.962974		-0.778338	0.141769		21	21	21	53.6	53.6	53.6	62.766	0	225.43	17672000000	161
Q56A08;F6XU64	Q56A08;F6XU64	G patch domain and KOW motifs-containing protein	Gpkow	0.563257	0.0121402	+	0.393953	0.0764413		0.169305	0.260671		8	8	8	18.4	18.4	18.4	53.831	0	21.081	1046700000	20
Q8VCE2	Q8VCE2	GPN-loop GTPase 1	Gpn1	-0.159581	0.44476		-0.235863	0.161391		0.0762822	0.760712		2	2	2	11.6	11.6	11.6	41.598	0	6.775	398000000	16
G3UXW9;Q3MIA8;Q99LD4;A0A140LJB7;B1ATU4;Q99LD4-2	G3UXW9;Q3MIA8;Q99LD4;A0A140LJB7;B1ATU4;Q99LD4-2	COP9 signalosome complex subunit 1	Gps1	-0.11244	0.291965		-0.0637501	0.478027		-0.0486898	0.634872		24	24	24	48.7	48.7	48.7	58.86	0	161.23	20625000000	249
Q6IR34-3;Q6IR34;Q6IR34-5;Q6IR34-2;F6SX81;A2AIV3;A2AIV4;Q6IR34-4	Q6IR34-3;Q6IR34;Q6IR34-5;Q6IR34-2;F6SX81	G-protein-signaling modulator 1	Gpsm1	0.264093	0.00490341		0.646787	0.00705671	+	-0.382695	0.027835		14	14	14	27.2	27.2	27.2	71.926	0	50.505	2616100000	72
Q8VDU0	Q8VDU0	G-protein-signaling modulator 2	Gpsm2	0.245103	0.449866		0.365362	0.188947		-0.120259	0.731964		1	1	1	1.8	1.8	1.8	75.59	0.0015184	2.5681	701450000	7
Q8BGT5;D6RFQ8	Q8BGT5	Alanine aminotransferase 2	Gpt2	-3.59937	0.00314305		-1.62987	0.000163748		-1.9695	0.0629924		28	28	27	61.5	61.5	61.5	57.943	0	270.33	12820000000	148
A0A0A6YVV2;P11352;A0A0A6YY34	A0A0A6YVV2;P11352;A0A0A6YY34	Glutathione peroxidase;Glutathione peroxidase 1	Gpx1	-1.17052	0.151322		-1.11716	0.0293629		-0.0533617	0.971482		5	5	5	55.9	55.9	55.9	16.483	0	23.893	1170000000	15
O70325-2;O70325;O70325-3;S4R1E5	O70325-2;O70325;O70325-3;S4R1E5	Phospholipid hydroperoxide glutathione peroxidase, mitochondrial;Glutathione peroxidase	Gpx4	-0.229027	0.0680437		-0.737647	0.0732279		0.50862	0.114025		11	11	11	65.9	65.9	65.9	19.522	0	38.94	8151500000	107
Q9D7B7	Q9D7B7	Probable glutathione peroxidase 8	Gpx8	1.17545	0.000130444	+	0.711341	0.0105827	+	0.464111	0.0185452		3	3	3	12	12	12	24.148	0.00022743	3.3986	484600000	7
B1AT92;Q60631;Q60631-2;B1AT95	B1AT92;Q60631;Q60631-2	Growth factor receptor-bound protein 2	Grb2	-1.21616	0.000821316		-0.257642	0.190195		-0.958514	0.00508561		13	13	13	62.6	62.6	62.6	23.587	0	38.614	3241900000	59
O35127	O35127	Protein C10	Grcc10	0.428026	0.0395311		0.26424	0.0774434		0.163787	0.41251		6	6	6	81	81	81	13.194	0	24.623	2795800000	44
O70326	O70326	Gremlin-1	Grem1	0.294745	0.0973687		-0.973056	0.0237872		1.2678	0.00427666	+	2	2	2	21.2	21.2	21.2	20.71	0.0086562	1.7602	293230000	8
Q91Z53;B1AXQ0	Q91Z53	Glyoxylate reductase/hydroxypyruvate reductase	Grhpr	-2.79368	0.00096334		-0.926691	0.00390232		-1.86699	0.0122029		9	9	1	33.2	33.2	4.3	35.328	0	71.059	5223800000	66
A2AEW9;A2AEW8;Q8VD04;A2AEW6;A2AEW5	A2AEW9;A2AEW8;Q8VD04;A2AEW6;A2AEW5	GRIP1-associated protein 1	Gripap1	0.120466	0.379546		-0.140564	0.254235		0.261031	0.140516		15	15	15	25.8	25.8	25.8	90.764	0	39.045	2318500000	49
Q3U9N4;P28798;H3BJE0;H3BLC9;H3BJ90	Q3U9N4;P28798	Granulins;Acrogranin;Granulin-1;Granulin-2;Granulin-3;Granulin-4;Granulin-5;Granulin-6;Granulin-7	Grn	-0.850181	0.00441808		-0.316193	0.0570558		-0.533988	0.0446193		8	8	8	19.1	19.1	19.1	65.018	0	19.399	1586400000	30
Q99LP6	Q99LP6	GrpE protein homolog 1, mitochondrial	Grpel1	-3.02349	0.00170789		-0.284794	0.0415751		-2.7387	0.00578247		12	12	12	70	70	70	24.307	0	88.022	9620600000	105
Q810D6	Q810D6	Glutamate-rich WD repeat-containing protein 1	Grwd1	0.894952	0.00162468	+	0.434141	0.0390336		0.460811	0.0715185		2	2	2	9.4	9.4	9.4	49.223	0	15.445	1026300000	14
Q9D8T2	Q9D8T2	Gasdermin-D	Gsdmdc1	0.649844	0.00233995	+	0.669792	0.0159495	+	-0.0199481	0.91692		9	9	9	22.8	22.8	22.8	53.237	0	34.847	1855800000	41
D3Z7E5;Q2NL51	D3Z7E5;Q2NL51	Glycogen synthase kinase-3 alpha	Gsk3a	-0.638392	0.0826289		-0.11804	0.779923		-0.520352	0.0993002		7	3	3	16.5	8.4	8.4	51.245	0	9.6177	487200000	13
E9QAQ5;Q9WV60	E9QAQ5;Q9WV60	Glycogen synthase kinase-3 beta	Gsk3b	-1.2694	0.0160259		-0.177015	0.331076		-1.09238	0.047525		14	14	10	42.5	42.5	33.5	47.989	0	47.124	5865600000	85
P13020-2;P13020;A6PWS5	P13020-2;P13020	Gelsolin	Gsn	-0.00262623	0.990758		0.222206	0.137539		-0.224832	0.265073		45	45	10	55.4	55.4	13.1	80.762	0	323.31	139710000000	685
Q8R050-2;Q8R050	Q8R050-2;Q8R050	Eukaryotic peptide chain release factor GTP-binding subunit ERF3A	Gspt1	-0.0830152	0.562868		0.0657059	0.657554		-0.148721	0.183782		36	36	16	57.5	57.5	35.4	68.526	0	323.31	118170000000	616
P51855;Q3UEE2;H3BKH4;A2AQN7;A2AQN9	P51855;Q3UEE2;H3BKH4	Glutathione synthetase	Gss	-1.55643	0.000320433		-0.350941	0.116883		-1.20548	0.00225068		23	23	23	51.9	51.9	51.9	52.246	0	158.88	15144000000	154
P24472;A0A1L1SS61	P24472	Glutathione S-transferase A4	Gsta4	-1.433	0.0123713		-0.271672	0.258982		-1.16133	0.0401777		9	9	8	44.6	44.6	41	25.564	0	53.782	5792000000	83
P10649;A2AE89;F6WHQ7;A2AE91;D3YVP8	P10649;A2AE89	Glutathione S-transferase Mu 1	Gstm1	-1.399	0.0126758		-0.500531	0.0450712		-0.898472	0.0963398		17	17	11	61.5	61.5	45	25.97	0	83.477	20493000000	149
P15626;D3YVP6;D3YX76;Q80W21;E9QAC8;D3YVP5;Q8R5I6;F6Y363;D3YZ29;D3YVP9;G5E8M7;P19639;O35660	P15626;D3YVP6;D3YX76;Q80W21;E9QAC8;D3YVP5;Q8R5I6;F6Y363;D3YZ29	Glutathione S-transferase Mu 2;Glutathione S-transferase Mu 7	Gstm2;Gstm7;Gstm4;Gm6665	-1.38166	0.112298		-0.457447	0.585099		-0.924217	0.131321		12	6	5	46.8	30.3	27.1	25.716	0	15.401	1408500000	19
E9PVM7;P48774;E9Q024;E9Q5L9;E9PV63	E9PVM7;P48774	Glutathione S-transferase Mu 5	Gstm5	-1.09737	0.00140918		-0.55354	0.0302533		-0.543833	0.0611362		7	5	5	33.5	26	26	25.504	0	15.61	743190000	7
O09131	O09131	Glutathione S-transferase omega-1	Gsto1	-1.29027	0.000672487		0.250101	0.159853		-1.54037	0.00101677		24	24	22	73.8	73.8	68.8	27.497	0	179.35	52230000000	326
P19157;P46425	P19157	Glutathione S-transferase P 1	Gstp1	-1.83227	0.00210576		-0.346209	0.158095		-1.48606	0.0110871		9	9	9	49	49	49	23.609	0	231.67	85091000000	206
A0A1Y7VNC1;A0A1Y7VJZ2;Q9WVL0	A0A1Y7VNC1;A0A1Y7VJZ2;Q9WVL0	Maleylacetoacetate isomerase	Gstz1	-2.47787	0.00120962		-1.54529	0.0295679		-0.932581	0.136749		5	5	5	39.1	39.1	39.1	17.986	0	29.081	775440000	21
Q80ZM7;D3Z7S8;D3Z793;D6RIQ7;D3Z7C2;Q05C74	Q80ZM7;D3Z7S8;D3Z793	Transcription initiation factor IIA subunit 2	Gtf2a2	0.265892	0.308599		-0.142139	0.614217		0.40803	0.12826		3	3	3	28.4	28.4	28.4	12.473	0	6.4342	437420000	22
P62915	P62915	Transcription initiation factor IIB	Gtf2b	0.671663	0.0267533	+	0.501772	0.158345		0.169891	0.310118		10	10	10	42.1	42.1	42.1	34.819	0	83.832	7032600000	88
Q9D0D5	Q9D0D5	General transcription factor IIE subunit 1	Gtf2e1	0.573593	0.0322731	+	0.379737	0.396599		0.193856	0.613499		2	2	2	6.4	6.4	6.4	49.593	0.00023652	4.0513	355150000	11
Q9D902;A0A087WQX6;A0A087WSS5;A0A087WSE8	Q9D902	General transcription factor IIE subunit 2	Gtf2e2	0.800217	0.00382527	+	0.460071	0.0559334		0.340146	0.129718		4	4	4	16.4	16.4	16.4	33.046	0	7.2447	359380000	14
Q3THK3	Q3THK3	General transcription factor IIF subunit 1	Gtf2f1	0.188312	0.327375		-0.166756	0.454378		0.355068	0.064969		12	12	12	22.2	22.2	22.2	57.241	0	64.143	3113500000	89
Q8R0A0	Q8R0A0	General transcription factor IIF subunit 2	Gtf2f2	0.410422	0.00352759		0.0789845	0.524447		0.331438	0.0319686		9	9	9	57	57	57	28.381	0	82.909	6998200000	83
Q3UHU8;G3UYD0;Q9ESZ8-5;Q9ESZ8-4;Q9ESZ8-3;Q9ESZ8-6;Q9ESZ8-2;Q9ESZ8;G3UYJ6;G3UX27;G3UYD7;G3UZU4;G3UWV2;Q99NI3	Q3UHU8;G3UYD0;Q9ESZ8-5;Q9ESZ8-4;Q9ESZ8-3;Q9ESZ8-6;Q9ESZ8-2;Q9ESZ8	General transcription factor II-I	Gtf2i	1.64626	0.000126438	+	1.60351	0.000256904	+	0.0427507	0.869166		37	37	37	44.8	44.8	44.8	108.35	0	126.38	13046000000	181
O08582	O08582	GTP-binding protein 1	Gtpbp1	-0.624427	0.0331457		-0.347422	0.0528892		-0.277005	0.300985		12	12	12	21.1	21.1	21.1	72.3	0	31.171	3183200000	53
Q99ME9;A0A217FL53	Q99ME9	Nucleolar GTP-binding protein 1	Gtpbp4	0.101931	0.82722		-0.107182	0.895796		0.209113	0.760712		3	3	3	9.3	9.3	9.3	74.112	0	8.5318	360290000	8
A0A0R4J0Z0;Q3U6U5;D3YXC1;D3YW02	A0A0R4J0Z0;Q3U6U5;D3YXC1;D3YW02	Putative GTP-binding protein 6	Gtpbp6	-0.892185	0.00419605		-0.13694	0.688813		-0.755246	0.0509804		2	2	2	5.3	5.3	5.3	56.447	0.0002331	3.835	166660000	9
E0CXC5;Q8K2A1;Q8K2A1-2	E0CXC5;Q8K2A1;Q8K2A1-2	PTB domain-containing engulfment adapter protein 1	Gulp1	1.00356	0.00459515	+	0.337561	0.435309		0.666004	0.0795288		3	3	3	12.4	12.4	12.4	34.233	0	7.633	213940000	8
K3W4S6;Q9R062;V9GX26	K3W4S6;Q9R062;V9GX26	Glycogenin-1	Gyg;Gyg1	-0.66766	0.00478141		-0.847998	0.00280513		0.180338	0.419133		8	8	8	32.9	32.9	32.9	41.926	0	60.416	5048400000	54
A0A1B0GT92;Q9Z1E4;A0A1B0GR90	A0A1B0GT92;Q9Z1E4	Glycogen [starch] synthase, muscle	Gys1	0.026158	0.89181		-0.828367	0.00777658		0.854525	0.00110127	+	15	15	15	34	34	34	76.623	0	121.74	6620400000	94
A3KGR9;Q9D8V0-4	A3KGR9;Q9D8V0-4		H13	0.205815	0.570518		-0.287663	0.575903		0.493478	0.164406		1	1	1	6.1	6.1	6.1	38.174	0	9.1088	371810000	5
Q3THW5;P0C0S6;Q8R029;Q3UA95	Q3THW5;P0C0S6;Q8R029	Histone H2A.V;Histone H2A.Z;Histone H2A	H2afv;H2afz	0.760882	0.0032866	+	0.362815	0.0806062		0.398067	0.054714		6	6	2	56.2	56.2	24.2	13.509	0	52.246	4569100000	39
P14426;L7N260;E9PWT4;E9QJR9;P14431;P14429;P79568;P01895-2;P01895;P14430	P14426	H-2 class I histocompatibility antigen, D-K alpha chain	H2-D1	1.86517	0.00024496	+	2.41427	0.000198094	+	-0.549094	0.0424205		9	9	5	23.2	23.2	17.7	40.619	0	55.746	4667000000	67
P04223-2;P04223;E9PX63;O19441	P04223-2;P04223	H-2 class I histocompatibility antigen, K-K alpha chain	H2-K1	4.56833	6.24412e-05	+	6.29629	4.36033e-05	+	-1.72797	0.000285548		7	6	3	19.4	15.8	10.6	40.63	0	41.603	1380500000	28
G3UX44;P50171;P50171-2	G3UX44;P50171;P50171-2	Estradiol 17-beta-dehydrogenase 8	H2-Ke6;Hsd17b8	-1.46155	0.00017734		-0.444875	0.0293629		-1.01668	0.0029388		6	6	6	39.3	39.3	39.3	23.985	0	30.77	2100500000	34
E0CZ27;F8WI35;A0A1W2P768;P84244;P84228;P68433;P02301	E0CZ27;F8WI35;A0A1W2P768;P84244;P84228;P68433;P02301	Histone H3;Histone H3.3;Histone H3.2;Histone H3.1;Histone H3.3C	H3f3a;Hist1h3b;Hist1h3a;H3f3c	0.654949	0.010444	+	0.443969	0.012543		0.21098	0.270605		2	2	2	15.1	15.1	15.1	13.322	0	4.7466	1278500000	20
A2A7A7;Q8CFX1;A2A7A8	A2A7A7;Q8CFX1	GDH/6PGL endoplasmic bifunctional protein;Glucose 1-dehydrogenase;6-phosphogluconolactonase	H6pd	-1.67448	0.00195895		-1.17527	0.0186317		-0.499214	0.154005		6	6	6	13.8	13.8	13.8	89.909	0	44.226	1143100000	14
A0A1Y7VNT1;E9QKB2;Q9JKS5	A0A1Y7VNT1;E9QKB2;Q9JKS5	Intracellular hyaluronan-binding protein 4	Habp4	1.60687	0.00214375	+	0.577681	0.0194405	+	1.02919	0.00670481	+	2	2	2	5	5	5	38.147	0.00023026	3.6028	188620000	6
D3YZ54;Q9QXE0;E9PWM4	D3YZ54;Q9QXE0;E9PWM4	2-hydroxyacyl-CoA lyase 1	Hacl1	0.0175508	0.929642		0.210345	0.165741		-0.192795	0.312184		3	3	3	9.2	9.2	9.2	60.995	0.0094378	1.7051	491810000	2
Q61425	Q61425	Hydroxyacyl-coenzyme A dehydrogenase, mitochondrial	Hadh	-2.3297	0.000361963		-0.384819	0.0843623		-1.94488	0.00249351		13	13	13	50	50	50	34.463	0	90.258	10695000000	101
Q8BMS1	Q8BMS1	Trifunctional enzyme subunit alpha, mitochondrial;Long-chain enoyl-CoA hydratase;Long chain 3-hydroxyacyl-CoA dehydrogenase	Hadha	-0.792416	0.0318944		-0.317806	0.0180851		-0.47461	0.181832		49	49	49	65.4	65.4	65.4	82.669	0	323.31	67226000000	544
Q99JY0;D3YXU1	Q99JY0	Trifunctional enzyme subunit beta, mitochondrial;3-ketoacyl-CoA thiolase	Hadhb	-1.0254	0.00632469		-0.428486	0.00713398		-0.596919	0.0734758		26	26	26	57.9	57.9	57.9	51.386	0	159.92	20792000000	199
A0A0R4J052;G5E8T9;Q99KB8-2;Q99KB8;E9Q2H8;E9PYA3;D3YUX8;D3YWI0	A0A0R4J052;G5E8T9;Q99KB8-2;Q99KB8;E9Q2H8;E9PYA3	Hydroxyacylglutathione hydrolase, mitochondrial	Hagh	-2.0106	0.000339839		-0.404255	0.208512		-1.60634	0.00297135		7	7	7	41.9	41.9	41.9	28.92	0	56.585	1920100000	42
Q61035	Q61035	Histidine--tRNA ligase, cytoplasmic	Hars	-1.00478	0.000137251		-0.224582	0.102801		-0.780198	0.00154223		25	25	21	49.5	49.5	45.8	57.432	0	137.47	12588000000	146
Q9CQS9-2;Q9CQS9	Q9CQS9-2;Q9CQS9	HAUS augmin-like complex subunit 2	Haus2	0.591079	0.303036		0.438659	0.103543		0.15242	0.680179		1	1	1	8.4	8.4	8.4	23.622	0	4.9838	128520000	6
Q9D786;Q9D786-2	Q9D786;Q9D786-2	HAUS augmin-like complex subunit 5	Haus5	1.71871	0.0245561	+	1.12764	0.195584		0.591071	0.43066		2	2	2	5	5	5	69.571	0.00023618	4.0279	137570000	6
A0A0G2JDP0;O35387;A0A0G2JFF9;A0A0G2JE46;A0A0G2JEE6;A0A0G2JFE1;A0A0G2JGG5;A0A0G2JGR0	A0A0G2JDP0;O35387;A0A0G2JFF9;A0A0G2JE46;A0A0G2JEE6	HCLS1-associated protein X-1	Hax1	0.466554	0.0187347		-0.156652	0.619182		0.623207	0.04098	+	9	9	9	41.9	41.9	41.9	31.315	0	42.935	2334000000	38
P01942;Q91VB8;CON__P01966	P01942;Q91VB8	Hemoglobin subunit alpha	Hba;haemaglobin alpha 2	0.806591	0.00399469	+	0.396093	0.0956376		0.410498	0.0421412		6	6	6	63.4	63.4	63.4	15.085	0	15.465	2385100000	51
P02088;A8DUK4;E9Q223;P02104	P02088	Hemoglobin subunit beta-1	Hbb-b1	1.04226	5.39599e-05	+	0.196748	0.222757		0.845516	0.000483987	+	7	7	4	63.3	63.3	46.9	15.84	0	39.397	5645400000	87
P02089	P02089	Hemoglobin subunit beta-2	Hbb-b2	2.5798	0.00210971	+	1.83823	0.0949058		0.741563	0.244031		4	1	1	25.2	8.8	8.8	15.878	0.00066504	3.0175	107660000	6
Q3TGM7;Q69ZS7-2;Q69ZS7;A0A1W2P833	Q3TGM7;Q69ZS7-2;Q69ZS7	HBS1-like protein	Hbs1l	-0.419201	0.017652		-0.153802	0.183985		-0.265398	0.131124		14	14	14	29.7	29.7	29.7	74.827	0	50.741	3657700000	89
B1AUX2;Q61191;F6SJS2;F6T088;G5E837	B1AUX2;Q61191	Host cell factor 1;HCF N-terminal chain 1;HCF N-terminal chain 2;HCF N-terminal chain 3;HCF N-terminal chain 4;HCF N-terminal chain 5;HCF N-terminal chain 6;HCF C-terminal chain 1;HCF C-terminal chain 2;HCF C-terminal chain 3;HCF C-terminal chain 4;HCF C-terminal chain 5;HCF C-terminal chain 6	Hcfc1	1.74999	0.00426798	+	1.0975	0.0483776	+	0.652491	0.117051		9	9	9	5	5	5	215.05	0	16.074	735600000	23
Q6NZM9;Q6NZM9-2;A0A087WSF0;A0A087WQ92	Q6NZM9;Q6NZM9-2	Histone deacetylase 4	Hdac4	0.572862	0.0190419	+	0.155571	0.442333		0.417291	0.0490889		7	7	7	10.2	10.2	10.2	118.56	0	23.075	643830000	17
Q9Z2V5;A0A1B0GX25;B1AUA8;B1AUA9	Q9Z2V5;A0A1B0GX25	Histone deacetylase 6	Hdac6	-0.815037	0.00118614		-0.472905	0.0852436		-0.342133	0.106684		43	43	43	41	41	41	125.79	0	323.31	71190000000	545
E9PX62;E9PXW8;Q8C2B3-5;Q8C2B3;Q8C2B3-2;Q8C2B3-3;E9PXW1;Q8C2B3-6;Q8C2B3-4;E9PZG4	E9PX62;E9PXW8;Q8C2B3-5;Q8C2B3;Q8C2B3-2;Q8C2B3-3;E9PXW1;Q8C2B3-6;Q8C2B3-4	Histone deacetylase 7	Hdac7	1.0161	0.0803053		0.877272	0.0129744	+	0.138831	0.739675		3	3	3	8.3	8.3	8.3	92.245	0	22.858	178980000	5
Q3SXD3;E0CYK6	Q3SXD3;E0CYK6	HD domain-containing protein 2	Hddc2	-0.359371	0.396038		-0.196464	0.522819		-0.162907	0.76405		6	6	6	50.8	50.8	50.8	22.753	0	14.558	449940000	11
Q9D114;A0A0U1RNP1;A0A0U1RNS6;A0A0U1RNF0;A0A0U1RQ53	Q9D114;A0A0U1RNP1;A0A0U1RNS6;A0A0U1RNF0;A0A0U1RQ53	Guanosine-3,5-bis(diphosphate) 3-pyrophosphohydrolase MESH1	Hddc3	-0.0702577	0.812643		0.0172741	0.944196		-0.0875318	0.768944		2	2	2	20.7	20.7	20.7	20.262	0	28.223	603690000	12
P51859;E0CXA0;E0CYW7	P51859;E0CXA0	Hepatoma-derived growth factor	Hdgf	-1.23508	0.000583513		-0.413356	0.0959004		-0.821723	0.0066797		12	10	10	54	53.2	53.2	26.268	0	83.186	8777500000	75
Q3UMU9-4;Q3UMU9-2;Q3UMU9;Q3UMU9-3	Q3UMU9-4;Q3UMU9-2;Q3UMU9;Q3UMU9-3	Hepatoma-derived growth factor-related protein 2	Hdgfrp2	-0.813003	0.0151604		-0.637422	0.0747205		-0.17558	0.648586		11	9	9	15.6	14	14	68.53	0	22.416	2255800000	46
Q3UGR5;Q3UGR5-2	Q3UGR5	Haloacid dehalogenase-like hydrolase domain-containing protein 2	Hdhd2	-0.75484	0.0717897		0.370828	0.179182		-1.12567	0.0242921		4	4	4	30.9	30.9	30.9	28.73	0	21.075	1597400000	20
Q9CYW4	Q9CYW4	Haloacid dehalogenase-like hydrolase domain-containing protein 3	Hdhd3	-2.07816	0.00425744		-0.596533	0.219932		-1.48162	0.0301055		4	4	4	15.5	15.5	15.5	28.027	0	9.4608	516240000	14
Q8VDJ3;A0A087WP83;A0A087WS92;A0A087WQY9;A0A087WPC5;A0A087WPH2	Q8VDJ3;A0A087WP83	Vigilin	Hdlbp	0.573287	0.000163051	+	0.597141	0.000998324	+	-0.0238546	0.831022		55	55	55	52.1	52.1	52.1	141.74	0	323.31	34168000000	519
Q8BQM4;E9PWH6	Q8BQM4;E9PWH6	HEAT repeat-containing protein 3	Heatr3	-0.215846	0.142541		0.144406	0.582096		-0.360253	0.08898		7	7	7	11.3	11.3	11.3	74.305	0	22.053	2445000000	38
Q5PRF0;Q5PRF0-2	Q5PRF0	HEAT repeat-containing protein 5A	Heatr5a	0.16031	0.253433		0.253803	0.281983		-0.0934936	0.680575		6	6	6	4.8	4.8	4.8	219.89	0	26.19	782730000	18
Q8C547	Q8C547	HEAT repeat-containing protein 5B	Heatr5b	0.377502	0.201842		0.224298	0.579619		0.153204	0.451874		4	4	4	2.9	2.9	2.9	224.32	0	12.811	363190000	8
A0A140T8J4;Q9R257	A0A140T8J4;Q9R257	Heme-binding protein 1	Hebp1	0.160533	0.306759		-0.0804073	0.365193		0.24094	0.16483		7	7	7	79.5	79.5	79.5	21.053	0	52.058	2469700000	52
F8WIE5;Q69ZR2	F8WIE5;Q69ZR2	E3 ubiquitin-protein ligase HECTD1	Hectd1	-0.20212	0.0357741		-0.360351	0.000737152		0.158231	0.0850755		70	70	70	34.6	34.6	34.6	289.23	0	297.35	27218000000	470
Q3U487;Q3U487-2	Q3U487	E3 ubiquitin-protein ligase HECTD3	Hectd3	-0.185974	0.342495		0.157251	0.619182		-0.343225	0.207451		9	9	9	16.6	16.6	16.6	97.346	0	23.876	1535200000	31
Q6PAV2-2;Q6PAV2;A0A1W2P735;Q6PAV2-3	Q6PAV2-2;Q6PAV2	Probable E3 ubiquitin-protein ligase HERC4	Herc4	-1.7536	0.00110451		-0.940195	0.025171		-0.813409	0.0849891		12	12	12	17.8	17.8	17.8	117.59	0	56.697	1729000000	41
P29416	P29416	Beta-hexosaminidase subunit alpha	Hexa	-0.537469	0.0137898		-1.95877	0.0359985		1.4213	0.0597144		7	7	7	18.9	18.9	18.9	60.612	0	51.986	12054000000	46
P20060	P20060	Beta-hexosaminidase subunit beta	Hexb	-1.55295	0.000163951		-0.738314	0.00230511		-0.814633	0.00687775		7	7	7	15.3	15.3	15.3	61.115	0	22.829	2410700000	33
Q8R409	Q8R409	Protein HEXIM1	Hexim1	0.30078	0.285808		0.129239	0.654565		0.171541	0.526813		1	1	1	8.7	8.7	8.7	40.243	0	15.759	518450000	3
Q8C3I8	Q8C3I8	Protein HGH1 homolog	Hgh1	-0.442674	0.206013		0.514077	0.345558		-0.956751	0.135403		3	3	3	12	12	12	42.916	0	12.472	960000000	5
B1ATZ0;B1ATZ1;Q3UMA3;Q99LI8;F6VV02;B1ATY9	B1ATZ0;B1ATZ1;Q3UMA3;Q99LI8;F6VV02	Hepatocyte growth factor-regulated tyrosine kinase substrate	Hgs	-0.0759508	0.285808		-0.217178	0.0459726		0.141227	0.148357		17	17	16	23	23	21.9	85.778	0	89.315	8092700000	156
Q99L13	Q99L13	3-hydroxyisobutyrate dehydrogenase, mitochondrial	Hibadh	-1.43155	0.00544162		-0.88825	0.0587844		-0.543296	0.191591		12	12	12	55.5	55.5	55.5	35.44	0	108.98	3627500000	45
Q8QZS1;E0CX19	Q8QZS1	3-hydroxyisobutyryl-CoA hydrolase, mitochondrial	Hibch	-3.53738	3.37575e-05		-0.895823	0.0198265		-2.64155	0.000582463		9	9	9	33.5	33.5	33.5	43.037	0	51.401	5483200000	59
Q9JLZ6-2;Q9JLZ6	Q9JLZ6-2;Q9JLZ6	Hypermethylated in cancer 2 protein	Hic2	1.5744	0.00111298	+	2.02132	0.000456183	+	-0.446928	0.0187223		1	1	1	1.8	1.8	1.8	60.186	0.00066563	3.0209	80820000	4
Q8R1F6-2;Q8R1F6	Q8R1F6-2;Q8R1F6	Protein HID1	Hid1	-1.02853	0.000930504		-0.980008	0.00732996		-0.0485203	0.862468		8	8	8	14.1	14.1	14.1	88.65	0	28.052	1079100000	21
P70349;B0R1E3	P70349;B0R1E3	Histidine triad nucleotide-binding protein 1	Hint1	-1.53217	0.000899423		-0.252417	0.107013		-1.27975	0.00442296		14	14	14	88.1	88.1	88.1	13.777	0	323.31	81623000000	207
Q9D0S9	Q9D0S9	Histidine triad nucleotide-binding protein 2, mitochondrial	Hint2	-3.8879	0.000251337		-1.05305	0.00254147		-2.83485	0.00341517		7	7	7	62	62	62	17.32	0	32.39	4682900000	43
E9Q7F8;F8WH96;Q9CPS6	E9Q7F8;F8WH96;Q9CPS6	Histidine triad nucleotide-binding protein 3	Hint3	-0.123222	0.440984		-0.470263	0.144841		0.347041	0.217319		1	1	1	17.4	17.4	17.4	9.4996	0.0023454	2.306	387790000	8
Q8VD75;A0A0J9YUA3;A0A1D5RMM7;A0A0J9YUX9;A0A0J9YV08	Q8VD75;A0A0J9YUA3	Huntingtin-interacting protein 1	Hip1	0.301237	0.142541		-0.0995892	0.685525		0.400826	0.063682		27	27	26	32.8	32.8	31.8	115.2	0	140.26	10788000000	227
Q9JKY5;A0A0G2JFU3;E9Q3C5	Q9JKY5	Huntingtin-interacting protein 1-related protein	Hip1r	-0.23286	0.00764061		-0.03498	0.887383		-0.19788	0.264032		24	23	23	31.4	30.4	30.4	119.43	0	172.16	6190300000	130
P43276;P43275	P43276	Histone H1.5	Hist1h1b	1.27461	0.00323714	+	1.44488	0.000566413	+	-0.170269	0.594732		5	5	3	28.3	28.3	21.1	22.576	0	13.349	1138300000	24
P15864;I7HFT9;Q07133	P15864;I7HFT9;Q07133	Histone H1.2;Histone H1t	Hist1h1c;Hist1h1t	1.03682	0.0146636	+	1.1582	0.0214953	+	-0.121383	0.666593		4	3	1	26.4	22.2	9.4	21.266	0	8.4619	1577700000	40
A0A0N4SV66;C0HKE9;C0HKE8;C0HKE7;C0HKE6;C0HKE5;C0HKE4;C0HKE3;C0HKE2;C0HKE1;Q8CGP6;Q8R1M2;Q8CGP7;Q8CGP5;Q8BFU2;Q8CGP4;P27661	A0A0N4SV66;C0HKE9;C0HKE8;C0HKE7;C0HKE6;C0HKE5;C0HKE4;C0HKE3;C0HKE2;C0HKE1;Q8CGP6;Q8R1M2;Q8CGP7;Q8CGP5;Q8BFU2;Q8CGP4;P27661	Histone H2A type 1-H;Histone H2A.J;Histone H2A type 1-K;Histone H2A type 1-F;Histone H2A type 3;Histone H2A;Histone H2AX	Hist1h2ah;H2afj;Hist1h2ak;Hist1h2af;Hist3h2a;Hist1h2aa;H2afx	0.204086	0.575579		0.348256	0.148114		-0.14417	0.725772		4	2	1	50.8	38.1	23	13.66	0	42.312	3928000000	49
Q8CGP2;Q64475;P10853;Q8CGP2-2;Q8CBB6;Q8CGP1;Q9D2U9;Q8CGP0;P70696;Q64524	Q8CGP2;Q64475;P10853;Q8CGP2-2;Q8CBB6;Q8CGP1;Q9D2U9;Q8CGP0;P70696;Q64524	Histone H2B type 1-P;Histone H2B type 1-B;Histone H2B type 1-F/J/L;Histone H2B;Histone H2B type 1-K;Histone H2B type 3-A;Histone H2B type 3-B;Histone H2B type 1-A;Histone H2B type 2-E	Hist1h2bp;Hist1h2bb;Hist1h2bf;Hist1h2br;Hist1h2bk;Hist3h2ba;Hist3h2bb;Hist1h2ba;Hist2h2be	0.138336	0.451947		0.107586	0.370376		0.0307498	0.891686		11	11	1	62.7	62.7	5.6	13.992	0	38.893	11712000000	101
P62806	P62806	Histone H4	Hist1h4a	0.561955	0.19421		0.971516	0.0449324	+	-0.409561	0.166719		7	7	7	43.7	43.7	43.7	11.367	0	19.993	1695400000	38
Q64523;Q6GSS7;Q64522	Q64523;Q6GSS7;Q64522	Histone H2A type 2-C;Histone H2A type 2-A;Histone H2A type 2-B	Hist2h2ac;Hist2h2aa1;Hist2h2ab	2.97424	0.00499233	+	2.67624	0.106803		0.298002	0.634024		4	1	1	49.6	22.5	22.5	13.988	0	27.484	241550000	11
G3UVV4;P17710-3;P17710-4;P17710-2;P17710;D3YYR4;D3Z365;B4YB29;D3Z105;E9Q3Z4;E9Q8S8;Q3TRM8	G3UVV4;P17710-3;P17710-4;P17710-2;P17710	Hexokinase;Hexokinase-1	Hk1	-0.716582	0.000669399		-0.100058	0.5708		-0.616523	0.000337191		33	33	27	37.4	37.4	31.5	101.87	0	155.12	10269000000	141
E9Q5B5;O08528;E9Q9M6	E9Q5B5;O08528	Hexokinase;Hexokinase-2	Hk2	-2.0834	0.000124226		-0.998219	0.00176107		-1.08518	0.00525513		24	20	20	35.5	32.2	32.2	99.213	0	124.28	4517800000	82
P22907-2;P22907	P22907-2;P22907	Porphobilinogen deaminase	Hmbs	-1.0406	0.0102912		0.0306553	0.959141		-1.07125	0.0529948		2	2	2	5.8	5.8	5.8	37.78	0.000231	3.6597	279500000	13
P17095-1	P17095-1	High mobility group protein HMG-I/HMG-Y	Hmga1	2.38115	0.0128588	+	2.40441	0.0346601	+	-0.0232545	0.953843		6	1	1	45.8	14.6	14.6	10.617	0.0019355	2.4182	217010000	10
P17095	P17095	High mobility group protein HMG-I/HMG-Y	Hmga1	1.096	0.0360692	+	1.19898	0.0117918	+	-0.102987	0.875236		6	6	1	51.4	51.4	23.4	11.614	0	27.297	1729700000	35
Q6NSP9;P52927	Q6NSP9;P52927	High mobility group protein HMGI-C	Hmga2	1.29338	0.00301422	+	1.88247	0.00829688	+	-0.589089	0.190395		3	3	3	27.9	27.9	27.9	14.055	0	24.067	276940000	19
P63158;A0A0J9YUZ4;A0A0J9YUD8;D3YZ18;D3YVC6	P63158;A0A0J9YUZ4;A0A0J9YUD8	High mobility group protein B1	Hmgb1	0.703056	0.00365405	+	0.225092	0.108735		0.477965	0.0430537		19	19	15	56.7	56.7	45.1	24.893	0	187.25	57553000000	403
P30681;A0A1B0GQX9	P30681	High mobility group protein B2	Hmgb2	1.35192	0.00031966	+	0.970834	0.00146908	+	0.381086	0.0732064		13	9	9	40	28.1	28.1	24.162	0	78.215	8863900000	134
A2AP78;O54879	A2AP78;O54879	High mobility group protein B3	Hmgb3	1.78821	0.000170412	+	0.948558	0.014909	+	0.83965	0.00216368	+	3	2	2	24.5	20.1	20.1	18.311	0	10.309	868170000	14
P38060;V9GXD2;V9GWZ9;D3YVU9;Q8JZS7	P38060	Hydroxymethylglutaryl-CoA lyase, mitochondrial	Hmgcl	-2.02963	0.000446358		-0.391575	0.228559		-1.63805	0.0032688		7	7	7	21.5	21.5	21.5	34.238	0	20.55	2576200000	42
Q8JZK9;A0A286YDE3	Q8JZK9	Hydroxymethylglutaryl-CoA synthase, cytoplasmic	Hmgcs1	1.48486	0.00358301	+	1.99851	0.000259168	+	-0.513648	0.184253		12	12	12	35.2	35.2	35.2	57.568	0	182.7	5460200000	82
P18608;D3Z607	P18608;D3Z607	Non-histone chromosomal protein HMG-14	Hmgn1	2.65106	9.9034e-06	+	0.924554	0.00803998	+	1.7265	0.000647555	+	7	7	7	61.5	61.5	61.5	10.152	0	246.98	17210000000	99
P09602;Q5XK38;A3KGL9;F6W687;B7ZCQ3;J3QM43;E9Q2Z4;A0A087WR34	P09602;Q5XK38;A3KGL9;F6W687;B7ZCQ3	Non-histone chromosomal protein HMG-17	Hmgn2	1.77624	3.23069e-05	+	0.492147	0.120923		1.2841	0.00192371	+	11	11	11	81.1	81.1	81.1	9.4226	0	105.94	11178000000	111
A0A087WSB8;Q9DCB1;Q9DCB1-2;Q9DCB1-3	A0A087WSB8;Q9DCB1	High mobility group nucleosome-binding domain-containing protein 3	Hmgn3	2.74337	0.000448803	+	1.28467	0.080062		1.4587	0.00219502	+	3	3	3	25.8	25.8	25.8	13.802	0	61.568	339770000	15
P14901	P14901	Heme oxygenase 1	Hmox1	1.5165	0.000934146	+	0.724491	0.0272986	+	0.792006	0.00209376	+	5	5	5	21.8	21.8	21.8	32.928	0	10.842	688650000	20
O70252;D3YX62;D3YXN4;D3Z4A2	O70252;D3YX62	Heme oxygenase 2	Hmox2	0.276577	0.314671		-0.0626995	0.736773		0.339277	0.274923		11	11	11	45.4	45.4	45.4	35.738	0	87.858	7203900000	121
P97825	P97825	Hematological and neurological expressed 1 protein;Hematological and neurological expressed 1 protein, N-terminally processed	Hn1	-0.682364	0.00662258		0.137236	0.504229		-0.8196	0.00373312		4	4	4	30.5	30.5	30.5	16.08	0	27.86	4616600000	55
Q9CX86	Q9CX86	Heterogeneous nuclear ribonucleoprotein A0	Hnrnpa0	0.946533	0.00030999	+	0.2019	0.316531		0.744632	4.4137e-05	+	14	14	14	62.3	62.3	62.3	30.53	0	139.13	19093000000	177
Q5EBP8;P49312;P49312-2;V9GXF8	Q5EBP8;P49312;P49312-2	Heterogeneous nuclear ribonucleoprotein A1;Heterogeneous nuclear ribonucleoprotein A1, N-terminally processed	Hnrnpa1	1.18553	2.54158e-05	+	0.725713	0.000777785	+	0.459822	0.00190623		14	13	13	38.6	36.7	36.7	38.833	0	105.66	11100000000	160
O88569;A0A0N4SUM2	O88569	Heterogeneous nuclear ribonucleoproteins A2/B1	Hnrnpa2b1	1.04438	0.000207057	+	0.401516	0.017003		0.642867	0.00615405	+	32	32	1	79.3	79.3	2.5	37.402	0	323.31	93365000000	479
Q99020;Q80XR6;Q20BD0	Q99020;Q80XR6;Q20BD0	Heterogeneous nuclear ribonucleoprotein A/B	Hnrnpab	-0.312671	0.147167		-0.0859745	0.786642		-0.226697	0.202441		9	9	9	28.4	28.4	28.4	30.831	0	30.659	3223900000	58
Q60668-3;Q60668;F6ZV59;G5E8G0;G3X9W0;Q60668-4;Q60668-2;E9Q5B6;F6SHF3;A0A0G2JFL4	Q60668-3;Q60668;F6ZV59;G5E8G0;G3X9W0;Q60668-4;Q60668-2;E9Q5B6	Heterogeneous nuclear ribonucleoprotein D0	Hnrnpd	-0.118369	0.598908		-0.243741	0.311348		0.125372	0.635497		7	7	6	26.1	26.1	23.5	32.754	0	24.286	4008400000	51
F6VQH5;D3YTQ3;Q9Z130;Q9D3U4	F6VQH5;D3YTQ3;Q9Z130	Heterogeneous nuclear ribonucleoprotein D-like	Hnrnpdl	0.703061	0.0278579	+	0.347865	0.23841		0.355196	0.263677		3	2	2	10.2	7.7	7.7	35.534	0	6.0725	1550000000	8
Q9Z2X1;Q9Z2X1-2;J3QM80;J3QMT0;J3QP45;J3QMV8;J3QNH2	Q9Z2X1;Q9Z2X1-2;J3QM80;J3QMT0	Heterogeneous nuclear ribonucleoprotein F;Heterogeneous nuclear ribonucleoprotein F, N-terminally processed	Hnrnpf	-0.128024	0.212639		-0.0628658	0.717939		-0.0651584	0.602611		29	29	26	64.6	64.6	64.6	45.729	0	323.31	84877000000	418
Q8C2Q7;O35737	Q8C2Q7;O35737	Heterogeneous nuclear ribonucleoprotein H;Heterogeneous nuclear ribonucleoprotein H, N-terminally processed	Hnrnph1	0.216119	0.0327632		0.123211	0.250236		0.092908	0.368979		23	20	12	47	44.9	32	51.217	0	207.67	31491000000	239
P70333	P70333	Heterogeneous nuclear ribonucleoprotein H2	Hnrnph2	0.165815	0.109367		-0.150539	0.218909		0.316355	0.0293805		22	13	13	49.9	34.1	34.1	49.279	0	185.54	15532000000	159
D3YWT1;D3Z3N4;D3Z6Y3	D3YWT1;D3Z3N4		Hnrnph3	0.530026	0.11703		0.214083	0.607997		0.315944	0.372755		8	8	8	30.5	30.5	30.5	35.181	0	46.042	2807300000	63
B2M1R6;H3BKD0;H3BKI8;H3BLP7;H3BJS9;Q8BT23;H3BJ43;A0A286YE41	B2M1R6;H3BKD0		Hnrnpk	0.256875	0.186312		0.0941174	0.473596		0.162758	0.402829		39	1	0	68.6	4.8	0	48.562	0	9.8788	1264600000	17
P61979-2	P61979-2	Heterogeneous nuclear ribonucleoprotein K	Hnrnpk	-0.133203	0.427879		0.0501831	0.56207		-0.183386	0.274923		40	40	0	70.3	70.3	0	51.028	0	323.31	487340000000	943
G5E924;Q8R081;G3UY38;G3UY56;G3UYY3	G5E924;Q8R081;G3UY38	Heterogeneous nuclear ribonucleoprotein L	Hnrnpl	0.859039	0.000463468	+	0.702894	0.00387161	+	0.156145	0.229296		17	17	17	55.3	55.3	55.3	66.821	0	135.55	9672600000	126
Q921F4;V9GXB6;Q921F4-4;Q921F4-5	Q921F4	Heterogeneous nuclear ribonucleoprotein L-like	Hnrnpll	-0.208975	0.117903		0.0319492	0.813358		-0.240925	0.112482		18	18	18	38.7	38.7	38.7	64.124	0	67.087	6801900000	112
Q9D0E1-2;Q9D0E1;B8JK33;B8JK32;F6W322;F7C9U3	Q9D0E1-2;Q9D0E1;B8JK33;B8JK32	Heterogeneous nuclear ribonucleoprotein M	Hnrnpm	1.41922	0.000475426	+	0.478889	0.115871		0.940326	0.00397162	+	37	37	37	56.4	56.4	56.4	73.74	0	90.618	11305000000	221
Q8VEK3-2;Q8VEK3	Q8VEK3-2;Q8VEK3	Heterogeneous nuclear ribonucleoprotein U	Hnrnpu	1.23352	0.0124208	+	1.03928	0.0139729	+	0.194238	0.596921		9	9	9	14.5	14.5	14.5	86.805	0	37.815	1948100000	49
Q8VDM6;Q8VDM6-2;Q8VDM6-3	Q8VDM6;Q8VDM6-2	Heterogeneous nuclear ribonucleoprotein U-like protein 1	Hnrnpul1	-0.406513	0.0424159		-0.19315	0.243798		-0.213364	0.334609		20	20	20	28.3	28.3	28.3	96.001	0	79.368	12264000000	155
Q99JP6-2;Q99JP6;J3QQ00;Q501M9;A0A140LHR9;D3Z6A8;Q3UVL6;D3Z6A9;A0A140LJ06;E9Q4F9;Q9Z2Y3-5;Q9Z2Y3-4;Q9QWW1-2;Q9QWW1	Q99JP6-2;Q99JP6;J3QQ00	Homer protein homolog 3	Homer3	0.734534	0.00479325	+	0.273464	0.223972		0.46107	0.0169865		10	10	9	32.9	32.9	30.6	40.064	0	27.729	1847500000	34
A0A1B0GT78;Q7TMK6;A0A1B0GSU8	A0A1B0GT78;Q7TMK6;A0A1B0GSU8	Protein Hook homolog 2	Hook2	1.04596	0.00140918	+	0.228368	0.401551		0.817596	0.00992605	+	7	7	7	13.4	13.4	13.4	80.457	0	17.792	769790000	23
Q8BUK6;F6W1A2	Q8BUK6;F6W1A2	Protein Hook homolog 3	Hook3	0.0745366	0.650194		-0.382729	0.0362276		0.457266	0.0202703		29	29	29	49.4	49.4	49.4	83.217	0	157	8551100000	148
Q61646	Q61646	Haptoglobin;Haptoglobin alpha chain;Haptoglobin beta chain	Hp	0.582682	0.00561404	+	-0.0689209	0.649157		0.651602	0.00582523	+	8	8	8	29.1	29.1	29.1	38.752	0	38.692	6969000000	81
P62748;P84075;A0A1Y7VMK3;E9PV73;D3YVA2;Q91X97;D3Z2Z8;A2A7R5	P62748;P84075	Hippocalcin-like protein 1;Neuron-specific calcium-binding protein hippocalcin	Hpcal1;Hpca	0.468557	0.00373826		0.462748	0.0194656		0.00580896	0.957794		6	6	6	30.6	30.6	30.6	22.338	0	28.684	2996100000	45
P00493	P00493	Hypoxanthine-guanine phosphoribosyltransferase	Hprt1	-1.64372	0.00565475		-0.425032	0.0680401		-1.21869	0.0380177		12	12	12	65.6	65.6	65.6	24.57	0	101.99	8260400000	129
E9Q3X4;P59438-2;P59438;F6Q7C7;F6YT95	E9Q3X4;P59438-2;P59438;F6Q7C7	Hermansky-Pudlak syndrome 5 protein homolog	Hps5	1.73483	0.0350921	+	1.29726	0.179793		0.437568	0.115952		3	3	3	2.9	2.9	2.9	122.56	0.0002324	3.7658	133670000	6
Q8BLY7	Q8BLY7	Hermansky-Pudlak syndrome 6 protein homolog	Hps6	0.738198	0.0105538	+	0.066957	0.839598		0.671241	0.0118118	+	5	5	5	8.6	8.6	8.6	87.34	0	15.537	609920000	16
Q91X72;A0A1B0GS57	Q91X72	Hemopexin	Hpx	0.945024	0.00017224	+	0.22923	0.164388		0.715794	0.00141826	+	23	23	23	55	55	55	51.317	0	185.36	34123000000	252
G5E8J6	G5E8J6		Hrc	-0.974682	0.000113008		-0.921299	0.00159399		-0.0533838	0.773939		26	26	26	39.6	39.6	39.6	85.171	0	323.31	54335000000	421
Q3TC93;A0A1W2P6R8;A0A1W2P6H5	Q3TC93;A0A1W2P6R8	HCLS1-binding protein 3	Hs1bp3	0.424885	0.0671811		0.320051	0.0252867		0.104834	0.680803		11	11	11	33.4	33.4	33.4	43.691	0	77.576	6233300000	101
Q8R3H7	Q8R3H7	Heparan sulfate 2-O-sulfotransferase 1	Hs2st1	0.19059	0.657755		-0.173292	0.247859		0.363882	0.361659		4	4	4	9.8	9.8	9.8	41.813	0	11.3	827280000	9
Q9CQZ1	Q9CQZ1	Heat shock factor-binding protein 1	Hsbp1	0.283107	0.565955		-0.407607	0.261746		0.690714	0.20521		3	3	3	89.5	89.5	89.5	8.6107	0	32.634	403120000	6
A0A0R4J0T0;Q8K3A0;F6UL52	A0A0R4J0T0;Q8K3A0;F6UL52	Iron-sulfur cluster co-chaperone protein HscB, mitochondrial	Hscb	-0.844388	0.0711128		-0.104645	0.746102		-0.739743	0.149958		2	2	2	7.3	7.3	7.3	26.673	0.0017327	2.54	1637900000	15
Q3TJI8;P50172;F2Z3U6;F6TSI8	Q3TJI8;P50172;F2Z3U6	Corticosteroid 11-beta-dehydrogenase isozyme 1	Hsd11b1	-0.718488	0.00242283		-2.5308	0.000332584		1.81231	0.000841226	+	10	10	10	33.6	33.6	33.6	28.689	0	27.747	4518100000	62
Q99N15;A2AFQ2;O08756	Q99N15;A2AFQ2;O08756	3-hydroxyacyl-CoA dehydrogenase type-2	Hsd17b10	-2.53263	0.000389714		-0.623756	0.00702598		-1.90887	0.00436566		14	14	14	73.2	73.2	73.2	27.273	0	183.18	9499300000	142
Q9EQ06-2;Q9EQ06	Q9EQ06-2;Q9EQ06	Estradiol 17-beta-dehydrogenase 11	Hsd17b11	0.412524	0.0769464		-0.230865	0.512858		0.643389	0.0358822	+	2	2	2	8.2	8.2	8.2	25.346	0	5.5434	306880000	11
O70503;O70503-2	O70503	Very-long-chain 3-oxoacyl-CoA reductase	Hsd17b12	0.663363	0.00218603	+	0.0943302	0.436944		0.569033	0.00799449	+	18	18	18	51.3	51.3	51.3	34.741	0	119.62	24108000000	232
P51660	P51660	Peroxisomal multifunctional enzyme type 2;(3R)-hydroxyacyl-CoA dehydrogenase;Enoyl-CoA hydratase 2	Hsd17b4	-0.0213969	0.772983		-0.0222939	0.839456		0.000896962	1		38	38	38	61.8	61.8	61.8	79.481	0	299.51	65319000000	540
O88736;Q8C5N9	O88736;Q8C5N9	3-keto-steroid reductase	Hsd17b7	1.22756	0.00862819	+	0.355936	0.445945		0.87162	0.00434744	+	7	7	7	34.4	34.4	34.4	37.316	0	41.021	1979100000	28
D3Z3X2;D3Z3X1;Q9EQC1;A0A0U1RP28;D3YVB8;D3YU71;A0A0U1RNL4;A0A0U1RQA2	D3Z3X2;D3Z3X1;Q9EQC1;A0A0U1RP28;D3YVB8;D3YU71;A0A0U1RNL4;A0A0U1RQA2	3 beta-hydroxysteroid dehydrogenase type 7	Hsd3b7	-0.287074	0.48542		-0.988811	0.148325		0.701737	0.268573		2	2	2	12.2	12.2	12.2	24.228	0	6.4829	200630000	7
A0A1D5RLG0;Q8BTX9	A0A1D5RLG0;Q8BTX9	Inactive hydroxysteroid dehydrogenase-like protein 1	Hsdl1	-0.0996049	0.680037		-0.313842	0.148114		0.214237	0.278362		3	3	3	8.4	8.4	8.4	34.396	0	4.6236	517220000	15
Q2TPA8;B1AX77;B1AX78	Q2TPA8	Hydroxysteroid dehydrogenase-like protein 2	Hsdl2	0.0624105	0.891192		-0.0770061	0.916643		0.139417	0.610902		7	7	7	19.4	19.4	19.4	54.208	0	12.308	604570000	13
P07901;B7ZC50;A2A6A2;B7ZC49	P07901	Heat shock protein HSP 90-alpha	Hsp90aa1	-0.366821	0.0581644		-0.058091	0.577154		-0.30873	0.12605		75	53	53	76.9	61.1	61.1	84.787	0	323.31	288830000000	1124
P11499;E9Q3D6;E9Q0C3;E9PX27;D3Z1R1;REV__Q8BL66	P11499	Heat shock protein HSP 90-beta	Hsp90ab1	-0.136248	0.327129		0.00541306	0.975189		-0.141661	0.347215		92	92	68	87.7	87.7	74.9	83.28	0	323.31	1503700000000	2520
P08113;F7C312	P08113;F7C312	Endoplasmin	Hsp90b1	-0.208334	0.0346909		-0.00166092	0.997101		-0.206673	0.0661813		72	70	70	69	67.2	67.2	92.475	0	323.31	429980000000	1291
Q8K0U4	Q8K0U4	Heat shock 70 kDa protein 12A	Hspa12a	-0.273855	0.230125		0.151065	0.319719		-0.42492	0.0862231		3	3	3	7	7	7	74.87	0	9.0032	566420000	7
Q8BM72;D3Z0Y0;Q8BM72-2	Q8BM72	Heat shock 70 kDa protein 13	Hspa13	0.823649	0.000561952	+	0.556112	0.00434278	+	0.267537	0.129691		6	6	6	14	14	14	51.709	0	16.635	2032700000	41
Q99M31;Q99M31-2	Q99M31;Q99M31-2	Heat shock 70 kDa protein 14	Hspa14	-0.0561693	0.870699		0.360946	0.0515623		-0.417115	0.225209		14	14	14	48.5	48.5	48.5	54.65	0	89.26	7562300000	65
Q61696;P17879	Q61696;P17879	Heat shock 70 kDa protein 1A;Heat shock 70 kDa protein 1B	Hspa1a;Hspa1b	0.398374	5.99505e-05		0.278686	0.0166128		0.119688	0.0968816		34	22	14	45.9	33.7	24.6	70.078	0	107.7	22196000000	232
P17156	P17156	Heat shock-related 70 kDa protein 2	Hspa2	-0.603071	9.92115e-05		-0.533108	0.00477537		-0.0699628	0.508161		39	16	14	58.8	33.5	31.1	69.641	0	59.662	10238000000	141
Q3U2G2;Q61316	Q3U2G2;Q61316	Heat shock 70 kDa protein 4	Hspa4	-0.601166	0.00371779		-0.262668	0.0158039		-0.338499	0.0733152		67	67	62	74.2	74.2	71.3	94.208	0	323.31	176140000000	878
P48722;P48722-2;E0CY23;A0A0N4SW76;A0A0N4SVU2	P48722;P48722-2;E0CY23	Heat shock 70 kDa protein 4L	Hspa4l	-0.269385	0.0283427		0.0586761	0.677491		-0.328062	0.00906314		51	47	47	65	62.1	62.1	94.381	0	323.31	37309000000	393
P20029	P20029	78 kDa glucose-regulated protein	Hspa5	0.0532913	0.416748		-0.0396599	0.665116		0.0929512	0.117315		66	63	63	69.8	69.8	69.8	72.421	0	323.31	588040000000	1407
P63017;D3Z5E2	P63017	Heat shock cognate 71 kDa protein	Hspa8	0.422904	0.000141768		0.180192	0.0106043		0.242713	0.00405024		79	79	4	85.4	85.4	7	70.87	0	323.31	1450600000000	1837
Q504P4	Q504P4		Hspa8	-1.94827	0.0048122		-1.74618	0.00600787		-0.202086	0.759597		76	1	1	85	2.4	2.4	68.778	0.00023057	3.6334	262850000	7
P38647	P38647	Stress-70 protein, mitochondrial	Hspa9	-1.92402	0.000203706		-0.441702	0.00280513		-1.48232	0.00219944		54	53	53	73	73	73	73.46	0	323.31	176320000000	725
P14602;P14602-2;P14602-3;D3YZ06	P14602;P14602-2;P14602-3;D3YZ06	Heat shock protein beta-1	Hspb1	-0.264718	0.00316631		-0.00364227	0.98242		-0.261076	0.0144483		22	22	22	93.8	93.8	93.8	23.014	0	323.31	200550000000	499
Q99PR8;Q99PR8-2	Q99PR8	Heat shock protein beta-2	Hspb2	-1.92799	0.000134063		-1.01042	0.000924353		-0.917567	0.0101464		9	9	9	65.9	65.9	65.9	20.374	0	117.16	10461000000	96
P35385	P35385	Heat shock protein beta-7	Hspb7	-2.18522	9.46966e-08		-1.5336	3.27308e-06		-0.651616	0.000337191		8	8	8	76.9	76.9	76.9	18.634	0	106.24	20236000000	138
Q9JK92	Q9JK92	Heat shock protein beta-8	Hspb8	0.27926	0.184525		-0.234842	0.104009		0.514101	0.0270587	+	11	11	11	51.5	51.5	51.5	21.533	0	53.196	15887000000	126
P63038;P63038-2;D3Z2F2;D3Z7J9	P63038	60 kDa heat shock protein, mitochondrial	Hspd1	-0.235065	0.424279		-0.0537773	0.555829		-0.181287	0.569565		65	65	65	89.7	89.7	89.7	60.955	0	323.31	475220000000	1244
Q64433	Q64433	10 kDa heat shock protein, mitochondrial	Hspe1	-1.84668	0.000130444		-0.238747	0.123475		-1.60793	0.000957215		21	21	21	95.1	95.1	95.1	10.963	0	92.776	62336000000	290
Q05793	Q05793	Basement membrane-specific heparan sulfate proteoglycan core protein;Endorepellin;LG3 peptide	Hspg2	0.665224	0.0713524		0.0346066	0.911695		0.630617	0.0832253		12	12	2	4.5	4.5	1	398.29	0	17.502	912470000	31
E9Q0U7;Q61699-2;Q61699;D3Z027	E9Q0U7;Q61699-2;Q61699	Heat shock protein 105 kDa	Hsph1	-0.243728	0.0443547		-0.222027	0.0472428		-0.0217013	0.866025		54	50	46	66	61.9	55	91.677	0	323.31	61464000000	536
Q8BGC0;Q8BGC0-2	Q8BGC0	HIV Tat-specific factor 1 homolog	Htatsf1	-0.345213	0.00196946		-0.288871	0.0273234		-0.0563426	0.440083		15	15	15	32.8	32.8	32.8	86.239	0	145.05	8853300000	123
Q9R118	Q9R118	Serine protease HTRA1	Htra1	-0.333375	0.062548		-0.84837	0.00189356		0.514995	0.016089	+	16	16	16	42.7	42.7	42.7	51.213	0	80.782	6998000000	120
Q9JIY5;D3YX27;F6TCV0;D3YX28;F6XUR8;S4R1B3;S4R1A8	Q9JIY5;D3YX27;F6TCV0;D3YX28;F6XUR8;S4R1B3	Serine protease HTRA2, mitochondrial	Htra2	-0.840654	0.000645286		-0.58614	0.0459244		-0.254513	0.261088		9	9	9	23.8	23.8	23.8	49.348	0	35.838	6698500000	51
G3X9H5;P42859;P42859-2	G3X9H5;P42859;P42859-2	Huntingtin	Htt	-0.0985838	0.64344		-0.158972	0.605911		0.0603884	0.667085		9	9	9	5.3	5.3	5.3	344.78	0	71.668	1577200000	21
A2AFQ0;Q7TMY8-3;Q7TMY8;Q7TMY8-4;Q7TMY8-2;F6XP90;F6UYC1	A2AFQ0;Q7TMY8-3;Q7TMY8;Q7TMY8-4;Q7TMY8-2	E3 ubiquitin-protein ligase HUWE1	Huwe1	0.0916106	0.335433		0.0158398	0.850198		0.0757708	0.47407		45	45	45	12.5	12.5	12.5	482.69	0	182.61	10740000000	181
Q9JKR6;A0A1L1SQ34;E0CYZ2;F6TRP3	Q9JKR6	Hypoxia up-regulated protein 1	Hyou1	-0.153114	0.193078		-0.180602	0.0603625		0.0274878	0.843461		32	32	32	35.6	35.6	35.6	111.18	0	323.31	47739000000	364
Q9CR41;Q9CR41-2	Q9CR41;Q9CR41-2	Huntingtin-interacting protein K	Hypk	-0.284202	0.264465		0.245036	0.379841		-0.529237	0.0156033		4	4	4	57.4	57.4	57.4	14.679	0	53.434	7601500000	40
Q9DB29;A0A1Y7VLY5;A0A1Y7VKA0;A0A1Y7VKC6	Q9DB29;A0A1Y7VLY5;A0A1Y7VKA0;A0A1Y7VKC6	Isoamyl acetate-hydrolyzing esterase 1 homolog	Iah1	-1.54367	0.000568962		-0.633876	0.0617696		-0.909797	0.0280576		5	5	5	24.5	24.5	24.5	27.974	0	12.482	1546400000	15
Q8BU30;E9Q866;F6Q6R1	Q8BU30	Isoleucine--tRNA ligase, cytoplasmic	Iars	-0.214163	0.320819		-0.449473	0.113847		0.23531	0.0926319		27	27	27	28.1	28.1	28.1	144.27	0	208.83	12886000000	177
Q8BIJ6;E9PWN2;E9PWN3	Q8BIJ6;E9PWN2;E9PWN3	Isoleucine--tRNA ligase, mitochondrial	Iars2	-3.27573	0.00382527		-0.691473	0.0602664		-2.58426	0.0198974		12	12	12	16	16	16	112.8	0	37.869	4658800000	61
F6RPJ9;Q9JHR7	F6RPJ9;Q9JHR7	Insulin-degrading enzyme	Ide	-1.51278	0.011964		-0.461326	0.0185732		-1.05146	0.0693708		29	29	29	35	35	35	114.15	0	98.184	7820900000	149
O88844;A0A087WPT4;A0A087WRS9;D3YVY3;A0A087WRM4	O88844;A0A087WPT4;A0A087WRS9	Isocitrate dehydrogenase [NADP] cytoplasmic	Idh1	-0.723244	0.0148723		0.0714836	0.745086		-0.794727	0.0136486		38	38	36	80.9	80.9	77.1	46.674	0	323.31	72342000000	460
P54071;D6RIL6;A0A0U1RP68;A0A0U1RPR1	P54071	Isocitrate dehydrogenase [NADP], mitochondrial	Idh2	-2.10032	0.000231569		-0.405425	0.026422		-1.69489	0.00224473		30	28	28	60.2	58.6	58.6	50.906	0	323.31	37773000000	314
A0A1L1STE6;Q9D6R2;Q9D6R2-2	A0A1L1STE6;Q9D6R2;Q9D6R2-2	Isocitrate dehydrogenase [NAD] subunit alpha, mitochondrial	Idh3a	-1.8889	0.000530881		-0.48949	0.00629959		-1.39941	0.00562396		20	20	20	49.7	49.7	49.7	41.52	0	226.5	23362000000	188
Q91VA7;V9GXV0	Q91VA7	Isocitrate dehydrogenase [NAD] subunit, mitochondrial	Idh3b	-2.16616	0.000955869		-0.523337	0.00789491		-1.64282	0.00730129		19	19	19	48.2	48.2	48.2	42.194	0	116.24	9020900000	131
P70404	P70404	Isocitrate dehydrogenase [NAD] subunit gamma 1, mitochondrial	Idh3g	-1.9438	0.000649565		-0.359849	0.0316268		-1.58395	0.00444106		14	14	14	45.8	45.8	45.8	42.785	0	170.64	11383000000	100
P58044;G3XA48;H3BLF8;H3BLP1;H3BKD7	P58044;G3XA48	Isopentenyl-diphosphate Delta-isomerase 1	Idi1	-1.0728	0.0336836		0.905917	0.0549577		-1.97872	0.00635316		13	13	13	69.6	69.6	69.6	26.289	0	84.084	6368200000	65
Q8BXL9-5;Q8BXL9-6;Q8BXL9;F6VMG1;Q8BXL9-3;Q8BXL9-4;D6RH90;B1AZL1;J3QJZ1;Q8BXL9-2;Q8R2V2	Q8BXL9-5;Q8BXL9-6;Q8BXL9;F6VMG1;Q8BXL9-3;Q8BXL9-4;D6RH90	Intermediate filament family orphan 1	Iffo1	0.697595	0.0681648		0.169469	0.746102		0.528126	0.0624538		4	4	4	8.8	8.8	8.8	62.045	0	5.2287	197560000	10
P0DOV2;E9QKL6;P0DOV1-2;P0DOV1;Q8CGE8;G3UXS8;E9PVL3;E9PUG6;A0A0R4J0H6;E9QAN9;G3UZV2;Q504N7;O35368;Q8BV49;O35368-3	P0DOV2;E9QKL6		Ifi204	0.83152	0.00225287	+	1.57062	0.000236439	+	-0.739101	0.0026627		25	25	17	54.1	54.1	35.5	69.437	0	126.5	5650900000	133
Q9D8C4	Q9D8C4	Interferon-induced 35 kDa protein homolog	Ifi35	2.89957	0.00745686	+	3.35569	0.00918697	+	-0.456124	0.0674594		4	4	4	19.9	19.9	19.9	31.875	0	10.041	424850000	9
Q61635;A0A1L1SQM2	Q61635		Ifi47	2.97868	0.000498383	+	3.58919	0.000624611	+	-0.610512	0.104705		6	6	6	14	14	14	46.784	0	28.104	1439100000	45
Q64282;Q3U687	Q64282	Interferon-induced protein with tetratricopeptide repeats 1	Ifit1	7.71599	9.9034e-06	+	10.5468	5.76136e-08	+	-2.83076	0.00249351		33	33	32	78	78	78	53.737	0	320.77	31905000000	240
Q6GTM0;Q64112;D3YZ80	Q6GTM0;Q64112	Interferon-induced protein with tetratricopeptide repeats 2	Ifit2	2.29745	0.00528079	+	6.56403	0.000157399	+	-4.26657	0.000342169		10	10	10	30.2	30.2	30.2	54.721	0	86.27	1655500000	32
Q64345;E9PV48	Q64345;E9PV48	Interferon-induced protein with tetratricopeptide repeats 3	Ifit3;I830012O16Rik	0.979141	0.478743		5.63134	0.00589993	+	-4.6522	0.00113049		23	23	23	68	68	68	47.222	0	142.71	4771300000	82
Q9CQW9;A0A1B0GT68;Q99J93	Q9CQW9	Interferon-induced transmembrane protein 3	Ifitm3	0.360923	0.134353		0.589977	0.0630752		-0.229053	0.291813		4	4	4	48.2	48.2	48.2	14.954	0	54.64	6904300000	52
E9Q9G8;Q6NWV3;Q6NWV3-2	E9Q9G8;Q6NWV3;Q6NWV3-2	Intraflagellar transport protein 122 homolog	Ift122	-0.0127769	0.958242		0.147306	0.56465		-0.160083	0.414585		5	5	5	4.8	4.8	4.8	141.6	0	9.8523	344440000	6
Q61025;Z4YJL9;Q61025-2	Q61025;Z4YJL9;Q61025-2	Intraflagellar transport protein 20 homolog	Ift20	0.672451	0.0496777	+	0.231584	0.546769		0.440867	0.162998		4	4	4	45.5	45.5	45.5	15.236	0	32.396	1839800000	24
A0A1Y7VLN8;Q9DA69-3;Q9DA69;Q9DA69-2	A0A1Y7VLN8;Q9DA69-3;Q9DA69;Q9DA69-2	Intraflagellar transport protein 43 homolog	Ift43	-0.140862	0.644204		-0.428585	0.419541		0.287723	0.374868		2	2	2	17.5	17.5	17.5	16.209	0.00023736	4.1194	203930000	3
Q61249;A0A0B4J1F7;Q9QZ29	Q61249	Immunoglobulin-binding protein 1	Igbp1	-0.129364	0.210683		0.014418	0.899279		-0.143782	0.0957806		16	16	16	62.6	62.6	62.6	38.97	0	137.92	7476000000	107
P09535;P09535-2;D3Z4N4;J3QJZ9	P09535;P09535-2;D3Z4N4	Insulin-like growth factor II;Insulin-like growth factor II;Preptin	Igf2	2.08677	0.00017734	+	0.279939	0.160466		1.80683	0.00167343	+	7	7	7	36.1	36.1	36.1	20.03	0	25.045	1617100000	31
Q07113	Q07113	Cation-independent mannose-6-phosphate receptor	Igf2r	-0.46866	0.247797		-0.0587231	0.937137		-0.409937	0.331083		9	9	9	4	4	4	273.81	0	22.467	1329900000	27
Q07079	Q07079	Insulin-like growth factor-binding protein 5	Igfbp5	0.0522812	0.69492		-0.976959	0.00093951		1.02924	0.000528392	+	17	17	17	57.2	57.2	57.2	30.372	0	99.837	24606000000	258
P47880	P47880	Insulin-like growth factor-binding protein 6	Igfbp6	0.0766116	0.643759		0.0151054	0.956901		0.0615061	0.787412		3	3	3	12.2	12.2	12.2	25.346	0.00023397	3.877	338690000	11
F8WH23;E9Q5D9;Q61581	F8WH23;E9Q5D9;Q61581	Insulin-like growth factor-binding protein 7	Igfbp7	1.06368	0.00196129	+	1.11938	0.00510017	+	-0.0556994	0.819901		3	3	3	18.8	18.8	18.8	29.1	0	10.004	1742900000	28
P01867-2;P01867	P01867-2;P01867	Ig gamma-2B chain C region	Igh-3	1.09277	2.9626e-05	+	0.277813	0.143293		0.814961	0.00164576	+	4	4	1	21.5	21.5	5.7	36.587	0	36.044	8809700000	59
P01863;P01865;A0A0A6YY53;F6TQW2;P84751;P01864	P01863;P01865	Ig gamma-2A chain C region, A allele;Ig gamma-2A chain C region, membrane-bound form	Ighg;Igh-1a	0.864377	0.00754638	+	0.133575	0.634755		0.730802	0.016258	+	7	7	6	36.4	36.4	30.6	36.389	0	35.891	4214800000	88
P01868;P01869	P01868;P01869	Ig gamma-1 chain C region secreted form;Ig gamma-1 chain C region, membrane-bound form	Ighg1	1.04398	6.34666e-05	+	0.395087	0.00684134		0.648889	0.00286785	+	31	31	6	79.6	79.6	29.6	35.704	0	323.31	5231200000000	5650
A0A075B5P4;A0A0A6YWR2	A0A075B5P4;A0A0A6YWR2		Ighg1	0.917722	0.000151436	+	0.619415	0.0127986	+	0.298307	0.100478		29	4	4	76.9	27.2	27.2	35.633	0	120.59	424310000000	324
A0A075B5P5;A0A1Y7VJN6;P03987-2;P03987	A0A075B5P5;A0A1Y7VJN6;P03987-2;P03987	Ig gamma-3 chain C region	Ighg3	0.800924	0.000194204	+	0.189494	0.129413		0.61143	0.00226355	+	7	7	7	33	33	33	36.198	0	33.83	6215600000	55
A0A075B5P6;A0A075B6A0;P01872;P01872-2	A0A075B5P6;A0A075B6A0;P01872;P01872-2	Ig mu chain C region	Ighm	1.01986	0.00024811	+	0.221156	0.138705		0.798707	0.00129191	+	3	3	3	8.6	8.6	8.6	49.943	0	19.162	1365900000	25
D3Z5P5;A0A0B4J1E3;P40694	D3Z5P5;A0A0B4J1E3;P40694	DNA-binding protein SMUBP-2	Ighmbp2	0.915761	0.00708833	+	-0.0648205	0.902668		0.980582	0.0118118	+	5	5	5	6.9	6.9	6.9	97.496	0	4.7067	324440000	8
A0A075B5V6;A0A075B5V1;P06330;A0A075B5V7;A0A075B5U6;A0A0A6YY38;A0A0A6YXN5;A0A0A6YX66;A0A0A6YWK5;A0A075B5V2;A0A075B5V0;A0A075B5U7;P01757;P01756	A0A075B5V6;A0A075B5V1;P06330;A0A075B5V7;A0A075B5U6;A0A0A6YY38;A0A0A6YXN5;A0A0A6YX66;A0A0A6YWK5;A0A075B5V2;A0A075B5V0;A0A075B5U7;P01757;P01756	Ig heavy chain V region AC38 205.12;Ig heavy chain V region J558;Ig heavy chain V region MOPC 104E	Ighv1-42;Ighv1-31;Ighv1-43;Ighv1-20;Ighv1-34;Ighv1-26;Ighv1-22	1.45956	2.64398e-05	+	0.490609	0.127302		0.968955	0.00741687	+	2	2	2	33.7	33.7	33.7	10.776	0	15.062	4233500000	17
A0A075B5X6;A0A0G2JFN9	A0A075B5X6;A0A0G2JFN9		Ighv1-67	1.24705	5.76111e-05	+	0.448087	0.03143		0.798963	0.000721818	+	1	1	1	13.3	13.3	13.3	10.976	0	17.421	777580000	16
A0A140T8M0;A0A0B4J1I0;P01631;A0A075B5K8;F6XWB2;A0A140T8N1;A0A140T8M9;A0A075B5N0;A0A0G2JDE5	A0A140T8M0;A0A0B4J1I0;P01631;A0A075B5K8;F6XWB2	Ig kappa chain V-II region 26-10	Igkv1-110;Igkv1-99;Igkv1-115	0.791554	0.000443139	+	0.252402	0.262967		0.539151	0.0180053	+	9	9	9	42	42	42	13.117	0	167.8	1084300000000	865
P01671;P01670;A0A075B5N9;A0A140T8P0;P01668;P03977;P01673;P01672;P01669;P01667;P01666;P01665;P01664;P01660;P01657;P01656;P01654;P01659;P01655	P01671;P01670;A0A075B5N9;A0A140T8P0;P01668;P03977;P01673;P01672;P01669;P01667;P01666;P01665;P01664;P01660;P01657;P01656;P01654;P01659;P01655	Ig kappa chain V-III region PC 7175;Ig kappa chain V-III region PC 6684;Ig kappa chain V-III region PC 7210;Ig kappa chain V-III region 50S10.1;Ig kappa chain V-III region PC 2485/PC 4039;Ig kappa chain V-III region PC 7940;Ig kappa chain V-III region PC 7769;Ig kappa chain V-III region PC 6308;Ig kappa chain V-III region PC 7183;Ig kappa chain V-III region PC 7043;Ig kappa chain V-III region CBP…	Igkv3-7	1.70499	0.0417061	+	1.21309	0.158095		0.491907	0.577209		2	2	2	44.1	44.1	44.1	12.01	0	10.242	145780000	5
Q9DCE9	Q9DCE9		Igtp	0.827319	0.00713066	+	0.910243	0.0338899	+	-0.0829243	0.677671		1	1	1	2.8	2.8	2.8	48.493	0.0015257	2.652	198370000	1
Q9QZ85;Q3UED7	Q9QZ85	Interferon-inducible GTPase 1	Iigp1	4.39653	1.36963e-05	+	5.31464	3.95915e-05	+	-0.918105	0.0153642		8	8	8	25.2	25.2	25.2	47.571	0	25.651	988870000	38
Q9Z1M8	Q9Z1M8	Protein Red	Ik	1.49938	0.00113733	+	0.708927	0.0279853	+	0.790457	0.019578	+	12	12	12	32.1	32.1	32.1	65.615	0	66.951	3054600000	74
Q7TT37	Q7TT37	Elongator complex protein 1	Ikbkap	-0.127295	0.455154		-0.0851116	0.614217		-0.042183	0.821841		23	23	23	22.7	22.7	22.7	149.58	0	99.739	6411800000	106
A0A0R4J0T4;Q5D0E0;O88351;Q3U141;F6XPL0;F6ULQ4	A0A0R4J0T4;Q5D0E0;O88351	Inhibitor of nuclear factor kappa-B kinase subunit beta	Ikbkb	-0.111083	0.304179		-0.238223	0.318383		0.127141	0.491037		13	13	13	23.4	23.4	23.4	84.387	0	62.741	3214300000	75
E9Q2Y3;Q7TSS3;O88522;Q8VC91;A3KG41;A3KG38;A3KG44;A3KG40;A3KG37;A3KG39	E9Q2Y3;Q7TSS3;O88522;Q8VC91;A3KG41;A3KG38;A3KG44;A3KG40	NF-kappa-B essential modulator	Ikbkg	-0.492474	0.00391125		-0.505948	0.027659		0.013474	0.949428		11	11	11	36.1	36.1	36.1	49.366	0	43.461	2769400000	47
Q8BVZ5	Q8BVZ5	Interleukin-33;Interleukin-33(102-266);Interleukin-33(109-266)	Il33	2.11446	0.00164007	+	0.8599	0.253335		1.25456	0.0256427	+	2	2	2	7.1	7.1	7.1	29.991	0	8.3103	70625000	8
Q45VK5;A0A1L1STE4;Q9Z1X4-2;Q9Z1X4;Q9Z1X4-3;A0A1L1SR62;A0A1L1SQ69;A0A1L1SSU8	Q45VK5;A0A1L1STE4;Q9Z1X4-2;Q9Z1X4;Q9Z1X4-3;A0A1L1SR62;A0A1L1SQ69;A0A1L1SSU8	Interleukin enhancer-binding factor 3	Ilf3	0.568614	0.185537		0.451634	0.537483		0.11698	0.855866		2	2	2	2.7	2.7	2.7	76.347	0.0019392	2.4325	168850000	4
O55222;D3YZA5;A0A1B0GRF6;A0A1B0GR42	O55222;D3YZA5	Integrin-linked protein kinase	Ilk	-0.181817	0.0615195		-0.10961	0.479315		-0.0722076	0.492202		27	27	27	59.1	59.1	59.1	51.373	0	139.08	42553000000	391
Q8R0F6;Q8R0F6-2;A0A087WPY0;A0A087WS54;A0A087WQ55	Q8R0F6;Q8R0F6-2;A0A087WPY0;A0A087WS54	Integrin-linked kinase-associated serine/threonine phosphatase 2C	Ilkap	-0.0862879	0.772966		0.0653721	0.836863		-0.15166	0.580195		8	8	8	20.4	20.4	20.4	42.774	0	19.902	1795300000	48
Q8BU33;A0A1W2P727;A0A1W2P8E1;Q8BU33-3;Q8BU33-2;A0A1W2P8D6;A0A1W2P6L8	Q8BU33;A0A1W2P727;A0A1W2P8E1;Q8BU33-3;Q8BU33-2;A0A1W2P8D6	Acetolactate synthase-like protein	Ilvbl	0.377816	0.054378		0.0528954	0.623597		0.32492	0.110836		16	16	16	39.6	39.6	39.6	68.155	0	77.152	6473600000	102
E9Q800;Q8CAQ8-3;Q8CAQ8-2;Q8CAQ8;Q8CAQ8-5;E9QAY6;A0A0U1RP81;A0A1B0GX08;E9PVS5;A0A0U1RQ14;Q8CAQ8-4	E9Q800;Q8CAQ8-3;Q8CAQ8-2;Q8CAQ8;Q8CAQ8-5;E9QAY6;A0A0U1RP81	MICOS complex subunit Mic60	Immt	-1.17745	0.0350921		-0.651549	0.245278		-0.525897	0.24394		11	11	11	21.4	21.4	21.4	75.6	0	30.798	1443900000	26
Q924B0;Q80ZJ2;O55023;A0A0A6YW07;D3Z703	Q924B0;Q80ZJ2;O55023;A0A0A6YW07	Inositol monophosphatase 1	Impa1	-0.975344	0.00225732		-0.0842552	0.706988		-0.891089	0.00846931		11	11	11	49.8	49.8	49.8	30.429	0	54.749	8248400000	71
O55091	O55091	Protein IMPACT	Impact	0.10118	0.789011		0.489273	0.0352631		-0.388093	0.316241		7	7	7	28	28	28	36.276	0	40.671	1786400000	55
Q80V26	Q80V26	Inositol monophosphatase 3	Impad1	-0.0505156	0.829254		-0.11983	0.645457		0.0693143	0.764418		9	9	9	29.8	29.8	29.8	38.616	0	34.657	2376800000	34
F7DEU6;P50096;E0CYE2;E0CXK0;F6XXH9	F7DEU6;P50096;E0CYE2	Inosine-5-monophosphate dehydrogenase;Inosine-5-monophosphate dehydrogenase 1	Impdh1	-0.424517	0.0105581		-0.121729	0.550396		-0.302788	0.03271		15	13	13	39.8	36.6	36.6	57.688	0	78.143	7208900000	115
P24547;A0A0A6YXS4	P24547	Inosine-5-monophosphate dehydrogenase 2	Impdh2	0.205993	0.100643		0.28181	0.0515712		-0.0758175	0.546988		21	21	7	47.9	47.9	16.5	55.814	0	170.17	19474000000	262
Q0GNC1;E9QLA5;Q0GNC1-3;A0A1Y7VM80;A0A1Y7VLQ6	Q0GNC1;E9QLA5;Q0GNC1-3;A0A1Y7VM80	Inverted formin-2	Inf2	2.00973	2.61499e-05	+	1.17822	0.0103686	+	0.831503	0.0154505	+	33	33	33	31.7	31.7	31.7	138.56	0	323.31	20626000000	267
E9Q2C4;F8WJC1;Q3URI3;E9PVM1;E9PVM3;Q6P1Y8	E9Q2C4;F8WJC1;Q3URI3;E9PVM1;E9PVM3;Q6P1Y8	Type II inositol 3,4-bisphosphate 4-phosphatase	Inpp4b	0.606003	0.0181605	+	0.762073	0.00397329	+	-0.156069	0.564799		1	1	1	2.1	2.1	2.1	71.748	0.00066534	3.0179	345340000	15
Q8CDA1;Q8CDA1-4;Q8CDA1-2	Q8CDA1	Phosphatidylinositide phosphatase SAC2	Inpp5f	0.472527	0.245852		0.0642714	0.764401		0.408256	0.264032		3	3	3	4.2	4.2	4.2	127.61	0	4.591	466550000	3
Q6P549;A0A087WPT7;A0A1B0GST7;Q9ES52-4;Q9ES52-3;Q9ES52-2;Q9ES52;Q9ES52-6;Q9ES52-5	Q6P549;A0A087WPT7	Phosphatidylinositol 3,4,5-trisphosphate 5-phosphatase 2	Inppl1	0.511316	0.00182046	+	0.111676	0.392329		0.39964	0.00663574		52	52	35	49.6	49.6	31.3	138.97	0	277.09	41870000000	552
Q8K2V6;Q8K2V6-2	Q8K2V6;Q8K2V6-2	Importin-11	Ipo11	-0.228416	0.332232		0.335226	0.254079		-0.563642	0.105536		4	4	4	5.5	5.5	5.5	112.41	0	11.998	520010000	5
Q8VI75;Q5U4C5	Q8VI75;Q5U4C5	Importin-4	Ipo4	-0.590224	7.32235e-05		-0.177782	0.322607		-0.412441	0.014501		10	10	10	13.1	13.1	13.1	119.27	0	46.915	3768800000	69
Q8BKC5;Q8BKC5-2	Q8BKC5;Q8BKC5-2	Importin-5	Ipo5	-1.41704	0.0115439		-0.275748	0.257225		-1.1413	0.0471303		26	26	26	29.8	29.8	29.8	123.59	0	192.53	13062000000	177
Q9EPL8	Q9EPL8	Importin-7	Ipo7	-1.31765	0.0373975		-0.267757	0.263242		-1.04989	0.113025		10	10	9	12.2	12.2	11.3	119.49	0	76.454	4685600000	75
Q7TMY7-2;Q7TMY7;B2KGD7	Q7TMY7-2;Q7TMY7;B2KGD7	Importin-8	Ipo8	-0.451364	0.0400491		-0.260566	0.229722		-0.190798	0.263564		7	6	6	8.4	7.3	7.3	111.82	0	20.22	1157500000	18
E9QKZ2;Q91YE6;E0CXB2;F6TLX3;E0CY46	E9QKZ2;Q91YE6;E0CXB2	Importin-9	Ipo9	-1.04668	0.00200512		-0.178105	0.486846		-0.868574	0.014002		13	13	13	16.9	16.9	16.9	115.95	0	88.266	8373200000	114
Q9JKF1;A0A0U1RNG5;A0A0U1RPU3;A0A0U1RPI2	Q9JKF1	Ras GTPase-activating-like protein IQGAP1	Iqgap1	0.0639917	0.41336		-0.174884	0.036195		0.238875	0.0254243		81	81	78	58.8	58.8	57.8	188.74	0	323.31	111750000000	833
F8VQ29;A0A0A6YXJ2;Q3UQP1	F8VQ29;A0A0A6YXJ2;Q3UQP1		Iqgap3	-0.366247	0.472257		-0.372157	0.449975		0.00591059	1		4	3	3	4.7	4.2	4.2	185.35	0	5.2375	614620000	4
A0A1D5RM83;E9PUA3;Q8R0S2;Q8R0S2-2;D3Z6V7;D3Z5I6;A4GZ26;E9QAD8;Q5DU25;A0A0R4J1U6	A0A1D5RM83;E9PUA3;Q8R0S2;Q8R0S2-2	IQ motif and SEC7 domain-containing protein 1	Iqsec1	0.726683	7.3787e-05	+	0.25684	0.0751054		0.469843	0.00668185		15	15	14	18.5	18.5	17.7	117.93	0	35.469	2391700000	48
B1AUW8;B1AUW9;Q8BR10;B1AUW6;Q62406;Q62406-2;F6TQF4;F6THK7;F7CUT1;O35942	B1AUW8;B1AUW9;Q8BR10;B1AUW6;Q62406;Q62406-2;F6TQF4;F6THK7	Interleukin-1 receptor-associated kinase 1	Irak1	0.137041	0.764474		-0.190446	0.665116		0.327487	0.378992		3	3	3	5.4	5.4	5.4	68.693	0	9.3801	1011800000	41
Q8R3Y8-2;Q8R3Y8	Q8R3Y8-2;Q8R3Y8	Interferon regulatory factor 2-binding protein 1	Irf2bp1	0.396562	0.17803		-0.132903	0.725526		0.529464	0.0633575		3	3	3	7.1	7.1	7.1	59.513	0	6.0722	612010000	5
E9Q1P8	E9Q1P8	Interferon regulatory factor 2-binding protein 2	Irf2bp2	2.07677	0.0471362	+	1.66913	0.0161396	+	0.407647	0.485985		4	3	3	9.6	7.9	7.9	59.291	0.002763	2.256	259040000	9
Q8K3X4	Q8K3X4	Interferon regulatory factor 2-binding protein-like	Irf2bpl	1.83984	0.014725	+	1.77443	0.0142559	+	0.0654093	0.933487		7	7	6	12.6	12.6	11.4	80.564	0	28.958	1300300000	33
J7NUP1;Q60766-2;Q60766	J7NUP1;Q60766-2;Q60766	Immunity-related GTPase family M protein 1	Irgm1	1.77142	0.000188797	+	2.07552	7.54592e-05	+	-0.304099	0.214901		3	3	3	8.9	8.9	8.9	44.887	0	30.449	2946200000	54
Q8VIM9	Q8VIM9	Immunity-related GTPase family Q protein	Irgq	-0.536885	0.0245304		-0.114716	0.588716		-0.42217	0.0942004		4	4	4	10.6	10.6	10.6	59.323	0	16.299	1104300000	20
Q543V3;P35569	Q543V3;P35569	Insulin receptor substrate 1	Irs1	1.36684	0.000658479	+	1.01156	0.00434278	+	0.35528	0.0935398		12	12	12	13.2	13.2	13.2	130.58	0	68.716	2439100000	66
D3Z7W0;Q9D7P6;D3Z0K9	D3Z7W0;Q9D7P6;D3Z0K9	Iron-sulfur cluster assembly enzyme ISCU, mitochondrial	Iscu	-0.991794	6.44605e-05		-0.254773	0.0401849		-0.737021	0.000841226		13	13	13	46.4	46.4	46.4	22.109	0	33.409	4554500000	52
Q64339	Q64339	Ubiquitin-like protein ISG15	Isg15	6.97038	7.604e-07	+	8.04008	1.14587e-06	+	-1.0697	0.00249351		7	7	7	33.5	33.5	33.5	17.897	0	92.127	6392100000	35
Q6GU68;A0A1L1STF4	Q6GU68;A0A1L1STF4	Immunoglobulin superfamily containing leucine-rich repeat protein	Islr	1.4772	0.000848058	+	1.6144	0.00677535	+	-0.137204	0.394328		5	5	5	18.2	18.2	18.2	45.614	0	17.551	722750000	33
Q9CX00	Q9CX00	IST1 homolog	Ist1	0.22426	0.431242		0.274497	0.165741		-0.0502373	0.896029		7	7	7	15.5	15.5	15.5	39.468	0	13.922	2030800000	28
Q9JHU9	Q9JHU9	Inositol-3-phosphate synthase 1	Isyna1	-0.592336	0.0257804		0.0503445	0.883973		-0.64268	0.0027314		11	11	11	26	26	26	60.931	0	52.546	6855400000	78
Q8C863;Q8C863-2;Q3TXI7;A0A1D5RM92;Q9DBH0;Q8BZZ3	Q8C863;Q8C863-2	E3 ubiquitin-protein ligase Itchy	Itch	-0.108234	0.512233		0.0156372	0.967693		-0.123871	0.59764		4	4	4	5	5	5	98.992	0	5.1597	657040000	8
Q99KW9	Q99KW9	T-cell immunomodulatory protein	Itfg1	0.663078	0.0838454		0.160745	0.289029		0.502333	0.202441		1	1	1	3	3	3	67.464	0	4.2598	214860000	8
Q62470;Q62470-3;Q62470-2;F6UD16	Q62470;Q62470-3;Q62470-2	Integrin alpha-3;Integrin alpha-3 heavy chain;Integrin alpha-3 light chain	Itga3	1.55132	0.000543112	+	1.73442	0.000647245	+	-0.183097	0.498446		5	5	5	5.9	5.9	5.9	116.74	0	12.599	765750000	15
P11688	P11688	Integrin alpha-5;Integrin alpha-5 heavy chain;Integrin alpha-5 light chain	Itga5	0.475194	0.0419545		0.59135	0.00381662	+	-0.116156	0.627992		8	8	8	10.5	10.5	10.5	115.04	0	24.187	1114600000	32
Q61739-2;Q61739;F6VSK8	Q61739-2;Q61739;F6VSK8	Integrin alpha-6;Integrin alpha-6 heavy chain;Integrin alpha-6 light chain	Itga6	1.13773	0.0341993	+	0.669485	0.233231		0.468243	0.0940973		4	4	4	3.7	3.7	3.7	119.6	0	5.5106	158420000	7
Q3TZS3;Q61738-3	Q3TZS3;Q61738-3		Itga7	1.17752	0.0468254	+	1.23262	0.0346601	+	-0.0551018	0.903203		30	1	0	34.2	2.6	0	124.95	0.0023449	2.3028	333810000	8
G3X9Q1;Q61738-5	G3X9Q1;Q61738-5		Itga7	0.117561	0.417623		0.137968	0.223972		-0.0204065	0.903558		31	31	0	36.3	36.3	0	124.61	0	199.63	21897000000	233
A2AKI5;P43406;B7ZCI9	A2AKI5;P43406	Integrin alpha-V;Integrin alpha-V heavy chain;Integrin alpha-V light chain	Itgav	0.613585	0.00598764	+	0.793	0.0010609	+	-0.179415	0.306592		19	19	19	22.4	22.4	22.4	111.51	0	63.587	5877400000	129
P09055;P09055-2	P09055;P09055-2	Integrin beta-1	Itgb1	0.526247	0.0105036	+	0.635387	0.00675406	+	-0.10914	0.560087		22	22	22	31.2	31.2	31.2	88.231	0	209.49	20909000000	225
Q9R000	Q9R000	Integrin beta-1-binding protein 2	Itgb1bp2	-0.281607	0.135513		-0.0454998	0.875154		-0.236108	0.162713		3	3	3	8.9	8.9	8.9	38.767	0.00023747	4.1305	573840000	20
Q6PE70;G5E8F8;O70309;O70309-2	Q6PE70;G5E8F8;O70309;O70309-2	Integrin beta;Integrin beta-5	Itgb5	0.702109	0.021433	+	0.794063	0.0143289	+	-0.0919547	0.698884		8	8	8	16.3	16.3	16.3	88.051	0	42.907	3908200000	71
B1AYG7;B1AYG6;Q9Z0T9	B1AYG7;B1AYG6;Q9Z0T9	Integrin beta;Integrin beta-6	Itgb6	6.24383	1.93589e-05	+	6.2999	1		-0.0560665	1		1	1	1	1.2	1.2	1.2	82.521	0.0031759	2.2219	1028200000	12
F8WJ05;Q61702	F8WJ05;Q61702	Inter-alpha-trypsin inhibitor heavy chain H1	Itih1	1.0657	0.122675		0.397549	0.491732		0.668147	0.266592		1	1	1	2.1	2.1	2.1	101.63	0.0019413	2.4428	92957000	3
G3X977;Q61703;Q3UEG7;CON__Q9TRI1	G3X977;Q61703;Q3UEG7	Inter-alpha-trypsin inhibitor heavy chain H2	Itih2	0.874559	0.0186619	+	-0.0980129	0.81426		0.972572	0.0188011	+	4	4	4	6.2	6.2	6.2	106.36	0	8.8647	416560000	17
A0A2K6EDJ7;E9Q5L2;E9PVD2;A6X935-2;A6X935	A0A2K6EDJ7;E9Q5L2;E9PVD2;A6X935-2;A6X935	Inter alpha-trypsin inhibitor, heavy chain 4	Itih4	2.24507	0.000152348	+	1.06258	0.0136751	+	1.18249	0.00192371	+	4	4	4	6.8	6.8	6.8	100.32	0	13.317	471500000	8
O89051;A0A2I3BQ30;A0A2I3BPW7	O89051	Integral membrane protein 2B;BRI2, membrane form;BRI2 intracellular domain;BRI2C, soluble form;Bri23 peptide	Itm2b	0.652717	0.0393878	+	0.687342	0.0447913	+	-0.0346251	0.901858		6	6	6	32.7	32.7	32.7	30.26	0	19.18	1429400000	41
Q9D892	Q9D892	Inosine triphosphate pyrophosphatase	Itpa	-1.28745	0.000389714		-0.27429	0.0185891		-1.01316	0.00360438		11	11	11	63.1	63.1	63.1	21.897	0	178.79	7025000000	71
P70227	P70227	Inositol 1,4,5-trisphosphate receptor type 3	Itpr3	1.06645	0.439332		-0.451241	0.859967		1.51769	0.194821		3	3	3	1.6	1.6	1.6	304.27	0	5.571	6303200000	14
E9Q3I8;E9Q3I4;Q9Z0R4-2;Q9Z0R4;E9Q3I9;E9Q3I5;E9Q0N0;Q6NZJ5;CON__ENSEMBL:ENSBTAP00000001528;D3Z6P4;Q6J1S9	E9Q3I8;E9Q3I4;Q9Z0R4-2;Q9Z0R4;E9Q3I9;E9Q3I5;E9Q0N0;Q6NZJ5	Intersectin-1	Itsn1	0.497054	0.030031		-0.0764809	0.765145		0.573535	0.0421847	+	11	11	11	13.2	13.2	13.2	128.97	0	44.348	2221800000	52
A0A1W2P775;E9QNG1;B2RR82;Q9Z0R6-2;Q9Z0R6	A0A1W2P775;E9QNG1;B2RR82;Q9Z0R6-2;Q9Z0R6	Intersectin-2	Itsn2	0.374842	0.0979542		0.123319	0.59189		0.251523	0.272035		7	7	7	11.2	11.2	11.2	81.327	0	11.793	481070000	20
Q9JHI5	Q9JHI5	Isovaleryl-CoA dehydrogenase, mitochondrial	Ivd	-3.1428	0.000130444		-0.835891	0.00305111		-2.30691	0.00207158		19	19	19	64.2	64.2	64.2	46.325	0	179.75	13712000000	100
Q920Q8;Q920Q8-4;Q920Q8-3;Q920Q8-2;A0A087WQT3	Q920Q8;Q920Q8-4;Q920Q8-3	Influenza virus NS1A-binding protein homolog	Ivns1abp	-0.105319	0.477861		-0.109807	0.645598		0.00448748	0.99352		45	45	45	70.6	70.6	70.6	71.58	0	323.31	344910000000	992
A0A1D5RLV0;Q8C1D8;A0A1D5RMB4;Q8C1D8-2	A0A1D5RLV0;Q8C1D8	Protein IWS1 homolog	Iws1	0.377306	0.312844		0.225578	0.449132		0.151728	0.743393		3	3	3	5.8	5.8	5.8	85.303	0	7.4518	500660000	6
B1ASP2;P52332	B1ASP2;P52332	Tyrosine-protein kinase;Tyrosine-protein kinase JAK1	Jak1	1.4607	0.000904395	+	1.5024	0.00225989	+	-0.041699	0.879304		13	13	13	15.7	15.7	15.7	133.35	0	29.339	1513500000	47
D3YXK0	D3YXK0		Jakmip2	-0.332476	0.586023		-0.425262	0.382916		0.0927862	0.890325		2	2	2	3.5	3.5	3.5	96.315	0.0031766	2.2225	1027700000	18
Q5DTX6	Q5DTX6	Junctional protein associated with coronary artery disease	Jcad	1.14801	0.000984312	+	0.264487	0.446242		0.883518	0.0143595	+	6	6	6	8.5	8.5	8.5	144.8	0	15.467	983240000	30
A0A0R4J0V4;Q9QXM1-3;Q9QXM1	A0A0R4J0V4;Q9QXM1-3;Q9QXM1	Junction-mediating and -regulatory protein	Jmy	0.336486	0.183879		-0.677525	0.118993		1.01401	0.0154505	+	1	1	1	1.9	1.9	1.9	110.55	0	7.6792	285440000	2
Q9ET80;A0A087WRN3	Q9ET80	Junctophilin-1	Jph1	-0.783884	0.136667		-0.835953	0.089083		0.0520687	0.903558		6	6	6	10	10	10	71.904	0	12.242	720170000	8
Q9ET78;Q9ET77	Q9ET78	Junctophilin-2	Jph2	0.409295	0.0838454		0.0215401	0.956901		0.387755	0.0794155		13	13	13	22	22	22	74.691	0	45.765	5279700000	75
M0QW57;Q3MI48;Q3MI48-2;M0QW84;M0QWR3	M0QW57;Q3MI48;Q3MI48-2	Junctional sarcoplasmic reticulum protein 1	Jsrp1	-0.140111	0.413938		-0.158721	0.546955		0.0186101	0.959466		15	15	15	55.7	55.7	55.7	36.033	0	177.93	19199000000	149
P09450	P09450	Transcription factor jun-B	Junb	1.68646	1.50214e-05	+	0.768392	0.00687789	+	0.91807	0.000794238	+	6	6	6	26.5	26.5	26.5	35.765	0	66.683	1253700000	30
Q02257	Q02257	Junction plakoglobin	Jup	0.357482	0.00881388		0.328959	0.00663552		0.0285231	0.853948		20	20	18	33.3	33.3	29.7	81.8	0	97.297	6996900000	124
Q8BX02;Q8BX02-2;E9Q238	Q8BX02;Q8BX02-2	KN motif and ankyrin repeat domain-containing protein 2	Kank2	1.00935	5.40893e-05	+	0.267168	0.0408614		0.742184	0.000786493	+	29	29	29	39.6	39.6	39.6	90.244	0	143.32	15996000000	221
Q99MN1;Q8R2P8	Q99MN1;Q8R2P8	Lysine--tRNA ligase	Kars	-0.1292	0.592915		0.00279198	1		-0.131992	0.251955		33	33	33	60.2	60.2	60.2	67.839	0	222.19	15327000000	258
E9QKG2;E9PZI6;Q9WV86	E9QKG2;E9PZI6;Q9WV86	Katanin p60 ATPase-containing subunit A1	Katna1	0.37282	0.154172		0.317948	0.167092		0.054872	0.823899		5	3	3	9.4	6.3	6.3	55.982	0.00023207	3.7382	433640000	22
Q8K0T4	Q8K0T4	Katanin p60 ATPase-containing subunit A-like 1	Katnal1	0.105777	0.545203		-0.135432	0.572918		0.241209	0.208834		5	5	3	9.2	9.2	6.1	55.164	0	6.1772	687160000	22
G3X9X1	G3X9X1		Kbtbd2	-0.0467237	0.902861		0.00130437	1		-0.0480281	0.83761		2	2	2	6.3	6.3	6.3	71.285	0	4.8239	593510000	6
Q80UY2;A0A0U1RNG8;A0A0N4SV15;Q80UY2-2	Q80UY2;A0A0U1RNG8	E3 ubiquitin-protein ligase KCMF1	Kcmf1	0.69029	0.014829	+	0.0502739	0.890729		0.640016	0.00706951	+	4	4	4	9.2	9.2	9.2	41.791	0	10.911	446920000	16
E0CYQ0;E0CZ97;F6SYN4;E0CYD2	E0CYQ0;E0CZ97;F6SYN4;E0CYD2		Kctd17	5.65033	5.47001e-06	+	2.44149	0.00172692	+	3.20884	2.15223e-06	+	12	12	2	60.1	60.1	11.5	33.342	0	207.76	17608000000	137
F7B6A4;F7C1U0	F7B6A4;F7C1U0		Kctd17	5.40008	1.54456e-05	+	0.61913	0.152416		4.78095	2.36983e-06	+	11	1	1	74.8	4.9	4.9	23.641	0	4.7407	269880000	6
Q4VBE7;F6SH71;A2A9V9;Q8CEZ0	Q4VBE7;F6SH71;A2A9V9		Kctd2	5.56603	1.0299e-05	+	NaN	1		NaN	1		5	4	4	26.2	18.3	18.3	28.578	0	25.862	549610000	13
A0A0R4J000;Q8VC57	A0A0R4J000;Q8VC57	BTB/POZ domain-containing protein KCTD5	Kctd5	5.69319	6.33691e-06	+	2.52418	0.00104374	+	3.16901	6.6755e-06	+	14	14	13	82.9	82.9	73.9	26.135	0	239.62	19375000000	132
Q8BJK1;F6QXA3	Q8BJK1;F6QXA3	BTB/POZ domain-containing protein KCTD7	Kctd7	0.988007	0.0114823	+	0.0491269	0.937127		0.93888	0.0344819	+	2	2	2	11.8	11.8	11.8	33.079	0	5.8118	209900000	5
E9PUA6;D3YZ64;Q80UN1;D3Z7J5	E9PUA6;D3YZ64;Q80UN1	BTB/POZ domain-containing protein KCTD9	Kctd9	-0.279016	0.187048		0.332531	0.341816		-0.611546	0.0437847		8	8	8	33.4	33.4	33.4	42.433	0	60.64	2298300000	34
Q9JHP7-3;Q9JHP7-2;Q9JHP7;D6RE32	Q9JHP7-3;Q9JHP7-2;Q9JHP7;D6RE32	KDEL motif-containing protein 1	Kdelc1	-0.955111	0.0501974		-0.459563	0.217426		-0.495549	0.227869		5	5	5	22.3	22.3	22.3	32.135	0	7.1632	465190000	7
G5E897;A0A1L1SRB2	G5E897		Kdelc2	-1.54285	0.00110451		-0.416798	0.0630321		-1.12605	0.0105373		9	9	9	21.9	21.9	21.9	57.685	0	32.444	2352800000	41
Q6PCM1;Q6PCM1-2;A0A0U1RNV6	Q6PCM1;Q6PCM1-2	Lysine-specific demethylase 3A	Kdm3a	1.40764	0.00030999	+	0.593641	0.0976993		0.814	0.00809672	+	5	4	4	5.4	4.5	4.5	147.85	0	10.188	457160000	16
B9EKS2;Q6ZPY7;A0A286YDJ6;Q6ZPY7-2;Q3UI14	B9EKS2;Q6ZPY7;A0A286YDJ6	Lysine-specific demethylase 3B	Kdm3b	0.910314	0.0199796	+	0.583907	0.215476		0.326407	0.188873		10	10	9	8.9	8.9	8.2	191.46	0	31.725	1953500000	45
Q6GV12	Q6GV12	3-ketodihydrosphingosine reductase	Kdsr	0.297724	0.298847		-0.0744122	0.814466		0.372136	0.185925		4	4	4	16.9	16.9	16.9	35.955	0	9.0445	1055700000	27
Q60749;Q9WU01;Q9WU01-2;Q9R226;A0A087WSL3;A0A087WR32	Q60749	KH domain-containing, RNA-binding, signal transduction-associated protein 1	Khdrbs1	0.850649	0.000156004	+	0.380871	0.21483		0.469778	0.0968816		14	14	14	27.5	27.5	27.5	48.37	0	61.71	18351000000	163
Q3U0V1	Q3U0V1	Far upstream element-binding protein 2	Khsrp	0.499156	0.0109329		0.180904	0.244127		0.318252	0.11936		40	40	34	54.5	54.5	50	76.775	0	283.24	39510000000	461
Q8C2E7;Q8C2E7-2	Q8C2E7;Q8C2E7-2	WASH complex subunit strumpellin	Kiaa0196	0.497497	0.0168169		0.248243	0.148114		0.249254	0.188277		20	20	20	19.7	19.7	19.7	134.11	0	79.584	4929200000	119
Q3UMB9;A0A1W2P6V9	Q3UMB9	WASH complex subunit 7	Kiaa1033	0.420237	0.00811808		0.152912	0.23598		0.267325	0.0620459		16	16	16	18.3	18.3	18.3	136.37	0	54.469	4062900000	66
Q69ZQ1	Q69ZQ1	Uncharacterized family 31 glucosidase KIAA1161	Kiaa1161	0.102946	0.709943		-0.298438	0.350704		0.401383	0.102668		2	2	2	4.1	4.1	4.1	81.361	0	5.0657	244200000	9
A2A7S8-2;A2A7S8;A2A7S8-4;A2A7S8-3	A2A7S8-2;A2A7S8;A2A7S8-4;A2A7S8-3	Uncharacterized protein KIAA1522	Kiaa1522	0.623289	0.00882582	+	0.357203	0.0590086		0.266087	0.134629		9	9	9	12.8	12.8	12.8	110.65	0	47.929	791520000	22
A0A1B0GR85;A0A1D5RLN6;Q8BRV5	A0A1B0GR85;A0A1D5RLN6;Q8BRV5	Uncharacterized protein KIAA1671	Kiaa1671	0.351549	0.133317		0.0365837	0.910335		0.314965	0.0840113		3	3	3	2.8	2.8	2.8	192.73	0	10.481	611190000	14
Q91X21;Q91X21-2	Q91X21;Q91X21-2	Uncharacterized protein KIAA2013	Kiaa2013	-0.0590524	0.701734		-0.241895	0.196244		0.182842	0.232148		2	2	2	6.3	6.3	6.3	69.424	0	7.4525	407450000	7
E9Q4K7;A0A286YCV9;A0A286YD28	E9Q4K7;A0A286YCV9	Kinesin-like protein	Kif13b	-0.03119	0.837191		-0.324243	0.0401437		0.293053	0.110017		32	32	29	25.8	25.8	24.1	204.57	0	167.53	6862600000	131
Q60575-2;Q60575;F6XNB6	Q60575-2;Q60575	Kinesin-like protein KIF1B	Kif1b	0.333337	0.0199442		0.272389	0.123475		0.0609478	0.725834		21	21	4	16.3	16.3	2.9	198.92	0	97.094	7688500000	117
E9Q9B0;O35071;Q3V3Y9	E9Q9B0;O35071;Q3V3Y9	Kinesin-like protein;Kinesin-like protein KIF1C	Kif1c	0.234659	0.16756		-0.333607	0.0563809		0.568266	0.0101825	+	18	14	14	22.5	19.1	19.1	123.76	0	49.115	2283500000	47
F8WGN6;E9Q0J5;Q9QXL2-3;Q9QXL2-2;Q9QXL2-4;Q9QXL2	F8WGN6;E9Q0J5;Q9QXL2-3;Q9QXL2-2;Q9QXL2-4;Q9QXL2	Kinesin-like protein;Kinesin-like protein KIF21A	Kif21a	1.75625	0.0186044	+	1.14012	0.154512		0.616125	0.0797578		2	2	2	1.6	1.6	1.6	181.37	0.00023546	3.9811	117810000	3
E0CZ72;P28740-2;P28740;P28740-1;F8VQ42;Q3TTL2;Q922S8	E0CZ72;P28740-2;P28740;P28740-1;F8VQ42	Kinesin-like protein;Kinesin-like protein KIF2A	Kif2a	1.03159	0.0096175	+	0.5694	0.161391		0.462189	0.0317086		8	8	8	11.8	11.8	11.8	83.86	0	12.422	306320000	17
Q3TET1;Q3UI47;B1AQZ2;P28741;F6V6Z9;B1AQZ5;A2AM72;A2AM74;Q99PW8	Q3TET1;Q3UI47;B1AQZ2;P28741	Kinesin-like protein;Kinesin-like protein KIF3A	Kif3a	-0.127983	0.396805		-0.000159073	1		-0.127824	0.339924		14	13	13	26.2	24.4	24.4	79.444	0	45.146	2819000000	71
Q61771;O35066	Q61771	Kinesin-like protein KIF3B;Kinesin-like protein KIF3B, N-terminally processed	Kif3b	0.113937	0.559774		0.0638027	0.79674		0.0501343	0.768944		17	17	16	31.5	31.5	29.7	85.287	0	67.723	4472600000	93
Q61768;E9QAK5	Q61768;E9QAK5	Kinesin-1 heavy chain;Kinesin-like protein	Kif5b	-0.482439	0.000275199		-0.559747	0.000445014		0.0773085	0.347215		110	110	83	79.9	79.9	66.7	109.55	0	323.31	247130000000	1595
P70188-2;P70188	P70188-2;P70188	Kinesin-associated protein 3	Kifap3	0.0063502	0.956021		0.37161	0.176711		-0.36526	0.0908561		5	5	5	7.3	7.3	7.3	89.015	0	15.182	609370000	9
A0A1D5RLM0;A0A0R4J220;E9PWU7;O35231-2;O35231	A0A1D5RLM0;A0A0R4J220;E9PWU7;O35231-2;O35231	Kinesin-like protein;Kinesin-like protein KIFC3	Kifc3	0.571674	0.0918308		-0.0339237	0.928559		0.605598	0.105358		2	2	2	3.5	3.5	3.5	77.44	0	4.4897	99450000	3
Q5UE59;E9Q7C9;Q8CD76;Q7TNF4;O88447;F6UYN4	Q5UE59;E9Q7C9;Q8CD76;Q7TNF4;O88447	Kinesin light chain 1	Klc1	-0.579556	4.26185e-05		-0.56887	0.000624611		-0.010686	0.923558		49	49	36	71.4	71.4	54.6	61.629	0	323.31	74521000000	624
D3YXZ3;Q91YS4;O88448;D3Z5Y7	D3YXZ3;Q91YS4;O88448	Kinesin light chain 2	Klc2	0.00995197	0.949442		-0.329797	0.0430381		0.339749	0.0577874		42	30	29	65.6	52	52	68.176	0	157.68	14523000000	211
Q9DBS5;D3Z710;Q91W40	Q9DBS5	Kinesin light chain 4	Klc4	-0.221805	0.0332134		-0.423318	0.011507		0.201513	0.0835175		29	22	22	48.1	43.6	43.6	68.612	0	137.49	7860400000	119
Q9JJZ6;A0A087WQX4	Q9JJZ6	Krueppel-like factor 13	Klf13	1.71216	0.0372915	+	-1.30895	0.151876		3.0211	0.00304694	+	4	4	4	22.5	22.5	22.5	31.136	0	20.245	391970000	12
P58334	P58334	Krueppel-like factor 16	Klf16	1.93511	0.0614188		0.496605	0.219954		1.43851	0.0422522	+	1	1	1	10.4	10.4	10.4	25.652	0	10.104	219170000	3
Q923C0;Q9Z0Z7	Q923C0;Q9Z0Z7	Krueppel-like factor 5	Klf5	1.05648	0.0126758	+	0.0963723	0.859591		0.96011	0.0385295	+	1	1	1	5.5	5.5	5.5	34.394	0.0017305	2.5176	145740000	4
G3X961;G3UZ63;Q921I2;G3UZG5;G3UZF2	G3X961;G3UZ63;Q921I2;G3UZG5	Kelch domain-containing protein 4	Klhdc4	1.77463	0.000671033	+	1.29153	0.016661	+	0.483103	0.0291062		14	14	14	35.8	35.8	35.8	64.845	0	100.14	3289400000	81
Q8C3F7	Q8C3F7	Kelch-like protein 30	Klhl30	0.130508	0.241736		0.400648	0.0200938		-0.27014	0.0302356		25	25	25	60.2	60.2	60.2	64.604	0	273.74	23881000000	248
G3X9D8;Q8BWA5	G3X9D8;Q8BWA5	Kelch-like protein 31	Klhl31	-0.112083	0.582049		0.105927	0.692784		-0.21801	0.455084		7	7	7	18.8	18.8	18.8	70.194	0	24.596	1126200000	25
A0A0R4J166;Q9D783;Q9D783-2	A0A0R4J166;Q9D783;Q9D783-2	Kelch-like protein 40	Klhl40	-0.151942	0.272089		-0.123604	0.249777		-0.0283374	0.872131		34	34	34	54.9	54.9	54.9	69.603	0	323.31	94470000000	430
A2AUC9	A2AUC9	Kelch-like protein 41	Klhl41	-0.999971	0.0048122		-0.470324	0.000694842		-0.529647	0.088268		46	46	45	68.3	68.3	68.3	68.189	0	323.31	186060000000	621
O08677-2	O08677-2	Kininogen-1;Kininogen-1 heavy chain;Bradykinin;Kininogen-1 light chain	Kng1	1.10642	0.000408922	+	0.31719	0.170525		0.789233	0.00184114	+	17	17	0	43.1	43.1	0	47.898	0	105.8	8865800000	157
Q60960;G3UXT6;G3UZK5;G3UXF0;G3UWJ8	Q60960	Importin subunit alpha-5;Importin subunit alpha-5, N-terminally processed	Kpna1	-1.04642	0.0045567		-0.710794	0.00659038		-0.335629	0.318696		12	12	7	30.3	30.3	21.7	60.182	0	112.38	5451900000	69
P52293;A2A600;A2A601;A6PW68;F2Z431;A2A602	P52293;A2A600;A2A601	Importin subunit alpha-1	Kpna2	2.44164	1.86996e-05	+	2.21489	0.000163748	+	0.226749	0.344407		6	6	6	17.2	17.2	17.2	57.927	0	37.964	1170700000	30
O35344	O35344	Importin subunit alpha-4	Kpna3	-0.523743	0.00209549		-0.373103	0.0167258		-0.15064	0.303003		7	3	3	18.8	10	10	57.772	0	15.525	2757300000	26
O35343;A0A0B4J1E7;D3YTN1	O35343;A0A0B4J1E7	Importin subunit alpha-3	Kpna4	0.0262931	0.884633		0.0155563	0.973105		0.0107368	0.965645		8	8	4	22.1	22.1	13.2	57.922	0	50.881	4420700000	71
O35345;Q4FJZ2	O35345;Q4FJZ2	Importin subunit alpha-7;Importin subunit alpha	Kpna6	-0.103531	0.517859		-0.164151	0.469737		0.0606199	0.644624		10	5	5	26.3	17.7	17.7	59.964	0	59.937	1480700000	33
P70168	P70168	Importin subunit beta-1	Kpnb1	0.0430785	0.699119		0.168907	0.289524		-0.125829	0.124374		27	27	27	35.2	35.2	35.2	97.183	0	153.75	52631000000	284
P32883-2;P32883;C0H5X4;Q61411-2;A0A0G2JGM2;B2KGV5;E9Q8V2;E9PVD5;A0A0N4SVY1	P32883-2;P32883	GTPase KRas;GTPase KRas, N-terminally processed	Kras	0.57136	0.0552395		0.330928	0.356546		0.240431	0.31362		7	4	3	45.2	19.1	11.2	21.482	0	6.1791	769090000	16
Q99JT5;A0A0N4SVB0	Q99JT5	Lysine-rich coiled-coil protein 1	Krcc1	1.15572	0.00550941	+	0.17168	0.661047		0.984044	0.0134164	+	6	6	6	39.1	39.1	39.1	30.718	0	22.652	1372500000	44
A0A0G2JGG7;Q6S5J6-2;Q6S5J6-3;Q6S5J6;Q6S5J6-4	A0A0G2JGG7;Q6S5J6-2;Q6S5J6-3;Q6S5J6;Q6S5J6-4	Krev interaction trapped protein 1	Krit1	0.0114985	0.980065		-0.254022	0.668885		0.26552	0.401238		2	2	2	5.4	5.4	5.4	73.814	0	6.0458	88792000	3
Q3UV17	Q3UV17	Keratin, type II cytoskeletal 2 oral	Krt76	0.291795	0.802589		0.580882	0.624699		-0.289087	0.834758		10	1	1	9.8	1.5	1.5	62.844	0.001103	2.9165	863610000	12
A0A087WQQ5;F8VQC7;A0A087WS29;A0A087WNW3;A0A087WQI3;A0A087WQ25;A0A087WP85;A0A087WRS1;A0A087WP14;A0A087WPX0;A0A087WQF8;A0A087WP48;A0A087WS04;A0A087WQG4;A0A087WQD0;A0A087WPW5;A0A087WS23;A0A087WR91;A0A087WPY8	A0A087WQQ5;F8VQC7;A0A087WS29;A0A087WNW3;A0A087WQI3;A0A087WQ25;A0A087WP85;A0A087WRS1;A0A087WP14;A0A087WPX0;A0A087WQF8;A0A087WP48;A0A087WS04;A0A087WQG4;A0A087WQD0;A0A087WPW5;A0A087WS23		Ktn1	-0.63538	0.0240901		-0.478466	0.141301		-0.156914	0.415443		42	42	2	40.6	40.6	2.3	146.43	0	253.87	11712000000	195
E9QNP0;P62984;E9Q9J0;A0A0A6YW67;E9Q4P0;E9Q5F6;Q5SX22;P0CG49;P0CG50;D3YYZ2	E9QNP0;P62984;E9Q9J0;A0A0A6YW67;E9Q4P0;E9Q5F6;Q5SX22;P0CG49;P0CG50	Ubiquitin-60S ribosomal protein L40;Ubiquitin;60S ribosomal protein L40;Polyubiquitin-B;Ubiquitin;Polyubiquitin-C;Ubiquitin;Ubiquitin-related 1;Ubiquitin-related 2	Kxd1;Uba52;Gm8797;Ubc;Ubb	3.98869	0.000390924	+	1.95484	0.0777966		2.03385	0.00564543	+	13	3	3	34.5	6	6	26.856	0	22.246	2439800000	49
Q91YP0	Q91YP0	L-2-hydroxyglutarate dehydrogenase, mitochondrial	L2hgdh	-0.998224	0.0637665		-0.861909	0.383597		-0.136315	0.609699		3	3	3	10.8	10.8	10.8	50.898	0	4.7553	137540000	4
J3JS94;Q9CR70	J3JS94;Q9CR70	EKC/KEOPS complex subunit Lage3	Lage3	-1.00858	0.00479325		-0.505547	0.0273607		-0.503028	0.100888		2	2	2	29.7	29.7	29.7	11.614	0	15.702	595520000	11
P11438	P11438	Lysosome-associated membrane glycoprotein 1	Lamp1	0.0477863	0.933828		-0.216358	0.792405		0.264144	0.59319		3	3	3	7.4	7.4	7.4	43.865	0	14.571	803700000	17
P17047-3;P17047;P17047-2	P17047-3;P17047;P17047-2	Lysosome-associated membrane glycoprotein 2	Lamp2	0.0995855	0.776946		0.274302	0.503653		-0.174716	0.508647		4	4	4	5.5	5.5	5.5	45.655	0	11.288	2569700000	23
A0A0A6YX02;Q9CQ22	A0A0A6YX02;Q9CQ22	Ragulator complex protein LAMTOR1	Lamtor1	-0.179151	0.687064		0.517895	0.163172		-0.697046	0.113985		4	4	4	45.8	45.8	45.8	15.738	0	21.953	927370000	17
D3YTS4;Q9JHS3	D3YTS4;Q9JHS3	Ragulator complex protein LAMTOR2	Lamtor2	-0.830733	0.000952254		-0.397522	0.0746786		-0.433212	0.0117195		2	2	2	38.5	38.5	38.5	5.6777	0	4.5291	812560000	10
O88653;A0A0G2JGQ3	O88653;A0A0G2JGQ3	Ragulator complex protein LAMTOR3	Lamtor3	-0.378217	0.0432153		-0.0516678	0.890666		-0.32655	0.255509		4	4	4	55.6	55.6	55.6	13.553	0	18.464	770340000	9
O89112;B2KGR2	O89112;B2KGR2	LanC-like protein 1	Lancl1	-2.91319	0.000515673		-0.49101	0.109123		-2.42218	0.00427057		11	11	11	28.6	28.6	28.6	45.341	0	38.147	3007500000	49
Q9CPY7-2;Q9CPY7;A0A0G2JEM7	Q9CPY7-2;Q9CPY7	Cytosol aminopeptidase	Lap3	-0.941503	0.000654998		-0.0502316	0.811704		-0.891271	0.00314621		31	31	31	76	76	76	52.75	0	323.31	38162000000	387
Z4YJT3;Q6ZQ58	Z4YJT3;Q6ZQ58	La-related protein 1	Larp1	0.51532	0.104802		0.527341	0.0291928	+	-0.012021	0.983726		7	7	7	12.4	12.4	12.4	121.15	0	27.659	7495400000	71
E9Q066;G3X9Q6;Q8BWW4	E9Q066;G3X9Q6;Q8BWW4	La-related protein 4	Larp4	1.61676	0.000397848	+	1.1729	0.00456324	+	0.443858	0.124821		6	6	6	10.4	10.4	10.4	79.601	0	20.042	1230400000	27
Q6A0A2-2;Q6A0A2;Q6A0A2-3;A0A087WPU9	Q6A0A2-2;Q6A0A2;Q6A0A2-3	La-related protein 4B	Larp4b	0.879642	0.0266631	+	0.319717	0.503653		0.559925	0.0178507	+	9	9	9	19.2	19.2	19.2	72.537	0	27.539	3993000000	40
Q8BMJ2	Q8BMJ2	Leucine--tRNA ligase, cytoplasmic	Lars	-0.611265	0.00192954		-0.748693	0.00473877		0.137428	0.295303		44	44	44	45.5	45.5	45.5	134.19	0	323.31	21408000000	298
Q61792;A2A6G9;A2A6H0;A2A6G7;A2A6G8;A2A6G6;A2A6G5;E9Q0N6;A2A6G0;A2A6G4;Q9DC07;A2A6G3	Q61792;A2A6G9;A2A6H0;A2A6G7;A2A6G8	LIM and SH3 domain protein 1	Lasp1	-0.356392	0.025582		0.124624	0.37084		-0.481016	0.00805606		22	22	16	59.3	59.3	45.6	29.994	0	209.03	39935000000	382
Q9CX60	Q9CX60	Protein LBH	Lbh	0.29917	0.33554		0.364522	0.496525		-0.065352	0.89505		1	1	1	16.2	16.2	16.2	12.138	0	4.6461	347100000	8
A2RTH5;A0A0U1RNF2;A0A0U1RPZ5	A2RTH5;A0A0U1RNF2;A0A0U1RPZ5		Lcmt1	-0.804934	0.0329391		0.0224926	0.949119		-0.827426	0.0223826		2	2	2	12	12	12	38.192	0	8.2249	741070000	14
E9PYJ9;Q9JKS4-4;Q9JKS4-2;Q9JKS4-6	E9PYJ9;Q9JKS4-4;Q9JKS4-2;Q9JKS4-6	LIM domain-binding protein 3	Ldb3	-0.868423	5.70418e-05		-0.686324	0.00374387		-0.1821	0.104834		27	27	4	45.7	45.7	5	72.312	0	323.31	61652000000	423
Q9JKS4-3;Q9JKS4;Q9JKS4-5	Q9JKS4-3;Q9JKS4;Q9JKS4-5	LIM domain-binding protein 3	Ldb3	0.071272	0.480618		-0.0160259	0.931253		0.0872979	0.339924		27	4	4	51.6	9.8	9.8	70.75	0	37.852	1760600000	30
A0A1B0GSR9;Q564E2;P06151;A0A1B0GSX0;D3YZQ9;A0A1B0GT41;A0A1B0GQX5;A0A1B0GSL7;A0A1B0GRW9;A0A1B0GS79;A0A1B0GRC1;A0A1B0GRS2;D3YVR7;D3YZE4;P00342;A0A1B0GRE9	A0A1B0GSR9;Q564E2;P06151;A0A1B0GSX0;D3YZQ9	L-lactate dehydrogenase;L-lactate dehydrogenase A chain	Ldha	-1.01569	0.00772577		-0.0326546	0.874699		-0.983032	0.0177957		30	30	27	85.4	85.4	74.6	34.599	0	323.31	203770000000	505
P16125;A0A0N4SVV8;D3Z7F0	P16125;A0A0N4SVV8;D3Z7F0	L-lactate dehydrogenase B chain;L-lactate dehydrogenase	Ldhb	-3.08613	4.48555e-06		-1.37323	0.00702598		-1.7129	0.00332558		8	6	6	25.7	18.3	18.3	36.572	0	26.678	1320200000	29
A0A1L1SRE8;P35951	A0A1L1SRE8;P35951	Low-density lipoprotein receptor	Ldlr	1.18486	0.00571015	+	0.739582	0.0322129	+	0.445276	0.255509		4	4	4	7.7	7.7	7.7	89.44	0	17.267	373860000	8
Q6DVA0	Q6DVA0	LEM domain-containing protein 2	Lemd2	0.254023	0.286314		0.129929	0.700003		0.124094	0.708494		2	2	2	3.5	3.5	3.5	57.506	0.0019372	2.4216	180310000	3
Q9DB98	Q9DB98	Leukocyte receptor cluster member 1 homolog	Leng1	0.124483	0.615586		-0.0175598	0.963654		0.142043	0.480518		4	4	4	19.2	19.2	19.2	30.469	0	26.508	1116500000	20
D3YWS8;Q8CBY3	D3YWS8;Q8CBY3	Leukocyte receptor cluster member 8 homolog	Leng8	0.569855	0.0554002		0.603003	0.0417495	+	-0.0331477	0.912515		3	3	3	4.5	4.5	4.5	88.463	0	9.849	387960000	8
Q8K2B0	Q8K2B0	Synaptonemal complex protein SC65	Leprel4	0.734513	0.00598741	+	0.674248	0.00531086	+	0.0602645	0.778673		6	6	6	17.4	17.4	17.4	51.131	0	18.15	1068100000	13
P16045	P16045	Galectin-1	Lgals1	-0.58689	0.00245327		-0.255402	0.285907		-0.331488	0.17213		16	16	16	95.6	95.6	95.6	14.866	0	323.31	635370000000	698
Q8C253;P16110	Q8C253;P16110	Galectin;Galectin-3	Lgals3	-0.949638	0.00652708		0.202756	0.397427		-1.15239	0.00195958		14	14	14	45.1	45.1	45.1	27.414	0	240.38	191160000000	456
O08573-2;B1AQR8;G3X9T7;O08573-3;O08573	O08573-2;B1AQR8;G3X9T7;O08573-3;O08573	Galectin-9;Galectin	Lgals9	1.21411	0.00719189	+	2.72964	0.000977513	+	-1.51553	8.237e-05		4	4	4	14	14	14	36.543	0	31.29	373330000	17
O89017	O89017	Legumain	Lgmn	-2.14439	0.000174513		-1.07495	0.00596018		-1.06943	0.00834912		4	4	4	14.7	14.7	14.7	49.372	0	18.193	1838900000	25
A0A0M3HEP3;Q99M04	A0A0M3HEP3;Q99M04	Lipoyl synthase, mitochondrial	Lias	0.0344569	0.939757		0.583023	0.00230511	+	-0.548567	0.243981		7	7	7	40.1	40.1	40.1	32.173	0	18.967	1706600000	42
Q3U4X8;P37913;D3YUW4;E9PV36;V9GWZ4	Q3U4X8;P37913	DNA ligase;DNA ligase 1	Lig1	1.53247	0.000601295	+	2.24385	0.00491316	+	-0.711384	0.00917789		7	7	7	10.8	10.8	10.8	104.09	0	15.319	541820000	13
Q9ERG0;Q9ERG0-2	Q9ERG0;Q9ERG0-2	LIM domain and actin-binding protein 1	Lima1	1.25407	6.34632e-05	+	0.803276	0.00093951	+	0.450798	0.00900101		32	32	30	47.1	47.1	44.6	84.059	0	165.67	29184000000	325
Q9QXD8;Q7TQJ8	Q9QXD8	LIM domain-containing protein 1	Limd1	0.259523	0.109475		0.0342026	0.866207		0.22532	0.208478		9	9	8	21	21	19.8	71.421	0	34.037	2448700000	47
Q8BGB5	Q8BGB5	LIM domain-containing protein 2	Limd2	0.445113	0.408373		0.909547	0.0331299	+	-0.464433	0.457552		4	3	3	37.5	32	32	14.237	0	21.147	677270000	16
A0A0R4J005;E9QP62;Q99JW4;Q9D7B2;Q91XD2;A0A286YCS7	A0A0R4J005;E9QP62;Q99JW4;Q9D7B2	LIM and senescent cell antigen-like-containing domain protein 1	Lims1	-0.572234	0.000825036		-0.289169	0.112928		-0.283065	0.0185452		16	16	16	42.4	42.4	42.4	38.387	0	112.32	12880000000	201
O88952;Q8JZS0	O88952	Protein lin-7 homolog C	Lin7c	0.66619	0.000987568	+	0.201212	0.295226		0.464979	0.0346656		5	5	5	33.5	33.5	33.5	21.834	0	21.406	1830700000	27
E9Q4M2;P54310;P54310-2;A0A0U1RNR0	E9Q4M2;P54310;P54310-2	Hormone-sensitive lipase	Lipe	0.513495	0.0715636		0.214722	0.565009		0.298773	0.360765		3	3	3	4.4	4.4	4.4	117.28	0	13.954	456020000	14
A0A0R4J0S4;Q80Y17	A0A0R4J0S4;Q80Y17	Lethal(2) giant larvae protein homolog 1	Llgl1	0.592432	0.0011047	+	0.0376564	0.830445		0.554775	0.00759024	+	15	15	15	19.8	19.8	19.8	115.56	0	51.975	4757000000	107
Q9D0F3;D3Z5B9	Q9D0F3	Protein ERGIC-53	Lman1	0.800698	0.0108077	+	0.210385	0.286921		0.590314	0.0542234		15	15	15	44.3	44.3	44.3	57.788	0	154.48	9827900000	121
Q9DBH5	Q9DBH5	Vesicular integral-membrane protein VIP36	Lman2	-0.288419	0.333892		-0.967019	0.00533346		0.6786	0.0385295	+	9	9	9	41.9	41.9	41.9	40.429	0	60.302	3384600000	57
Q8C561-3;Q8C561-2;Q8C561	Q8C561-3;Q8C561-2;Q8C561	LMBR1 domain-containing protein 2	Lmbrd2	0.258198	0.498784		NaN	1		NaN	1		1	1	1	5.1	5.1	5.1	48.824	0.0088514	1.739	26317000	1
Q8VEE1	Q8VEE1	LIM and cysteine-rich domains protein 1	Lmcd1	-0.87787	0.00494665		-0.141883	0.577286		-0.735986	0.0188011		13	13	13	43.3	43.3	43.3	40.996	0	45.995	2281900000	39
P48678;P48678-2;P48678-3;D3YUF7	P48678;P48678-2;P48678-3	Prelamin-A/C;Lamin-A/C	Lmna	1.54883	0.000114583	+	0.822993	0.00566497	+	0.725834	0.00567814	+	69	69	67	79.8	79.8	79.8	74.237	0	323.31	67910000000	738
P14733	P14733	Lamin-B1	Lmnb1	2.03011	0.000944296	+	1.96257	0.0030182	+	0.0675411	0.872589		7	3	3	9.4	5.3	5.3	66.785	0	5.965	77395000	8
A0A0R4J0Q5;P21619;P21619-2	A0A0R4J0Q5;P21619;P21619-2	Lamin-B2	Lmnb2	0.621427	0.141888		0.121678	0.821677		0.499749	0.222542		8	6	4	13.2	13	9.3	69.084	0	15.607	269030000	10
E9PYF4;E9PYI7;F6TFN2;Q3UPW3;E0CZD8;E9Q6D3	E9PYF4;E9PYI7;F6TFN2		Lmo7	0.771776	0.000361963	+	0.585756	0.00644961	+	0.186021	0.103601		89	89	3	55.4	55.4	3.2	192.55	0	323.31	76677000000	794
F6VG99	F6VG99		Lmo7	0.290422	0.131306		0.293995	0.0456275		-0.00357259	0.998664		89	3	3	57.3	2	2	181.91	0	5.7961	608240000	14
F8VPR1;Q8BVA4	F8VPR1;Q8BVA4	Leiomodin-1	Lmod1	0.662648	0.00350411	+	0.439436	0.102736		0.223213	0.37514		3	3	3	4.4	4.4	4.4	66.267	0.00023283	3.801	274250000	5
Q3UHZ5	Q3UHZ5	Leiomodin-2	Lmod2	-0.565481	0.00110874		-0.578389	0.00172692		0.0129084	0.935469		26	26	26	53.5	53.5	53.5	62.018	0	189.6	26084000000	316
E9QA62	E9QA62		Lmod3	-0.666756	0.00191465		-0.88275	0.000932526		0.215993	0.173057		17	17	17	30.3	30.3	30.3	65.688	0	44.75	4700500000	91
A2ASL8;Q7TQ95;A2ASM0	A2ASL8;Q7TQ95;A2ASM0	Protein lunapark	Lnp	0.00332546	0.990758		-0.392817	0.182518		0.396143	0.157119		3	3	3	7.4	7.4	7.4	41.984	0	4.3941	467170000	14
Q8C129	Q8C129	Leucyl-cystinyl aminopeptidase	Lnpep	-0.0639601	0.733503		-0.225266	0.357057		0.161306	0.439217		13	13	13	16.4	16.4	16.4	117.3	0	163.02	2859900000	79
Q8CGK3	Q8CGK3	Lon protease homolog, mitochondrial	Lonp1	-2.13926	0.00017734		-1.0516	0.000456183		-1.08765	0.0088723		41	41	40	54.6	54.6	53.8	105.84	0	323.31	33558000000	301
Q9DBN5;Q9DBN5-2;Q9DBN5-3;Q8BK80	Q9DBN5;Q9DBN5-2;Q9DBN5-3	Lon protease homolog 2, peroxisomal	Lonp2	-0.240561	0.269274		-0.0448898	0.849102		-0.195671	0.418291		9	9	9	13.4	13.4	13.4	94.525	0	20.605	1558000000	21
P28301	P28301	Protein-lysine 6-oxidase	Lox	1.20245	3.23069e-05	+	0.76802	0.00383268	+	0.434429	0.00190623		13	13	13	52.8	52.8	52.8	46.7	0	154.43	14162000000	184
Q9Z175;E9Q0X7	Q9Z175;E9Q0X7	Lysyl oxidase homolog 3	Loxl3	0.352752	0.189		1.05323	0.0172217	+	-0.700482	0.0272479		6	6	6	10.9	10.9	10.9	83.739	0	17.948	391430000	13
A0A1Y7VLN4;E9QKQ5;Q91ZP3-2;Q91ZP3	A0A1Y7VLN4;E9QKQ5;Q91ZP3-2;Q91ZP3	Phosphatidate phosphatase LPIN1	Lpin1	0.519783	0.0036501	+	-0.187378	0.21483		0.707161	0.0035447	+	7	7	5	9.4	9.4	7.6	98.535	0	13.109	571300000	17
E9PWN0;Q99PI5;D6RH34;Q99PI5-2	E9PWN0;Q99PI5	Phosphatidate phosphatase LPIN2	Lpin2	0.702413	0.00381094	+	0.336096	0.124972		0.366317	0.164319		6	4	4	7.3	5.6	5.6	103.74	0	7.4085	478800000	21
Q99PI4;A2A4B3;A2A4B1	Q99PI4;A2A4B3;A2A4B1	Phosphatidate phosphatase LPIN3	Lpin3	1.36623	0.000380705	+	0.623105	0.0460788	+	0.743124	0.000636806	+	11	11	11	18.2	18.2	18.2	94.315	0	41.53	1805500000	48
Q8BFW7;Q8BFW7-4;Q8BFW7-5;Q8BFW7-2;Q8BFW7-3	Q8BFW7;Q8BFW7-4;Q8BFW7-5	Lipoma-preferred partner homolog	Lpp	-0.0961316	0.478209		-0.081831	0.545002		-0.0143007	0.907185		26	26	26	62.3	62.3	62.3	65.89	0	323.31	65620000000	466
A0A0A6YXL6;E9Q3Y4;Q9ESE1-2;Q9ESE1;A0A0A6YXX3;Q9ESE1-3;A0A1D5RM41;Q8BSM6	A0A0A6YXL6;E9Q3Y4;Q9ESE1-2;Q9ESE1;A0A0A6YXX3;Q9ESE1-3;A0A1D5RM41	Lipopolysaccharide-responsive and beige-like anchor protein	Lrba	-0.392728	0.0619862		-0.334759	0.0515969		-0.0579693	0.791531		13	13	13	5.9	5.9	5.9	309.37	0	37.621	1578200000	44
A0A2I3BQ16;P62046	A0A2I3BQ16;P62046	Leucine-rich repeat and calponin homology domain-containing protein 1	Lrch1	0.552735	0.00509847	+	0.436639	0.0022996		0.116096	0.490516		10	9	8	18.3	17.2	15.1	76.058	0	44.933	1936700000	39
A2AMP0;F7AAC3;F6VQ19;Q3UMG5-2;Q3UMG5-3;Q3UMG5	A2AMP0;F7AAC3;F6VQ19;Q3UMG5-2;Q3UMG5-3;Q3UMG5	Leucine-rich repeat and calponin homology domain-containing protein 2	Lrch2	2.55325	0.000691438	+	2.45587	0.00641082	+	0.0973856	0.839609		3	2	2	8.8	5.8	5.8	51.418	0.0040008	2.1202	87829000	2
B2RXP1;Q8BVU0;B7ZWM8;E9QAU9;E9Q892;F6YZL6;E9Q0H5;F6TPH7;F6Y466	B2RXP1;Q8BVU0;B7ZWM8;E9QAU9;E9Q892	Leucine-rich repeat and calponin homology domain-containing protein 3	Lrch3	0.33744	0.0229382		0.110281	0.279412		0.227159	0.0694261		21	21	20	38.8	38.8	37.7	82.277	0	145.8	5038900000	129
A0A0R4J0I9;Q91ZX7;Q3U5J2;D3Z5M3;E9Q202;A2API5;Q9JI18;F6UAC8;A0A0N4SUL9;H3BJH0;H3BL52;A0A0N4SVX0;A0A0R4J0A9;O88572;Q91VN0	A0A0R4J0I9;Q91ZX7	Prolow-density lipoprotein receptor-related protein 1;Low-density lipoprotein receptor-related protein 1 85 kDa subunit;Low-density lipoprotein receptor-related protein 1 515 kDa subunit;Low-density lipoprotein receptor-related protein 1 intracellular domain	Lrp1	0.0921448	0.599163		0.111867	0.569414		-0.0197219	0.917848		96	96	96	27.9	27.9	27.9	504.77	0	323.31	42559000000	742
Q8VI56-2;Q8VI56	Q8VI56-2;Q8VI56	Low-density lipoprotein receptor-related protein 4	Lrp4	0.436364	0.322454		0.310452	0.390655		0.125911	0.733451		6	6	6	4.7	4.7	4.7	205.37	0	12.442	298490000	13
P55302;F6WMD1	P55302;F6WMD1	Alpha-2-macroglobulin receptor-associated protein	Lrpap1	-0.123118	0.380891		-0.184344	0.0443157		0.0612259	0.711926		20	20	20	50.3	50.3	50.3	42.215	0	51.42	6830400000	121
Q6PB66;F6V2A3	Q6PB66	Leucine-rich PPR motif-containing protein, mitochondrial	Lrpprc	-2.57253	0.00137289		-0.801076	0.00420129		-1.77145	0.0128575		44	44	44	35.8	35.8	35.8	156.61	0	252.97	13760000000	224
F7AI27;D3Z030;Q6EDY6-3;Q6EDY6	F7AI27;D3Z030;Q6EDY6-3;Q6EDY6	Leucine-rich repeat-containing protein 16A	Lrrc16a	0.875751	0.0125654	+	0.351598	0.128827		0.524153	0.138442		6	6	6	7.6	7.6	7.6	102.6	0	11.596	471340000	14
Q8CI70	Q8CI70	Leucine-rich repeat-containing protein 20	Lrrc20	-0.383517	0.100763		0.245155	0.231573		-0.628672	0.00730129		4	4	4	23.9	23.9	23.9	20.809	0	8.1464	586860000	16
A0A0R4J0W6;Q9CRC8	A0A0R4J0W6;Q9CRC8	Leucine-rich repeat-containing protein 40	Lrrc40	0.330707	0.115212		0.432327	0.0474433		-0.10162	0.480382		3	3	3	8.3	8.3	8.3	68.048	0	7.915	418710000	5
E9PV22;Q505F5;F6YT33;F6Z4L9	E9PV22;Q505F5	Leucine-rich repeat-containing protein 47	Lrrc47	0.545848	0.00417068	+	0.198395	0.23665		0.347453	0.04625		21	21	21	42.8	42.8	42.8	65.903	0	106.77	11864000000	209
A2AKH7;Q8JZX5;Q9D1G5;B0R031	A2AKH7;Q8JZX5;Q9D1G5	Leucine-rich repeat-containing protein 57	Lrrc57	0.022635	0.853104		0.0254311	0.904769		-0.00279611	0.994716		8	8	8	39	39	39	24.132	0	26.01	3308200000	72
Q3UGP9	Q3UGP9	Leucine-rich repeat-containing protein 58	Lrrc58	3.29491	0.00041447	+	3.66253	0.00105668	+	-0.367623	0.258119		6	6	6	20.5	20.5	20.5	40.139	0	14.389	439390000	18
Q922Q8	Q922Q8	Leucine-rich repeat-containing protein 59	Lrrc59	1.2258	0.000203706	+	0.546194	0.00356924	+	0.67961	0.00671182	+	16	16	16	53.7	53.7	53.7	34.877	0	188.34	63461000000	242
Q7TSF4;Q7TSF4-2	Q7TSF4;Q7TSF4-2	Leucine-rich repeat-containing protein 75A	Lrrc75a	0.773182	0.0340467	+	-1.04559	1		1.81877	1		2	2	2	8.3	8.3	8.3	37.574	0.00023381	3.8689	143160000	5
A0A087WPT0	A0A087WPT0		Lrrfip1	1.85911	0.000397335	+	2.08887	0.00106794	+	-0.229755	0.317284		4	1	1	41.8	20.4	20.4	10.701	0.00023535	3.9781	118220000	8
Q3UZ39;Q3UZ39-3	Q3UZ39	Leucine-rich repeat flightless-interacting protein 1	Lrrfip1	0.728659	0.00330921	+	0.989055	0.00530757	+	-0.260396	0.310169		33	14	13	53.8	33.7	32.1	79.248	0	107.61	5710400000	95
Q3UZ39-2;E9Q9T1	Q3UZ39-2;E9Q9T1	Leucine-rich repeat flightless-interacting protein 1	Lrrfip1	0.886354	0.00743676	+	1.76247	0.00253293	+	-0.87612	0.00628515		73	1	0	75.5	2.5	0	71.302	0	17.529	143060000	8
A0A087WPK3	A0A087WPK3		Lrrfip1	0.260266	0.0290335		0.666138	0.00118192	+	-0.405872	0.00615405		76	76	0	76.3	76.3	0	75.093	0	323.31	262230000000	1349
A0A087WNU6;REV__Q8C0M9	A0A087WNU6		Lrrfip1	0.454561	0.045751		0.297477	0.647711		0.157083	0.768944		61	4	0	71.1	5.2	0	64.931	0	34.074	8935000000	22
G5E8E1	G5E8E1		Lrrfip1	0.0466105	0.886523		0.0943306	0.832442		-0.0477201	0.897187		50	3	0	77.1	5.8	0	48.918	0	15.866	3961500000	32
A0A0G2JEP4;A0A0R4J169;E9QN52;Q91WK0-2;Q91WK0;A0A1L1SVG1;A0A1L1SQW1;A0A0G2JDR6;A0A0G2JGZ1	A0A0G2JEP4;A0A0R4J169;E9QN52;Q91WK0-2;Q91WK0;A0A1L1SVG1;A0A1L1SQW1	Leucine-rich repeat flightless-interacting protein 2	Lrrfip2	0.781589	0.0027078	+	0.595147	0.16098		0.186441	0.551436		27	26	0	49.5	46.7	0	48.414	0	207.05	11652000000	184
Q80ZI6;A0A0A6YWS5	Q80ZI6	E3 ubiquitin-protein ligase LRSAM1	Lrsam1	0.199157	0.652542		0.526719	0.262967		-0.327562	0.441838		3	3	3	3.9	3.9	3.9	83.976	0.00023579	4.0027	156580000	12
Q3UM18;Q3UM18-2;F7AMG0	Q3UM18;Q3UM18-2	Large subunit GTPase 1 homolog	Lsg1	1.77011	1.14533e-05	+	1.02374	0.0111427	+	0.746376	0.0208873	+	16	16	16	29.7	29.7	29.7	73.156	0	60.049	4197200000	87
[truncated: 2,245 more rows]
