# Supplementary material for: Dynamic Changes to the Skeletal Muscle Proteome and Ubiquitinome Induced by the E3 Ligase, ASB2β
Source: Mol Cell Proteomics. 2021 Jan 29;20:100050. doi: 10.1016/j.mcpro.2021.100050 (PMC8042406; doi:10.1016/j.mcpro.2021.100050)
Supplement: Supplemental Table S4 [file mmc5.xlsx]

## Sheet: 20160125_QEplus_BenP_ASB2_UbiQ_
Gene name	Protein Accessions	Positions in Master Proteins	Uniprot_diGly position	Annotated Sequence	Modifications	diGly Log(ASB2/MCS)	diGly p-value	DiGly regulated (+/-)	total proteome Log(ASB2/MCS)	total proteome p-value	total proteome regulated (+/-)	diGly Normalized to Total Log(ASB2/MCS)	diGly Normalized to Total p-value	diGly Normalized to Total regulated (+/-)	C2C12 IP Log(ASB2/MCS)	C2C12 IP ASB2 p-value	C2C12 ASB2 IP enriched (+)	C2C12 IP Log(ASB2-dSOCS/MCS)	C2C12 IP ASB2-dSOCS p-value	C2C12 ASB2-dSOCS IP enriched (+)	GOBP name	GOMF name	GOCC name	KEGG name	MIM
Sept7	E9Q1G8;E9Q9F5;O55131	E9Q1G8 [222-238]	E9Q1G8_K235	[K].IYEFPETDDEEENKLVK.[K]	1xdiGlyTMT [K14];2xTMT6plex [N-Term;K17]	-0.222	0.224378		0.0069494	0.83407		-0.228949	0.267454		#N/A	#N/A		#N/A	#N/A		cell cycle;cellular component assembly;cellular component organization;cellular component organization or biogenesis;cellular process;macromolecular complex assembly;macromolecular complex subunit organization;protein complex assembly;protein complex subunit organization;protein heterooligomerization;protein oligomerization	binding;GTP binding;guanyl nucleotide binding;guanyl ribonucleotide binding;nucleotide binding;purine nucleotide binding;purine ribonucleoside triphosphate binding;purine ribonucleotide binding;ribonucleotide binding	actin filament bundle;actomyosin;axon part;axon terminus;cell cortex;cell cortex part;cell part;cell projection part;cytoplasmic part;cytoskeletal part;cytoskeleton;intracellular non-membrane-bounded organelle;intracellular organelle;intracellular organelle part;intracellular part;macromolecular complex;membrane;microtubule cytoskeleton;neuron projection terminus;non-membrane-bounded organelle;nu…
Sept7	E9Q1G8;E9Q9F5;O55131	E9Q1G8 [389-400]	E9Q1G8_K395	[K].NLEAQHKELEEK.[R]	1xdiGlyTMT [K7];2xTMT6plex [N-Term;K12]	-0.45	0.076706		0.0069494	0.83407		-0.456949	0.0969435		#N/A	#N/A		#N/A	#N/A		cell cycle;cellular component assembly;cellular component organization;cellular component organization or biogenesis;cellular process;macromolecular complex assembly;macromolecular complex subunit organization;protein complex assembly;protein complex subunit organization;protein heterooligomerization;protein oligomerization	binding;GTP binding;guanyl nucleotide binding;guanyl ribonucleotide binding;nucleotide binding;purine nucleotide binding;purine ribonucleoside triphosphate binding;purine ribonucleotide binding;ribonucleotide binding	actin filament bundle;actomyosin;axon part;axon terminus;cell cortex;cell cortex part;cell part;cell projection part;cytoplasmic part;cytoskeletal part;cytoskeleton;intracellular non-membrane-bounded organelle;intracellular organelle;intracellular organelle part;intracellular part;macromolecular complex;membrane;microtubule cytoskeleton;neuron projection terminus;non-membrane-bounded organelle;nu…
Sept9	Q80UG5-3;Q80UG5;A2A6U3;Q80UG5-2	Q80UG5 [475-490]	Q80UG5_K488	[K].EFDEDAEDRLVNEKFR.[E]	1xdiGlyTMT [K14];1xTMT6plex [N-Term]	0.12	0.453873		0.0532451	0.461187		0.0667549	0.529074		#N/A	#N/A		#N/A	#N/A		cell cycle;cell division;cellular component assembly;cellular component organization;cellular component organization or biogenesis;cellular process;macromolecular complex assembly;macromolecular complex subunit organization;protein complex assembly;protein complex subunit organization;protein heterooligomerization;protein oligomerization	binding;GTP binding;guanyl nucleotide binding;guanyl ribonucleotide binding;nucleotide binding;purine nucleotide binding;purine ribonucleoside triphosphate binding;purine ribonucleotide binding;ribonucleotide binding	actin filament bundle;actomyosin;cell part;cytoplasmic part;cytoskeletal part;intracellular organelle part;intracellular part;macromolecular complex;microtubule;organelle part;perinuclear region of cytoplasm;protein complex;stress fiber
Sept11	Q8C1B7;Q8C1B7-3;A0A0J9YUL3;A0A0J9YTY0;Q8C1B7-2	A0A0J9YUL3 [385-397]	A0A0J9YUL3_K385	[K].KKELEEEVSNFQK.[K]	1xdiGlyTMT [K1];3xTMT6plex [N-Term;K13];K2	0.052	0.77986		#N/A	#N/A		0.052	0.77986		0.266226	0.0112037		-0.124819	0.0953443
0610037L13Rik	Q8BHG2-2;Q8BHG2;Q8BHG2-3;A2A8E2;B7ZC72;B7ZC71	Q8BHG2-3 [121-131]	Q8BHG2-3_K129	[K].AYNAEDNEKFK.[T]	1xdiGlyTMT [K9];2xTMT6plex [N-Term;K11]	0.27	0.016804	+	#N/A	#N/A		0.27	0.0168041	+	#N/A	#N/A		#N/A	#N/A
3425401B19Rik	D3Z1D3	D3Z1D3 [78-104]	D3Z1D3_K78	[R].KSGIWSQLPSQGTEHSGWAATFQQQPK.[Y]	1xdiGlyTMT [K1];2xTMT6plex [N-Term;K27]	0.174	0.337005		0.00735484	0.861842		0.166645	0.253588		#N/A	#N/A		#N/A	#N/A
Aamdc	D3YWY5;Q8R0P4-2;D3Z1Q3;Q8R0P4;D3YZD8;D3Z442;D3YY39	D3YZD8 [44-55]	D3YZD8_K52	[K].VQGSTLTYKDCK.[V]	1xCarbamidomethyl [C11];1xdiGlyTMT [K9];2xTMT6plex [N-Term;K12]	-0.058	0.635768		-0.231347	0.0698987		0.173347	0.15999		-1.61208	0.00233519		-0.17588	0.710736		biological regulation;negative regulation of apoptosis;negative regulation of biological process;negative regulation of cell death;negative regulation of cellular process;negative regulation of programmed cell death;positive regulation of biological process;positive regulation of cell differentiation;positive regulation of cellular process;positive regulation of developmental process;positive reg…
Aamdc	D3YWY5;Q8R0P4;D3YZD8;D3Z442	D3YZD8 [68-88]	D3YZD8_K83	[R].ETGTEHSPGVQPADVKEVAEK.[G]	1xdiGlyTMT [K16];2xTMT6plex [N-Term;K21]	0.05	0.66556		-0.231347	0.0698987		0.281347	0.20472		-1.61208	0.00233519		-0.17588	0.710736		biological regulation;negative regulation of apoptosis;negative regulation of biological process;negative regulation of cell death;negative regulation of cellular process;negative regulation of programmed cell death;positive regulation of biological process;positive regulation of cell differentiation;positive regulation of cellular process;positive regulation of developmental process;positive reg…
Aamdc	Q8CF11;Q8R0P4-2;D3Z1Q3;Q8R0P4;D3YZD8;D3Z442;D3YX09	D3YZD8 [122-141]	D3YZD8_K130	[R].VLQTEQAVKEYNALVAQGVR.[V]	1xdiGlyTMT [K9];1xTMT6plex [N-Term]	-0.016	0.241982		-0.231347	0.0698987		0.215347	0.0957643		-1.61208	0.00233519		-0.17588	0.710736		biological regulation;negative regulation of apoptosis;negative regulation of biological process;negative regulation of cell death;negative regulation of cellular process;negative regulation of programmed cell death;positive regulation of biological process;positive regulation of cell differentiation;positive regulation of cellular process;positive regulation of developmental process;positive reg…
Abca3	Q6AXE3;Q8R420	Q8R420 [635-646]	Q8R420_K640	[K].GLSLQKCPEEVK.[Q]	1xCarbamidomethyl [C7];1xdiGlyTMT [K6];2xTMT6plex [N-Term;K12]	-0.09	0.46744		#N/A	#N/A		NaN	1		#N/A	#N/A		#N/A	#N/A		ATP catabolic process;ATP metabolic process;catabolic process;cellular catabolic process;cellular metabolic process;cellular nitrogen compound catabolic process;cellular nitrogen compound metabolic process;cellular process;establishment of localization;heterocycle catabolic process;heterocycle metabolic process;metabolic process;nitrogen compound metabolic process;nucleobase-containing compound c…	adenyl nucleotide binding;adenyl ribonucleotide binding;ATP binding;ATPase activity;binding;catalytic activity;hydrolase activity;hydrolase activity, acting on acid anhydrides;hydrolase activity, acting on acid anhydrides, in phosphorus-containing anhydrides;nucleoside-triphosphatase activity;nucleotide binding;purine nucleotide binding;purine ribonucleoside triphosphate binding;purine ribonucleo…	cell part;integral to membrane;intrinsic to membrane;membrane;membrane part;plasma membrane	ABC transporters
Abca3	Q6AXE3;Q8R420	Q8R420 [499-515]	Q8R420_K512	[R].TVVGKEEEGSDPEKALR.[N]	1xdiGlyTMT [K14];2xTMT6plex [N-Term;K5]	0.08	0.129203		#N/A	#N/A		NaN	1		#N/A	#N/A		#N/A	#N/A		ATP catabolic process;ATP metabolic process;catabolic process;cellular catabolic process;cellular metabolic process;cellular nitrogen compound catabolic process;cellular nitrogen compound metabolic process;cellular process;establishment of localization;heterocycle catabolic process;heterocycle metabolic process;metabolic process;nitrogen compound metabolic process;nucleobase-containing compound c…	adenyl nucleotide binding;adenyl ribonucleotide binding;ATP binding;ATPase activity;binding;catalytic activity;hydrolase activity;hydrolase activity, acting on acid anhydrides;hydrolase activity, acting on acid anhydrides, in phosphorus-containing anhydrides;nucleoside-triphosphatase activity;nucleotide binding;purine nucleotide binding;purine ribonucleoside triphosphate binding;purine ribonucleo…	cell part;integral to membrane;intrinsic to membrane;membrane;membrane part;plasma membrane	ABC transporters
Abca7	E9Q6G4;Q91V24	E9Q6G4 [1805-1818]	E9Q6G4_K1807	[R].VTKGATQGDVLVLR.[D]	1xdiGlyTMT [K3];1xTMT6plex [N-Term]	-0.022	0.806966		#N/A	#N/A		NaN	1		#N/A	#N/A		#N/A	#N/A		ATP catabolic process;ATP metabolic process;catabolic process;cellular catabolic process;cellular metabolic process;cellular nitrogen compound catabolic process;cellular nitrogen compound metabolic process;cellular process;establishment of localization;heterocycle catabolic process;heterocycle metabolic process;lipid transport;metabolic process;nitrogen compound metabolic process;nucleobase-conta…	adenyl nucleotide binding;adenyl ribonucleotide binding;ATP binding;ATPase activity;binding;catalytic activity;hydrolase activity;hydrolase activity, acting on acid anhydrides;hydrolase activity, acting on acid anhydrides, in phosphorus-containing anhydrides;lipid transporter activity;nucleoside-triphosphatase activity;nucleotide binding;phospholipid transporter activity;purine nucleotide binding…	apical plasma membrane;cell part;intracellular;membrane part;plasma membrane part
Abca9	Q8K449	Q8K449 [1310-1317]	Q8K449_K1316	[R].NISFCVKK.[G]	1xCarbamidomethyl [C5];1xdiGlyTMT [K7];2xTMT6plex [N-Term;K8]	-0.286	0.112519		-0.0228825	0.706134		-0.263117	0.179309		#N/A	#N/A		#N/A	#N/A		ATP catabolic process;ATP metabolic process;catabolic process;cellular catabolic process;cellular metabolic process;cellular nitrogen compound catabolic process;cellular nitrogen compound metabolic process;cellular process;establishment of localization;heterocycle catabolic process;heterocycle metabolic process;metabolic process;nitrogen compound metabolic process;nucleobase-containing compound c…	adenyl nucleotide binding;adenyl ribonucleotide binding;ATP binding;ATPase activity;binding;catalytic activity;hydrolase activity;hydrolase activity, acting on acid anhydrides;hydrolase activity, acting on acid anhydrides, in phosphorus-containing anhydrides;nucleoside-triphosphatase activity;nucleotide binding;purine nucleotide binding;purine ribonucleoside triphosphate binding;purine ribonucleo…	cell part;cytoplasmic part;integral to membrane;intracellular membrane-bounded organelle;intracellular organelle;intracellular part;intrinsic to membrane;membrane part;membrane-bounded organelle;mitochondrion;organelle	ABC transporters
Abcb4	A0A0G2JDM4;P21440	P21440 [276-284]	P21440_K278	[R].YQKHLENAK.[K]	1xdiGlyTMT [K3];2xTMT6plex [N-Term;K9]	-0.24	0.545392		0.0860922	0.290986		-0.326092	0.391803		#N/A	#N/A		#N/A	#N/A			active transmembrane transporter activity;adenyl nucleotide binding;adenyl ribonucleotide binding;ATP binding;ATPase activity;ATPase activity, coupled;ATPase activity, coupled to movement of substances;ATPase activity, coupled to transmembrane movement of substances;binding;catalytic activity;drug transmembrane transporter activity;hydrolase activity;hydrolase activity, acting on acid anhydrides;…	apical plasma membrane;cell junction;cell part;cell-cell junction;cytoplasmic part;Golgi apparatus part;Golgi membrane;integral to membrane;intercellular canaliculus;intracellular organelle part;intracellular part;intrinsic to membrane;membrane;membrane part;organelle membrane;organelle part;plasma membrane part	ABC transporters;Bile secretion
Abcb6	Q9DC29	Q9DC29 [764-776]	Q9DC29_K771	[R].AIQASLAKVCTNR.[T]	1xCarbamidomethyl [C10];1xdiGlyTMT [K8];1xTMT6plex [N-Term]	-0.084	0.57581		-0.147858	0.562595		0.0638584	0.860803		#N/A	#N/A		#N/A	#N/A		anatomical structure development;biosynthetic process;brain development;cadmium ion transmembrane transport;cadmium ion transport;cation transport;cellular biosynthetic process;cellular metabolic process;cellular nitrogen compound biosynthetic process;cellular nitrogen compound metabolic process;cellular process;cofactor biosynthetic process;cofactor metabolic process;detoxification of cadmium io…	active transmembrane transporter activity;adenyl nucleotide binding;adenyl ribonucleotide binding;ATP binding;ATPase activity;ATPase activity, coupled;ATPase activity, coupled to movement of substances;ATPase activity, coupled to transmembrane movement of substances;binding;catalytic activity;cation binding;cofactor transporter activity;efflux transmembrane transporter activity;heme binding;heme …	cell part;cytoplasmic part;endoplasmic reticulum;Golgi apparatus;integral to membrane;integral to mitochondrial membrane;integral to mitochondrial outer membrane;integral to organelle membrane;intracellular membrane-bounded organelle;intracellular organelle;intracellular organelle part;intracellular part;intrinsic to membrane;intrinsic to mitochondrial outer membrane;intrinsic to organelle membra…	ABC transporters
Abcc1	E9Q1I5;O35379	O35379 [305-316]	O35379_K308	[K].SPHKDREPSLFK.[V]	1xdiGlyTMT [K4];2xTMT6plex [N-Term;K12]	0.032	0.865248		0.0590563	0.0865939		-0.0270563	0.879341		#N/A	#N/A		#N/A	#N/A			active transmembrane transporter activity;adenyl nucleotide binding;adenyl ribonucleotide binding;ATP binding;ATPase activity;ATPase activity, coupled;ATPase activity, coupled to movement of substances;ATPase activity, coupled to transmembrane movement of substances;binding;catalytic activity;hydrolase activity;hydrolase activity, acting on acid anhydrides;hydrolase activity, acting on acid anhyd…	cell part;cytoplasmic part;Golgi apparatus;integral to membrane;integral to plasma membrane;intracellular membrane-bounded organelle;intracellular organelle;intracellular part;intrinsic to membrane;intrinsic to plasma membrane;membrane part;membrane-bounded organelle;nucleus;organelle;plasma membrane part	ABC transporters;Vitamin digestion and absorption
Abcc1	E9Q1I5;O35379	O35379 [490-499]	|O35379_K497|O35379_K499	[K].TYQVAHMKSK.[D]	1xdiGlyTMT [K];1xTMT6plex [N-Term]	-0.138	0.738121		0.0590563	0.0865939		-0.197056	0.645318		#N/A	#N/A		#N/A	#N/A			active transmembrane transporter activity;adenyl nucleotide binding;adenyl ribonucleotide binding;ATP binding;ATPase activity;ATPase activity, coupled;ATPase activity, coupled to movement of substances;ATPase activity, coupled to transmembrane movement of substances;binding;catalytic activity;hydrolase activity;hydrolase activity, acting on acid anhydrides;hydrolase activity, acting on acid anhyd…	cell part;cytoplasmic part;Golgi apparatus;integral to membrane;integral to plasma membrane;intracellular membrane-bounded organelle;intracellular organelle;intracellular part;intrinsic to membrane;intrinsic to plasma membrane;membrane part;membrane-bounded organelle;nucleus;organelle;plasma membrane part	ABC transporters;Vitamin digestion and absorption
Abcc1	E9Q1I5;O35379	O35379 [490-499]	O35379_K497	[K].TYQVAHMKSK.[D]	1xdiGlyTMT [K8];1xOxidation [M7];2xTMT6plex [N-Term;K10]	-0.108	0.630546		0.0590563	0.0865939		-0.167056	0.461208		#N/A	#N/A		#N/A	#N/A			active transmembrane transporter activity;adenyl nucleotide binding;adenyl ribonucleotide binding;ATP binding;ATPase activity;ATPase activity, coupled;ATPase activity, coupled to movement of substances;ATPase activity, coupled to transmembrane movement of substances;binding;catalytic activity;hydrolase activity;hydrolase activity, acting on acid anhydrides;hydrolase activity, acting on acid anhyd…	cell part;cytoplasmic part;Golgi apparatus;integral to membrane;integral to plasma membrane;intracellular membrane-bounded organelle;intracellular organelle;intracellular part;intrinsic to membrane;intrinsic to plasma membrane;membrane part;membrane-bounded organelle;nucleus;organelle;plasma membrane part	ABC transporters;Vitamin digestion and absorption
Abcc1	E9Q1I5;O35379	O35379 [490-499]	O35379_K497	[K].TYQVAHMKSK.[D]	1xdiGlyTMT [K8];2xTMT6plex [N-Term;K10]	-0.172	0.344012		0.0590563	0.0865939		-0.231056	0.229218		#N/A	#N/A		#N/A	#N/A			active transmembrane transporter activity;adenyl nucleotide binding;adenyl ribonucleotide binding;ATP binding;ATPase activity;ATPase activity, coupled;ATPase activity, coupled to movement of substances;ATPase activity, coupled to transmembrane movement of substances;binding;catalytic activity;hydrolase activity;hydrolase activity, acting on acid anhydrides;hydrolase activity, acting on acid anhyd…	cell part;cytoplasmic part;Golgi apparatus;integral to membrane;integral to plasma membrane;intracellular membrane-bounded organelle;intracellular organelle;intracellular part;intrinsic to membrane;intrinsic to plasma membrane;membrane part;membrane-bounded organelle;nucleus;organelle;plasma membrane part	ABC transporters;Vitamin digestion and absorption
Abcc9	P70170-2;E9PUE8;P70170;P70170-3	P70170 [475-489]	P70170_K480	[K].LAEAQKSTLDYSTER.[L]	1xdiGlyTMT [K6];1xTMT6plex [N-Term]	-0.032	0.862737		-0.0178498	0.717082		-0.0141502	0.927593		#N/A	#N/A		#N/A	#N/A		ATP catabolic process;ATP metabolic process;catabolic process;cation transport;cellular catabolic process;cellular metabolic process;cellular nitrogen compound catabolic process;cellular nitrogen compound metabolic process;cellular potassium ion transport;cellular process;defense response;defense response to virus;establishment of localization;heterocycle catabolic process;heterocycle metabolic p…	active transmembrane transporter activity;adenyl nucleotide binding;adenyl ribonucleotide binding;ATP binding;ATPase activity;ATPase activity, coupled;ATPase activity, coupled to movement of substances;ATPase activity, coupled to transmembrane movement of substances;binding;catalytic activity;hydrolase activity;hydrolase activity, acting on acid anhydrides;hydrolase activity, acting on acid anhyd…	cation channel complex;cell part;contractile fiber part;cytoplasmic part;intracellular part;ion channel complex;macromolecular complex;membrane;membrane part;organelle part;plasma membrane;plasma membrane part;potassium channel complex;protein complex;sarcolemma;sarcomere;voltage-gated potassium channel complex	ABC transporters
Abcc9	P70170-2;E9PUE8;P70170;P70170-3	P70170 [202-214]	P70170_K203	[K].VKPPEDLQDLGVR.[F]	1xdiGlyTMT [K2];1xTMT6plex [N-Term]	0.04	0.299873		-0.0178498	0.717082		0.0578498	0.488107		#N/A	#N/A		#N/A	#N/A		ATP catabolic process;ATP metabolic process;catabolic process;cation transport;cellular catabolic process;cellular metabolic process;cellular nitrogen compound catabolic process;cellular nitrogen compound metabolic process;cellular potassium ion transport;cellular process;defense response;defense response to virus;establishment of localization;heterocycle catabolic process;heterocycle metabolic p…	active transmembrane transporter activity;adenyl nucleotide binding;adenyl ribonucleotide binding;ATP binding;ATPase activity;ATPase activity, coupled;ATPase activity, coupled to movement of substances;ATPase activity, coupled to transmembrane movement of substances;binding;catalytic activity;hydrolase activity;hydrolase activity, acting on acid anhydrides;hydrolase activity, acting on acid anhyd…	cation channel complex;cell part;contractile fiber part;cytoplasmic part;intracellular part;ion channel complex;macromolecular complex;membrane;membrane part;organelle part;plasma membrane;plasma membrane part;potassium channel complex;protein complex;sarcolemma;sarcomere;voltage-gated potassium channel complex	ABC transporters
Abcc9	P70170-2;E9PUE8;P70170;P70170-3;B2RUS7	P70170 [247-256]	P70170_K250	[KR].AIGKLPIAMR.[A]	1xdiGlyTMT [K4];1xTMT6plex [N-Term]	0.096	0.123657		-0.0178498	0.717082		0.11385	0.202653		#N/A	#N/A		#N/A	#N/A		ATP catabolic process;ATP metabolic process;catabolic process;cation transport;cellular catabolic process;cellular metabolic process;cellular nitrogen compound catabolic process;cellular nitrogen compound metabolic process;cellular potassium ion transport;cellular process;defense response;defense response to virus;establishment of localization;heterocycle catabolic process;heterocycle metabolic p…	active transmembrane transporter activity;adenyl nucleotide binding;adenyl ribonucleotide binding;ATP binding;ATPase activity;ATPase activity, coupled;ATPase activity, coupled to movement of substances;ATPase activity, coupled to transmembrane movement of substances;binding;catalytic activity;hydrolase activity;hydrolase activity, acting on acid anhydrides;hydrolase activity, acting on acid anhyd…	cation channel complex;cell part;contractile fiber part;cytoplasmic part;intracellular part;ion channel complex;macromolecular complex;membrane;membrane part;organelle part;plasma membrane;plasma membrane part;potassium channel complex;protein complex;sarcolemma;sarcomere;voltage-gated potassium channel complex	ABC transporters
Abcc9	P70170-2;E9PUE8;P70170;P70170-3	P70170 [619-631]	P70170_K630	[R].AGEGTLPFESCKK.[H]	1xCarbamidomethyl [C11];1xdiGlyTMT [K12];2xTMT6plex [N-Term;K13]	0.076	0.262163		-0.0178498	0.717082		0.0938498	0.204407		#N/A	#N/A		#N/A	#N/A		ATP catabolic process;ATP metabolic process;catabolic process;cation transport;cellular catabolic process;cellular metabolic process;cellular nitrogen compound catabolic process;cellular nitrogen compound metabolic process;cellular potassium ion transport;cellular process;defense response;defense response to virus;establishment of localization;heterocycle catabolic process;heterocycle metabolic p…	active transmembrane transporter activity;adenyl nucleotide binding;adenyl ribonucleotide binding;ATP binding;ATPase activity;ATPase activity, coupled;ATPase activity, coupled to movement of substances;ATPase activity, coupled to transmembrane movement of substances;binding;catalytic activity;hydrolase activity;hydrolase activity, acting on acid anhydrides;hydrolase activity, acting on acid anhyd…	cation channel complex;cell part;contractile fiber part;cytoplasmic part;intracellular part;ion channel complex;macromolecular complex;membrane;membrane part;organelle part;plasma membrane;plasma membrane part;potassium channel complex;protein complex;sarcolemma;sarcomere;voltage-gated potassium channel complex	ABC transporters
Abcc9	P70170-2;E9PUE8;P70170;P70170-3	P70170 [890-899]	P70170_K894	[R].EGTLKDIQTK.[D]	1xdiGlyTMT [K5];2xTMT6plex [N-Term;K10]	-0.114	0.596439		-0.0178498	0.717082		-0.0961502	0.582265		#N/A	#N/A		#N/A	#N/A		ATP catabolic process;ATP metabolic process;catabolic process;cation transport;cellular catabolic process;cellular metabolic process;cellular nitrogen compound catabolic process;cellular nitrogen compound metabolic process;cellular potassium ion transport;cellular process;defense response;defense response to virus;establishment of localization;heterocycle catabolic process;heterocycle metabolic p…	active transmembrane transporter activity;adenyl nucleotide binding;adenyl ribonucleotide binding;ATP binding;ATPase activity;ATPase activity, coupled;ATPase activity, coupled to movement of substances;ATPase activity, coupled to transmembrane movement of substances;binding;catalytic activity;hydrolase activity;hydrolase activity, acting on acid anhydrides;hydrolase activity, acting on acid anhyd…	cation channel complex;cell part;contractile fiber part;cytoplasmic part;intracellular part;ion channel complex;macromolecular complex;membrane;membrane part;organelle part;plasma membrane;plasma membrane part;potassium channel complex;protein complex;sarcolemma;sarcomere;voltage-gated potassium channel complex	ABC transporters
Abcc9	P70170-2;E9PUE8;P70170;P70170-3	P70170 [521-528]	P70170_K522	[R].MKELSSLK.[T]	1xdiGlyTMT [K2];2xTMT6plex [N-Term;K8]	-0.116	0.174407		-0.0178498	0.717082		-0.0981502	0.321717		#N/A	#N/A		#N/A	#N/A		ATP catabolic process;ATP metabolic process;catabolic process;cation transport;cellular catabolic process;cellular metabolic process;cellular nitrogen compound catabolic process;cellular nitrogen compound metabolic process;cellular potassium ion transport;cellular process;defense response;defense response to virus;establishment of localization;heterocycle catabolic process;heterocycle metabolic p…	active transmembrane transporter activity;adenyl nucleotide binding;adenyl ribonucleotide binding;ATP binding;ATPase activity;ATPase activity, coupled;ATPase activity, coupled to movement of substances;ATPase activity, coupled to transmembrane movement of substances;binding;catalytic activity;hydrolase activity;hydrolase activity, acting on acid anhydrides;hydrolase activity, acting on acid anhyd…	cation channel complex;cell part;contractile fiber part;cytoplasmic part;intracellular part;ion channel complex;macromolecular complex;membrane;membrane part;organelle part;plasma membrane;plasma membrane part;potassium channel complex;protein complex;sarcolemma;sarcomere;voltage-gated potassium channel complex	ABC transporters
Abcc9	P70170-2;E9PUE8;P70170;P70170-3	P70170 [1318-1327]	P70170_K1323	[R].YENNLKPVLK.[H]	1xdiGlyTMT [K6];2xTMT6plex [N-Term;K10]	0.088	0.623713		-0.0178498	0.717082		0.10585	0.463047		#N/A	#N/A		#N/A	#N/A		ATP catabolic process;ATP metabolic process;catabolic process;cation transport;cellular catabolic process;cellular metabolic process;cellular nitrogen compound catabolic process;cellular nitrogen compound metabolic process;cellular potassium ion transport;cellular process;defense response;defense response to virus;establishment of localization;heterocycle catabolic process;heterocycle metabolic p…	active transmembrane transporter activity;adenyl nucleotide binding;adenyl ribonucleotide binding;ATP binding;ATPase activity;ATPase activity, coupled;ATPase activity, coupled to movement of substances;ATPase activity, coupled to transmembrane movement of substances;binding;catalytic activity;hydrolase activity;hydrolase activity, acting on acid anhydrides;hydrolase activity, acting on acid anhyd…	cation channel complex;cell part;contractile fiber part;cytoplasmic part;intracellular part;ion channel complex;macromolecular complex;membrane;membrane part;organelle part;plasma membrane;plasma membrane part;potassium channel complex;protein complex;sarcolemma;sarcomere;voltage-gated potassium channel complex	ABC transporters
Abcd2	Q61285;P48410	Q61285 [608-617]	Q61285_K615	[K].DVLSGGEKQR.[MI]	1xdiGlyTMT [K8];1xTMT6plex [N-Term]	-0.104	0.240269		-0.204815	0.000473952	-	0.100815	0.305747		#N/A	#N/A		#N/A	#N/A		ATP catabolic process;ATP metabolic process;biological regulation;carboxylic acid catabolic process;carboxylic acid metabolic process;catabolic process;cellular catabolic process;cellular ketone metabolic process;cellular lipid catabolic process;cellular lipid metabolic process;cellular metabolic process;cellular nitrogen compound catabolic process;cellular nitrogen compound metabolic process;cel…	adenyl nucleotide binding;adenyl ribonucleotide binding;ATP binding;ATPase activity;binding;catalytic activity;hydrolase activity;hydrolase activity, acting on acid anhydrides;hydrolase activity, acting on acid anhydrides, in phosphorus-containing anhydrides;nucleoside-triphosphatase activity;nucleotide binding;purine nucleotide binding;purine ribonucleoside triphosphate binding;purine ribonucleo…	cell part;cytoplasmic part;integral to membrane;intracellular membrane-bounded organelle;intracellular organelle;intracellular organelle part;intracellular part;intrinsic to membrane;membrane;membrane part;membrane-bounded organelle;microbody;microbody membrane;microbody part;mitochondrion;organelle;organelle membrane;organelle part;peroxisomal membrane;peroxisomal part	ABC transporters;Peroxisome
Abcd3	A0A0G2JDI9;P55096	P55096 [254-266]	P55096_K260	[K].MTIMEQKYEGEYR.[Y]	1xdiGlyTMT [K7];1xOxidation [M4];1xTMT6plex [N-Term]	-0.35	0.208391		-0.0298203	0.259511		-0.32018	0.238128		-0.156437	0.688856		-0.168996	0.75958		carboxylic acid catabolic process;carboxylic acid metabolic process;catabolic process;cellular catabolic process;cellular component organization;cellular component organization at cellular level;cellular component organization or biogenesis;cellular component organization or biogenesis at cellular level;cellular ketone metabolic process;cellular lipid catabolic process;cellular lipid metabolic pr…	active transmembrane transporter activity;adenyl nucleotide binding;adenyl ribonucleotide binding;ATP binding;ATPase activity;ATPase activity, coupled;ATPase activity, coupled to movement of substances;ATPase activity, coupled to transmembrane movement of substances;binding;catalytic activity;hydrolase activity;hydrolase activity, acting on acid anhydrides;hydrolase activity, acting on acid anhyd…	cell part;cytoplasmic part;integral to membrane;intracellular membrane-bounded organelle;intracellular organelle;intracellular organelle lumen;intracellular organelle part;intracellular part;intrinsic to membrane;membrane;membrane part;membrane-bounded organelle;membrane-enclosed lumen;microbody;microbody lumen;microbody membrane;microbody part;mitochondrial inner membrane;mitochondrial membrane;…	ABC transporters;Peroxisome
Abcd3	A0A0G2JDI9;P55096	P55096 [254-266]	P55096_K260	[K].MTIMEQKYEGEYR.[Y]	1xdiGlyTMT [K7];1xTMT6plex [N-Term]	-0.532	0.041784	-	-0.0298203	0.259511		-0.50218	0.0521898		-0.156437	0.688856		-0.168996	0.75958		carboxylic acid catabolic process;carboxylic acid metabolic process;catabolic process;cellular catabolic process;cellular component organization;cellular component organization at cellular level;cellular component organization or biogenesis;cellular component organization or biogenesis at cellular level;cellular ketone metabolic process;cellular lipid catabolic process;cellular lipid metabolic pr…	active transmembrane transporter activity;adenyl nucleotide binding;adenyl ribonucleotide binding;ATP binding;ATPase activity;ATPase activity, coupled;ATPase activity, coupled to movement of substances;ATPase activity, coupled to transmembrane movement of substances;binding;catalytic activity;hydrolase activity;hydrolase activity, acting on acid anhydrides;hydrolase activity, acting on acid anhyd…	cell part;cytoplasmic part;integral to membrane;intracellular membrane-bounded organelle;intracellular organelle;intracellular organelle lumen;intracellular organelle part;intracellular part;intrinsic to membrane;membrane;membrane part;membrane-bounded organelle;membrane-enclosed lumen;microbody;microbody lumen;microbody membrane;microbody part;mitochondrial inner membrane;mitochondrial membrane;…	ABC transporters;Peroxisome
Abce1	P61222	P61222 [179-190]	P61222_K181	[K].AAKGTVGSILDR.[K]	1xdiGlyTMT [K3];1xTMT6plex [N-Term]	0.22	0.056271		-0.020452	0.632		0.240452	0.104605		-0.921656	0.0042409		-0.411801	0.0145732		ATP catabolic process;ATP metabolic process;catabolic process;cellular catabolic process;cellular metabolic process;cellular nitrogen compound catabolic process;cellular nitrogen compound metabolic process;cellular process;heterocycle catabolic process;heterocycle metabolic process;metabolic process;nitrogen compound metabolic process;nucleobase-containing compound catabolic process;nucleobase-co…	adenyl nucleotide binding;adenyl ribonucleotide binding;ATP binding;ATPase activity;binding;catalytic activity;electron carrier activity;hydrolase activity;hydrolase activity, acting on acid anhydrides;hydrolase activity, acting on acid anhydrides, in phosphorus-containing anhydrides;iron-sulfur cluster binding;metal cluster binding;nucleoside-triphosphatase activity;nucleotide binding;purine nuc…	cell part;cytoplasmic part;intracellular membrane-bounded organelle;intracellular organelle;intracellular part;membrane-bounded organelle;mitochondrion;organelle
Abce1	P61222	P61222 [166-181]	P61222_K181	[K].AIIKPQYVDQIPKAAK.[G]	1xdiGlyTMT [K16];3xTMT6plex [N-Term;K13];K4	0.092	0.439383		-0.020452	0.632		0.112452	0.397171		-0.921656	0.0042409		-0.411801	0.0145732		ATP catabolic process;ATP metabolic process;catabolic process;cellular catabolic process;cellular metabolic process;cellular nitrogen compound catabolic process;cellular nitrogen compound metabolic process;cellular process;heterocycle catabolic process;heterocycle metabolic process;metabolic process;nitrogen compound metabolic process;nucleobase-containing compound catabolic process;nucleobase-co…	adenyl nucleotide binding;adenyl ribonucleotide binding;ATP binding;ATPase activity;binding;catalytic activity;electron carrier activity;hydrolase activity;hydrolase activity, acting on acid anhydrides;hydrolase activity, acting on acid anhydrides, in phosphorus-containing anhydrides;iron-sulfur cluster binding;metal cluster binding;nucleoside-triphosphatase activity;nucleotide binding;purine nuc…	cell part;cytoplasmic part;intracellular membrane-bounded organelle;intracellular organelle;intracellular part;membrane-bounded organelle;mitochondrion;organelle
Abce1	P61222	P61222 [87-96]	P61222_K93	[R].YCANAFKLHR.[L]	1xCarbamidomethyl [C2];1xdiGlyTMT [K7];1xTMT6plex [N-Term]	0.024	0.902605		-0.020452	0.632		0.044452	0.784051		-0.921656	0.0042409		-0.411801	0.0145732		ATP catabolic process;ATP metabolic process;catabolic process;cellular catabolic process;cellular metabolic process;cellular nitrogen compound catabolic process;cellular nitrogen compound metabolic process;cellular process;heterocycle catabolic process;heterocycle metabolic process;metabolic process;nitrogen compound metabolic process;nucleobase-containing compound catabolic process;nucleobase-co…	adenyl nucleotide binding;adenyl ribonucleotide binding;ATP binding;ATPase activity;binding;catalytic activity;electron carrier activity;hydrolase activity;hydrolase activity, acting on acid anhydrides;hydrolase activity, acting on acid anhydrides, in phosphorus-containing anhydrides;iron-sulfur cluster binding;metal cluster binding;nucleoside-triphosphatase activity;nucleotide binding;purine nuc…	cell part;cytoplasmic part;intracellular membrane-bounded organelle;intracellular organelle;intracellular part;membrane-bounded organelle;mitochondrion;organelle
Abcf2	Q99LE6	Q99LE6 [614-624]	Q99LE6_K623	[K].LVDEEPQLTKR.[T]	1xdiGlyTMT [K10];1xTMT6plex [N-Term]	0.206	0.078801		0.0539956	0.194129		0.152004	0.228689		1.05345	0.000789072	+	0.232925	0.323836		ATP catabolic process;ATP metabolic process;catabolic process;cellular catabolic process;cellular metabolic process;cellular nitrogen compound catabolic process;cellular nitrogen compound metabolic process;cellular process;heterocycle catabolic process;heterocycle metabolic process;metabolic process;nitrogen compound metabolic process;nucleobase-containing compound catabolic process;nucleobase-co…	adenyl nucleotide binding;adenyl ribonucleotide binding;ATP binding;ATPase activity;binding;catalytic activity;hydrolase activity;hydrolase activity, acting on acid anhydrides;hydrolase activity, acting on acid anhydrides, in phosphorus-containing anhydrides;nucleoside-triphosphatase activity;nucleotide binding;purine nucleotide binding;purine ribonucleoside triphosphate binding;purine ribonucleo…	cell part;cytoplasmic part;intracellular membrane-bounded organelle;intracellular organelle;intracellular part;membrane-bounded organelle;mitochondrion;organelle
Abcf2	Q99LE6	Q99LE6 [321-332]	Q99LE6_K331	[K].TRLELEENQMKR.[F]	1xdiGlyTMT [K11];1xTMT6plex [N-Term]	0.108	0.390532		0.0539956	0.194129		0.0540044	0.637954		1.05345	0.000789072	+	0.232925	0.323836		ATP catabolic process;ATP metabolic process;catabolic process;cellular catabolic process;cellular metabolic process;cellular nitrogen compound catabolic process;cellular nitrogen compound metabolic process;cellular process;heterocycle catabolic process;heterocycle metabolic process;metabolic process;nitrogen compound metabolic process;nucleobase-containing compound catabolic process;nucleobase-co…	adenyl nucleotide binding;adenyl ribonucleotide binding;ATP binding;ATPase activity;binding;catalytic activity;hydrolase activity;hydrolase activity, acting on acid anhydrides;hydrolase activity, acting on acid anhydrides, in phosphorus-containing anhydrides;nucleoside-triphosphatase activity;nucleotide binding;purine nucleotide binding;purine ribonucleoside triphosphate binding;purine ribonucleo…	cell part;cytoplasmic part;intracellular membrane-bounded organelle;intracellular organelle;intracellular part;membrane-bounded organelle;mitochondrion;organelle
Abcf2	Q99LE6	Q99LE6 [310-322]	Q99LE6_K320	[K].YYTGNYDQYVKTR.[L]	1xdiGlyTMT [K11];1xTMT6plex [N-Term]	0.116	0.305373		0.0539956	0.194129		0.0620044	0.398644		1.05345	0.000789072	+	0.232925	0.323836		ATP catabolic process;ATP metabolic process;catabolic process;cellular catabolic process;cellular metabolic process;cellular nitrogen compound catabolic process;cellular nitrogen compound metabolic process;cellular process;heterocycle catabolic process;heterocycle metabolic process;metabolic process;nitrogen compound metabolic process;nucleobase-containing compound catabolic process;nucleobase-co…	adenyl nucleotide binding;adenyl ribonucleotide binding;ATP binding;ATPase activity;binding;catalytic activity;hydrolase activity;hydrolase activity, acting on acid anhydrides;hydrolase activity, acting on acid anhydrides, in phosphorus-containing anhydrides;nucleoside-triphosphatase activity;nucleotide binding;purine nucleotide binding;purine ribonucleoside triphosphate binding;purine ribonucleo…	cell part;cytoplasmic part;intracellular membrane-bounded organelle;intracellular organelle;intracellular part;membrane-bounded organelle;mitochondrion;organelle
Abcg2	S4R2M4;Q7TMS5;S4R2E1	Q7TMS5 [347-359]	Q7TMS5_K358	[K].AELDQLPGAQEKK.[G]	1xdiGlyTMT [K12];2xTMT6plex [N-Term;K13]	0.142	0.293523		0.138826	0.0618584		0.00317438	0.983331		#N/A	#N/A		#N/A	#N/A		drug export;drug transport;embryonic process involved in female pregnancy;establishment of localization;multicellular organismal process;multicellular organismal reproductive process;reproductive process;response to acid;response to chemical stimulus;response to corticosteroid stimulus;response to endogenous stimulus;response to external stimulus;response to extracellular stimulus;response to fol…	active transmembrane transporter activity;adenyl nucleotide binding;adenyl ribonucleotide binding;ATP binding;ATPase activity;ATPase activity, coupled;ATPase activity, coupled to movement of substances;ATPase activity, coupled to transmembrane movement of substances;binding;catalytic activity;drug transmembrane transporter activity;hydrolase activity;hydrolase activity, acting on acid anhydrides;…	apical plasma membrane;cell part;integral to membrane;intracellular membrane-bounded organelle;intracellular organelle;intracellular part;intrinsic to membrane;membrane;membrane part;membrane-bounded organelle;nucleus;organelle;plasma membrane;plasma membrane part	ABC transporters;Bile secretion
Abhd5	Q9DBL9;Q9DBL9-2	Q9DBL9 [300-320]	Q9DBL9_K316	[R].SCIDGNSGTSIQSLRPKSYVK.[T]	1xCarbamidomethyl [C2];1xdiGlyTMT [K17];2xTMT6plex [N-Term;K21]	0.164	0.176111		#N/A	#N/A		NaN	1		0.485239	0.153568		0.025583	0.961581		biological regulation;biosynthetic process;carboxylic acid biosynthetic process;carboxylic acid metabolic process;cell differentiation;cellular biosynthetic process;cellular developmental process;cellular ketone metabolic process;cellular lipid metabolic process;cellular metabolic process;cellular process;developmental process;fatty acid metabolic process;glycerolipid biosynthetic process;glycero…	1-acylglycerol-3-phosphate O-acyltransferase activity;acylglycerol O-acyltransferase activity;catalytic activity;lysophosphatidic acid acyltransferase activity;lysophospholipid acyltransferase activity;O-acyltransferase activity;transferase activity;transferase activity, transferring acyl groups;transferase activity, transferring acyl groups other than amino-acyl groups	cell part;cytoplasmic part;cytosol;intracellular part;lipid particle
Abra	Q8BUZ1	Q8BUZ1 [210-220]	Q8BUZ1_K211	[R].IKRPLLSQANR.[Y]	1xdiGlyTMT [K2];1xTMT6plex [N-Term]	0.63	0.005934	+	0.9358	0.00367485	+	-0.3058	0.203039		#N/A	#N/A		#N/A	#N/A		biological regulation;biosynthetic process;cellular biosynthetic process;cellular macromolecule biosynthetic process;cellular macromolecule metabolic process;cellular metabolic process;cellular nitrogen compound metabolic process;cellular process;establishment of localization;establishment of localization in cell;establishment of protein localization;intracellular protein transport;intracellular …	actin binding;binding;cytoskeletal protein binding;protein binding;protein binding transcription factor activity;transcription coactivator activity;transcription cofactor activity;transcription factor binding transcription factor activity	actin cytoskeleton;cell part;contractile fiber part;cytoplasmic part;cytoskeleton;intracellular non-membrane-bounded organelle;intracellular organelle;intracellular part;membrane;non-membrane-bounded organelle;organelle;organelle part;plasma membrane;sarcomere
Abra	Q8BUZ1	Q8BUZ1 [156-166]	Q8BUZ1_K156	[R].KCTNLVSELTK.[G]	1xCarbamidomethyl [C2];1xdiGlyTMT [K1];2xTMT6plex [N-Term;K11]	0.748	0.008679	+	0.9358	0.00367485	+	-0.1878	0.270669		#N/A	#N/A		#N/A	#N/A		biological regulation;biosynthetic process;cellular biosynthetic process;cellular macromolecule biosynthetic process;cellular macromolecule metabolic process;cellular metabolic process;cellular nitrogen compound metabolic process;cellular process;establishment of localization;establishment of localization in cell;establishment of protein localization;intracellular protein transport;intracellular …	actin binding;binding;cytoskeletal protein binding;protein binding;protein binding transcription factor activity;transcription coactivator activity;transcription cofactor activity;transcription factor binding transcription factor activity	actin cytoskeleton;cell part;contractile fiber part;cytoplasmic part;cytoskeleton;intracellular non-membrane-bounded organelle;intracellular organelle;intracellular part;membrane;non-membrane-bounded organelle;organelle;organelle part;plasma membrane;sarcomere
Abra	Q8BUZ1	Q8BUZ1 [232-240]	Q8BUZ1_K232	[R].KYSQVDNLK.[G]	1xdiGlyTMT [K1];2xTMT6plex [N-Term;K9]	0.848	0.056092		0.9358	0.00367485	+	-0.0878003	0.722172		#N/A	#N/A		#N/A	#N/A		biological regulation;biosynthetic process;cellular biosynthetic process;cellular macromolecule biosynthetic process;cellular macromolecule metabolic process;cellular metabolic process;cellular nitrogen compound metabolic process;cellular process;establishment of localization;establishment of localization in cell;establishment of protein localization;intracellular protein transport;intracellular …	actin binding;binding;cytoskeletal protein binding;protein binding;protein binding transcription factor activity;transcription coactivator activity;transcription cofactor activity;transcription factor binding transcription factor activity	actin cytoskeleton;cell part;contractile fiber part;cytoplasmic part;cytoskeleton;intracellular non-membrane-bounded organelle;intracellular organelle;intracellular part;membrane;non-membrane-bounded organelle;organelle;organelle part;plasma membrane;sarcomere
Abra	Q8BUZ1	Q8BUZ1 [106-114]	Q8BUZ1_K110	[R].TVVSKAYER.[G]	1xdiGlyTMT [K5];1xTMT6plex [N-Term]	0.806	0.02461	+	0.9358	0.00367485	+	-0.1298	0.582035		#N/A	#N/A		#N/A	#N/A		biological regulation;biosynthetic process;cellular biosynthetic process;cellular macromolecule biosynthetic process;cellular macromolecule metabolic process;cellular metabolic process;cellular nitrogen compound metabolic process;cellular process;establishment of localization;establishment of localization in cell;establishment of protein localization;intracellular protein transport;intracellular …	actin binding;binding;cytoskeletal protein binding;protein binding;protein binding transcription factor activity;transcription coactivator activity;transcription cofactor activity;transcription factor binding transcription factor activity	actin cytoskeleton;cell part;contractile fiber part;cytoplasmic part;cytoskeleton;intracellular non-membrane-bounded organelle;intracellular organelle;intracellular part;membrane;non-membrane-bounded organelle;organelle;organelle part;plasma membrane;sarcomere
Abra	Q8BUZ1	Q8BUZ1 [221-231]	Q8BUZ1_K228	[R].YSETLNCKAHR.[K]	1xCarbamidomethyl [C7];1xdiGlyTMT [K8];1xTMT6plex [N-Term]	0.574	0.178874		0.9358	0.00367485	+	-0.3618	0.295238		#N/A	#N/A		#N/A	#N/A		biological regulation;biosynthetic process;cellular biosynthetic process;cellular macromolecule biosynthetic process;cellular macromolecule metabolic process;cellular metabolic process;cellular nitrogen compound metabolic process;cellular process;establishment of localization;establishment of localization in cell;establishment of protein localization;intracellular protein transport;intracellular …	actin binding;binding;cytoskeletal protein binding;protein binding;protein binding transcription factor activity;transcription coactivator activity;transcription cofactor activity;transcription factor binding transcription factor activity	actin cytoskeleton;cell part;contractile fiber part;cytoplasmic part;cytoskeleton;intracellular non-membrane-bounded organelle;intracellular organelle;intracellular part;membrane;non-membrane-bounded organelle;organelle;organelle part;plasma membrane;sarcomere
Abtb1	Q99LJ2	Q99LJ2 [87-96]	Q99LJ2_K89	[R].DYKQVTASCR.[R]	1xCarbamidomethyl [C9];1xdiGlyTMT [K3];1xTMT6plex [N-Term]	1.792	0.000329	+	#N/A	#N/A		NaN	1		#N/A	#N/A		#N/A	#N/A			binding;nucleic acid binding;RNA binding;translation elongation factor activity;translation factor activity, nucleic acid binding	cell part;cytoplasm;intracellular non-membrane-bounded organelle;intracellular organelle;intracellular organelle part;intracellular part;membrane;non-membrane-bounded organelle;nuclear part;nucleolus;organelle;organelle part;plasma membrane
Acaa2	Q8BWT1	Q8BWT1 [270-278]	Q8BWT1_K270	[K].KHNFTPLAR.[V]	1xdiGlyTMT [K1];1xTMT6plex [N-Term]	-0.014	0.92852		-0.281892	0.00524101	-	0.267892	0.117701		-2.40847	8.07898e-05		-0.763453	0.00100271		biological regulation;carboxylic acid metabolic process;cellular ketone metabolic process;cellular lipid metabolic process;cellular metabolic process;cellular process;fatty acid metabolic process;lipid metabolic process;metabolic process;monocarboxylic acid metabolic process;negative regulation of apoptosis;negative regulation of biological process;negative regulation of cell death;negative regul…	acetyl-CoA C-acyltransferase activity;C-acyltransferase activity;catalytic activity;transferase activity;transferase activity, transferring acyl groups;transferase activity, transferring acyl groups other than amino-acyl groups	cell part;cytoplasmic part;intracellular organelle part;intracellular part;membrane;mitochondrial inner membrane;mitochondrial membrane;mitochondrial part;organelle inner membrane;organelle membrane;organelle part	Benzoate degradation;Fatty acid elongation in mitochondria;Fatty acid metabolism;Valine, leucine and isoleucine degradation
Acacb	E9Q4Z2	E9Q4Z2 [1392-1406]	E9Q4Z2_K1403	[K].ACTSLYSEEDSKSLR.[E]	1xCarbamidomethyl [C2];1xdiGlyTMT [K12];1xTMT6plex [N-Term]	0.032	0.822693		-0.028773	0.109415		0.060773	0.648351		#N/A	#N/A		#N/A	#N/A		acetyl-CoA metabolic process;biosynthetic process;carboxylic acid biosynthetic process;carboxylic acid metabolic process;cellular biosynthetic process;cellular component assembly;cellular component organization;cellular component organization or biogenesis;cellular ketone metabolic process;cellular lipid metabolic process;cellular metabolic process;cellular process;coenzyme metabolic process;cofa…	acetyl-CoA carboxylase activity;adenyl nucleotide binding;adenyl ribonucleotide binding;ATP binding;binding;biotin carboxylase activity;catalytic activity;cation binding;CoA carboxylase activity;ion binding;ligase activity;ligase activity, forming carbon-carbon bonds;ligase activity, forming carbon-nitrogen bonds;metal ion binding;nucleotide binding;purine nucleotide binding;purine ribonucleoside…	cell part;cytoplasmic part;intracellular membrane-bounded organelle;intracellular organelle;intracellular part;membrane-bounded organelle;mitochondrion;organelle	Fatty acid biosynthesis;Insulin signaling pathway;Propanoate metabolism;Pyruvate metabolism
Acadl	P51174	P51174 [319-333]	P51174_K322	[K].AFGKTVAHIQTVQHK.[L]	1xdiGlyTMT [K4];2xTMT6plex [N-Term;K15]	-0.17	0.438306		-0.254417	0.0269046	-	0.0844173	0.603394		-2.34967	0.000167624		0.0394909	0.833686		amine catabolic process;amine metabolic process;betaine catabolic process;betaine metabolic process;biological regulation;carboxylic acid catabolic process;carboxylic acid metabolic process;carnitine catabolic process;carnitine metabolic process;carnitine metabolic process, CoA-linked;catabolic process;cellular amine metabolic process;cellular amino acid catabolic process;cellular amino acid meta…	acyl-CoA dehydrogenase activity;acyl-CoA oxidase activity;binding;carboxylic acid binding;catalytic activity;coenzyme binding;cofactor binding;fatty acid binding;fatty-acyl-CoA binding;flavin adenine dinucleotide binding;lipid binding;long-chain-acyl-CoA dehydrogenase activity;monocarboxylic acid binding;oxidoreductase activity;oxidoreductase activity, acting on the CH-CH group of donors;oxidored…	cell part;cytoplasmic part;intracellular membrane-bounded organelle;intracellular organelle;intracellular organelle lumen;intracellular organelle part;intracellular part;membrane;membrane-bounded organelle;membrane-enclosed lumen;mitochondrial matrix;mitochondrial membrane;mitochondrial part;mitochondrion;organelle;organelle lumen;organelle membrane;organelle part	Fatty acid metabolism;PPAR signaling pathway
Acadl	P51174	P51174 [93-106]	P51174_K95	[K].AGKQGLLGINIAEK.[H]	1xdiGlyTMT [K3];2xTMT6plex [N-Term;K14]	-0.018	0.892049		-0.254417	0.0269046	-	0.236417	0.0743879		-2.34967	0.000167624		0.0394909	0.833686		amine catabolic process;amine metabolic process;betaine catabolic process;betaine metabolic process;biological regulation;carboxylic acid catabolic process;carboxylic acid metabolic process;carnitine catabolic process;carnitine metabolic process;carnitine metabolic process, CoA-linked;catabolic process;cellular amine metabolic process;cellular amino acid catabolic process;cellular amino acid meta…	acyl-CoA dehydrogenase activity;acyl-CoA oxidase activity;binding;carboxylic acid binding;catalytic activity;coenzyme binding;cofactor binding;fatty acid binding;fatty-acyl-CoA binding;flavin adenine dinucleotide binding;lipid binding;long-chain-acyl-CoA dehydrogenase activity;monocarboxylic acid binding;oxidoreductase activity;oxidoreductase activity, acting on the CH-CH group of donors;oxidored…	cell part;cytoplasmic part;intracellular membrane-bounded organelle;intracellular organelle;intracellular organelle lumen;intracellular organelle part;intracellular part;membrane;membrane-bounded organelle;membrane-enclosed lumen;mitochondrial matrix;mitochondrial membrane;mitochondrial part;mitochondrion;organelle;organelle lumen;organelle membrane;organelle part	Fatty acid metabolism;PPAR signaling pathway
Acadl	P51174	P51174 [334-345]	P51174_K338	[K].LAELKTHICVTR.[A]	1xCarbamidomethyl [C9];1xdiGlyTMT [K5];1xTMT6plex [N-Term]	-0.14	0.231766		-0.254417	0.0269046	-	0.114417	0.198354		-2.34967	0.000167624		0.0394909	0.833686		amine catabolic process;amine metabolic process;betaine catabolic process;betaine metabolic process;biological regulation;carboxylic acid catabolic process;carboxylic acid metabolic process;carnitine catabolic process;carnitine metabolic process;carnitine metabolic process, CoA-linked;catabolic process;cellular amine metabolic process;cellular amino acid catabolic process;cellular amino acid meta…	acyl-CoA dehydrogenase activity;acyl-CoA oxidase activity;binding;carboxylic acid binding;catalytic activity;coenzyme binding;cofactor binding;fatty acid binding;fatty-acyl-CoA binding;flavin adenine dinucleotide binding;lipid binding;long-chain-acyl-CoA dehydrogenase activity;monocarboxylic acid binding;oxidoreductase activity;oxidoreductase activity, acting on the CH-CH group of donors;oxidored…	cell part;cytoplasmic part;intracellular membrane-bounded organelle;intracellular organelle;intracellular organelle lumen;intracellular organelle part;intracellular part;membrane;membrane-bounded organelle;membrane-enclosed lumen;mitochondrial matrix;mitochondrial membrane;mitochondrial part;mitochondrion;organelle;organelle lumen;organelle membrane;organelle part	Fatty acid metabolism;PPAR signaling pathway
Acadvl	P50544;B1AR28	P50544 [482-493]	P50544_K483	[K].GKELTGLGNALK.[N]	1xdiGlyTMT [K2];2xTMT6plex [N-Term;K12]	-0.306	0.379914		-0.164321	0.0537275		-0.141679	0.617555		-1.0593	0.00974443		-0.546632	0.0010609		biological regulation;carboxylic acid catabolic process;carboxylic acid metabolic process;catabolic process;cellular catabolic process;cellular ketone metabolic process;cellular lipid catabolic process;cellular lipid metabolic process;cellular metabolic process;cellular process;fatty acid beta-oxidation;fatty acid beta-oxidation using acyl-CoA dehydrogenase;fatty acid catabolic process;fatty acid…	acyl-CoA dehydrogenase activity;binding;catalytic activity;coenzyme binding;cofactor binding;flavin adenine dinucleotide binding;oxidoreductase activity;oxidoreductase activity, acting on the CH-CH group of donors	cell part;cytoplasmic part;intracellular membrane-bounded organelle;intracellular non-membrane-bounded organelle;intracellular organelle;intracellular organelle part;intracellular part;membrane;membrane-bounded organelle;mitochondrial inner membrane;mitochondrial membrane;mitochondrial nucleoid;mitochondrial part;mitochondrion;non-membrane-bounded organelle;nucleoid;organelle;organelle inner memb…	Fatty acid metabolism
Acadvl	P50544;B1AR28	P50544 [374-386]	P50544_K383	[K].IHNFGVIQEKLAR.[M]	1xdiGlyTMT [K10];1xTMT6plex [N-Term]	-0.098	0.583776		-0.164321	0.0537275		0.0663213	0.662394		-1.0593	0.00974443		-0.546632	0.0010609		biological regulation;carboxylic acid catabolic process;carboxylic acid metabolic process;catabolic process;cellular catabolic process;cellular ketone metabolic process;cellular lipid catabolic process;cellular lipid metabolic process;cellular metabolic process;cellular process;fatty acid beta-oxidation;fatty acid beta-oxidation using acyl-CoA dehydrogenase;fatty acid catabolic process;fatty acid…	acyl-CoA dehydrogenase activity;binding;catalytic activity;coenzyme binding;cofactor binding;flavin adenine dinucleotide binding;oxidoreductase activity;oxidoreductase activity, acting on the CH-CH group of donors	cell part;cytoplasmic part;intracellular membrane-bounded organelle;intracellular non-membrane-bounded organelle;intracellular organelle;intracellular organelle part;intracellular part;membrane;membrane-bounded organelle;mitochondrial inner membrane;mitochondrial membrane;mitochondrial nucleoid;mitochondrial part;mitochondrion;non-membrane-bounded organelle;nucleoid;organelle;organelle inner memb…	Fatty acid metabolism
Acadvl	P50544;B1AR28	P50544 [557-568]	P50544_K557	[K].KGIVNEQFLLQR.[L]	1xdiGlyTMT [K1];1xTMT6plex [N-Term]	-0.164	0.182349		-0.164321	0.0537275		0.000321327	0.997201		-1.0593	0.00974443		-0.546632	0.0010609		biological regulation;carboxylic acid catabolic process;carboxylic acid metabolic process;catabolic process;cellular catabolic process;cellular ketone metabolic process;cellular lipid catabolic process;cellular lipid metabolic process;cellular metabolic process;cellular process;fatty acid beta-oxidation;fatty acid beta-oxidation using acyl-CoA dehydrogenase;fatty acid catabolic process;fatty acid…	acyl-CoA dehydrogenase activity;binding;catalytic activity;coenzyme binding;cofactor binding;flavin adenine dinucleotide binding;oxidoreductase activity;oxidoreductase activity, acting on the CH-CH group of donors	cell part;cytoplasmic part;intracellular membrane-bounded organelle;intracellular non-membrane-bounded organelle;intracellular organelle;intracellular organelle part;intracellular part;membrane;membrane-bounded organelle;mitochondrial inner membrane;mitochondrial membrane;mitochondrial nucleoid;mitochondrial part;mitochondrion;non-membrane-bounded organelle;nucleoid;organelle;organelle inner memb…	Fatty acid metabolism
Acadvl	P50544;B1AR28	P50544 [355-367]	P50544_K359	[K].SLIAKAVDHATNR.[T]	1xdiGlyTMT [K5];1xTMT6plex [N-Term]	-0.132	0.267418		-0.164321	0.0537275		0.0323213	0.814509		-1.0593	0.00974443		-0.546632	0.0010609		biological regulation;carboxylic acid catabolic process;carboxylic acid metabolic process;catabolic process;cellular catabolic process;cellular ketone metabolic process;cellular lipid catabolic process;cellular lipid metabolic process;cellular metabolic process;cellular process;fatty acid beta-oxidation;fatty acid beta-oxidation using acyl-CoA dehydrogenase;fatty acid catabolic process;fatty acid…	acyl-CoA dehydrogenase activity;binding;catalytic activity;coenzyme binding;cofactor binding;flavin adenine dinucleotide binding;oxidoreductase activity;oxidoreductase activity, acting on the CH-CH group of donors	cell part;cytoplasmic part;intracellular membrane-bounded organelle;intracellular non-membrane-bounded organelle;intracellular organelle;intracellular organelle part;intracellular part;membrane;membrane-bounded organelle;mitochondrial inner membrane;mitochondrial membrane;mitochondrial nucleoid;mitochondrial part;mitochondrion;non-membrane-bounded organelle;nucleoid;organelle;organelle inner memb…	Fatty acid metabolism
Acadvl	P50544;B1AR28	P50544 [471-483]	P50544_K481	[R].LFVALQGCMDKGK.[E]	1xCarbamidomethyl [C8];1xdiGlyTMT [K11];2xTMT6plex [N-Term;K13]	-0.096	0.246749		-0.164321	0.0537275		0.0683213	0.529591		-1.0593	0.00974443		-0.546632	0.0010609		biological regulation;carboxylic acid catabolic process;carboxylic acid metabolic process;catabolic process;cellular catabolic process;cellular ketone metabolic process;cellular lipid catabolic process;cellular lipid metabolic process;cellular metabolic process;cellular process;fatty acid beta-oxidation;fatty acid beta-oxidation using acyl-CoA dehydrogenase;fatty acid catabolic process;fatty acid…	acyl-CoA dehydrogenase activity;binding;catalytic activity;coenzyme binding;cofactor binding;flavin adenine dinucleotide binding;oxidoreductase activity;oxidoreductase activity, acting on the CH-CH group of donors	cell part;cytoplasmic part;intracellular membrane-bounded organelle;intracellular non-membrane-bounded organelle;intracellular organelle;intracellular organelle part;intracellular part;membrane;membrane-bounded organelle;mitochondrial inner membrane;mitochondrial membrane;mitochondrial nucleoid;mitochondrial part;mitochondrion;non-membrane-bounded organelle;nucleoid;organelle;organelle inner memb…	Fatty acid metabolism
Acadvl	P50544;B1AR28	P50544 [231-248]	P50544_K240	[R].SSAIPSPCGKYYTLNGSK.[I]	1xCarbamidomethyl [C8];1xdiGlyTMT [K10];2xTMT6plex [N-Term;K18]	-0.296	0.320499		-0.164321	0.0537275		-0.131679	0.584024		-1.0593	0.00974443		-0.546632	0.0010609		biological regulation;carboxylic acid catabolic process;carboxylic acid metabolic process;catabolic process;cellular catabolic process;cellular ketone metabolic process;cellular lipid catabolic process;cellular lipid metabolic process;cellular metabolic process;cellular process;fatty acid beta-oxidation;fatty acid beta-oxidation using acyl-CoA dehydrogenase;fatty acid catabolic process;fatty acid…	acyl-CoA dehydrogenase activity;binding;catalytic activity;coenzyme binding;cofactor binding;flavin adenine dinucleotide binding;oxidoreductase activity;oxidoreductase activity, acting on the CH-CH group of donors	cell part;cytoplasmic part;intracellular membrane-bounded organelle;intracellular non-membrane-bounded organelle;intracellular organelle;intracellular organelle part;intracellular part;membrane;membrane-bounded organelle;mitochondrial inner membrane;mitochondrial membrane;mitochondrial nucleoid;mitochondrial part;mitochondrion;non-membrane-bounded organelle;nucleoid;organelle;organelle inner memb…	Fatty acid metabolism
Acat1	Q8QZT1	Q8QZT1 [255-263]	Q8QZT1_K260	[K].RVDFSKVPK.[L]	1xdiGlyTMT [K6];2xTMT6plex [N-Term;K9]	-0.094	0.487554		-0.187534	0.0293458	-	0.0935342	0.449619		-1.64309	0.00949868		-0.419154	0.168154		adipose tissue development;anatomical structure development;brain development;cellular component assembly;cellular component organization;cellular component organization or biogenesis;developmental process;liver development;macromolecular complex assembly;macromolecular complex subunit organization;metanephric proximal convoluted tubule development;organ development;protein complex assembly;prote…	acetyl-CoA C-acetyltransferase activity;acetyl-CoA C-acyltransferase activity;acetyltransferase activity;binding;C-acetyltransferase activity;C-acyltransferase activity;catalytic activity;cation binding;coenzyme binding;cofactor binding;ion binding;metal ion binding;transferase activity;transferase activity, transferring acyl groups;transferase activity, transferring acyl groups other than amino-…	cell part;cytoplasmic part;intracellular organelle lumen;intracellular organelle part;intracellular part;membrane;membrane-enclosed lumen;mitochondrial inner membrane;mitochondrial matrix;mitochondrial membrane;mitochondrial part;organelle inner membrane;organelle lumen;organelle membrane;organelle part	Benzoate degradation;Butanoate metabolism;Carbon fixation pathways in prokaryotes;Fatty acid metabolism;Glyoxylate and dicarboxylate metabolism;Lysine degradation;Propanoate metabolism;Pyruvate metabolism;Synthesis and degradation of ketone bodies;Terpenoid backbone biosynthesis;Tryptophan metabolism;Two-component system;Valine, leucine and isoleucine degradation
Acbd3	Q8BMP6	Q8BMP6 [382-395]	Q8BMP6_K383	[K].EKIRQDADSVITVR.[R]	1xdiGlyTMT [K2];1xTMT6plex [N-Term]	0.35	0.012596	+	0.110782	0.0313262	+	0.239218	0.0769512		0.0250621	0.807127		-0.255399	0.136935		biosynthetic process;establishment of localization;lipid biosynthetic process;lipid metabolic process;metabolic process;primary metabolic process;steroid biosynthetic process;steroid metabolic process;transport	binding;carboxylic acid binding;coenzyme binding;cofactor binding;fatty acid binding;fatty-acyl-CoA binding;lipid binding;monocarboxylic acid binding	cell part;cytoplasmic part;Golgi apparatus part;Golgi membrane;integral to membrane;intracellular membrane-bounded organelle;intracellular organelle;intracellular organelle part;intracellular part;intrinsic to membrane;membrane;membrane part;membrane-bounded organelle;mitochondrion;organelle;organelle membrane;organelle part
Aco2	Q99KI0	Q99KI0 [410-424]	Q99KI0_K411	[K].CKSQFTITPGSEQIR.[A]	1xCarbamidomethyl [C1];1xdiGlyTMT [K2];1xTMT6plex [N-Term]	-0.368	0.118648		-0.1377	0.00167761	-	-0.2303	0.297052		-2.73701	5.40893e-05		-0.900779	0.00122492		acetyl-CoA catabolic process;acetyl-CoA metabolic process;carboxylic acid metabolic process;catabolic process;cellular catabolic process;cellular ketone metabolic process;cellular metabolic process;cellular process;citrate metabolic process;coenzyme catabolic process;coenzyme metabolic process;cofactor catabolic process;cofactor metabolic process;isocitrate metabolic process;metabolic process;org…	3 iron, 4 sulfur cluster binding;4 iron, 4 sulfur cluster binding;aconitate hydratase activity;binding;carbon-oxygen lyase activity;catalytic activity;cation binding;citrate hydro-lyase (cis-aconitate-forming) activity;hydro-lyase activity;ion binding;iron ion binding;iron-sulfur cluster binding;isocitrate hydro-lyase (cis-aconitate-forming) activity;lyase activity;metal cluster binding;metal ion…	cell part;cytoplasmic part;intracellular membrane-bounded organelle;intracellular organelle;intracellular part;membrane-bounded organelle;mitochondrion;nucleus;organelle	Carbon fixation pathways in prokaryotes;Citrate cycle (TCA cycle);Glyoxylate and dicarboxylate metabolism
Aco2	Q99KI0	Q99KI0 [731-739]	Q99KI0_K736	[K].DFAPGKPLK.[C]	1xdiGlyTMT [K6];2xTMT6plex [N-Term;K9]	-0.3	0.243649		-0.1377	0.00167761	-	-0.1623	0.475997		-2.73701	5.40893e-05		-0.900779	0.00122492		acetyl-CoA catabolic process;acetyl-CoA metabolic process;carboxylic acid metabolic process;catabolic process;cellular catabolic process;cellular ketone metabolic process;cellular metabolic process;cellular process;citrate metabolic process;coenzyme catabolic process;coenzyme metabolic process;cofactor catabolic process;cofactor metabolic process;isocitrate metabolic process;metabolic process;org…	3 iron, 4 sulfur cluster binding;4 iron, 4 sulfur cluster binding;aconitate hydratase activity;binding;carbon-oxygen lyase activity;catalytic activity;cation binding;citrate hydro-lyase (cis-aconitate-forming) activity;hydro-lyase activity;ion binding;iron ion binding;iron-sulfur cluster binding;isocitrate hydro-lyase (cis-aconitate-forming) activity;lyase activity;metal cluster binding;metal ion…	cell part;cytoplasmic part;intracellular membrane-bounded organelle;intracellular organelle;intracellular part;membrane-bounded organelle;mitochondrion;nucleus;organelle	Carbon fixation pathways in prokaryotes;Citrate cycle (TCA cycle);Glyoxylate and dicarboxylate metabolism
Aco2	Q99KI0	Q99KI0 [731-743]	Q99KI0_K736	[K].DFAPGKPLKCVIK.[H]	1xCarbamidomethyl [C10];1xdiGlyTMT [K6];3xTMT6plex [N-Term;K13];K9	-0.068	0.60428		-0.1377	0.00167761	-	0.0696999	0.563711		-2.73701	5.40893e-05		-0.900779	0.00122492		acetyl-CoA catabolic process;acetyl-CoA metabolic process;carboxylic acid metabolic process;catabolic process;cellular catabolic process;cellular ketone metabolic process;cellular metabolic process;cellular process;citrate metabolic process;coenzyme catabolic process;coenzyme metabolic process;cofactor catabolic process;cofactor metabolic process;isocitrate metabolic process;metabolic process;org…	3 iron, 4 sulfur cluster binding;4 iron, 4 sulfur cluster binding;aconitate hydratase activity;binding;carbon-oxygen lyase activity;catalytic activity;cation binding;citrate hydro-lyase (cis-aconitate-forming) activity;hydro-lyase activity;ion binding;iron ion binding;iron-sulfur cluster binding;isocitrate hydro-lyase (cis-aconitate-forming) activity;lyase activity;metal cluster binding;metal ion…	cell part;cytoplasmic part;intracellular membrane-bounded organelle;intracellular organelle;intracellular part;membrane-bounded organelle;mitochondrion;nucleus;organelle	Carbon fixation pathways in prokaryotes;Citrate cycle (TCA cycle);Glyoxylate and dicarboxylate metabolism
Aco2	Q99KI0	Q99KI0 [462-474]	Q99KI0_K465	[K].KGEKNTIVTSYNR.[N]	1xdiGlyTMT [K4];2xTMT6plex [N-Term;K1]	0.116	0.506283		-0.1377	0.00167761	-	0.2537	0.20649		-2.73701	5.40893e-05		-0.900779	0.00122492		acetyl-CoA catabolic process;acetyl-CoA metabolic process;carboxylic acid metabolic process;catabolic process;cellular catabolic process;cellular ketone metabolic process;cellular metabolic process;cellular process;citrate metabolic process;coenzyme catabolic process;coenzyme metabolic process;cofactor catabolic process;cofactor metabolic process;isocitrate metabolic process;metabolic process;org…	3 iron, 4 sulfur cluster binding;4 iron, 4 sulfur cluster binding;aconitate hydratase activity;binding;carbon-oxygen lyase activity;catalytic activity;cation binding;citrate hydro-lyase (cis-aconitate-forming) activity;hydro-lyase activity;ion binding;iron ion binding;iron-sulfur cluster binding;isocitrate hydro-lyase (cis-aconitate-forming) activity;lyase activity;metal cluster binding;metal ion…	cell part;cytoplasmic part;intracellular membrane-bounded organelle;intracellular organelle;intracellular part;membrane-bounded organelle;mitochondrion;nucleus;organelle	Carbon fixation pathways in prokaryotes;Citrate cycle (TCA cycle);Glyoxylate and dicarboxylate metabolism
Aco2	Q99KI0	Q99KI0 [30-44]	Q99KI0_K31	[R].AKVAMSHFEPSEYIR.[Y]	1xdiGlyTMT [K2];1xTMT6plex [N-Term]	-0.028	0.562767		-0.1377	0.00167761	-	0.1097	0.0735658		-2.73701	5.40893e-05		-0.900779	0.00122492		acetyl-CoA catabolic process;acetyl-CoA metabolic process;carboxylic acid metabolic process;catabolic process;cellular catabolic process;cellular ketone metabolic process;cellular metabolic process;cellular process;citrate metabolic process;coenzyme catabolic process;coenzyme metabolic process;cofactor catabolic process;cofactor metabolic process;isocitrate metabolic process;metabolic process;org…	3 iron, 4 sulfur cluster binding;4 iron, 4 sulfur cluster binding;aconitate hydratase activity;binding;carbon-oxygen lyase activity;catalytic activity;cation binding;citrate hydro-lyase (cis-aconitate-forming) activity;hydro-lyase activity;ion binding;iron ion binding;iron-sulfur cluster binding;isocitrate hydro-lyase (cis-aconitate-forming) activity;lyase activity;metal cluster binding;metal ion…	cell part;cytoplasmic part;intracellular membrane-bounded organelle;intracellular organelle;intracellular part;membrane-bounded organelle;mitochondrion;nucleus;organelle	Carbon fixation pathways in prokaryotes;Citrate cycle (TCA cycle);Glyoxylate and dicarboxylate metabolism
Aco2	Q99KI0	Q99KI0 [396-409]	Q99KI0_K401	[R].SAAVAKQALAHGLK.[C]	1xdiGlyTMT [K6];2xTMT6plex [N-Term;K14]	-0.398	0.01177	-	-0.1377	0.00167761	-	-0.2603	0.0369534	-	-2.73701	5.40893e-05		-0.900779	0.00122492		acetyl-CoA catabolic process;acetyl-CoA metabolic process;carboxylic acid metabolic process;catabolic process;cellular catabolic process;cellular ketone metabolic process;cellular metabolic process;cellular process;citrate metabolic process;coenzyme catabolic process;coenzyme metabolic process;cofactor catabolic process;cofactor metabolic process;isocitrate metabolic process;metabolic process;org…	3 iron, 4 sulfur cluster binding;4 iron, 4 sulfur cluster binding;aconitate hydratase activity;binding;carbon-oxygen lyase activity;catalytic activity;cation binding;citrate hydro-lyase (cis-aconitate-forming) activity;hydro-lyase activity;ion binding;iron ion binding;iron-sulfur cluster binding;isocitrate hydro-lyase (cis-aconitate-forming) activity;lyase activity;metal cluster binding;metal ion…	cell part;cytoplasmic part;intracellular membrane-bounded organelle;intracellular organelle;intracellular part;membrane-bounded organelle;mitochondrion;nucleus;organelle	Carbon fixation pathways in prokaryotes;Citrate cycle (TCA cycle);Glyoxylate and dicarboxylate metabolism
Aco2	Q99KI0	Q99KI0 [45-56]	Q99KI0_K50	[R].YDLLEKNINIVR.[K]	1xdiGlyTMT [K6];1xTMT6plex [N-Term]	-0.244	0.072482		-0.1377	0.00167761	-	-0.1063	0.370885		-2.73701	5.40893e-05		-0.900779	0.00122492		acetyl-CoA catabolic process;acetyl-CoA metabolic process;carboxylic acid metabolic process;catabolic process;cellular catabolic process;cellular ketone metabolic process;cellular metabolic process;cellular process;citrate metabolic process;coenzyme catabolic process;coenzyme metabolic process;cofactor catabolic process;cofactor metabolic process;isocitrate metabolic process;metabolic process;org…	3 iron, 4 sulfur cluster binding;4 iron, 4 sulfur cluster binding;aconitate hydratase activity;binding;carbon-oxygen lyase activity;catalytic activity;cation binding;citrate hydro-lyase (cis-aconitate-forming) activity;hydro-lyase activity;ion binding;iron ion binding;iron-sulfur cluster binding;isocitrate hydro-lyase (cis-aconitate-forming) activity;lyase activity;metal cluster binding;metal ion…	cell part;cytoplasmic part;intracellular membrane-bounded organelle;intracellular organelle;intracellular part;membrane-bounded organelle;mitochondrion;nucleus;organelle	Carbon fixation pathways in prokaryotes;Citrate cycle (TCA cycle);Glyoxylate and dicarboxylate metabolism
Acot7	Q91V12-3;E9PYH2;Q91V12-4;Q91V12;Q91V12-2	E9PYH2 [369-375]	E9PYH2_K373	[R].YLQMKAK.[R]	1xdiGlyTMT [K5];2xTMT6plex [N-Term;K7]	-0.45	0.040757	-	0.149651	0.134186		-0.599651	0.0473659	-	-0.741958	0.00325625		0.274062	0.227688		carboxylic acid catabolic process;carboxylic acid metabolic process;catabolic process;cellular catabolic process;cellular ketone metabolic process;cellular lipid catabolic process;cellular lipid metabolic process;cellular metabolic process;cellular process;fatty acid catabolic process;fatty acid metabolic process;lipid catabolic process;lipid metabolic process;metabolic process;monocarboxylic aci…	acyl-CoA thioesterase activity;catalytic activity;CoA hydrolase activity;hydrolase activity;hydrolase activity, acting on ester bonds;palmitoyl-CoA hydrolase activity;thiolester hydrolase activity	cell body;cell part;cell projection;cytoplasmic part;cytosol;intracellular part;neuron projection	Biosynthesis of unsaturated fatty acids
Acp1	Q561M1;Q9D358-2;Q9D358	Q561M1 [112-124]	Q561M1_K113	[K].AKIELLGSYDPQK.[Q]	1xdiGlyTMT [K2];2xTMT6plex [N-Term;K13]	-0.014	0.855056		0.0632461	0.136547		-0.0772461	0.349914		0.380731	0.714952		NaN	1		cellular macromolecule metabolic process;cellular metabolic process;cellular process;cellular protein metabolic process;dephosphorylation;macromolecule metabolic process;macromolecule modification;metabolic process;peptidyl-tyrosine dephosphorylation;phosphate-containing compound metabolic process;phosphorus metabolic process;primary metabolic process;protein dephosphorylation;protein metabolic p…	acid phosphatase activity;catalytic activity;hydrolase activity;hydrolase activity, acting on ester bonds;non-membrane spanning protein tyrosine phosphatase activity;phosphatase activity;phosphoprotein phosphatase activity;phosphoric ester hydrolase activity;protein tyrosine phosphatase activity	cell part;cytoplasm;intracellular part	Riboflavin metabolism
Acp1	Q561M1;Q9D358-2;Q9D358	Q561M1 [149-156]	Q561M1_K151	[R].CCKAFLEK.[T]	1xdiGlyTMT [K3];2xCarbamidomethyl [C1;2xTMT6plex [N-Term;C2];K8]	0.032	0.391976		0.0632461	0.136547		-0.0312461	0.417163		0.380731	0.714952		NaN	1		cellular macromolecule metabolic process;cellular metabolic process;cellular process;cellular protein metabolic process;dephosphorylation;macromolecule metabolic process;macromolecule modification;metabolic process;peptidyl-tyrosine dephosphorylation;phosphate-containing compound metabolic process;phosphorus metabolic process;primary metabolic process;protein dephosphorylation;protein metabolic p…	acid phosphatase activity;catalytic activity;hydrolase activity;hydrolase activity, acting on ester bonds;non-membrane spanning protein tyrosine phosphatase activity;phosphatase activity;phosphoprotein phosphatase activity;phosphoric ester hydrolase activity;protein tyrosine phosphatase activity	cell part;cytoplasm;intracellular part	Riboflavin metabolism
Acsl1	D3Z041;P41216	D3Z041 [207-217]	D3Z041_K208	[K].AKLLLEGVENK.[L]	1xdiGlyTMT [K2];2xTMT6plex [N-Term;K11]	0.076	0.364404		-0.174672	0.0204381	-	0.250672	0.0347082	+	-0.88643	2.64398e-05		-1.34579	1.52112e-05		adiponectin-mediated signaling pathway;biological regulation;cell surface receptor linked signaling pathway;cellular process;cellular response to chemical stimulus;cellular response to cytokine stimulus;cellular response to organic substance;cellular response to stimulus;cytokine-mediated signaling pathway;positive regulation of catalytic activity;positive regulation of kinase activity;positive r…	catalytic activity	cell part;cytoplasmic part;intracellular membrane-bounded organelle;intracellular organelle;intracellular part;membrane-bounded organelle;mitochondrion;organelle
Acsl1	D3Z041;P41216;D3Z457;D3YVF6	D3Z041 [50-73]	D3Z041_K52	[K].ALKPPCDLSMQSVEIAGTTDGIRR.[S]	1xCarbamidomethyl [C6];1xdiGlyTMT [K3];1xTMT6plex [N-Term]	-0.214	0.183746		-0.174672	0.0204381	-	-0.0393278	0.774469		-0.88643	2.64398e-05		-1.34579	1.52112e-05		adiponectin-mediated signaling pathway;biological regulation;cell surface receptor linked signaling pathway;cellular process;cellular response to chemical stimulus;cellular response to cytokine stimulus;cellular response to organic substance;cellular response to stimulus;cytokine-mediated signaling pathway;positive regulation of catalytic activity;positive regulation of kinase activity;positive r…	catalytic activity	cell part;cytoplasmic part;intracellular membrane-bounded organelle;intracellular organelle;intracellular part;membrane-bounded organelle;mitochondrion;organelle
Acsl1	D3Z041;P41216	D3Z041 [505-518]	D3Z041_K512	[K].GEGEVCVKGANVFK.[G]	1xCarbamidomethyl [C6];1xdiGlyTMT [K8];2xTMT6plex [N-Term;K14]	0.192	0.185502		-0.174672	0.0204381	-	0.366672	0.0600944		-0.88643	2.64398e-05		-1.34579	1.52112e-05		adiponectin-mediated signaling pathway;biological regulation;cell surface receptor linked signaling pathway;cellular process;cellular response to chemical stimulus;cellular response to cytokine stimulus;cellular response to organic substance;cellular response to stimulus;cytokine-mediated signaling pathway;positive regulation of catalytic activity;positive regulation of kinase activity;positive r…	catalytic activity	cell part;cytoplasmic part;intracellular membrane-bounded organelle;intracellular organelle;intracellular part;membrane-bounded organelle;mitochondrion;organelle
Acsl1	D3Z041;P41216	D3Z041 [421-430]	D3Z041_K428	[K].IQSSLGGKVR.[L]	1xdiGlyTMT [K8];1xTMT6plex [N-Term]	-0.414	0.067198		-0.174672	0.0204381	-	-0.239328	0.273566		-0.88643	2.64398e-05		-1.34579	1.52112e-05		adiponectin-mediated signaling pathway;biological regulation;cell surface receptor linked signaling pathway;cellular process;cellular response to chemical stimulus;cellular response to cytokine stimulus;cellular response to organic substance;cellular response to stimulus;cytokine-mediated signaling pathway;positive regulation of catalytic activity;positive regulation of kinase activity;positive r…	catalytic activity	cell part;cytoplasmic part;intracellular membrane-bounded organelle;intracellular organelle;intracellular part;membrane-bounded organelle;mitochondrion;organelle
Acsl1	D3Z041;P41216;F6WNZ2	D3Z041 [563-580]	D3Z041_K573	[K].LAQGEYIAPEKIENIYLR.[S]	1xdiGlyTMT [K11];1xTMT6plex [N-Term]	-0.018	0.82242		-0.174672	0.0204381	-	0.156672	0.126613		-0.88643	2.64398e-05		-1.34579	1.52112e-05		adiponectin-mediated signaling pathway;biological regulation;cell surface receptor linked signaling pathway;cellular process;cellular response to chemical stimulus;cellular response to cytokine stimulus;cellular response to organic substance;cellular response to stimulus;cytokine-mediated signaling pathway;positive regulation of catalytic activity;positive regulation of kinase activity;positive r…	catalytic activity	cell part;cytoplasmic part;intracellular membrane-bounded organelle;intracellular organelle;intracellular part;membrane-bounded organelle;mitochondrion;organelle
Acsl1	D3Z041;P41216	D3Z041 [642-655]	D3Z041_K644	[K].LGKEAGLKPFEQVK.[G]	1xdiGlyTMT [K3];3xTMT6plex [N-Term;K14];K8	-0.096	0.476208		-0.174672	0.0204381	-	0.0786722	0.421049		-0.88643	2.64398e-05		-1.34579	1.52112e-05		adiponectin-mediated signaling pathway;biological regulation;cell surface receptor linked signaling pathway;cellular process;cellular response to chemical stimulus;cellular response to cytokine stimulus;cellular response to organic substance;cellular response to stimulus;cytokine-mediated signaling pathway;positive regulation of catalytic activity;positive regulation of kinase activity;positive r…	catalytic activity	cell part;cytoplasmic part;intracellular membrane-bounded organelle;intracellular organelle;intracellular part;membrane-bounded organelle;mitochondrion;organelle
Acsl1	D3Z041;P41216	D3Z041 [527-544]	D3Z041_K533	[R].TAEALDKDGWLHTGDIGK.[W]	1xdiGlyTMT [K7];2xTMT6plex [N-Term;K18]	-0.058	0.518695		-0.174672	0.0204381	-	0.116672	0.0394182	+	-0.88643	2.64398e-05		-1.34579	1.52112e-05		adiponectin-mediated signaling pathway;biological regulation;cell surface receptor linked signaling pathway;cellular process;cellular response to chemical stimulus;cellular response to cytokine stimulus;cellular response to organic substance;cellular response to stimulus;cytokine-mediated signaling pathway;positive regulation of catalytic activity;positive regulation of kinase activity;positive r…	catalytic activity	cell part;cytoplasmic part;intracellular membrane-bounded organelle;intracellular organelle;intracellular part;membrane-bounded organelle;mitochondrion;organelle
Acsl3	D3Z4I4;Q9CZW4	Q9CZW4 [91-98]	Q9CZW4_K96	[K].VFMYAKNK.[F]	1xdiGlyTMT [K6];2xTMT6plex [N-Term;K8]	0.754	0.015264	+	0.0318134	0.772393		0.722187	0.0428224	+	0.35966	0.0202586		-0.129078	0.269382		anatomical structure development;biological regulation;biosynthetic process;brain development;carboxylic acid biosynthetic process;carboxylic acid metabolic process;cellular biosynthetic process;cellular component assembly;cellular component organization;cellular component organization or biogenesis;cellular ketone metabolic process;cellular lipid metabolic process;cellular metabolic process;cell…	adenyl nucleotide binding;adenyl ribonucleotide binding;ATP binding;binding;catalytic activity;fatty acid ligase activity;ligase activity;ligase activity, forming carbon-sulfur bonds;long-chain fatty acid-CoA ligase activity;nucleotide binding;purine nucleotide binding;purine ribonucleoside triphosphate binding;purine ribonucleotide binding;ribonucleotide binding	cell part;cytoplasmic part;endoplasmic reticulum membrane;endoplasmic reticulum part;Golgi apparatus;integral to membrane;intracellular membrane-bounded organelle;intracellular organelle;intracellular organelle part;intracellular part;intrinsic to membrane;lipid particle;membrane;membrane part;membrane-bounded organelle;microbody;microbody membrane;microbody part;mitochondrial membrane;mitochondr…	Adipocytokine signaling pathway;Fatty acid metabolism;Peroxisome;PPAR signaling pathway
Acsl4	Q9QUJ7;Q9QUJ7-2	Q9QUJ7 [698-706]	Q9QUJ7_K702	[K].NHYLKDIER.[M]	1xdiGlyTMT [K5];1xTMT6plex [N-Term]	0.316	0.296837		0.115828	0.18491		0.200172	0.495151		0.353152	0.0122853		0.130873	0.229181		acylglycerol metabolic process;anatomical structure development;biological regulation;biosynthetic process;carboxylic acid transport;cellular lipid metabolic process;cellular metabolic process;cellular process;dendritic spine development;developmental process;embryonic process involved in female pregnancy;establishment of localization;fatty acid transport;glycerol ether metabolic process;glycerol…	acid-thiol ligase activity;adenyl nucleotide binding;adenyl ribonucleotide binding;arachidonate-CoA ligase activity;ATP binding;binding;catalytic activity;fatty acid ligase activity;ligase activity;ligase activity, forming carbon-sulfur bonds;long-chain fatty acid-CoA ligase activity;nucleotide binding;purine nucleotide binding;purine ribonucleoside triphosphate binding;purine ribonucleotide bind…	cell body;cell part;cytoplasmic part;endoplasmic reticulum membrane;endoplasmic reticulum part;integral to membrane;intracellular membrane-bounded organelle;intracellular organelle;intracellular organelle part;intracellular part;intrinsic to membrane;lipid particle;membrane;membrane part;membrane-bounded organelle;microbody;microbody membrane;microbody part;mitochondrial membrane;mitochondrial ou…	Adipocytokine signaling pathway;Fatty acid metabolism;Peroxisome;PPAR signaling pathway
Acsl4	Q9QUJ7;Q9QUJ7-2	Q9QUJ7 [340-356]	Q9QUJ7_K354	[R].IGYSSPLTLSDQSSKIK.[K]	1xdiGlyTMT [K15];2xTMT6plex [N-Term;K17]	0.174	0.01121	+	0.115828	0.18491		0.0581723	0.264601		0.353152	0.0122853		0.130873	0.229181		acylglycerol metabolic process;anatomical structure development;biological regulation;biosynthetic process;carboxylic acid transport;cellular lipid metabolic process;cellular metabolic process;cellular process;dendritic spine development;developmental process;embryonic process involved in female pregnancy;establishment of localization;fatty acid transport;glycerol ether metabolic process;glycerol…	acid-thiol ligase activity;adenyl nucleotide binding;adenyl ribonucleotide binding;arachidonate-CoA ligase activity;ATP binding;binding;catalytic activity;fatty acid ligase activity;ligase activity;ligase activity, forming carbon-sulfur bonds;long-chain fatty acid-CoA ligase activity;nucleotide binding;purine nucleotide binding;purine ribonucleoside triphosphate binding;purine ribonucleotide bind…	cell body;cell part;cytoplasmic part;endoplasmic reticulum membrane;endoplasmic reticulum part;integral to membrane;intracellular membrane-bounded organelle;intracellular organelle;intracellular organelle part;intracellular part;intrinsic to membrane;lipid particle;membrane;membrane part;membrane-bounded organelle;microbody;microbody membrane;microbody part;mitochondrial membrane;mitochondrial ou…	Adipocytokine signaling pathway;Fatty acid metabolism;Peroxisome;PPAR signaling pathway
Acsl6	Q91WC3-2;Q5F2C5;Q91WC3;Q5ICG5;Q8R1X1	Q8R1X1 [529-542]	Q8R1X1_K536	[K].GEGEICVKGPNVFK.[G]	1xCarbamidomethyl [C6];1xdiGlyTMT [K8];2xTMT6plex [N-Term;K14]	0.172	0.433006		-0.0890611	0.120767		0.261061	0.3335		#N/A	#N/A		#N/A	#N/A		cell proliferation;neural precursor cell proliferation;neuroblast proliferation	catalytic activity;fatty acid ligase activity;ligase activity;ligase activity, forming carbon-sulfur bonds;long-chain fatty acid-CoA ligase activity	cell part;cytoplasmic part;intracellular membrane-bounded organelle;intracellular organelle;intracellular part;membrane-bounded organelle;mitochondrion;organelle	Adipocytokine signaling pathway;Fatty acid metabolism;Peroxisome;PPAR signaling pathway
Acta1	P68134	P68134 [339-374]	P68134_K361	[K].YSVWIGGSILASLSTFQQMWITKQEYDEAGPSIVHR.[K]	1xdiGlyTMT [K23];1xTMT6plex [N-Term]	-0.352	0.065189		0.0168212	0.618034		-0.368821	0.0793918		-0.805407	0.0353054		-0.0904217	0.726047		actin cytoskeleton organization;actin filament organization;actin filament-based process;anatomical structure development;cell development;cell growth;cellular component organization;cellular component organization at cellular level;cellular component organization or biogenesis;cellular component organization or biogenesis at cellular level;cellular developmental process;cellular process;cytoskel…	adenyl nucleotide binding;adenyl ribonucleotide binding;ATP binding;binding;nucleotide binding;purine nucleotide binding;purine ribonucleoside triphosphate binding;purine ribonucleotide binding;ribonucleotide binding	actin filament;actin filament bundle;actomyosin;cell part;contractile fiber part;cytoplasmic part;cytoskeletal part;intracellular organelle part;intracellular part;macromolecular complex;organelle part;protein complex;stress fiber;striated muscle thin filament
Acta1	P68134	P68134 [293-314]	P68134_K293	[R].KDLYANNVMSGGTTMYPGIADR.[M]	1xdiGlyTMT [K1];1xOxidation [M];1xTMT6plex [N-Term]	-0.044	0.762318		0.0168212	0.618034		-0.0608212	0.689619		-0.805407	0.0353054		-0.0904217	0.726047		actin cytoskeleton organization;actin filament organization;actin filament-based process;anatomical structure development;cell development;cell growth;cellular component organization;cellular component organization at cellular level;cellular component organization or biogenesis;cellular component organization or biogenesis at cellular level;cellular developmental process;cellular process;cytoskel…	adenyl nucleotide binding;adenyl ribonucleotide binding;ATP binding;binding;nucleotide binding;purine nucleotide binding;purine ribonucleoside triphosphate binding;purine ribonucleotide binding;ribonucleotide binding	actin filament;actin filament bundle;actomyosin;cell part;contractile fiber part;cytoplasmic part;cytoskeletal part;intracellular organelle part;intracellular part;macromolecular complex;organelle part;protein complex;stress fiber;striated muscle thin filament
Acta1	P68134	P68134 [293-314]	P68134_K293	[R].KDLYANNVMSGGTTMYPGIADR.[M]	1xdiGlyTMT [K1];1xTMT6plex [N-Term]	-0.298	0.166882		0.0168212	0.618034		-0.314821	0.195755		-0.805407	0.0353054		-0.0904217	0.726047		actin cytoskeleton organization;actin filament organization;actin filament-based process;anatomical structure development;cell development;cell growth;cellular component organization;cellular component organization at cellular level;cellular component organization or biogenesis;cellular component organization or biogenesis at cellular level;cellular developmental process;cellular process;cytoskel…	adenyl nucleotide binding;adenyl ribonucleotide binding;ATP binding;binding;nucleotide binding;purine nucleotide binding;purine ribonucleoside triphosphate binding;purine ribonucleotide binding;ribonucleotide binding	actin filament;actin filament bundle;actomyosin;cell part;contractile fiber part;cytoplasmic part;cytoskeletal part;intracellular organelle part;intracellular part;macromolecular complex;organelle part;protein complex;stress fiber;striated muscle thin filament
Acta1	P68134	P68134 [293-314]	P68134_K293	[R].KDLYANNVMSGGTTMYPGIADR.[M]	1xdiGlyTMT [K1];1xTMT6plex [N-Term];2xOxidation [M9;M15]	0	1		0.0168212	0.618034		-0.0168212	0.823205		-0.805407	0.0353054		-0.0904217	0.726047		actin cytoskeleton organization;actin filament organization;actin filament-based process;anatomical structure development;cell development;cell growth;cellular component organization;cellular component organization at cellular level;cellular component organization or biogenesis;cellular component organization or biogenesis at cellular level;cellular developmental process;cellular process;cytoskel…	adenyl nucleotide binding;adenyl ribonucleotide binding;ATP binding;binding;nucleotide binding;purine nucleotide binding;purine ribonucleoside triphosphate binding;purine ribonucleotide binding;ribonucleotide binding	actin filament;actin filament bundle;actomyosin;cell part;contractile fiber part;cytoplasmic part;cytoskeletal part;intracellular organelle part;intracellular part;macromolecular complex;organelle part;protein complex;stress fiber;striated muscle thin filament
Acta1;Actb;Actc1	P63268;E9Q1F2;P60710;F8WGM8;P62737;P68134;B1ATY1;P68033;P63260	P60710 [316-328];P68134 [318-330];P68033 [318-330]	|P60710_K326;P68134_K328;P68033_K328|P60710_K328;P68134_K330;P68033_K330	[K].EITALAPSTMKIK.[IQ]	1xdiGlyTMT [K];1xTMT6plex [N-Term]	0.756	0.22511		0.0168212	0.618034		0.739179	0.232511		-0.805407	0.0353054		-0.0904217	0.726047		actin cytoskeleton organization;actin filament organization;actin filament-based movement;actin filament-based process;actin-mediated cell contraction;actin-myosin filament sliding;actomyosin structure organization;anatomical structure development;anatomical structure formation involved in morphogenesis;anatomical structure morphogenesis;apoptosis;axonogenesis;cardiac muscle contraction;cardiac m…	adenyl nucleotide binding;adenyl ribonucleotide binding;ATP binding;ATPase activity;binding;catalytic activity;hydrolase activity;hydrolase activity, acting on acid anhydrides;hydrolase activity, acting on acid anhydrides, in phosphorus-containing anhydrides;nucleoside-triphosphatase activity;nucleotide binding;purine nucleotide binding;purine ribonucleoside triphosphate binding;purine ribonucleo…	actin filament;actin filament bundle;actomyosin;actomyosin, actin part;axon;cell cortex part;cell part;cell projection;contractile fiber part;cortical cytoskeleton;cytoplasmic part;cytoskeletal part;cytoskeleton;cytosol;H4/H2A histone acetyltransferase complex;histone acetyltransferase complex;histone methyltransferase complex;I band;intracellular non-membrane-bounded organelle;intracellular orga…	Adherens junction;Arrhythmogenic right ventricular cardiomyopathy (ARVC);Bacterial invasion of epithelial cells;Cardiac muscle contraction;Dilated cardiomyopathy;Focal adhesion;Hypertrophic cardiomyopathy (HCM);Leukocyte transendothelial migration;Pathogenic Escherichia coli infection;Phagosome;Phototransduction - fly;Regulation of actin cytoskeleton;Shigellosis;Tight junction;Vibrio cholerae inf…
Acta1;Actb;Actc1	P63268;E9Q1F2;P60710;F8WGM8;P62737;P68134;B1ATY1;P68033;P63260	P60710 [316-328];P68134 [318-330];P68033 [318-330]	P60710_K326;P68134_K328;P68033_K328	[K].EITALAPSTMKIK.[IQ]	1xdiGlyTMT [K11];1xOxidation [M10];1xTMT6plex [N-Term]	0.552	0.113041		0.0168212	0.618034		0.535179	0.121333		-0.805407	0.0353054		-0.0904217	0.726047		actin cytoskeleton organization;actin filament organization;actin filament-based movement;actin filament-based process;actin-mediated cell contraction;actin-myosin filament sliding;actomyosin structure organization;anatomical structure development;anatomical structure formation involved in morphogenesis;anatomical structure morphogenesis;apoptosis;axonogenesis;cardiac muscle contraction;cardiac m…	adenyl nucleotide binding;adenyl ribonucleotide binding;ATP binding;ATPase activity;binding;catalytic activity;hydrolase activity;hydrolase activity, acting on acid anhydrides;hydrolase activity, acting on acid anhydrides, in phosphorus-containing anhydrides;nucleoside-triphosphatase activity;nucleotide binding;purine nucleotide binding;purine ribonucleoside triphosphate binding;purine ribonucleo…	actin filament;actin filament bundle;actomyosin;actomyosin, actin part;axon;cell cortex part;cell part;cell projection;contractile fiber part;cortical cytoskeleton;cytoplasmic part;cytoskeletal part;cytoskeleton;cytosol;H4/H2A histone acetyltransferase complex;histone acetyltransferase complex;histone methyltransferase complex;I band;intracellular non-membrane-bounded organelle;intracellular orga…	Adherens junction;Arrhythmogenic right ventricular cardiomyopathy (ARVC);Bacterial invasion of epithelial cells;Cardiac muscle contraction;Dilated cardiomyopathy;Focal adhesion;Hypertrophic cardiomyopathy (HCM);Leukocyte transendothelial migration;Pathogenic Escherichia coli infection;Phagosome;Phototransduction - fly;Regulation of actin cytoskeleton;Shigellosis;Tight junction;Vibrio cholerae inf…
Acta1;Actb;Actc1	P63268;E9Q1F2;P60710;F8WGM8;P62737;P68134;B1ATY1;P68033;P63260	P60710 [316-328];P68134 [318-330];P68033 [318-330]	P60710_K326;P68134_K328;P68033_K328	[K].EITALAPSTMKIK.[IQ]	1xdiGlyTMT [K11];1xOxidation [M10];2xTMT6plex [N-Term;K13]	-0.088	0.241026		0.0168212	0.618034		-0.104821	0.172693		-0.805407	0.0353054		-0.0904217	0.726047		actin cytoskeleton organization;actin filament organization;actin filament-based movement;actin filament-based process;actin-mediated cell contraction;actin-myosin filament sliding;actomyosin structure organization;anatomical structure development;anatomical structure formation involved in morphogenesis;anatomical structure morphogenesis;apoptosis;axonogenesis;cardiac muscle contraction;cardiac m…	adenyl nucleotide binding;adenyl ribonucleotide binding;ATP binding;ATPase activity;binding;catalytic activity;hydrolase activity;hydrolase activity, acting on acid anhydrides;hydrolase activity, acting on acid anhydrides, in phosphorus-containing anhydrides;nucleoside-triphosphatase activity;nucleotide binding;purine nucleotide binding;purine ribonucleoside triphosphate binding;purine ribonucleo…	actin filament;actin filament bundle;actomyosin;actomyosin, actin part;axon;cell cortex part;cell part;cell projection;contractile fiber part;cortical cytoskeleton;cytoplasmic part;cytoskeletal part;cytoskeleton;cytosol;H4/H2A histone acetyltransferase complex;histone acetyltransferase complex;histone methyltransferase complex;I band;intracellular non-membrane-bounded organelle;intracellular orga…	Adherens junction;Arrhythmogenic right ventricular cardiomyopathy (ARVC);Bacterial invasion of epithelial cells;Cardiac muscle contraction;Dilated cardiomyopathy;Focal adhesion;Hypertrophic cardiomyopathy (HCM);Leukocyte transendothelial migration;Pathogenic Escherichia coli infection;Phagosome;Phototransduction - fly;Regulation of actin cytoskeleton;Shigellosis;Tight junction;Vibrio cholerae inf…
Acta1;Actb;Actc1	P63268;E9Q1F2;P60710;F8WGM8;P62737;P68134;B1ATY1;P68033;P63260	P60710 [316-328];P68134 [318-330];P68033 [318-330]	P60710_K326;P68134_K328;P68033_K328	[K].EITALAPSTMKIK.[IQ]	1xdiGlyTMT [K11];2xTMT6plex [N-Term;K13]	-0.056	0.450602		0.0168212	0.618034		-0.0728212	0.261072		-0.805407	0.0353054		-0.0904217	0.726047		actin cytoskeleton organization;actin filament organization;actin filament-based movement;actin filament-based process;actin-mediated cell contraction;actin-myosin filament sliding;actomyosin structure organization;anatomical structure development;anatomical structure formation involved in morphogenesis;anatomical structure morphogenesis;apoptosis;axonogenesis;cardiac muscle contraction;cardiac m…	adenyl nucleotide binding;adenyl ribonucleotide binding;ATP binding;ATPase activity;binding;catalytic activity;hydrolase activity;hydrolase activity, acting on acid anhydrides;hydrolase activity, acting on acid anhydrides, in phosphorus-containing anhydrides;nucleoside-triphosphatase activity;nucleotide binding;purine nucleotide binding;purine ribonucleoside triphosphate binding;purine ribonucleo…	actin filament;actin filament bundle;actomyosin;actomyosin, actin part;axon;cell cortex part;cell part;cell projection;contractile fiber part;cortical cytoskeleton;cytoplasmic part;cytoskeletal part;cytoskeleton;cytosol;H4/H2A histone acetyltransferase complex;histone acetyltransferase complex;histone methyltransferase complex;I band;intracellular non-membrane-bounded organelle;intracellular orga…	Adherens junction;Arrhythmogenic right ventricular cardiomyopathy (ARVC);Bacterial invasion of epithelial cells;Cardiac muscle contraction;Dilated cardiomyopathy;Focal adhesion;Hypertrophic cardiomyopathy (HCM);Leukocyte transendothelial migration;Pathogenic Escherichia coli infection;Phagosome;Phototransduction - fly;Regulation of actin cytoskeleton;Shigellosis;Tight junction;Vibrio cholerae inf…
Acta1;Actb;Actc1	P63268;E9Q1F2;P60710;P62737;P68134;B1ATY1;P68033;P63260	P60710 [316-335];P68134 [318-337];P68033 [318-337]	|P60710_K326;P68134_K328;P68033_K328|P60710_K328;P68134_K330;P68033_K330	[K].EITALAPSTMKIKIIAPPER.[K]	1xOxidation [M10];1xTMT6plex [N-Term];2xdiGlyTMT [K11;K13]	-0.03	0.835004		0.0168212	0.618034		-0.0468212	0.736981		-0.805407	0.0353054		-0.0904217	0.726047		actin cytoskeleton organization;actin filament organization;actin filament-based movement;actin filament-based process;actin-mediated cell contraction;actin-myosin filament sliding;actomyosin structure organization;anatomical structure development;anatomical structure formation involved in morphogenesis;anatomical structure morphogenesis;apoptosis;axonogenesis;cardiac muscle contraction;cardiac m…	adenyl nucleotide binding;adenyl ribonucleotide binding;ATP binding;ATPase activity;binding;catalytic activity;hydrolase activity;hydrolase activity, acting on acid anhydrides;hydrolase activity, acting on acid anhydrides, in phosphorus-containing anhydrides;nucleoside-triphosphatase activity;nucleotide binding;purine nucleotide binding;purine ribonucleoside triphosphate binding;purine ribonucleo…	actin filament;actin filament bundle;actomyosin;actomyosin, actin part;axon;cell cortex part;cell part;cell projection;contractile fiber part;cortical cytoskeleton;cytoplasmic part;cytoskeletal part;cytoskeleton;cytosol;H4/H2A histone acetyltransferase complex;histone acetyltransferase complex;histone methyltransferase complex;I band;intracellular non-membrane-bounded organelle;intracellular orga…	Adherens junction;Arrhythmogenic right ventricular cardiomyopathy (ARVC);Bacterial invasion of epithelial cells;Cardiac muscle contraction;Dilated cardiomyopathy;Focal adhesion;Hypertrophic cardiomyopathy (HCM);Leukocyte transendothelial migration;Pathogenic Escherichia coli infection;Phagosome;Phototransduction - fly;Regulation of actin cytoskeleton;Shigellosis;Tight junction;Vibrio cholerae inf…
Acta1;Actb;Actc1	P63268;E9Q1F2;P60710;P62737;P68134;B1ATY1;P68033;P63260	P60710 [316-335];P68134 [318-337];P68033 [318-337]	|P60710_K326;P68134_K328;P68033_K328|P60710_K328;P68134_K330;P68033_K330	[K].EITALAPSTMKIKIIAPPER.[K]	1xTMT6plex [N-Term];2xdiGlyTMT [K11;K13]	0.022	0.858022		0.0168212	0.618034		0.00517881	0.969063		-0.805407	0.0353054		-0.0904217	0.726047		actin cytoskeleton organization;actin filament organization;actin filament-based movement;actin filament-based process;actin-mediated cell contraction;actin-myosin filament sliding;actomyosin structure organization;anatomical structure development;anatomical structure formation involved in morphogenesis;anatomical structure morphogenesis;apoptosis;axonogenesis;cardiac muscle contraction;cardiac m…	adenyl nucleotide binding;adenyl ribonucleotide binding;ATP binding;ATPase activity;binding;catalytic activity;hydrolase activity;hydrolase activity, acting on acid anhydrides;hydrolase activity, acting on acid anhydrides, in phosphorus-containing anhydrides;nucleoside-triphosphatase activity;nucleotide binding;purine nucleotide binding;purine ribonucleoside triphosphate binding;purine ribonucleo…	actin filament;actin filament bundle;actomyosin;actomyosin, actin part;axon;cell cortex part;cell part;cell projection;contractile fiber part;cortical cytoskeleton;cytoplasmic part;cytoskeletal part;cytoskeleton;cytosol;H4/H2A histone acetyltransferase complex;histone acetyltransferase complex;histone methyltransferase complex;I band;intracellular non-membrane-bounded organelle;intracellular orga…	Adherens junction;Arrhythmogenic right ventricular cardiomyopathy (ARVC);Bacterial invasion of epithelial cells;Cardiac muscle contraction;Dilated cardiomyopathy;Focal adhesion;Hypertrophic cardiomyopathy (HCM);Leukocyte transendothelial migration;Pathogenic Escherichia coli infection;Phagosome;Phototransduction - fly;Regulation of actin cytoskeleton;Shigellosis;Tight junction;Vibrio cholerae inf…
Acta1;Actb;Actc1	Q8BFZ3;P63268;E9Q1F2;P60710;P62737;P68134;B1ATY1;P68033;P63260	P60710 [327-335];P68134 [329-337];P68033 [329-337]	P60710_K328;P68134_K330;P68033_K330	[K].IKIIAPPER.[K]	1xdiGlyTMT [K2];1xTMT6plex [N-Term]	-0.128	0.382126		0.0168212	0.618034		-0.144821	0.326898		-0.805407	0.0353054		-0.0904217	0.726047		actin cytoskeleton organization;actin filament organization;actin filament-based movement;actin filament-based process;actin-mediated cell contraction;actin-myosin filament sliding;actomyosin structure organization;anatomical structure development;anatomical structure formation involved in morphogenesis;anatomical structure morphogenesis;apoptosis;axonogenesis;cardiac muscle contraction;cardiac m…	adenyl nucleotide binding;adenyl ribonucleotide binding;ATP binding;ATPase activity;binding;catalytic activity;hydrolase activity;hydrolase activity, acting on acid anhydrides;hydrolase activity, acting on acid anhydrides, in phosphorus-containing anhydrides;nucleoside-triphosphatase activity;nucleotide binding;purine nucleotide binding;purine ribonucleoside triphosphate binding;purine ribonucleo…	actin filament;actin filament bundle;actomyosin;actomyosin, actin part;axon;cell cortex part;cell part;cell projection;contractile fiber part;cortical cytoskeleton;cytoplasmic part;cytoskeletal part;cytoskeleton;cytosol;H4/H2A histone acetyltransferase complex;histone acetyltransferase complex;histone methyltransferase complex;I band;intracellular non-membrane-bounded organelle;intracellular orga…	Adherens junction;Arrhythmogenic right ventricular cardiomyopathy (ARVC);Bacterial invasion of epithelial cells;Cardiac muscle contraction;Dilated cardiomyopathy;Focal adhesion;Hypertrophic cardiomyopathy (HCM);Leukocyte transendothelial migration;Pathogenic Escherichia coli infection;Phagosome;Phototransduction - fly;Regulation of actin cytoskeleton;Shigellosis;Tight junction;Vibrio cholerae inf…
Acta1;Actb;Actc1	Q8BFZ3;P63268;E9Q1F2;P60710;P62737;P68134;B1ATY1;P68033;P63260	P60710 [327-336];P68134 [329-338];P68033 [329-338]	P60710_K328;P68134_K330;P68033_K330	[K].IKIIAPPERK.[Y]	1xdiGlyTMT [K2];1xTMT6plex [N-Term]	0.316	0.393281		0.0168212	0.618034		0.299179	0.410603		-0.805407	0.0353054		-0.0904217	0.726047		actin cytoskeleton organization;actin filament organization;actin filament-based movement;actin filament-based process;actin-mediated cell contraction;actin-myosin filament sliding;actomyosin structure organization;anatomical structure development;anatomical structure formation involved in morphogenesis;anatomical structure morphogenesis;apoptosis;axonogenesis;cardiac muscle contraction;cardiac m…	adenyl nucleotide binding;adenyl ribonucleotide binding;ATP binding;ATPase activity;binding;catalytic activity;hydrolase activity;hydrolase activity, acting on acid anhydrides;hydrolase activity, acting on acid anhydrides, in phosphorus-containing anhydrides;nucleoside-triphosphatase activity;nucleotide binding;purine nucleotide binding;purine ribonucleoside triphosphate binding;purine ribonucleo…	actin filament;actin filament bundle;actomyosin;actomyosin, actin part;axon;cell cortex part;cell part;cell projection;contractile fiber part;cortical cytoskeleton;cytoplasmic part;cytoskeletal part;cytoskeleton;cytosol;H4/H2A histone acetyltransferase complex;histone acetyltransferase complex;histone methyltransferase complex;I band;intracellular non-membrane-bounded organelle;intracellular orga…	Adherens junction;Arrhythmogenic right ventricular cardiomyopathy (ARVC);Bacterial invasion of epithelial cells;Cardiac muscle contraction;Dilated cardiomyopathy;Focal adhesion;Hypertrophic cardiomyopathy (HCM);Leukocyte transendothelial migration;Pathogenic Escherichia coli infection;Phagosome;Phototransduction - fly;Regulation of actin cytoskeleton;Shigellosis;Tight junction;Vibrio cholerae inf…
Acta1;Actb;Actc1	Q8BFZ3;P63268;E9Q1F2;P60710;P62737;P68134;B1ATY1;P68033;P63260	P60710 [327-336];P68134 [329-338];P68033 [329-338]	P60710_K328;P68134_K330;P68033_K330	[K].IKIIAPPERK.[Y]	1xdiGlyTMT [K2];2xTMT6plex [N-Term;K10]	-0.184	0.082709		0.0168212	0.618034		-0.200821	0.0494783	-	-0.805407	0.0353054		-0.0904217	0.726047		actin cytoskeleton organization;actin filament organization;actin filament-based movement;actin filament-based process;actin-mediated cell contraction;actin-myosin filament sliding;actomyosin structure organization;anatomical structure development;anatomical structure formation involved in morphogenesis;anatomical structure morphogenesis;apoptosis;axonogenesis;cardiac muscle contraction;cardiac m…	adenyl nucleotide binding;adenyl ribonucleotide binding;ATP binding;ATPase activity;binding;catalytic activity;hydrolase activity;hydrolase activity, acting on acid anhydrides;hydrolase activity, acting on acid anhydrides, in phosphorus-containing anhydrides;nucleoside-triphosphatase activity;nucleotide binding;purine nucleotide binding;purine ribonucleoside triphosphate binding;purine ribonucleo…	actin filament;actin filament bundle;actomyosin;actomyosin, actin part;axon;cell cortex part;cell part;cell projection;contractile fiber part;cortical cytoskeleton;cytoplasmic part;cytoskeletal part;cytoskeleton;cytosol;H4/H2A histone acetyltransferase complex;histone acetyltransferase complex;histone methyltransferase complex;I band;intracellular non-membrane-bounded organelle;intracellular orga…	Adherens junction;Arrhythmogenic right ventricular cardiomyopathy (ARVC);Bacterial invasion of epithelial cells;Cardiac muscle contraction;Dilated cardiomyopathy;Focal adhesion;Hypertrophic cardiomyopathy (HCM);Leukocyte transendothelial migration;Pathogenic Escherichia coli infection;Phagosome;Phototransduction - fly;Regulation of actin cytoskeleton;Shigellosis;Tight junction;Vibrio cholerae inf…
Acta1;Actb;Actc1	D3Z2K3;P63268;V9GXQ2;P60710;D3YZY0;G3UZ07;P62737;G3UYG0;P68134;E9Q5F4;P68033;P63260;E9Q606	P60710 [51-62];P68134 [53-64];P68033 [53-64]	P60710_K61;P68134_K63;P68033_K63	[KR].DSYVGDEAQSKR.[G]	1xdiGlyTMT [K11];1xTMT6plex [N-Term]	0.01	0.95162		0.0168212	0.618034		-0.00682119	0.966697		-0.805407	0.0353054		-0.0904217	0.726047		actin cytoskeleton organization;actin filament organization;actin filament-based movement;actin filament-based process;actin-mediated cell contraction;actin-myosin filament sliding;actomyosin structure organization;anatomical structure development;anatomical structure formation involved in morphogenesis;anatomical structure morphogenesis;apoptosis;axonogenesis;cardiac muscle contraction;cardiac m…	adenyl nucleotide binding;adenyl ribonucleotide binding;ATP binding;ATPase activity;binding;catalytic activity;hydrolase activity;hydrolase activity, acting on acid anhydrides;hydrolase activity, acting on acid anhydrides, in phosphorus-containing anhydrides;nucleoside-triphosphatase activity;nucleotide binding;purine nucleotide binding;purine ribonucleoside triphosphate binding;purine ribonucleo…	actin filament;actin filament bundle;actomyosin;actomyosin, actin part;axon;cell cortex part;cell part;cell projection;contractile fiber part;cortical cytoskeleton;cytoplasmic part;cytoskeletal part;cytoskeleton;cytosol;H4/H2A histone acetyltransferase complex;histone acetyltransferase complex;histone methyltransferase complex;I band;intracellular non-membrane-bounded organelle;intracellular orga…	Adherens junction;Arrhythmogenic right ventricular cardiomyopathy (ARVC);Bacterial invasion of epithelial cells;Cardiac muscle contraction;Dilated cardiomyopathy;Focal adhesion;Hypertrophic cardiomyopathy (HCM);Leukocyte transendothelial migration;Pathogenic Escherichia coli infection;Phagosome;Phototransduction - fly;Regulation of actin cytoskeleton;Shigellosis;Tight junction;Vibrio cholerae inf…
Acta1;Actb;Actc1	Q8BFZ3;P63268;E9Q1F2;P60710;D3YZY0;G3UZ07;P62737;P68134;E9Q5F4;P68033;P63260	P60710 [184-196];P68134 [186-198];P68033 [186-198]	P60710_K191;P68134_K193;P68033_K193	[R].DLTDYLMKILTER.[G]	1xdiGlyTMT [K8];1xTMT6plex [N-Term]	0.19	0.045128	+	0.0168212	0.618034		0.173179	0.0485414	+	-0.805407	0.0353054		-0.0904217	0.726047		actin cytoskeleton organization;actin filament organization;actin filament-based movement;actin filament-based process;actin-mediated cell contraction;actin-myosin filament sliding;actomyosin structure organization;anatomical structure development;anatomical structure formation involved in morphogenesis;anatomical structure morphogenesis;apoptosis;axonogenesis;cardiac muscle contraction;cardiac m…	adenyl nucleotide binding;adenyl ribonucleotide binding;ATP binding;ATPase activity;binding;catalytic activity;hydrolase activity;hydrolase activity, acting on acid anhydrides;hydrolase activity, acting on acid anhydrides, in phosphorus-containing anhydrides;nucleoside-triphosphatase activity;nucleotide binding;purine nucleotide binding;purine ribonucleoside triphosphate binding;purine ribonucleo…	actin filament;actin filament bundle;actomyosin;actomyosin, actin part;axon;cell cortex part;cell part;cell projection;contractile fiber part;cortical cytoskeleton;cytoplasmic part;cytoskeletal part;cytoskeleton;cytosol;H4/H2A histone acetyltransferase complex;histone acetyltransferase complex;histone methyltransferase complex;I band;intracellular non-membrane-bounded organelle;intracellular orga…	Adherens junction;Arrhythmogenic right ventricular cardiomyopathy (ARVC);Bacterial invasion of epithelial cells;Cardiac muscle contraction;Dilated cardiomyopathy;Focal adhesion;Hypertrophic cardiomyopathy (HCM);Leukocyte transendothelial migration;Pathogenic Escherichia coli infection;Phagosome;Phototransduction - fly;Regulation of actin cytoskeleton;Shigellosis;Tight junction;Vibrio cholerae inf…
Acta1;Actb;Actc1	P63268;E9Q1F2;P60710;D3YZY0;P62737;P68134;E9Q5F4;P68033;P63260	P60710 [207-215];P68134 [209-217];P68033 [209-217]	P60710_K213;P68134_K215;P68033_K215	[R].EIVRDIKEK.[L]	1xdiGlyTMT [K7];2xTMT6plex [N-Term;K9]	-0.274	0.182521		0.0168212	0.618034		-0.290821	0.21652		-0.805407	0.0353054		-0.0904217	0.726047		actin cytoskeleton organization;actin filament organization;actin filament-based movement;actin filament-based process;actin-mediated cell contraction;actin-myosin filament sliding;actomyosin structure organization;anatomical structure development;anatomical structure formation involved in morphogenesis;anatomical structure morphogenesis;apoptosis;axonogenesis;cardiac muscle contraction;cardiac m…	adenyl nucleotide binding;adenyl ribonucleotide binding;ATP binding;ATPase activity;binding;catalytic activity;hydrolase activity;hydrolase activity, acting on acid anhydrides;hydrolase activity, acting on acid anhydrides, in phosphorus-containing anhydrides;nucleoside-triphosphatase activity;nucleotide binding;purine nucleotide binding;purine ribonucleoside triphosphate binding;purine ribonucleo…	actin filament;actin filament bundle;actomyosin;actomyosin, actin part;axon;cell cortex part;cell part;cell projection;contractile fiber part;cortical cytoskeleton;cytoplasmic part;cytoskeletal part;cytoskeleton;cytosol;H4/H2A histone acetyltransferase complex;histone acetyltransferase complex;histone methyltransferase complex;I band;intracellular non-membrane-bounded organelle;intracellular orga…	Adherens junction;Arrhythmogenic right ventricular cardiomyopathy (ARVC);Bacterial invasion of epithelial cells;Cardiac muscle contraction;Dilated cardiomyopathy;Focal adhesion;Hypertrophic cardiomyopathy (HCM);Leukocyte transendothelial migration;Pathogenic Escherichia coli infection;Phagosome;Phototransduction - fly;Regulation of actin cytoskeleton;Shigellosis;Tight junction;Vibrio cholerae inf…
Acta1;Actb;Actc1	D3Z2K3;Q8BFZ3;P63268;E9Q2D1;P60710;D3YZY0;G3UZ07;P62737;G3UYG0;P68134;E9Q5F4;P68033;P63260;E9Q606	P60710 [40-50];P68134 [42-52];P68033 [42-52]	P60710_K50;P68134_K52;P68033_K52	[R].HQGVMVGMGQK.[D]	1xdiGlyTMT [K11];1xOxidation [M5];1xTMT6plex [N-Term]	-0.148	0.680736		0.0168212	0.618034		-0.164821	0.653406		-0.805407	0.0353054		-0.0904217	0.726047		actin cytoskeleton organization;actin filament organization;actin filament-based movement;actin filament-based process;actin-mediated cell contraction;actin-myosin filament sliding;actomyosin structure organization;anatomical structure development;anatomical structure formation involved in morphogenesis;anatomical structure morphogenesis;apoptosis;axonogenesis;cardiac muscle contraction;cardiac m…	adenyl nucleotide binding;adenyl ribonucleotide binding;ATP binding;ATPase activity;binding;catalytic activity;hydrolase activity;hydrolase activity, acting on acid anhydrides;hydrolase activity, acting on acid anhydrides, in phosphorus-containing anhydrides;nucleoside-triphosphatase activity;nucleotide binding;purine nucleotide binding;purine ribonucleoside triphosphate binding;purine ribonucleo…	actin filament;actin filament bundle;actomyosin;actomyosin, actin part;axon;cell cortex part;cell part;cell projection;contractile fiber part;cortical cytoskeleton;cytoplasmic part;cytoskeletal part;cytoskeleton;cytosol;H4/H2A histone acetyltransferase complex;histone acetyltransferase complex;histone methyltransferase complex;I band;intracellular non-membrane-bounded organelle;intracellular orga…	Adherens junction;Arrhythmogenic right ventricular cardiomyopathy (ARVC);Bacterial invasion of epithelial cells;Cardiac muscle contraction;Dilated cardiomyopathy;Focal adhesion;Hypertrophic cardiomyopathy (HCM);Leukocyte transendothelial migration;Pathogenic Escherichia coli infection;Phagosome;Phototransduction - fly;Regulation of actin cytoskeleton;Shigellosis;Tight junction;Vibrio cholerae inf…
Acta1;Actb;Actc1	D3Z2K3;Q8BFZ3;P63268;E9Q2D1;P60710;D3YZY0;G3UZ07;P62737;G3UYG0;P68134;E9Q5F4;P68033;P63260;E9Q606	P60710 [40-50];P68134 [42-52];P68033 [42-52]	P60710_K50;P68134_K52;P68033_K52	[R].HQGVMVGMGQK.[D]	1xdiGlyTMT [K11];1xTMT6plex [N-Term]	0.242	0.15577		0.0168212	0.618034		0.225179	0.131693		-0.805407	0.0353054		-0.0904217	0.726047		actin cytoskeleton organization;actin filament organization;actin filament-based movement;actin filament-based process;actin-mediated cell contraction;actin-myosin filament sliding;actomyosin structure organization;anatomical structure development;anatomical structure formation involved in morphogenesis;anatomical structure morphogenesis;apoptosis;axonogenesis;cardiac muscle contraction;cardiac m…	adenyl nucleotide binding;adenyl ribonucleotide binding;ATP binding;ATPase activity;binding;catalytic activity;hydrolase activity;hydrolase activity, acting on acid anhydrides;hydrolase activity, acting on acid anhydrides, in phosphorus-containing anhydrides;nucleoside-triphosphatase activity;nucleotide binding;purine nucleotide binding;purine ribonucleoside triphosphate binding;purine ribonucleo…	actin filament;actin filament bundle;actomyosin;actomyosin, actin part;axon;cell cortex part;cell part;cell projection;contractile fiber part;cortical cytoskeleton;cytoplasmic part;cytoskeletal part;cytoskeleton;cytosol;H4/H2A histone acetyltransferase complex;histone acetyltransferase complex;histone methyltransferase complex;I band;intracellular non-membrane-bounded organelle;intracellular orga…	Adherens junction;Arrhythmogenic right ventricular cardiomyopathy (ARVC);Bacterial invasion of epithelial cells;Cardiac muscle contraction;Dilated cardiomyopathy;Focal adhesion;Hypertrophic cardiomyopathy (HCM);Leukocyte transendothelial migration;Pathogenic Escherichia coli infection;Phagosome;Phototransduction - fly;Regulation of actin cytoskeleton;Shigellosis;Tight junction;Vibrio cholerae inf…
Acta1;Actb;Actc1	D3Z2K3;P63268;P60710;D3YZY0;G3UZ07;P62737;G3UYG0;P68134;E9Q5F4;P68033;P63260;E9Q606	P60710 [40-61];P68134 [42-63];P68033 [42-63]	|P60710_K50;P68134_K52;P68033_K52|P60710_K61;P68134_K63;P68033_K63	[R].HQGVMVGMGQKDSYVGDEAQSK.[R]	1xdiGlyTMT [K];1xTMT6plex [N-Term]	0.022	0.955229		0.0168212	0.618034		0.00517879	0.989637		-0.805407	0.0353054		-0.0904217	0.726047		actin cytoskeleton organization;actin filament organization;actin filament-based movement;actin filament-based process;actin-mediated cell contraction;actin-myosin filament sliding;actomyosin structure organization;anatomical structure development;anatomical structure formation involved in morphogenesis;anatomical structure morphogenesis;apoptosis;axonogenesis;cardiac muscle contraction;cardiac m…	adenyl nucleotide binding;adenyl ribonucleotide binding;ATP binding;ATPase activity;binding;catalytic activity;hydrolase activity;hydrolase activity, acting on acid anhydrides;hydrolase activity, acting on acid anhydrides, in phosphorus-containing anhydrides;nucleoside-triphosphatase activity;nucleotide binding;purine nucleotide binding;purine ribonucleoside triphosphate binding;purine ribonucleo…	actin filament;actin filament bundle;actomyosin;actomyosin, actin part;axon;cell cortex part;cell part;cell projection;contractile fiber part;cortical cytoskeleton;cytoplasmic part;cytoskeletal part;cytoskeleton;cytosol;H4/H2A histone acetyltransferase complex;histone acetyltransferase complex;histone methyltransferase complex;I band;intracellular non-membrane-bounded organelle;intracellular orga…	Adherens junction;Arrhythmogenic right ventricular cardiomyopathy (ARVC);Bacterial invasion of epithelial cells;Cardiac muscle contraction;Dilated cardiomyopathy;Focal adhesion;Hypertrophic cardiomyopathy (HCM);Leukocyte transendothelial migration;Pathogenic Escherichia coli infection;Phagosome;Phototransduction - fly;Regulation of actin cytoskeleton;Shigellosis;Tight junction;Vibrio cholerae inf…
Acta1;Actb;Actc1	D3Z2K3;P63268;P60710;D3YZY0;G3UZ07;P62737;G3UYG0;P68134;E9Q5F4;P68033;P63260;E9Q606	P60710 [40-61];P68134 [42-63];P68033 [42-63]	P60710_K50;P68134_K52;P68033_K52	[R].HQGVMVGMGQKDSYVGDEAQSK.[R]	1xdiGlyTMT [K11];1xOxidation [M];2xTMT6plex [N-Term;K22]	0.118	0.214062		0.0168212	0.618034		0.101179	0.136167		-0.805407	0.0353054		-0.0904217	0.726047		actin cytoskeleton organization;actin filament organization;actin filament-based movement;actin filament-based process;actin-mediated cell contraction;actin-myosin filament sliding;actomyosin structure organization;anatomical structure development;anatomical structure formation involved in morphogenesis;anatomical structure morphogenesis;apoptosis;axonogenesis;cardiac muscle contraction;cardiac m…	adenyl nucleotide binding;adenyl ribonucleotide binding;ATP binding;ATPase activity;binding;catalytic activity;hydrolase activity;hydrolase activity, acting on acid anhydrides;hydrolase activity, acting on acid anhydrides, in phosphorus-containing anhydrides;nucleoside-triphosphatase activity;nucleotide binding;purine nucleotide binding;purine ribonucleoside triphosphate binding;purine ribonucleo…	actin filament;actin filament bundle;actomyosin;actomyosin, actin part;axon;cell cortex part;cell part;cell projection;contractile fiber part;cortical cytoskeleton;cytoplasmic part;cytoskeletal part;cytoskeleton;cytosol;H4/H2A histone acetyltransferase complex;histone acetyltransferase complex;histone methyltransferase complex;I band;intracellular non-membrane-bounded organelle;intracellular orga…	Adherens junction;Arrhythmogenic right ventricular cardiomyopathy (ARVC);Bacterial invasion of epithelial cells;Cardiac muscle contraction;Dilated cardiomyopathy;Focal adhesion;Hypertrophic cardiomyopathy (HCM);Leukocyte transendothelial migration;Pathogenic Escherichia coli infection;Phagosome;Phototransduction - fly;Regulation of actin cytoskeleton;Shigellosis;Tight junction;Vibrio cholerae inf…
Acta1;Actb;Actc1	D3Z2K3;P63268;P60710;D3YZY0;G3UZ07;P62737;G3UYG0;P68134;E9Q5F4;P68033;P63260;E9Q606	P60710 [40-61];P68134 [42-63];P68033 [42-63]	P60710_K50;P68134_K52;P68033_K52	[R].HQGVMVGMGQKDSYVGDEAQSK.[R]	1xdiGlyTMT [K11];2xOxidation [M5;2xTMT6plex [N-Term;K22];M8]	0.366	0.109733		0.0168212	0.618034		0.349179	0.083502		-0.805407	0.0353054		-0.0904217	0.726047		actin cytoskeleton organization;actin filament organization;actin filament-based movement;actin filament-based process;actin-mediated cell contraction;actin-myosin filament sliding;actomyosin structure organization;anatomical structure development;anatomical structure formation involved in morphogenesis;anatomical structure morphogenesis;apoptosis;axonogenesis;cardiac muscle contraction;cardiac m…	adenyl nucleotide binding;adenyl ribonucleotide binding;ATP binding;ATPase activity;binding;catalytic activity;hydrolase activity;hydrolase activity, acting on acid anhydrides;hydrolase activity, acting on acid anhydrides, in phosphorus-containing anhydrides;nucleoside-triphosphatase activity;nucleotide binding;purine nucleotide binding;purine ribonucleoside triphosphate binding;purine ribonucleo…	actin filament;actin filament bundle;actomyosin;actomyosin, actin part;axon;cell cortex part;cell part;cell projection;contractile fiber part;cortical cytoskeleton;cytoplasmic part;cytoskeletal part;cytoskeleton;cytosol;H4/H2A histone acetyltransferase complex;histone acetyltransferase complex;histone methyltransferase complex;I band;intracellular non-membrane-bounded organelle;intracellular orga…	Adherens junction;Arrhythmogenic right ventricular cardiomyopathy (ARVC);Bacterial invasion of epithelial cells;Cardiac muscle contraction;Dilated cardiomyopathy;Focal adhesion;Hypertrophic cardiomyopathy (HCM);Leukocyte transendothelial migration;Pathogenic Escherichia coli infection;Phagosome;Phototransduction - fly;Regulation of actin cytoskeleton;Shigellosis;Tight junction;Vibrio cholerae inf…
Acta1;Actb;Actc1	D3Z2K3;P63268;P60710;D3YZY0;G3UZ07;P62737;G3UYG0;P68134;E9Q5F4;P68033;P63260;E9Q606	P60710 [40-61];P68134 [42-63];P68033 [42-63]	P60710_K50;P68134_K52;P68033_K52	[R].HQGVMVGMGQKDSYVGDEAQSK.[R]	1xdiGlyTMT [K11];2xTMT6plex [N-Term;K22]	0.136	0.290128		0.0168212	0.618034		0.119179	0.403371		-0.805407	0.0353054		-0.0904217	0.726047		actin cytoskeleton organization;actin filament organization;actin filament-based movement;actin filament-based process;actin-mediated cell contraction;actin-myosin filament sliding;actomyosin structure organization;anatomical structure development;anatomical structure formation involved in morphogenesis;anatomical structure morphogenesis;apoptosis;axonogenesis;cardiac muscle contraction;cardiac m…	adenyl nucleotide binding;adenyl ribonucleotide binding;ATP binding;ATPase activity;binding;catalytic activity;hydrolase activity;hydrolase activity, acting on acid anhydrides;hydrolase activity, acting on acid anhydrides, in phosphorus-containing anhydrides;nucleoside-triphosphatase activity;nucleotide binding;purine nucleotide binding;purine ribonucleoside triphosphate binding;purine ribonucleo…	actin filament;actin filament bundle;actomyosin;actomyosin, actin part;axon;cell cortex part;cell part;cell projection;contractile fiber part;cortical cytoskeleton;cytoplasmic part;cytoskeletal part;cytoskeleton;cytosol;H4/H2A histone acetyltransferase complex;histone acetyltransferase complex;histone methyltransferase complex;I band;intracellular non-membrane-bounded organelle;intracellular orga…	Adherens junction;Arrhythmogenic right ventricular cardiomyopathy (ARVC);Bacterial invasion of epithelial cells;Cardiac muscle contraction;Dilated cardiomyopathy;Focal adhesion;Hypertrophic cardiomyopathy (HCM);Leukocyte transendothelial migration;Pathogenic Escherichia coli infection;Phagosome;Phototransduction - fly;Regulation of actin cytoskeleton;Shigellosis;Tight junction;Vibrio cholerae inf…
Acta1;Actb;Actc1	D3Z2K3;P63268;P60710;D3YZY0;G3UZ07;P62737;G3UYG0;P68134;E9Q5F4;P68033;P63260;E9Q606	P60710 [40-62];P68134 [42-64];P68033 [42-64]	P60710_K50;P68134_K52;P68033_K52	[R].HQGVMVGMGQKDSYVGDEAQSKR.[G]	1xdiGlyTMT [K11];1xOxidation [M5];2xTMT6plex [N-Term;K22]	0.078	0.739278		0.0168212	0.618034		0.0611788	0.774306		-0.805407	0.0353054		-0.0904217	0.726047		actin cytoskeleton organization;actin filament organization;actin filament-based movement;actin filament-based process;actin-mediated cell contraction;actin-myosin filament sliding;actomyosin structure organization;anatomical structure development;anatomical structure formation involved in morphogenesis;anatomical structure morphogenesis;apoptosis;axonogenesis;cardiac muscle contraction;cardiac m…	adenyl nucleotide binding;adenyl ribonucleotide binding;ATP binding;ATPase activity;binding;catalytic activity;hydrolase activity;hydrolase activity, acting on acid anhydrides;hydrolase activity, acting on acid anhydrides, in phosphorus-containing anhydrides;nucleoside-triphosphatase activity;nucleotide binding;purine nucleotide binding;purine ribonucleoside triphosphate binding;purine ribonucleo…	actin filament;actin filament bundle;actomyosin;actomyosin, actin part;axon;cell cortex part;cell part;cell projection;contractile fiber part;cortical cytoskeleton;cytoplasmic part;cytoskeletal part;cytoskeleton;cytosol;H4/H2A histone acetyltransferase complex;histone acetyltransferase complex;histone methyltransferase complex;I band;intracellular non-membrane-bounded organelle;intracellular orga…	Adherens junction;Arrhythmogenic right ventricular cardiomyopathy (ARVC);Bacterial invasion of epithelial cells;Cardiac muscle contraction;Dilated cardiomyopathy;Focal adhesion;Hypertrophic cardiomyopathy (HCM);Leukocyte transendothelial migration;Pathogenic Escherichia coli infection;Phagosome;Phototransduction - fly;Regulation of actin cytoskeleton;Shigellosis;Tight junction;Vibrio cholerae inf…
Acta1;Actb;Actc1	D3Z2K3;P63268;P60710;D3YZY0;G3UZ07;P62737;G3UYG0;P68134;E9Q5F4;P68033;P63260;E9Q606	P60710 [40-62];P68134 [42-64];P68033 [42-64]	P60710_K50;P68134_K52;P68033_K52	[R].HQGVMVGMGQKDSYVGDEAQSKR.[G]	1xdiGlyTMT [K11];2xTMT6plex [N-Term;K22]	-0.1	0.681259		0.0168212	0.618034		-0.116821	0.589927		-0.805407	0.0353054		-0.0904217	0.726047		actin cytoskeleton organization;actin filament organization;actin filament-based movement;actin filament-based process;actin-mediated cell contraction;actin-myosin filament sliding;actomyosin structure organization;anatomical structure development;anatomical structure formation involved in morphogenesis;anatomical structure morphogenesis;apoptosis;axonogenesis;cardiac muscle contraction;cardiac m…	adenyl nucleotide binding;adenyl ribonucleotide binding;ATP binding;ATPase activity;binding;catalytic activity;hydrolase activity;hydrolase activity, acting on acid anhydrides;hydrolase activity, acting on acid anhydrides, in phosphorus-containing anhydrides;nucleoside-triphosphatase activity;nucleotide binding;purine nucleotide binding;purine ribonucleoside triphosphate binding;purine ribonucleo…	actin filament;actin filament bundle;actomyosin;actomyosin, actin part;axon;cell cortex part;cell part;cell projection;contractile fiber part;cortical cytoskeleton;cytoplasmic part;cytoskeletal part;cytoskeleton;cytosol;H4/H2A histone acetyltransferase complex;histone acetyltransferase complex;histone methyltransferase complex;I band;intracellular non-membrane-bounded organelle;intracellular orga…	Adherens junction;Arrhythmogenic right ventricular cardiomyopathy (ARVC);Bacterial invasion of epithelial cells;Cardiac muscle contraction;Dilated cardiomyopathy;Focal adhesion;Hypertrophic cardiomyopathy (HCM);Leukocyte transendothelial migration;Pathogenic Escherichia coli infection;Phagosome;Phototransduction - fly;Regulation of actin cytoskeleton;Shigellosis;Tight junction;Vibrio cholerae inf…
Acta1;Actb;Actc1	D3Z2K3;P63268;P60710;D3YZY0;G3UZ07;P62737;G3UYG0;P68134;E9Q5F4;P68033;P63260;E9Q606	P60710 [40-62];P68134 [42-64];P68033 [42-64]	|P60710_K50;P68134_K52;P68033_K52|P60710_K61;P68134_K63;P68033_K63	[R].HQGVMVGMGQKDSYVGDEAQSKR.[G]	1xOxidation [M8];1xTMT6plex [N-Term];2xdiGlyTMT [K11;K22]	-0.184	0.528346		0.0168212	0.618034		-0.200821	0.509009		-0.805407	0.0353054		-0.0904217	0.726047		actin cytoskeleton organization;actin filament organization;actin filament-based movement;actin filament-based process;actin-mediated cell contraction;actin-myosin filament sliding;actomyosin structure organization;anatomical structure development;anatomical structure formation involved in morphogenesis;anatomical structure morphogenesis;apoptosis;axonogenesis;cardiac muscle contraction;cardiac m…	adenyl nucleotide binding;adenyl ribonucleotide binding;ATP binding;ATPase activity;binding;catalytic activity;hydrolase activity;hydrolase activity, acting on acid anhydrides;hydrolase activity, acting on acid anhydrides, in phosphorus-containing anhydrides;nucleoside-triphosphatase activity;nucleotide binding;purine nucleotide binding;purine ribonucleoside triphosphate binding;purine ribonucleo…	actin filament;actin filament bundle;actomyosin;actomyosin, actin part;axon;cell cortex part;cell part;cell projection;contractile fiber part;cortical cytoskeleton;cytoplasmic part;cytoskeletal part;cytoskeleton;cytosol;H4/H2A histone acetyltransferase complex;histone acetyltransferase complex;histone methyltransferase complex;I band;intracellular non-membrane-bounded organelle;intracellular orga…	Adherens junction;Arrhythmogenic right ventricular cardiomyopathy (ARVC);Bacterial invasion of epithelial cells;Cardiac muscle contraction;Dilated cardiomyopathy;Focal adhesion;Hypertrophic cardiomyopathy (HCM);Leukocyte transendothelial migration;Pathogenic Escherichia coli infection;Phagosome;Phototransduction - fly;Regulation of actin cytoskeleton;Shigellosis;Tight junction;Vibrio cholerae inf…
Acta1;Actb;Actc1	P63268;E9Q1F2;P60710;F8WGM8;P62737;P68134;B1ATY1;P68033;P63260	P60710 [313-326];P68134 [315-328];P68033 [315-328]	P60710_K315;P68134_K317;P68033_K317	[R].MQKEITALAPSTMK.[I]	1xdiGlyTMT [K3];1xOxidation [M];2xTMT6plex [N-Term;K14]	0.018	0.615214		0.0168212	0.618034		0.00117881	0.983394		-0.805407	0.0353054		-0.0904217	0.726047		actin cytoskeleton organization;actin filament organization;actin filament-based movement;actin filament-based process;actin-mediated cell contraction;actin-myosin filament sliding;actomyosin structure organization;anatomical structure development;anatomical structure formation involved in morphogenesis;anatomical structure morphogenesis;apoptosis;axonogenesis;cardiac muscle contraction;cardiac m…	adenyl nucleotide binding;adenyl ribonucleotide binding;ATP binding;ATPase activity;binding;catalytic activity;hydrolase activity;hydrolase activity, acting on acid anhydrides;hydrolase activity, acting on acid anhydrides, in phosphorus-containing anhydrides;nucleoside-triphosphatase activity;nucleotide binding;purine nucleotide binding;purine ribonucleoside triphosphate binding;purine ribonucleo…	actin filament;actin filament bundle;actomyosin;actomyosin, actin part;axon;cell cortex part;cell part;cell projection;contractile fiber part;cortical cytoskeleton;cytoplasmic part;cytoskeletal part;cytoskeleton;cytosol;H4/H2A histone acetyltransferase complex;histone acetyltransferase complex;histone methyltransferase complex;I band;intracellular non-membrane-bounded organelle;intracellular orga…	Adherens junction;Arrhythmogenic right ventricular cardiomyopathy (ARVC);Bacterial invasion of epithelial cells;Cardiac muscle contraction;Dilated cardiomyopathy;Focal adhesion;Hypertrophic cardiomyopathy (HCM);Leukocyte transendothelial migration;Pathogenic Escherichia coli infection;Phagosome;Phototransduction - fly;Regulation of actin cytoskeleton;Shigellosis;Tight junction;Vibrio cholerae inf…
Acta1;Actb;Actc1	P63268;E9Q1F2;P60710;F8WGM8;P62737;P68134;B1ATY1;P68033;P63260	P60710 [313-326];P68134 [315-328];P68033 [315-328]	P60710_K315;P68134_K317;P68033_K317	[R].MQKEITALAPSTMK.[I]	1xdiGlyTMT [K3];2xOxidation [M1;2xTMT6plex [N-Term;K14];M13]	0.076	0.507629		0.0168212	0.618034		0.0591788	0.625053		-0.805407	0.0353054		-0.0904217	0.726047		actin cytoskeleton organization;actin filament organization;actin filament-based movement;actin filament-based process;actin-mediated cell contraction;actin-myosin filament sliding;actomyosin structure organization;anatomical structure development;anatomical structure formation involved in morphogenesis;anatomical structure morphogenesis;apoptosis;axonogenesis;cardiac muscle contraction;cardiac m…	adenyl nucleotide binding;adenyl ribonucleotide binding;ATP binding;ATPase activity;binding;catalytic activity;hydrolase activity;hydrolase activity, acting on acid anhydrides;hydrolase activity, acting on acid anhydrides, in phosphorus-containing anhydrides;nucleoside-triphosphatase activity;nucleotide binding;purine nucleotide binding;purine ribonucleoside triphosphate binding;purine ribonucleo…	actin filament;actin filament bundle;actomyosin;actomyosin, actin part;axon;cell cortex part;cell part;cell projection;contractile fiber part;cortical cytoskeleton;cytoplasmic part;cytoskeletal part;cytoskeleton;cytosol;H4/H2A histone acetyltransferase complex;histone acetyltransferase complex;histone methyltransferase complex;I band;intracellular non-membrane-bounded organelle;intracellular orga…	Adherens junction;Arrhythmogenic right ventricular cardiomyopathy (ARVC);Bacterial invasion of epithelial cells;Cardiac muscle contraction;Dilated cardiomyopathy;Focal adhesion;Hypertrophic cardiomyopathy (HCM);Leukocyte transendothelial migration;Pathogenic Escherichia coli infection;Phagosome;Phototransduction - fly;Regulation of actin cytoskeleton;Shigellosis;Tight junction;Vibrio cholerae inf…
Acta1;Actb;Actc1	P63268;E9Q1F2;P60710;F8WGM8;P62737;P68134;B1ATY1;P68033;P63260	P60710 [313-326];P68134 [315-328];P68033 [315-328]	P60710_K315;P68134_K317;P68033_K317	[R].MQKEITALAPSTMK.[I]	1xdiGlyTMT [K3];2xTMT6plex [N-Term;K14]	0.008	0.905843		0.0168212	0.618034		-0.00882119	0.92558		-0.805407	0.0353054		-0.0904217	0.726047		actin cytoskeleton organization;actin filament organization;actin filament-based movement;actin filament-based process;actin-mediated cell contraction;actin-myosin filament sliding;actomyosin structure organization;anatomical structure development;anatomical structure formation involved in morphogenesis;anatomical structure morphogenesis;apoptosis;axonogenesis;cardiac muscle contraction;cardiac m…	adenyl nucleotide binding;adenyl ribonucleotide binding;ATP binding;ATPase activity;binding;catalytic activity;hydrolase activity;hydrolase activity, acting on acid anhydrides;hydrolase activity, acting on acid anhydrides, in phosphorus-containing anhydrides;nucleoside-triphosphatase activity;nucleotide binding;purine nucleotide binding;purine ribonucleoside triphosphate binding;purine ribonucleo…	actin filament;actin filament bundle;actomyosin;actomyosin, actin part;axon;cell cortex part;cell part;cell projection;contractile fiber part;cortical cytoskeleton;cytoplasmic part;cytoskeletal part;cytoskeleton;cytosol;H4/H2A histone acetyltransferase complex;histone acetyltransferase complex;histone methyltransferase complex;I band;intracellular non-membrane-bounded organelle;intracellular orga…	Adherens junction;Arrhythmogenic right ventricular cardiomyopathy (ARVC);Bacterial invasion of epithelial cells;Cardiac muscle contraction;Dilated cardiomyopathy;Focal adhesion;Hypertrophic cardiomyopathy (HCM);Leukocyte transendothelial migration;Pathogenic Escherichia coli infection;Phagosome;Phototransduction - fly;Regulation of actin cytoskeleton;Shigellosis;Tight junction;Vibrio cholerae inf…
Acta1;Actc1	P63268;D3YZY0;P62737;P68134;P68033	P68134 [216-240];P68033 [216-240]	P68134_K217;P68033_K217	[K].EKLCYVALDFENEMATAASSSSLEK.[S]	1xCarbamidomethyl [C4];1xdiGlyTMT [K2];1xOxidation [M14];2xTMT6plex [N-Term;K25]	-0.042	0.711054		0.0168212	0.618034		-0.0588212	0.514921		-0.805407	0.0353054		-0.0904217	0.726047		actin cytoskeleton organization;actin filament organization;actin filament-based movement;actin filament-based process;actin-mediated cell contraction;actin-myosin filament sliding;actomyosin structure organization;anatomical structure development;anatomical structure formation involved in morphogenesis;anatomical structure morphogenesis;apoptosis;cardiac muscle contraction;cardiac muscle tissue …	adenyl nucleotide binding;adenyl ribonucleotide binding;ATP binding;ATPase activity;binding;catalytic activity;hydrolase activity;hydrolase activity, acting on acid anhydrides;hydrolase activity, acting on acid anhydrides, in phosphorus-containing anhydrides;nucleoside-triphosphatase activity;nucleotide binding;purine nucleotide binding;purine ribonucleoside triphosphate binding;purine ribonucleo…	actin filament;actin filament bundle;actomyosin;actomyosin, actin part;cell part;contractile fiber part;cytoplasmic part;cytoskeletal part;I band;intracellular organelle part;intracellular part;macromolecular complex;organelle part;protein complex;stress fiber;striated muscle thin filament	Cardiac muscle contraction;Dilated cardiomyopathy;Hypertrophic cardiomyopathy (HCM)
Acta1;Actc1	P63268;D3YZY0;P62737;P68134;P68033	P68134 [216-240];P68033 [216-240]	P68134_K217;P68033_K217	[K].EKLCYVALDFENEMATAASSSSLEK.[S]	1xCarbamidomethyl [C4];1xdiGlyTMT [K2];2xTMT6plex [N-Term;K25]	0.126	0.20564		0.0168212	0.618034		0.109179	0.176779		-0.805407	0.0353054		-0.0904217	0.726047		actin cytoskeleton organization;actin filament organization;actin filament-based movement;actin filament-based process;actin-mediated cell contraction;actin-myosin filament sliding;actomyosin structure organization;anatomical structure development;anatomical structure formation involved in morphogenesis;anatomical structure morphogenesis;apoptosis;cardiac muscle contraction;cardiac muscle tissue …	adenyl nucleotide binding;adenyl ribonucleotide binding;ATP binding;ATPase activity;binding;catalytic activity;hydrolase activity;hydrolase activity, acting on acid anhydrides;hydrolase activity, acting on acid anhydrides, in phosphorus-containing anhydrides;nucleoside-triphosphatase activity;nucleotide binding;purine nucleotide binding;purine ribonucleoside triphosphate binding;purine ribonucleo…	actin filament;actin filament bundle;actomyosin;actomyosin, actin part;cell part;contractile fiber part;cytoplasmic part;cytoskeletal part;I band;intracellular organelle part;intracellular part;macromolecular complex;organelle part;protein complex;stress fiber;striated muscle thin filament	Cardiac muscle contraction;Dilated cardiomyopathy;Hypertrophic cardiomyopathy (HCM)
Acta1;Actc1	P63268;D3YZY0;P62737;P68134;P68033	P68134 [218-256];P68033 [218-256]	P68134_K240;P68033_K240	[K].LCYVALDFENEMATAASSSSLEKSYELPDGQVITIGNER.[F]	1xCarbamidomethyl [C2];1xdiGlyTMT [K23];1xTMT6plex [N-Term]	-0.684	0.296997		0.0168212	0.618034		-0.700821	0.297445		-0.805407	0.0353054		-0.0904217	0.726047		actin cytoskeleton organization;actin filament organization;actin filament-based movement;actin filament-based process;actin-mediated cell contraction;actin-myosin filament sliding;actomyosin structure organization;anatomical structure development;anatomical structure formation involved in morphogenesis;anatomical structure morphogenesis;apoptosis;cardiac muscle contraction;cardiac muscle tissue …	adenyl nucleotide binding;adenyl ribonucleotide binding;ATP binding;ATPase activity;binding;catalytic activity;hydrolase activity;hydrolase activity, acting on acid anhydrides;hydrolase activity, acting on acid anhydrides, in phosphorus-containing anhydrides;nucleoside-triphosphatase activity;nucleotide binding;purine nucleotide binding;purine ribonucleoside triphosphate binding;purine ribonucleo…	actin filament;actin filament bundle;actomyosin;actomyosin, actin part;cell part;contractile fiber part;cytoplasmic part;cytoskeletal part;I band;intracellular organelle part;intracellular part;macromolecular complex;organelle part;protein complex;stress fiber;striated muscle thin filament	Cardiac muscle contraction;Dilated cardiomyopathy;Hypertrophic cardiomyopathy (HCM)
Acta1;Actc1	D3Z2K3;P63268;D3YZY0;P62737;P68134;P68033	P68134 [98-118];P68033 [98-118]	P68134_K115;P68033_K115	[R].VAPEEHPTLLTEAPLNPKANR.[E]	1xdiGlyTMT [K18];1xTMT6plex [N-Term]	-0.002	0.985462		0.0168212	0.618034		-0.0188212	0.865812		-0.805407	0.0353054		-0.0904217	0.726047		actin cytoskeleton organization;actin filament organization;actin filament-based movement;actin filament-based process;actin-mediated cell contraction;actin-myosin filament sliding;actomyosin structure organization;anatomical structure development;anatomical structure formation involved in morphogenesis;anatomical structure morphogenesis;apoptosis;cardiac muscle contraction;cardiac muscle tissue …	adenyl nucleotide binding;adenyl ribonucleotide binding;ATP binding;ATPase activity;binding;catalytic activity;hydrolase activity;hydrolase activity, acting on acid anhydrides;hydrolase activity, acting on acid anhydrides, in phosphorus-containing anhydrides;nucleoside-triphosphatase activity;nucleotide binding;purine nucleotide binding;purine ribonucleoside triphosphate binding;purine ribonucleo…	actin filament;actin filament bundle;actomyosin;actomyosin, actin part;cell part;contractile fiber part;cytoplasmic part;cytoskeletal part;I band;intracellular organelle part;intracellular part;macromolecular complex;organelle part;protein complex;stress fiber;striated muscle thin filament	Cardiac muscle contraction;Dilated cardiomyopathy;Hypertrophic cardiomyopathy (HCM)
Actc1	P62737;P68033	P68033 [339-374]	P68033_K361	[K].YSVWIGGSILASLSTFQQMWISKQEYDEAGPSIVHR.[K]	1xdiGlyTMT [K23];1xTMT6plex [N-Term]	-0.652	0.00786	-	0.00888517	0.831908		-0.660885	0.0111753	-	-0.287404	0.0683164		0.141727	0.136935		actin cytoskeleton organization;actin filament organization;actin filament-based movement;actin filament-based process;actin-mediated cell contraction;actin-myosin filament sliding;actomyosin structure organization;anatomical structure formation involved in morphogenesis;anatomical structure morphogenesis;apoptosis;cardiac muscle contraction;cardiac muscle tissue morphogenesis;cardiac myofibril a…	adenyl nucleotide binding;adenyl ribonucleotide binding;ATP binding;ATPase activity;binding;catalytic activity;hydrolase activity;hydrolase activity, acting on acid anhydrides;hydrolase activity, acting on acid anhydrides, in phosphorus-containing anhydrides;nucleoside-triphosphatase activity;nucleotide binding;purine nucleotide binding;purine ribonucleoside triphosphate binding;purine ribonucleo…	actin filament;actomyosin, actin part;cell part;contractile fiber part;cytoplasmic part;cytoskeletal part;I band;intracellular organelle part;intracellular part;macromolecular complex;organelle part;protein complex	Cardiac muscle contraction;Dilated cardiomyopathy;Hypertrophic cardiomyopathy (HCM)
Actc1	P63268;P62737;P68033	P68033 [293-314]	P68033_K293	[R].KDLYANNVLSGGTTMYPGIADR.[M]	1xdiGlyTMT [K1];1xOxidation [M15];1xTMT6plex [N-Term]	-0.078	0.839978		0.00888517	0.831908		-0.0868852	0.811867		-0.287404	0.0683164		0.141727	0.136935		actin cytoskeleton organization;actin filament organization;actin filament-based movement;actin filament-based process;actin-mediated cell contraction;actin-myosin filament sliding;actomyosin structure organization;anatomical structure formation involved in morphogenesis;anatomical structure morphogenesis;apoptosis;cardiac muscle contraction;cardiac muscle tissue morphogenesis;cardiac myofibril a…	adenyl nucleotide binding;adenyl ribonucleotide binding;ATP binding;ATPase activity;binding;catalytic activity;hydrolase activity;hydrolase activity, acting on acid anhydrides;hydrolase activity, acting on acid anhydrides, in phosphorus-containing anhydrides;nucleoside-triphosphatase activity;nucleotide binding;purine nucleotide binding;purine ribonucleoside triphosphate binding;purine ribonucleo…	actin filament;actomyosin, actin part;cell part;contractile fiber part;cytoplasmic part;cytoskeletal part;I band;intracellular organelle part;intracellular part;macromolecular complex;organelle part;protein complex	Cardiac muscle contraction;Dilated cardiomyopathy;Hypertrophic cardiomyopathy (HCM)
Actc1	P63268;P62737;P68033	P68033 [293-314]	P68033_K293	[R].KDLYANNVLSGGTTMYPGIADR.[M]	1xdiGlyTMT [K1];1xTMT6plex [N-Term]	0.126	0.27403		0.00888517	0.831908		0.117115	0.430555		-0.287404	0.0683164		0.141727	0.136935		actin cytoskeleton organization;actin filament organization;actin filament-based movement;actin filament-based process;actin-mediated cell contraction;actin-myosin filament sliding;actomyosin structure organization;anatomical structure formation involved in morphogenesis;anatomical structure morphogenesis;apoptosis;cardiac muscle contraction;cardiac muscle tissue morphogenesis;cardiac myofibril a…	adenyl nucleotide binding;adenyl ribonucleotide binding;ATP binding;ATPase activity;binding;catalytic activity;hydrolase activity;hydrolase activity, acting on acid anhydrides;hydrolase activity, acting on acid anhydrides, in phosphorus-containing anhydrides;nucleoside-triphosphatase activity;nucleotide binding;purine nucleotide binding;purine ribonucleoside triphosphate binding;purine ribonucleo…	actin filament;actomyosin, actin part;cell part;contractile fiber part;cytoplasmic part;cytoskeletal part;I band;intracellular organelle part;intracellular part;macromolecular complex;organelle part;protein complex	Cardiac muscle contraction;Dilated cardiomyopathy;Hypertrophic cardiomyopathy (HCM)
Actn1	A1BN54;Q7TPR4	A1BN54 [47-64]	A1BN54_K47	[R].KAGTQIENIEEDFRDGLK.[L]	1xdiGlyTMT [K1];2xTMT6plex [N-Term;K18]	-0.07	0.473164		-0.116696	0.124266		0.0466957	0.506761		0.0701183	0.638831		-0.0455833	0.724841		actin crosslink formation;actin cytoskeleton organization;actin filament bundle assembly;actin filament organization;actin filament-based process;cellular component assembly;cellular component assembly at cellular level;cellular component organization;cellular component organization at cellular level;cellular component organization or biogenesis;cellular component organization or biogenesis at ce…	actin binding;actin filament binding;binding;calcium ion binding;cation binding;cytoskeletal protein binding;ion binding;metal ion binding;protein binding	adherens junction;anchoring junction;cell junction;cell part;cell-cell adherens junction;cell-cell junction;contractile fiber part;cytoplasmic part;fascia adherens;intracellular part;organelle part;Z disc
Actn1;Actn2	A1BN54;Q9JI91;Q7TPR4;D3YY95	A1BN54 [104-121];Q9JI91 [111-128]	A1BN54_K106;Q9JI91_K113	[K].GVKLVSIGAEEIVDGNVK.[M]	1xdiGlyTMT [K3];2xTMT6plex [N-Term;K18]	-0.146	0.64916		-0.116696	0.124266		-0.0293043	0.923654		0.0701183	0.638831		-0.0455833	0.724841		actin crosslink formation;actin cytoskeleton organization;actin filament bundle assembly;actin filament organization;actin filament-based process;biological regulation;cell junction assembly;cell junction organization;cell projection assembly;cell projection organization;cell-substrate junction assembly;cellular chemical homeostasis;cellular component assembly;cellular component assembly at cellu…	actin binding;actin filament binding;binding;binding, bridging;calcium ion binding;cation binding;cytoskeletal protein binding;identical protein binding;ion binding;ligand-dependent nuclear receptor transcription coactivator activity;metal ion binding;protein binding;protein binding transcription factor activity;protein binding, bridging;protein dimerization activity;protein homodimerization acti…	adherens junction;anchoring junction;cell junction;cell part;cell projection;cell-cell adherens junction;cell-cell junction;cell-substrate adherens junction;cell-substrate junction;contractile fiber part;cytoplasmic part;cytoskeletal part;fascia adherens;filopodium;focal adhesion;intracellular organelle part;intracellular part;organelle part;striated muscle thin filament;Z disc	Adherens junction;Amoebiasis;Arrhythmogenic right ventricular cardiomyopathy (ARVC);Focal adhesion;Leukocyte transendothelial migration;Regulation of actin cytoskeleton;Systemic lupus erythematosus;Tight junction
Actn1;Actn2;Actn3	O88990;A1BN54;Q9JI91;Q7TPR4;D3YY95	O88990 [60-73];A1BN54 [47-60];Q9JI91 [54-67]	O88990_K60;A1BN54_K47;Q9JI91_K54	[R].KAGTQIENIEEDFR.[ND]	1xdiGlyTMT [K1];1xTMT6plex [N-Term]	-0.034	0.620472		-0.116696	0.124266		0.0826957	0.255786		0.0701183	0.638831		-0.0455833	0.724841		actin crosslink formation;actin cytoskeleton organization;actin filament bundle assembly;actin filament organization;actin filament-based process;biological regulation;cell junction assembly;cell junction organization;cell projection assembly;cell projection organization;cell-substrate junction assembly;cellular chemical homeostasis;cellular component assembly;cellular component assembly at cellu…	actin binding;actin filament binding;binding;binding, bridging;calcium ion binding;cation binding;cytoskeletal protein binding;identical protein binding;ion binding;ligand-dependent nuclear receptor transcription coactivator activity;metal ion binding;protein binding;protein binding transcription factor activity;protein binding, bridging;protein dimerization activity;protein homodimerization acti…	adherens junction;anchoring junction;cell junction;cell part;cell projection;cell-cell adherens junction;cell-cell junction;cell-substrate adherens junction;cell-substrate junction;contractile fiber part;cytoplasmic part;cytoskeletal part;fascia adherens;filopodium;focal adhesion;intracellular organelle part;intracellular part;organelle part;striated muscle thin filament;Z disc	Adherens junction;Amoebiasis;Arrhythmogenic right ventricular cardiomyopathy (ARVC);Focal adhesion;Leukocyte transendothelial migration;Regulation of actin cytoskeleton;Systemic lupus erythematosus;Tight junction
Actn1;Actn2;Actn3;Actn4	O88990;P57780;A1BN54;Q9JI91;Q7TPR4;E9Q2W9	O88990 [345-359];P57780 [352-366];A1BN54 [332-346];Q9JI91 [339-353]	O88990_K357;P57780_K364;A1BN54_K344;Q9JI91_K351	[K].CQLEINFNTLQTKLR.[LI]	1xCarbamidomethyl [C1];1xdiGlyTMT [K13];1xTMT6plex [N-Term]	-0.064	0.320203		-0.116696	0.124266		0.0526957	0.300553		0.0701183	0.638831		-0.0455833	0.724841		actin crosslink formation;actin cytoskeleton organization;actin filament bundle assembly;actin filament organization;actin filament-based process;biological regulation;cell junction assembly;cell junction organization;cell projection assembly;cell projection organization;cell-substrate junction assembly;cellular chemical homeostasis;cellular component assembly;cellular component assembly at cellu…	actin binding;actin filament binding;binding;binding, bridging;calcium ion binding;cation binding;cytoskeletal protein binding;identical protein binding;ion binding;ligand-dependent nuclear receptor transcription coactivator activity;metal ion binding;nucleoside binding;protein binding;protein binding transcription factor activity;protein binding, bridging;protein dimerization activity;protein ho…	actin filament bundle;actomyosin;adherens junction;anchoring junction;cell cortex part;cell junction;cell part;cell projection;cell-cell adherens junction;cell-cell junction;cell-substrate adherens junction;cell-substrate junction;contractile fiber part;cortical cytoskeleton;cytoplasmic part;cytoskeletal part;cytoskeleton;fascia adherens;filopodium;focal adhesion;intracellular membrane-bounded or…	Adherens junction;Amoebiasis;Arrhythmogenic right ventricular cardiomyopathy (ARVC);Focal adhesion;Leukocyte transendothelial migration;Regulation of actin cytoskeleton;Systemic lupus erythematosus;Tight junction
Actn1;Actn2;Actn3;Actn4	O88990;P57780;A1BN54;Q9JI91;Q7TPR4;D3YY95;E9Q2W9	O88990 [35-47];P57780 [42-54];A1BN54 [22-34];Q9JI91 [29-41]	O88990_K44;P57780_K51;A1BN54_K31;Q9JI91_K38	[R].DLLLDPAWEKQQR.[K]	1xdiGlyTMT [K10];1xTMT6plex [N-Term]	-0.05	0.668834		-0.116696	0.124266		0.0666957	0.638851		0.0701183	0.638831		-0.0455833	0.724841		actin crosslink formation;actin cytoskeleton organization;actin filament bundle assembly;actin filament organization;actin filament-based process;biological regulation;cell junction assembly;cell junction organization;cell projection assembly;cell projection organization;cell-substrate junction assembly;cellular chemical homeostasis;cellular component assembly;cellular component assembly at cellu…	actin binding;actin filament binding;binding;binding, bridging;calcium ion binding;cation binding;cytoskeletal protein binding;identical protein binding;ion binding;ligand-dependent nuclear receptor transcription coactivator activity;metal ion binding;nucleoside binding;protein binding;protein binding transcription factor activity;protein binding, bridging;protein dimerization activity;protein ho…	actin filament bundle;actomyosin;adherens junction;anchoring junction;cell cortex part;cell junction;cell part;cell projection;cell-cell adherens junction;cell-cell junction;cell-substrate adherens junction;cell-substrate junction;contractile fiber part;cortical cytoskeleton;cytoplasmic part;cytoskeletal part;cytoskeleton;fascia adherens;filopodium;focal adhesion;intracellular membrane-bounded or…	Adherens junction;Amoebiasis;Arrhythmogenic right ventricular cardiomyopathy (ARVC);Focal adhesion;Leukocyte transendothelial migration;Regulation of actin cytoskeleton;Systemic lupus erythematosus;Tight junction
Actn1;Actn2;Actn3;Actn4	O88990;P57780;A1BN54;Q9JI91;Q7TPR4;D3YY95;E9Q2W9	O88990 [48-59];P57780 [55-66];A1BN54 [35-46];Q9JI91 [42-53]	O88990_K48;P57780_K55;A1BN54_K35;Q9JI91_K42	[R].KTFTAWCNSHLR.[K]	1xCarbamidomethyl [C7];1xdiGlyTMT [K1];1xTMT6plex [N-Term]	0.076	0.441399		-0.116696	0.124266		0.192696	0.0568296		0.0701183	0.638831		-0.0455833	0.724841		actin crosslink formation;actin cytoskeleton organization;actin filament bundle assembly;actin filament organization;actin filament-based process;biological regulation;cell junction assembly;cell junction organization;cell projection assembly;cell projection organization;cell-substrate junction assembly;cellular chemical homeostasis;cellular component assembly;cellular component assembly at cellu…	actin binding;actin filament binding;binding;binding, bridging;calcium ion binding;cation binding;cytoskeletal protein binding;identical protein binding;ion binding;ligand-dependent nuclear receptor transcription coactivator activity;metal ion binding;nucleoside binding;protein binding;protein binding transcription factor activity;protein binding, bridging;protein dimerization activity;protein ho…	actin filament bundle;actomyosin;adherens junction;anchoring junction;cell cortex part;cell junction;cell part;cell projection;cell-cell adherens junction;cell-cell junction;cell-substrate adherens junction;cell-substrate junction;contractile fiber part;cortical cytoskeleton;cytoplasmic part;cytoskeletal part;cytoskeleton;fascia adherens;filopodium;focal adhesion;intracellular membrane-bounded or…	Adherens junction;Amoebiasis;Arrhythmogenic right ventricular cardiomyopathy (ARVC);Focal adhesion;Leukocyte transendothelial migration;Regulation of actin cytoskeleton;Systemic lupus erythematosus;Tight junction
Actn1;Actn2;Actn3;Actn4	O88990;P57780;A1BN54;Q9JI91;Q7TPR4;D3YY95;E9Q2W9	O88990 [48-60];P57780 [55-67];A1BN54 [35-47];Q9JI91 [42-54]	O88990_K48;P57780_K55;A1BN54_K35;Q9JI91_K42	[R].KTFTAWCNSHLRK.[A]	1xCarbamidomethyl [C7];1xdiGlyTMT [K1];2xTMT6plex [N-Term;K13]	-0.028	0.842605		-0.116696	0.124266		0.0886957	0.429779		0.0701183	0.638831		-0.0455833	0.724841		actin crosslink formation;actin cytoskeleton organization;actin filament bundle assembly;actin filament organization;actin filament-based process;biological regulation;cell junction assembly;cell junction organization;cell projection assembly;cell projection organization;cell-substrate junction assembly;cellular chemical homeostasis;cellular component assembly;cellular component assembly at cellu…	actin binding;actin filament binding;binding;binding, bridging;calcium ion binding;cation binding;cytoskeletal protein binding;identical protein binding;ion binding;ligand-dependent nuclear receptor transcription coactivator activity;metal ion binding;nucleoside binding;protein binding;protein binding transcription factor activity;protein binding, bridging;protein dimerization activity;protein ho…	actin filament bundle;actomyosin;adherens junction;anchoring junction;cell cortex part;cell junction;cell part;cell projection;cell-cell adherens junction;cell-cell junction;cell-substrate adherens junction;cell-substrate junction;contractile fiber part;cortical cytoskeleton;cytoplasmic part;cytoskeletal part;cytoskeleton;fascia adherens;filopodium;focal adhesion;intracellular membrane-bounded or…	Adherens junction;Amoebiasis;Arrhythmogenic right ventricular cardiomyopathy (ARVC);Focal adhesion;Leukocyte transendothelial migration;Regulation of actin cytoskeleton;Systemic lupus erythematosus;Tight junction
Actn1;Actn2;Actn3;Actn4	O88990;P57780;A1BN54;Q9JI91;Q7TPR4;E9Q2W9	O88990 [341-357];P57780 [348-364];A1BN54 [328-344];Q9JI91 [335-351]	|O88990_K344;P57780_K351;A1BN54_K331;Q9JI91_K338|O88990_K357;P57780_K364;A1BN54_K344;Q9JI91_K351	[RK].VQEKCQLEINFNTLQTK.[L]	1xCarbamidomethyl [C5];1xdiGlyTMT [K4];1xTMT6plex [N-Term]	0.722	0.161511		-0.116696	0.124266		0.838696	0.151204		0.0701183	0.638831		-0.0455833	0.724841		actin crosslink formation;actin cytoskeleton organization;actin filament bundle assembly;actin filament organization;actin filament-based process;biological regulation;cell junction assembly;cell junction organization;cell projection assembly;cell projection organization;cell-substrate junction assembly;cellular chemical homeostasis;cellular component assembly;cellular component assembly at cellu…	actin binding;actin filament binding;binding;binding, bridging;calcium ion binding;cation binding;cytoskeletal protein binding;identical protein binding;ion binding;ligand-dependent nuclear receptor transcription coactivator activity;metal ion binding;nucleoside binding;protein binding;protein binding transcription factor activity;protein binding, bridging;protein dimerization activity;protein ho…	actin filament bundle;actomyosin;adherens junction;anchoring junction;cell cortex part;cell junction;cell part;cell projection;cell-cell adherens junction;cell-cell junction;cell-substrate adherens junction;cell-substrate junction;contractile fiber part;cortical cytoskeleton;cytoplasmic part;cytoskeletal part;cytoskeleton;fascia adherens;filopodium;focal adhesion;intracellular membrane-bounded or…	Adherens junction;Amoebiasis;Arrhythmogenic right ventricular cardiomyopathy (ARVC);Focal adhesion;Leukocyte transendothelial migration;Regulation of actin cytoskeleton;Systemic lupus erythematosus;Tight junction
Actn1;Actn2;Actn3;Actn4	O88990;P57780;A1BN54;Q9JI91;Q7TPR4;E9Q2W9	O88990 [341-357];P57780 [348-364];A1BN54 [328-344];Q9JI91 [335-351]	O88990_K344;P57780_K351;A1BN54_K331;Q9JI91_K338	[RK].VQEKCQLEINFNTLQTK.[L]	1xCarbamidomethyl [C5];1xdiGlyTMT [K4];2xTMT6plex [N-Term;K17]	0.216	0.025492	+	-0.116696	0.124266		0.332696	0.033887	+	0.0701183	0.638831		-0.0455833	0.724841		actin crosslink formation;actin cytoskeleton organization;actin filament bundle assembly;actin filament organization;actin filament-based process;biological regulation;cell junction assembly;cell junction organization;cell projection assembly;cell projection organization;cell-substrate junction assembly;cellular chemical homeostasis;cellular component assembly;cellular component assembly at cellu…	actin binding;actin filament binding;binding;binding, bridging;calcium ion binding;cation binding;cytoskeletal protein binding;identical protein binding;ion binding;ligand-dependent nuclear receptor transcription coactivator activity;metal ion binding;nucleoside binding;protein binding;protein binding transcription factor activity;protein binding, bridging;protein dimerization activity;protein ho…	actin filament bundle;actomyosin;adherens junction;anchoring junction;cell cortex part;cell junction;cell part;cell projection;cell-cell adherens junction;cell-cell junction;cell-substrate adherens junction;cell-substrate junction;contractile fiber part;cortical cytoskeleton;cytoplasmic part;cytoskeletal part;cytoskeleton;fascia adherens;filopodium;focal adhesion;intracellular membrane-bounded or…	Adherens junction;Amoebiasis;Arrhythmogenic right ventricular cardiomyopathy (ARVC);Focal adhesion;Leukocyte transendothelial migration;Regulation of actin cytoskeleton;Systemic lupus erythematosus;Tight junction
Actn1;Actn2;Actn3;Actn4	O88990;P57780;A1BN54;Q9JI91;Q7TPR4;E9Q2W9	O88990 [341-359];P57780 [348-366];A1BN54 [328-346];Q9JI91 [335-353]	O88990_K344;P57780_K351;A1BN54_K331;Q9JI91_K338	[RK].VQEKCQLEINFNTLQTKLR.[LI]	1xCarbamidomethyl [C5];1xdiGlyTMT [K4];2xTMT6plex [N-Term;K17]	-0.176	0.156601		-0.116696	0.124266		-0.0593043	0.422912		0.0701183	0.638831		-0.0455833	0.724841		actin crosslink formation;actin cytoskeleton organization;actin filament bundle assembly;actin filament organization;actin filament-based process;biological regulation;cell junction assembly;cell junction organization;cell projection assembly;cell projection organization;cell-substrate junction assembly;cellular chemical homeostasis;cellular component assembly;cellular component assembly at cellu…	actin binding;actin filament binding;binding;binding, bridging;calcium ion binding;cation binding;cytoskeletal protein binding;identical protein binding;ion binding;ligand-dependent nuclear receptor transcription coactivator activity;metal ion binding;nucleoside binding;protein binding;protein binding transcription factor activity;protein binding, bridging;protein dimerization activity;protein ho…	actin filament bundle;actomyosin;adherens junction;anchoring junction;cell cortex part;cell junction;cell part;cell projection;cell-cell adherens junction;cell-cell junction;cell-substrate adherens junction;cell-substrate junction;contractile fiber part;cortical cytoskeleton;cytoplasmic part;cytoskeletal part;cytoskeleton;fascia adherens;filopodium;focal adhesion;intracellular membrane-bounded or…	Adherens junction;Amoebiasis;Arrhythmogenic right ventricular cardiomyopathy (ARVC);Focal adhesion;Leukocyte transendothelial migration;Regulation of actin cytoskeleton;Systemic lupus erythematosus;Tight junction
Actn1;Actn2;Actn4	P57780;A1BN54;Q9JI91;Q7TPR4;E9Q2W9	P57780 [456-470];A1BN54 [436-450];Q9JI91 [443-457]	P57780_K456;A1BN54_K436;Q9JI91_K443	[RK].KHEAFESDLAAHQDR.[V]	1xdiGlyTMT [K1];1xTMT6plex [N-Term]	0.314	0.28829		-0.116696	0.124266		0.430696	0.229799		0.0701183	0.638831		-0.0455833	0.724841		actin crosslink formation;actin cytoskeleton organization;actin filament bundle assembly;actin filament organization;actin filament-based process;biological regulation;cell junction assembly;cell junction organization;cell projection assembly;cell projection organization;cell-substrate junction assembly;cellular chemical homeostasis;cellular component assembly;cellular component assembly at cellu…	actin binding;actin filament binding;binding;binding, bridging;calcium ion binding;cation binding;cytoskeletal protein binding;identical protein binding;ion binding;ligand-dependent nuclear receptor transcription coactivator activity;metal ion binding;nucleoside binding;protein binding;protein binding transcription factor activity;protein binding, bridging;protein dimerization activity;protein ho…	actin filament bundle;actomyosin;adherens junction;anchoring junction;cell cortex part;cell junction;cell part;cell projection;cell-cell adherens junction;cell-cell junction;cell-substrate adherens junction;cell-substrate junction;contractile fiber part;cortical cytoskeleton;cytoplasmic part;cytoskeletal part;cytoskeleton;fascia adherens;filopodium;focal adhesion;intracellular membrane-bounded or…	Adherens junction;Amoebiasis;Arrhythmogenic right ventricular cardiomyopathy (ARVC);Focal adhesion;Leukocyte transendothelial migration;Regulation of actin cytoskeleton;Systemic lupus erythematosus;Tight junction
Actn1;Actn4	P57780;A1BN54;Q7TPR4;E9Q2W9	P57780 [421-433];A1BN54 [401-413]	P57780_K422;A1BN54_K402	[R].QKASIHEAWTDGK.[E]	1xdiGlyTMT [K2];2xTMT6plex [N-Term;K13]	-0.006	0.961113		-0.116696	0.124266		0.110696	0.543357		0.0701183	0.638831		-0.0455833	0.724841		actin crosslink formation;actin cytoskeleton organization;actin filament bundle assembly;actin filament organization;actin filament-based process;biological regulation;cellular component assembly;cellular component assembly at cellular level;cellular component organization;cellular component organization at cellular level;cellular component organization or biogenesis;cellular component organizati…	actin binding;actin filament binding;binding;calcium ion binding;cation binding;cytoskeletal protein binding;identical protein binding;ion binding;metal ion binding;nucleoside binding;protein binding;protein dimerization activity;protein homodimerization activity	actin filament bundle;actomyosin;adherens junction;anchoring junction;cell cortex part;cell junction;cell part;cell projection;cell-cell adherens junction;cell-cell junction;contractile fiber part;cortical cytoskeleton;cytoplasmic part;cytoskeletal part;cytoskeleton;fascia adherens;intracellular membrane-bounded organelle;intracellular non-membrane-bounded organelle;intracellular organelle;intrac…	Adherens junction;Amoebiasis;Arrhythmogenic right ventricular cardiomyopathy (ARVC);Focal adhesion;Leukocyte transendothelial migration;Regulation of actin cytoskeleton;Systemic lupus erythematosus;Tight junction
Actn2	Q9JI91;D3YY95	Q9JI91 [103-113]	Q9JI91_K110	[K].ALDYIASKGVK.[L]	1xdiGlyTMT [K8];2xTMT6plex [N-Term;K11]	-0.09	0.318839		-0.165526	0.0441739	-	0.0755258	0.288824		0.263704	0.763098		0.0393124	0.984653		actin crosslink formation;actin cytoskeleton organization;actin filament bundle assembly;actin filament organization;actin filament-based process;biological regulation;cell junction assembly;cell junction organization;cell projection assembly;cell projection organization;cell-substrate junction assembly;cellular chemical homeostasis;cellular component assembly;cellular component assembly at cellu…	actin binding;actin filament binding;binding;binding, bridging;calcium ion binding;cation binding;cytoskeletal protein binding;identical protein binding;ion binding;ligand-dependent nuclear receptor transcription coactivator activity;metal ion binding;protein binding;protein binding transcription factor activity;protein binding, bridging;protein dimerization activity;protein homodimerization acti…	adherens junction;anchoring junction;cell junction;cell part;cell projection;cell-substrate adherens junction;cell-substrate junction;contractile fiber part;cytoplasmic part;cytoskeletal part;filopodium;focal adhesion;intracellular organelle part;intracellular part;organelle part;striated muscle thin filament;Z disc	Adherens junction;Amoebiasis;Arrhythmogenic right ventricular cardiomyopathy (ARVC);Focal adhesion;Leukocyte transendothelial migration;Regulation of actin cytoskeleton;Systemic lupus erythematosus;Tight junction
Actn2	Q9JI91	Q9JI91 [410-427]	Q9JI91_K420	[K].ASTHETWAYGKEQILLQK.[D]	1xdiGlyTMT [K11];2xTMT6plex [N-Term;K18]	0.354	0.259097		-0.165526	0.0441739	-	0.519526	0.129033		0.263704	0.763098		0.0393124	0.984653		actin crosslink formation;actin cytoskeleton organization;actin filament bundle assembly;actin filament organization;actin filament-based process;biological regulation;cell junction assembly;cell junction organization;cell projection assembly;cell projection organization;cell-substrate junction assembly;cellular chemical homeostasis;cellular component assembly;cellular component assembly at cellu…	actin binding;actin filament binding;binding;binding, bridging;calcium ion binding;cation binding;cytoskeletal protein binding;identical protein binding;ion binding;ligand-dependent nuclear receptor transcription coactivator activity;metal ion binding;protein binding;protein binding transcription factor activity;protein binding, bridging;protein dimerization activity;protein homodimerization acti…	adherens junction;anchoring junction;cell junction;cell part;cell projection;cell-substrate adherens junction;cell-substrate junction;contractile fiber part;cytoplasmic part;cytoskeletal part;filopodium;focal adhesion;intracellular organelle part;intracellular part;organelle part;striated muscle thin filament;Z disc	Adherens junction;Amoebiasis;Arrhythmogenic right ventricular cardiomyopathy (ARVC);Focal adhesion;Leukocyte transendothelial migration;Regulation of actin cytoskeleton;Systemic lupus erythematosus;Tight junction
Actn2	Q9JI91	Q9JI91 [421-438]	Q9JI91_K427	[K].EQILLQKDYESASLTEVR.[A]	1xdiGlyTMT [K7];1xTMT6plex [N-Term]	0.004	0.953997		-0.165526	0.0441739	-	0.169526	0.0136165	+	0.263704	0.763098		0.0393124	0.984653		actin crosslink formation;actin cytoskeleton organization;actin filament bundle assembly;actin filament organization;actin filament-based process;biological regulation;cell junction assembly;cell junction organization;cell projection assembly;cell projection organization;cell-substrate junction assembly;cellular chemical homeostasis;cellular component assembly;cellular component assembly at cellu…	actin binding;actin filament binding;binding;binding, bridging;calcium ion binding;cation binding;cytoskeletal protein binding;identical protein binding;ion binding;ligand-dependent nuclear receptor transcription coactivator activity;metal ion binding;protein binding;protein binding transcription factor activity;protein binding, bridging;protein dimerization activity;protein homodimerization acti…	adherens junction;anchoring junction;cell junction;cell part;cell projection;cell-substrate adherens junction;cell-substrate junction;contractile fiber part;cytoplasmic part;cytoskeletal part;filopodium;focal adhesion;intracellular organelle part;intracellular part;organelle part;striated muscle thin filament;Z disc	Adherens junction;Amoebiasis;Arrhythmogenic right ventricular cardiomyopathy (ARVC);Focal adhesion;Leukocyte transendothelial migration;Regulation of actin cytoskeleton;Systemic lupus erythematosus;Tight junction
Actn2	Q9JI91	Q9JI91 [614-631]	Q9JI91_K615	[K].VKQLVPVRDQSLQEELAR.[Q]	1xdiGlyTMT [K2];1xTMT6plex [N-Term]	-0.14	0.318032		-0.165526	0.0441739	-	0.0255258	0.795379		0.263704	0.763098		0.0393124	0.984653		actin crosslink formation;actin cytoskeleton organization;actin filament bundle assembly;actin filament organization;actin filament-based process;biological regulation;cell junction assembly;cell junction organization;cell projection assembly;cell projection organization;cell-substrate junction assembly;cellular chemical homeostasis;cellular component assembly;cellular component assembly at cellu…	actin binding;actin filament binding;binding;binding, bridging;calcium ion binding;cation binding;cytoskeletal protein binding;identical protein binding;ion binding;ligand-dependent nuclear receptor transcription coactivator activity;metal ion binding;protein binding;protein binding transcription factor activity;protein binding, bridging;protein dimerization activity;protein homodimerization acti…	adherens junction;anchoring junction;cell junction;cell part;cell projection;cell-substrate adherens junction;cell-substrate junction;contractile fiber part;cytoplasmic part;cytoskeletal part;filopodium;focal adhesion;intracellular organelle part;intracellular part;organelle part;striated muscle thin filament;Z disc	Adherens junction;Amoebiasis;Arrhythmogenic right ventricular cardiomyopathy (ARVC);Focal adhesion;Leukocyte transendothelial migration;Regulation of actin cytoskeleton;Systemic lupus erythematosus;Tight junction
Actn2	Q9JI91	Q9JI91 [483-492]	Q9JI91_K485	[R].CQKICDQWDR.[L]	1xdiGlyTMT [K3];1xTMT6plex [N-Term];2xCarbamidomethyl [C1;C5]	-0.152	0.415547		-0.165526	0.0441739	-	0.0135258	0.932606		0.263704	0.763098		0.0393124	0.984653		actin crosslink formation;actin cytoskeleton organization;actin filament bundle assembly;actin filament organization;actin filament-based process;biological regulation;cell junction assembly;cell junction organization;cell projection assembly;cell projection organization;cell-substrate junction assembly;cellular chemical homeostasis;cellular component assembly;cellular component assembly at cellu…	actin binding;actin filament binding;binding;binding, bridging;calcium ion binding;cation binding;cytoskeletal protein binding;identical protein binding;ion binding;ligand-dependent nuclear receptor transcription coactivator activity;metal ion binding;protein binding;protein binding transcription factor activity;protein binding, bridging;protein dimerization activity;protein homodimerization acti…	adherens junction;anchoring junction;cell junction;cell part;cell projection;cell-substrate adherens junction;cell-substrate junction;contractile fiber part;cytoplasmic part;cytoskeletal part;filopodium;focal adhesion;intracellular organelle part;intracellular part;organelle part;striated muscle thin filament;Z disc	Adherens junction;Amoebiasis;Arrhythmogenic right ventricular cardiomyopathy (ARVC);Focal adhesion;Leukocyte transendothelial migration;Regulation of actin cytoskeleton;Systemic lupus erythematosus;Tight junction
Actn2	Q9JI91	Q9JI91 [746-759]	Q9JI91_K748	[R].DAKGITQEQMNEFR.[A]	1xdiGlyTMT [K3];1xOxidation [M10];1xTMT6plex [N-Term]	-0.042	0.800223		-0.165526	0.0441739	-	0.123526	0.295925		0.263704	0.763098		0.0393124	0.984653		actin crosslink formation;actin cytoskeleton organization;actin filament bundle assembly;actin filament organization;actin filament-based process;biological regulation;cell junction assembly;cell junction organization;cell projection assembly;cell projection organization;cell-substrate junction assembly;cellular chemical homeostasis;cellular component assembly;cellular component assembly at cellu…	actin binding;actin filament binding;binding;binding, bridging;calcium ion binding;cation binding;cytoskeletal protein binding;identical protein binding;ion binding;ligand-dependent nuclear receptor transcription coactivator activity;metal ion binding;protein binding;protein binding transcription factor activity;protein binding, bridging;protein dimerization activity;protein homodimerization acti…	adherens junction;anchoring junction;cell junction;cell part;cell projection;cell-substrate adherens junction;cell-substrate junction;contractile fiber part;cytoplasmic part;cytoskeletal part;filopodium;focal adhesion;intracellular organelle part;intracellular part;organelle part;striated muscle thin filament;Z disc	Adherens junction;Amoebiasis;Arrhythmogenic right ventricular cardiomyopathy (ARVC);Focal adhesion;Leukocyte transendothelial migration;Regulation of actin cytoskeleton;Systemic lupus erythematosus;Tight junction
Actn2	Q9JI91	Q9JI91 [746-759]	Q9JI91_K748	[R].DAKGITQEQMNEFR.[A]	1xdiGlyTMT [K3];1xTMT6plex [N-Term]	-0.154	0.406842		-0.165526	0.0441739	-	0.0115258	0.926885		0.263704	0.763098		0.0393124	0.984653		actin crosslink formation;actin cytoskeleton organization;actin filament bundle assembly;actin filament organization;actin filament-based process;biological regulation;cell junction assembly;cell junction organization;cell projection assembly;cell projection organization;cell-substrate junction assembly;cellular chemical homeostasis;cellular component assembly;cellular component assembly at cellu…	actin binding;actin filament binding;binding;binding, bridging;calcium ion binding;cation binding;cytoskeletal protein binding;identical protein binding;ion binding;ligand-dependent nuclear receptor transcription coactivator activity;metal ion binding;protein binding;protein binding transcription factor activity;protein binding, bridging;protein dimerization activity;protein homodimerization acti…	adherens junction;anchoring junction;cell junction;cell part;cell projection;cell-substrate adherens junction;cell-substrate junction;contractile fiber part;cytoplasmic part;cytoskeletal part;filopodium;focal adhesion;intracellular organelle part;intracellular part;organelle part;striated muscle thin filament;Z disc	Adherens junction;Amoebiasis;Arrhythmogenic right ventricular cardiomyopathy (ARVC);Focal adhesion;Leukocyte transendothelial migration;Regulation of actin cytoskeleton;Systemic lupus erythematosus;Tight junction
Actn2	Q9JI91	Q9JI91 [853-865]	Q9JI91_K864	[R].ELPPDQAQYCIKR.[M]	1xCarbamidomethyl [C10];1xdiGlyTMT [K12];1xTMT6plex [N-Term]	-0.07	0.564308		-0.165526	0.0441739	-	0.0955258	0.242903		0.263704	0.763098		0.0393124	0.984653		actin crosslink formation;actin cytoskeleton organization;actin filament bundle assembly;actin filament organization;actin filament-based process;biological regulation;cell junction assembly;cell junction organization;cell projection assembly;cell projection organization;cell-substrate junction assembly;cellular chemical homeostasis;cellular component assembly;cellular component assembly at cellu…	actin binding;actin filament binding;binding;binding, bridging;calcium ion binding;cation binding;cytoskeletal protein binding;identical protein binding;ion binding;ligand-dependent nuclear receptor transcription coactivator activity;metal ion binding;protein binding;protein binding transcription factor activity;protein binding, bridging;protein dimerization activity;protein homodimerization acti…	adherens junction;anchoring junction;cell junction;cell part;cell projection;cell-substrate adherens junction;cell-substrate junction;contractile fiber part;cytoplasmic part;cytoskeletal part;filopodium;focal adhesion;intracellular organelle part;intracellular part;organelle part;striated muscle thin filament;Z disc	Adherens junction;Amoebiasis;Arrhythmogenic right ventricular cardiomyopathy (ARVC);Focal adhesion;Leukocyte transendothelial migration;Regulation of actin cytoskeleton;Systemic lupus erythematosus;Tight junction
Actn2	Q9JI91	Q9JI91 [193-205]	Q9JI91_K202	[R].HRPDLIDYSKLNK.[D]	1xdiGlyTMT [K10];2xTMT6plex [N-Term;K13]	-0.338	0.0116	-	-0.165526	0.0441739	-	-0.172474	0.00656398	-	0.263704	0.763098		0.0393124	0.984653		actin crosslink formation;actin cytoskeleton organization;actin filament bundle assembly;actin filament organization;actin filament-based process;biological regulation;cell junction assembly;cell junction organization;cell projection assembly;cell projection organization;cell-substrate junction assembly;cellular chemical homeostasis;cellular component assembly;cellular component assembly at cellu…	actin binding;actin filament binding;binding;binding, bridging;calcium ion binding;cation binding;cytoskeletal protein binding;identical protein binding;ion binding;ligand-dependent nuclear receptor transcription coactivator activity;metal ion binding;protein binding;protein binding transcription factor activity;protein binding, bridging;protein dimerization activity;protein homodimerization acti…	adherens junction;anchoring junction;cell junction;cell part;cell projection;cell-substrate adherens junction;cell-substrate junction;contractile fiber part;cytoplasmic part;cytoskeletal part;filopodium;focal adhesion;intracellular organelle part;intracellular part;organelle part;striated muscle thin filament;Z disc	Adherens junction;Amoebiasis;Arrhythmogenic right ventricular cardiomyopathy (ARVC);Focal adhesion;Leukocyte transendothelial migration;Regulation of actin cytoskeleton;Systemic lupus erythematosus;Tight junction
Actn2	Q9JI91	Q9JI91 [769-779]	Q9JI91_K769	[R].KNGLMDHEDFR.[A]	1xdiGlyTMT [K1];1xOxidation [M5];1xTMT6plex [N-Term]	-0.224	0.248743		-0.165526	0.0441739	-	-0.0584742	0.718945		0.263704	0.763098		0.0393124	0.984653		actin crosslink formation;actin cytoskeleton organization;actin filament bundle assembly;actin filament organization;actin filament-based process;biological regulation;cell junction assembly;cell junction organization;cell projection assembly;cell projection organization;cell-substrate junction assembly;cellular chemical homeostasis;cellular component assembly;cellular component assembly at cellu…	actin binding;actin filament binding;binding;binding, bridging;calcium ion binding;cation binding;cytoskeletal protein binding;identical protein binding;ion binding;ligand-dependent nuclear receptor transcription coactivator activity;metal ion binding;protein binding;protein binding transcription factor activity;protein binding, bridging;protein dimerization activity;protein homodimerization acti…	adherens junction;anchoring junction;cell junction;cell part;cell projection;cell-substrate adherens junction;cell-substrate junction;contractile fiber part;cytoplasmic part;cytoskeletal part;filopodium;focal adhesion;intracellular organelle part;intracellular part;organelle part;striated muscle thin filament;Z disc	Adherens junction;Amoebiasis;Arrhythmogenic right ventricular cardiomyopathy (ARVC);Focal adhesion;Leukocyte transendothelial migration;Regulation of actin cytoskeleton;Systemic lupus erythematosus;Tight junction
Actn2	Q9JI91	Q9JI91 [399-407]	Q9JI91_K405	[R].LEHLAEKFR.[Q]	1xdiGlyTMT [K7];1xTMT6plex [N-Term]	0.262	0.096101		-0.165526	0.0441739	-	0.427526	0.00869511	+	0.263704	0.763098		0.0393124	0.984653		actin crosslink formation;actin cytoskeleton organization;actin filament bundle assembly;actin filament organization;actin filament-based process;biological regulation;cell junction assembly;cell junction organization;cell projection assembly;cell projection organization;cell-substrate junction assembly;cellular chemical homeostasis;cellular component assembly;cellular component assembly at cellu…	actin binding;actin filament binding;binding;binding, bridging;calcium ion binding;cation binding;cytoskeletal protein binding;identical protein binding;ion binding;ligand-dependent nuclear receptor transcription coactivator activity;metal ion binding;protein binding;protein binding transcription factor activity;protein binding, bridging;protein dimerization activity;protein homodimerization acti…	adherens junction;anchoring junction;cell junction;cell part;cell projection;cell-substrate adherens junction;cell-substrate junction;contractile fiber part;cytoplasmic part;cytoskeletal part;filopodium;focal adhesion;intracellular organelle part;intracellular part;organelle part;striated muscle thin filament;Z disc	Adherens junction;Amoebiasis;Arrhythmogenic right ventricular cardiomyopathy (ARVC);Focal adhesion;Leukocyte transendothelial migration;Regulation of actin cytoskeleton;Systemic lupus erythematosus;Tight junction
Actn2	Q9JI91	Q9JI91 [408-420]	Q9JI91_K409	[R].QKASTHETWAYGK.[E]	1xdiGlyTMT [K2];2xTMT6plex [N-Term;K13]	0.126	0.720151		-0.165526	0.0441739	-	0.291526	0.43304		0.263704	0.763098		0.0393124	0.984653		actin crosslink formation;actin cytoskeleton organization;actin filament bundle assembly;actin filament organization;actin filament-based process;biological regulation;cell junction assembly;cell junction organization;cell projection assembly;cell projection organization;cell-substrate junction assembly;cellular chemical homeostasis;cellular component assembly;cellular component assembly at cellu…	actin binding;actin filament binding;binding;binding, bridging;calcium ion binding;cation binding;cytoskeletal protein binding;identical protein binding;ion binding;ligand-dependent nuclear receptor transcription coactivator activity;metal ion binding;protein binding;protein binding transcription factor activity;protein binding, bridging;protein dimerization activity;protein homodimerization acti…	adherens junction;anchoring junction;cell junction;cell part;cell projection;cell-substrate adherens junction;cell-substrate junction;contractile fiber part;cytoplasmic part;cytoskeletal part;filopodium;focal adhesion;intracellular organelle part;intracellular part;organelle part;striated muscle thin filament;Z disc	Adherens junction;Amoebiasis;Arrhythmogenic right ventricular cardiomyopathy (ARVC);Focal adhesion;Leukocyte transendothelial migration;Regulation of actin cytoskeleton;Systemic lupus erythematosus;Tight junction
Actn2	Q9JI91	Q9JI91 [308-318]	Q9JI91_K311	[R].TPEKTMQAMQK.[K]	1xdiGlyTMT [K4];1xOxidation [M];2xTMT6plex [N-Term;K11]	-0.142	0.236468		-0.165526	0.0441739	-	0.0235258	0.781548		0.263704	0.763098		0.0393124	0.984653		actin crosslink formation;actin cytoskeleton organization;actin filament bundle assembly;actin filament organization;actin filament-based process;biological regulation;cell junction assembly;cell junction organization;cell projection assembly;cell projection organization;cell-substrate junction assembly;cellular chemical homeostasis;cellular component assembly;cellular component assembly at cellu…	actin binding;actin filament binding;binding;binding, bridging;calcium ion binding;cation binding;cytoskeletal protein binding;identical protein binding;ion binding;ligand-dependent nuclear receptor transcription coactivator activity;metal ion binding;protein binding;protein binding transcription factor activity;protein binding, bridging;protein dimerization activity;protein homodimerization acti…	adherens junction;anchoring junction;cell junction;cell part;cell projection;cell-substrate adherens junction;cell-substrate junction;contractile fiber part;cytoplasmic part;cytoskeletal part;filopodium;focal adhesion;intracellular organelle part;intracellular part;organelle part;striated muscle thin filament;Z disc	Adherens junction;Amoebiasis;Arrhythmogenic right ventricular cardiomyopathy (ARVC);Focal adhesion;Leukocyte transendothelial migration;Regulation of actin cytoskeleton;Systemic lupus erythematosus;Tight junction
Actn2	Q9JI91	Q9JI91 [308-318]	Q9JI91_K311	[R].TPEKTMQAMQK.[K]	1xdiGlyTMT [K4];2xTMT6plex [N-Term;K11]	-0.014	0.922185		-0.165526	0.0441739	-	0.151526	0.175137		0.263704	0.763098		0.0393124	0.984653		actin crosslink formation;actin cytoskeleton organization;actin filament bundle assembly;actin filament organization;actin filament-based process;biological regulation;cell junction assembly;cell junction organization;cell projection assembly;cell projection organization;cell-substrate junction assembly;cellular chemical homeostasis;cellular component assembly;cellular component assembly at cellu…	actin binding;actin filament binding;binding;binding, bridging;calcium ion binding;cation binding;cytoskeletal protein binding;identical protein binding;ion binding;ligand-dependent nuclear receptor transcription coactivator activity;metal ion binding;protein binding;protein binding transcription factor activity;protein binding, bridging;protein dimerization activity;protein homodimerization acti…	adherens junction;anchoring junction;cell junction;cell part;cell projection;cell-substrate adherens junction;cell-substrate junction;contractile fiber part;cytoplasmic part;cytoskeletal part;filopodium;focal adhesion;intracellular organelle part;intracellular part;organelle part;striated muscle thin filament;Z disc	Adherens junction;Amoebiasis;Arrhythmogenic right ventricular cardiomyopathy (ARVC);Focal adhesion;Leukocyte transendothelial migration;Regulation of actin cytoskeleton;Systemic lupus erythematosus;Tight junction
Actn2;Actn3	O88990;Q9JI91;D3YY95	O88990 [100-108];Q9JI91 [94-102]	O88990_K102;Q9JI91_K96	[R].FHKIANVNK.[A]	1xdiGlyTMT [K3];2xTMT6plex [N-Term;K9]	0.29	0.26926		-0.165526	0.0441739	-	0.455526	0.116713		0.263704	0.763098		0.0393124	0.984653		actin crosslink formation;actin cytoskeleton organization;actin filament bundle assembly;actin filament organization;actin filament-based process;biological regulation;cell junction assembly;cell junction organization;cell projection assembly;cell projection organization;cell-substrate junction assembly;cellular chemical homeostasis;cellular component assembly;cellular component assembly at cellu…	actin binding;actin filament binding;binding;binding, bridging;calcium ion binding;cation binding;cytoskeletal protein binding;identical protein binding;ion binding;ligand-dependent nuclear receptor transcription coactivator activity;metal ion binding;protein binding;protein binding transcription factor activity;protein binding, bridging;protein dimerization activity;protein homodimerization acti…	adherens junction;anchoring junction;cell junction;cell part;cell projection;cell-substrate adherens junction;cell-substrate junction;contractile fiber part;cytoplasmic part;cytoskeletal part;filopodium;focal adhesion;intracellular organelle part;intracellular part;organelle part;striated muscle thin filament;Z disc	Adherens junction;Amoebiasis;Arrhythmogenic right ventricular cardiomyopathy (ARVC);Focal adhesion;Leukocyte transendothelial migration;Regulation of actin cytoskeleton;Systemic lupus erythematosus;Tight junction
Actn2;Actn3	O88990;Q9JI91;D3YY95	O88990 [60-77];Q9JI91 [54-71]	O88990_K60;Q9JI91_K54	[R].KAGTQIENIEEDFRNGLK.[L]	1xdiGlyTMT [K1];2xTMT6plex [N-Term;K18]	-0.328	0.098134		-0.165526	0.0441739	-	-0.162474	0.345175		0.263704	0.763098		0.0393124	0.984653		actin crosslink formation;actin cytoskeleton organization;actin filament bundle assembly;actin filament organization;actin filament-based process;biological regulation;cell junction assembly;cell junction organization;cell projection assembly;cell projection organization;cell-substrate junction assembly;cellular chemical homeostasis;cellular component assembly;cellular component assembly at cellu…	actin binding;actin filament binding;binding;binding, bridging;calcium ion binding;cation binding;cytoskeletal protein binding;identical protein binding;ion binding;ligand-dependent nuclear receptor transcription coactivator activity;metal ion binding;protein binding;protein binding transcription factor activity;protein binding, bridging;protein dimerization activity;protein homodimerization acti…	adherens junction;anchoring junction;cell junction;cell part;cell projection;cell-substrate adherens junction;cell-substrate junction;contractile fiber part;cytoplasmic part;cytoskeletal part;filopodium;focal adhesion;intracellular organelle part;intracellular part;organelle part;striated muscle thin filament;Z disc	Adherens junction;Amoebiasis;Arrhythmogenic right ventricular cardiomyopathy (ARVC);Focal adhesion;Leukocyte transendothelial migration;Regulation of actin cytoskeleton;Systemic lupus erythematosus;Tight junction
Actn2;Actn3	O88990;Q9JI91	O88990 [170-175];Q9JI91 [164-169]	O88990_K170;Q9JI91_K164	[R].KTAPYR.[N]	1xdiGlyTMT [K1];1xTMT6plex [N-Term]	-0.124	0.519185		-0.165526	0.0441739	-	0.0415258	0.823605		0.263704	0.763098		0.0393124	0.984653		actin crosslink formation;actin cytoskeleton organization;actin filament bundle assembly;actin filament organization;actin filament-based process;biological regulation;cell junction assembly;cell junction organization;cell projection assembly;cell projection organization;cell-substrate junction assembly;cellular chemical homeostasis;cellular component assembly;cellular component assembly at cellu…	actin binding;actin filament binding;binding;binding, bridging;calcium ion binding;cation binding;cytoskeletal protein binding;identical protein binding;ion binding;ligand-dependent nuclear receptor transcription coactivator activity;metal ion binding;protein binding;protein binding transcription factor activity;protein binding, bridging;protein dimerization activity;protein homodimerization acti…	adherens junction;anchoring junction;cell junction;cell part;cell projection;cell-substrate adherens junction;cell-substrate junction;contractile fiber part;cytoplasmic part;cytoskeletal part;filopodium;focal adhesion;intracellular organelle part;intracellular part;organelle part;striated muscle thin filament;Z disc	Adherens junction;Amoebiasis;Arrhythmogenic right ventricular cardiomyopathy (ARVC);Focal adhesion;Leukocyte transendothelial migration;Regulation of actin cytoskeleton;Systemic lupus erythematosus;Tight junction
Actn2;Actn3	O88990;Q9JI91	O88990 [325-333];Q9JI91 [319-327]	O88990_K325;Q9JI91_K319	[RK].KLEDFRDYR.[R]	1xdiGlyTMT [K1];1xTMT6plex [N-Term]	0.532	0.001568	+	-0.165526	0.0441739	-	0.697526	0.00128768	+	0.263704	0.763098		0.0393124	0.984653		actin crosslink formation;actin cytoskeleton organization;actin filament bundle assembly;actin filament organization;actin filament-based process;biological regulation;cell junction assembly;cell junction organization;cell projection assembly;cell projection organization;cell-substrate junction assembly;cellular chemical homeostasis;cellular component assembly;cellular component assembly at cellu…	actin binding;actin filament binding;binding;binding, bridging;calcium ion binding;cation binding;cytoskeletal protein binding;identical protein binding;ion binding;ligand-dependent nuclear receptor transcription coactivator activity;metal ion binding;protein binding;protein binding transcription factor activity;protein binding, bridging;protein dimerization activity;protein homodimerization acti…	adherens junction;anchoring junction;cell junction;cell part;cell projection;cell-substrate adherens junction;cell-substrate junction;contractile fiber part;cytoplasmic part;cytoskeletal part;filopodium;focal adhesion;intracellular organelle part;intracellular part;organelle part;striated muscle thin filament;Z disc	Adherens junction;Amoebiasis;Arrhythmogenic right ventricular cardiomyopathy (ARVC);Focal adhesion;Leukocyte transendothelial migration;Regulation of actin cytoskeleton;Systemic lupus erythematosus;Tight junction
Actn3	O88990	O88990 [412-424]	O88990_K415	[K].FQQKASLHEAWTR.[G]	1xdiGlyTMT [K4];1xTMT6plex [N-Term]	0.132	0.465607		0.00866726	0.856612		0.123333	0.394763		0.593331	0.032331	+	0.429697	0.2123		actin crosslink formation;actin cytoskeleton organization;actin filament bundle assembly;actin filament organization;actin filament-based process;cellular component assembly;cellular component assembly at cellular level;cellular component organization;cellular component organization at cellular level;cellular component organization or biogenesis;cellular component organization or biogenesis at ce…	actin binding;actin filament binding;binding;binding, bridging;calcium ion binding;cation binding;cytoskeletal protein binding;identical protein binding;ion binding;metal ion binding;protein binding;protein binding, bridging;protein dimerization activity;protein homodimerization activity	cell part;contractile fiber part;cytoplasmic part;cytoskeletal part;intracellular organelle part;intracellular part;organelle part;striated muscle thin filament;Z disc	Adherens junction;Amoebiasis;Arrhythmogenic right ventricular cardiomyopathy (ARVC);Focal adhesion;Leukocyte transendothelial migration;Regulation of actin cytoskeleton;Systemic lupus erythematosus;Tight junction
Actn3	O88990	O88990 [209-227]	O88990_K211	[K].LRKDDPIGNLNTAFEVAEK.[Y]	1xdiGlyTMT [K3];2xTMT6plex [N-Term;K19]	-0.04	0.54516		0.00866726	0.856612		-0.0486673	0.532332		0.593331	0.032331	+	0.429697	0.2123		actin crosslink formation;actin cytoskeleton organization;actin filament bundle assembly;actin filament organization;actin filament-based process;cellular component assembly;cellular component assembly at cellular level;cellular component organization;cellular component organization at cellular level;cellular component organization or biogenesis;cellular component organization or biogenesis at ce…	actin binding;actin filament binding;binding;binding, bridging;calcium ion binding;cation binding;cytoskeletal protein binding;identical protein binding;ion binding;metal ion binding;protein binding;protein binding, bridging;protein dimerization activity;protein homodimerization activity	cell part;contractile fiber part;cytoplasmic part;cytoskeletal part;intracellular organelle part;intracellular part;organelle part;striated muscle thin filament;Z disc	Adherens junction;Amoebiasis;Arrhythmogenic right ventricular cardiomyopathy (ARVC);Focal adhesion;Leukocyte transendothelial migration;Regulation of actin cytoskeleton;Systemic lupus erythematosus;Tight junction
Actn3	O88990	O88990 [489-506]	O88990_K505	[R].CQAICDQWDNLGTLTQKR.[R]	1xdiGlyTMT [K17];1xTMT6plex [N-Term];2xCarbamidomethyl [C1;C5]	0.208	0.410088		0.00866726	0.856612		0.199333	0.394468		0.593331	0.032331	+	0.429697	0.2123		actin crosslink formation;actin cytoskeleton organization;actin filament bundle assembly;actin filament organization;actin filament-based process;cellular component assembly;cellular component assembly at cellular level;cellular component organization;cellular component organization at cellular level;cellular component organization or biogenesis;cellular component organization or biogenesis at ce…	actin binding;actin filament binding;binding;binding, bridging;calcium ion binding;cation binding;cytoskeletal protein binding;identical protein binding;ion binding;metal ion binding;protein binding;protein binding, bridging;protein dimerization activity;protein homodimerization activity	cell part;contractile fiber part;cytoplasmic part;cytoskeletal part;intracellular organelle part;intracellular part;organelle part;striated muscle thin filament;Z disc	Adherens junction;Amoebiasis;Arrhythmogenic right ventricular cardiomyopathy (ARVC);Focal adhesion;Leukocyte transendothelial migration;Regulation of actin cytoskeleton;Systemic lupus erythematosus;Tight junction
Actn3	O88990	O88990 [579-600]	O88990_K590	[R].GAILGIQGEIQKICQTYGLRPK.[S]	1xCarbamidomethyl [C14];1xdiGlyTMT [K12];2xTMT6plex [N-Term;K22]	0.082	0.362091		0.00866726	0.856612		0.0733327	0.357171		0.593331	0.032331	+	0.429697	0.2123		actin crosslink formation;actin cytoskeleton organization;actin filament bundle assembly;actin filament organization;actin filament-based process;cellular component assembly;cellular component assembly at cellular level;cellular component organization;cellular component organization at cellular level;cellular component organization or biogenesis;cellular component organization or biogenesis at ce…	actin binding;actin filament binding;binding;binding, bridging;calcium ion binding;cation binding;cytoskeletal protein binding;identical protein binding;ion binding;metal ion binding;protein binding;protein binding, bridging;protein dimerization activity;protein homodimerization activity	cell part;contractile fiber part;cytoplasmic part;cytoskeletal part;intracellular organelle part;intracellular part;organelle part;striated muscle thin filament;Z disc	Adherens junction;Amoebiasis;Arrhythmogenic right ventricular cardiomyopathy (ARVC);Focal adhesion;Leukocyte transendothelial migration;Regulation of actin cytoskeleton;Systemic lupus erythematosus;Tight junction
Actn3	O88990	O88990 [199-210]	O88990_K208	[R].HRPDLIDYAKLR.[K]	1xdiGlyTMT [K10];1xTMT6plex [N-Term]	-0.046	0.528647		0.00866726	0.856612		-0.0546673	0.210193		0.593331	0.032331	+	0.429697	0.2123		actin crosslink formation;actin cytoskeleton organization;actin filament bundle assembly;actin filament organization;actin filament-based process;cellular component assembly;cellular component assembly at cellular level;cellular component organization;cellular component organization at cellular level;cellular component organization or biogenesis;cellular component organization or biogenesis at ce…	actin binding;actin filament binding;binding;binding, bridging;calcium ion binding;cation binding;cytoskeletal protein binding;identical protein binding;ion binding;metal ion binding;protein binding;protein binding, bridging;protein dimerization activity;protein homodimerization activity	cell part;contractile fiber part;cytoplasmic part;cytoskeletal part;intracellular organelle part;intracellular part;organelle part;striated muscle thin filament;Z disc	Adherens junction;Amoebiasis;Arrhythmogenic right ventricular cardiomyopathy (ARVC);Focal adhesion;Leukocyte transendothelial migration;Regulation of actin cytoskeleton;Systemic lupus erythematosus;Tight junction
Actn3	O88990	O88990 [275-287]	O88990_K277	[R].ICKVLAVNQENEK.[L]	1xCarbamidomethyl [C2];1xdiGlyTMT [K3];2xTMT6plex [N-Term;K13]	0.04	0.597203		0.00866726	0.856612		0.0313327	0.47278		0.593331	0.032331	+	0.429697	0.2123		actin crosslink formation;actin cytoskeleton organization;actin filament bundle assembly;actin filament organization;actin filament-based process;cellular component assembly;cellular component assembly at cellular level;cellular component organization;cellular component organization at cellular level;cellular component organization or biogenesis;cellular component organization or biogenesis at ce…	actin binding;actin filament binding;binding;binding, bridging;calcium ion binding;cation binding;cytoskeletal protein binding;identical protein binding;ion binding;metal ion binding;protein binding;protein binding, bridging;protein dimerization activity;protein homodimerization activity	cell part;contractile fiber part;cytoplasmic part;cytoskeletal part;intracellular organelle part;intracellular part;organelle part;striated muscle thin filament;Z disc	Adherens junction;Amoebiasis;Arrhythmogenic right ventricular cardiomyopathy (ARVC);Focal adhesion;Leukocyte transendothelial migration;Regulation of actin cytoskeleton;Systemic lupus erythematosus;Tight junction
Actn3	O88990	O88990 [622-637]	O88990_K622	[R].KLVPSRDQTLQEELAR.[Q]	1xdiGlyTMT [K1];1xTMT6plex [N-Term]	-0.216	0.287478		0.00866726	0.856612		-0.224667	0.271581		0.593331	0.032331	+	0.429697	0.2123		actin crosslink formation;actin cytoskeleton organization;actin filament bundle assembly;actin filament organization;actin filament-based process;cellular component assembly;cellular component assembly at cellular level;cellular component organization;cellular component organization at cellular level;cellular component organization or biogenesis;cellular component organization or biogenesis at ce…	actin binding;actin filament binding;binding;binding, bridging;calcium ion binding;cation binding;cytoskeletal protein binding;identical protein binding;ion binding;metal ion binding;protein binding;protein binding, bridging;protein dimerization activity;protein homodimerization activity	cell part;contractile fiber part;cytoplasmic part;cytoskeletal part;intracellular organelle part;intracellular part;organelle part;striated muscle thin filament;Z disc	Adherens junction;Amoebiasis;Arrhythmogenic right ventricular cardiomyopathy (ARVC);Focal adhesion;Leukocyte transendothelial migration;Regulation of actin cytoskeleton;Systemic lupus erythematosus;Tight junction
Actn3	O88990	O88990 [405-415]	O88990_K411	[R].LQHLAEKFQQK.[A]	1xdiGlyTMT [K7];2xTMT6plex [N-Term;K11]	0.124	0.173936		0.00866726	0.856612		0.115333	0.288494		0.593331	0.032331	+	0.429697	0.2123		actin crosslink formation;actin cytoskeleton organization;actin filament bundle assembly;actin filament organization;actin filament-based process;cellular component assembly;cellular component assembly at cellular level;cellular component organization;cellular component organization at cellular level;cellular component organization or biogenesis;cellular component organization or biogenesis at ce…	actin binding;actin filament binding;binding;binding, bridging;calcium ion binding;cation binding;cytoskeletal protein binding;identical protein binding;ion binding;metal ion binding;protein binding;protein binding, bridging;protein dimerization activity;protein homodimerization activity	cell part;contractile fiber part;cytoplasmic part;cytoskeletal part;intracellular organelle part;intracellular part;organelle part;striated muscle thin filament;Z disc	Adherens junction;Amoebiasis;Arrhythmogenic right ventricular cardiomyopathy (ARVC);Focal adhesion;Leukocyte transendothelial migration;Regulation of actin cytoskeleton;Systemic lupus erythematosus;Tight junction
Actn3	O88990	O88990 [686-700]	O88990_K695	[R].QQEQNIINYKSNIDR.[L]	1xdiGlyTMT [K10];1xTMT6plex [N-Term]	-0.056	0.563003		0.00866726	0.856612		-0.0646673	0.588009		0.593331	0.032331	+	0.429697	0.2123		actin crosslink formation;actin cytoskeleton organization;actin filament bundle assembly;actin filament organization;actin filament-based process;cellular component assembly;cellular component assembly at cellular level;cellular component organization;cellular component organization at cellular level;cellular component organization or biogenesis;cellular component organization or biogenesis at ce…	actin binding;actin filament binding;binding;binding, bridging;calcium ion binding;cation binding;cytoskeletal protein binding;identical protein binding;ion binding;metal ion binding;protein binding;protein binding, bridging;protein dimerization activity;protein homodimerization activity	cell part;contractile fiber part;cytoplasmic part;cytoskeletal part;intracellular organelle part;intracellular part;organelle part;striated muscle thin filament;Z disc	Adherens junction;Amoebiasis;Arrhythmogenic right ventricular cardiomyopathy (ARVC);Focal adhesion;Leukocyte transendothelial migration;Regulation of actin cytoskeleton;Systemic lupus erythematosus;Tight junction
Actn4	P57780;D3Z0L8;E9Q2W9	P57780 [216-234]	P57780_K218	[K].LRKDDPVTNLNNAFEVAEK.[Y]	1xdiGlyTMT [K3];2xTMT6plex [N-Term;K19]	-0.062	0.458891		-0.0237485	0.572193		-0.0382515	0.616104		0.102645	0.514512		0.105335	0.47618		actin crosslink formation;actin cytoskeleton organization;actin filament bundle assembly;actin filament organization;actin filament-based process;biological regulation;cellular component assembly;cellular component assembly at cellular level;cellular component organization;cellular component organization at cellular level;cellular component organization or biogenesis;cellular component organizati…	actin binding;actin filament binding;binding;calcium ion binding;cation binding;cytoskeletal protein binding;identical protein binding;ion binding;metal ion binding;nucleoside binding;protein binding;protein dimerization activity;protein homodimerization activity	actin filament bundle;actomyosin;cell cortex part;cell part;cell projection;contractile fiber part;cortical cytoskeleton;cytoplasmic part;cytoskeletal part;cytoskeleton;intracellular membrane-bounded organelle;intracellular non-membrane-bounded organelle;intracellular organelle;intracellular organelle part;intracellular part;macromolecular complex;membrane-bounded organelle;non-membrane-bounded o…	Adherens junction;Amoebiasis;Arrhythmogenic right ventricular cardiomyopathy (ARVC);Focal adhesion;Leukocyte transendothelial migration;Regulation of actin cytoskeleton;Systemic lupus erythematosus;Tight junction
Actr10	Q9QZB7	Q9QZB7 [170-191]	Q9QZB7_K173	[K].ALHKELETQLLEQCTVDTGAAK.[G]	1xCarbamidomethyl [C14];1xdiGlyTMT [K4];2xTMT6plex [N-Term;K22]	-0.13	0.316379		0.0534995	0.496746		-0.183499	0.312255		0.000462532	0.997603		-0.0813786	0.697972		cellular component movement;cellular process;microtubule-based movement;microtubule-based process		cell part;cytoplasm;cytoskeletal part;dynactin complex;intracellular organelle part;intracellular part;macromolecular complex;microtubule associated complex;organelle part;protein complex
Actr2	P61161	P61161 [7-19]	P61161_K7	[R].KVVVCDNGTGFVK.[C]	1xCarbamidomethyl [C5];1xdiGlyTMT [K1];2xTMT6plex [N-Term;K13]	0.306	0.042693	+	0.0557126	0.0504762		0.250287	0.0521298		-0.736736	0.00459515		-0.129266	0.505085		actin cytoskeleton organization;actin filament organization;actin filament-based process;actin nucleation;Arp2/3 complex-mediated actin nucleation;asymmetric cell division;biological regulation;cell cycle;cell cycle cytokinesis;cell cycle process;cell division;cellular component organization;cellular component organization at cellular level;cellular component organization or biogenesis;cellular c…	adenyl nucleotide binding;adenyl ribonucleotide binding;ATP binding;binding;nucleotide binding;purine nucleotide binding;purine ribonucleoside triphosphate binding;purine ribonucleotide binding;ribonucleotide binding	actin cap;Arp2/3 protein complex;cell cortex part;cell part;cell projection;cytoplasmic part;cytoskeletal part;intracellular organelle part;intracellular part;macromolecular complex;organelle part;protein complex
Actr2	P61161	P61161 [43-53]	P61161_K46	[R].STTKVGNIEIK.[D]	1xdiGlyTMT [K4];2xTMT6plex [N-Term;K11]	-0.002	0.991257		0.0557126	0.0504762		-0.0577126	0.745005		-0.736736	0.00459515		-0.129266	0.505085		actin cytoskeleton organization;actin filament organization;actin filament-based process;actin nucleation;Arp2/3 complex-mediated actin nucleation;asymmetric cell division;biological regulation;cell cycle;cell cycle cytokinesis;cell cycle process;cell division;cellular component organization;cellular component organization at cellular level;cellular component organization or biogenesis;cellular c…	adenyl nucleotide binding;adenyl ribonucleotide binding;ATP binding;binding;nucleotide binding;purine nucleotide binding;purine ribonucleoside triphosphate binding;purine ribonucleotide binding;ribonucleotide binding	actin cap;Arp2/3 protein complex;cell cortex part;cell part;cell projection;cytoplasmic part;cytoskeletal part;intracellular organelle part;intracellular part;macromolecular complex;organelle part;protein complex
Acy3	Q91XE4	Q91XE4 [291-299]	Q91XE4_K296	[K].HVAFLKSEK.[I]	1xdiGlyTMT [K6];2xTMT6plex [N-Term;K9]	-0.25	0.311078		-0.21399	0.0161536	-	-0.0360099	0.873573		#N/A	#N/A		#N/A	#N/A			aminoacylase activity;binding;catalytic activity;cation binding;hydrolase activity;hydrolase activity, acting on carbon-nitrogen (but not peptide) bonds;hydrolase activity, acting on carbon-nitrogen (but not peptide) bonds, in linear amides;hydrolase activity, acting on ester bonds;identical protein binding;ion binding;metal ion binding;protein binding	apical plasma membrane;cell part;cytoplasm;intracellular part;membrane part;plasma membrane part	Alanine, aspartate and glutamate metabolism;Histidine metabolism
Acyp1	E9QJT5;P56376	E9QJT5 [104-118]	E9QJT5_K116	[R].GTVQGQLQGPVSKVR.[F]	1xdiGlyTMT [K13];1xTMT6plex [N-Term]	0.026	0.805472		-0.0720753	0.0347282	-	0.0980753	0.429607		#N/A	#N/A		#N/A	#N/A			acylphosphatase activity;catalytic activity;hydrolase activity;hydrolase activity, acting on acid anhydrides;hydrolase activity, acting on acid anhydrides, in phosphorus-containing anhydrides
Acyp2	P56375	P56375 [49-65]	P56375_K52	[K].NTSKGTVTGQVQGPEEK.[V]	1xdiGlyTMT [K4];2xTMT6plex [N-Term;K17]	-0.188	0.193783		-0.104923	0.122429		-0.0830772	0.54848		-0.535226	0.00320959		-0.323703	0.0650256			acylphosphatase activity;catalytic activity;hydrolase activity;hydrolase activity, acting on acid anhydrides;hydrolase activity, acting on acid anhydrides, in phosphorus-containing anhydrides	cell part;cytoplasmic part;intracellular membrane-bounded organelle;intracellular organelle;intracellular part;membrane-bounded organelle;mitochondrion;organelle	Aminobenzoate degradation;Pyruvate metabolism
Acyp2	P56375	P56375 [71-82]	P56375_K75	[K].SWLSKVGSPSSR.[I]	1xdiGlyTMT [K5];1xTMT6plex [N-Term]	0.064	0.610125		-0.104923	0.122429		0.168923	0.338212		-0.535226	0.00320959		-0.323703	0.0650256			acylphosphatase activity;catalytic activity;hydrolase activity;hydrolase activity, acting on acid anhydrides;hydrolase activity, acting on acid anhydrides, in phosphorus-containing anhydrides	cell part;cytoplasmic part;intracellular membrane-bounded organelle;intracellular organelle;intracellular part;membrane-bounded organelle;mitochondrion;organelle	Aminobenzoate degradation;Pyruvate metabolism
Acyp2	P56375	P56375 [93-105]	P56375_K96	[K].TISKLEYSDFSIR.[Y]	1xdiGlyTMT [K4];1xTMT6plex [N-Term]	-0.2	0.345577		-0.104923	0.122429		-0.0950772	0.684869		-0.535226	0.00320959		-0.323703	0.0650256			acylphosphatase activity;catalytic activity;hydrolase activity;hydrolase activity, acting on acid anhydrides;hydrolase activity, acting on acid anhydrides, in phosphorus-containing anhydrides	cell part;cytoplasmic part;intracellular membrane-bounded organelle;intracellular organelle;intracellular part;membrane-bounded organelle;mitochondrion;organelle	Aminobenzoate degradation;Pyruvate metabolism
Adck3	Q60936;F7B1B6	Q60936 [243-259]	Q60936_K243	[K].KAVLDSSPFLSEANAER.[I]	1xdiGlyTMT [K1];1xTMT6plex [N-Term]	0.01	0.849752		-0.244517	0.0278127	-	0.254517	0.0413131	+	-1.82124	0.000738167		-0.874519	0.00230511			adenyl nucleotide binding;adenyl ribonucleotide binding;ATP binding;binding;catalytic activity;kinase activity;nucleotide binding;phosphotransferase activity, alcohol group as acceptor;protein kinase activity;protein serine/threonine kinase activity;purine nucleotide binding;purine ribonucleoside triphosphate binding;purine ribonucleotide binding;ribonucleotide binding;transferase activity;transf…	cell part;cytoplasmic part;intracellular membrane-bounded organelle;intracellular organelle;intracellular part;membrane-bounded organelle;mitochondrion;organelle
Adcy2	Q80TL1;Q3V1Q3	Q3V1Q3 [268-288]	Q3V1Q3_K272	[R].LQGPKAGQMENTNNFHNLYVK.[R]	1xdiGlyTMT [K5];2xTMT6plex [N-Term;K21]	-0.022	0.795914		-0.0336859	0.786608		0.0116859	0.946387		#N/A	#N/A		#N/A	#N/A		activation of adenylate cyclase activity;biological regulation;cAMP-mediated signaling;cell surface receptor linked signaling pathway;cellular process;cellular response to stimulus;cyclic-nucleotide-mediated signaling;G-protein coupled receptor protein signaling pathway;G-protein signaling, coupled to cAMP nucleotide second messenger;G-protein signaling, coupled to cyclic nucleotide second messen…	adenylate cyclase activity;binding;calcium- and calmodulin-responsive adenylate cyclase activity;catalytic activity;cyclase activity;lyase activity;nucleotide binding;phosphorus-oxygen lyase activity	cell part;cell projection;cytoplasm;dendrite;integral to membrane;intracellular part;intrinsic to membrane;macromolecular complex;membrane;membrane part;membrane raft;neuron projection;plasma membrane;protein complex	Bile secretion;Calcium signaling pathway;Chemokine signaling pathway;Dilated cardiomyopathy;Gap junction;Gastric acid secretion;GnRH signaling pathway;Melanogenesis;Oocyte meiosis;Pancreatic secretion;Progesterone-mediated oocyte maturation;Purine metabolism;Salivary secretion;Vascular smooth muscle contraction
Adcy9	P51830;E9Q706	P51830 [313-327]	P51830_K321	[K].VGQSIMHGKDLEVEK.[A]	1xdiGlyTMT [K9];2xTMT6plex [N-Term;K15]	-0.18	0.357887		-0.0139768	0.78158		-0.166023	0.399366		#N/A	#N/A		#N/A	#N/A		activation of adenylate cyclase activity;biological regulation;cellular process;cellular response to stimulus;intracellular signal transduction;positive regulation of adenylate cyclase activity;positive regulation of catalytic activity;positive regulation of cyclase activity;positive regulation of lyase activity;positive regulation of molecular function;regulation of adenylate cyclase activity;re…	adenyl nucleotide binding;adenyl ribonucleotide binding;adenylate cyclase activity;ATP binding;binding;catalytic activity;cation binding;cyclase activity;ion binding;lyase activity;metal ion binding;nucleotide binding;phosphorus-oxygen lyase activity;purine nucleotide binding;purine ribonucleoside triphosphate binding;purine ribonucleotide binding;ribonucleotide binding	cell part;integral to membrane;intrinsic to membrane;membrane;membrane part;plasma membrane	Bile secretion;Calcium signaling pathway;Chemokine signaling pathway;Dilated cardiomyopathy;Endocrine and other factor-regulated calcium reabsorption;Gap junction;Gastric acid secretion;GnRH signaling pathway;Melanogenesis;Oocyte meiosis;Pancreatic secretion;Progesterone-mediated oocyte maturation;Purine metabolism;Salivary secretion;Vascular smooth muscle contraction;Vasopressin-regulated water …
Adcy9	P51830;E9Q706	P51830 [722-739]	P51830_K723	[R].EKTDAHFVDVIKEDSLMK.[D]	1xdiGlyTMT [K2];3xTMT6plex [N-Term;K12;K18]	-0.054	0.21917		-0.0139768	0.78158		-0.0400232	0.619605		#N/A	#N/A		#N/A	#N/A		activation of adenylate cyclase activity;biological regulation;cellular process;cellular response to stimulus;intracellular signal transduction;positive regulation of adenylate cyclase activity;positive regulation of catalytic activity;positive regulation of cyclase activity;positive regulation of lyase activity;positive regulation of molecular function;regulation of adenylate cyclase activity;re…	adenyl nucleotide binding;adenyl ribonucleotide binding;adenylate cyclase activity;ATP binding;binding;catalytic activity;cation binding;cyclase activity;ion binding;lyase activity;metal ion binding;nucleotide binding;phosphorus-oxygen lyase activity;purine nucleotide binding;purine ribonucleoside triphosphate binding;purine ribonucleotide binding;ribonucleotide binding	cell part;integral to membrane;intrinsic to membrane;membrane;membrane part;plasma membrane	Bile secretion;Calcium signaling pathway;Chemokine signaling pathway;Dilated cardiomyopathy;Endocrine and other factor-regulated calcium reabsorption;Gap junction;Gastric acid secretion;GnRH signaling pathway;Melanogenesis;Oocyte meiosis;Pancreatic secretion;Progesterone-mediated oocyte maturation;Purine metabolism;Salivary secretion;Vascular smooth muscle contraction;Vasopressin-regulated water …
Adcy9	P51830;E9Q706	P51830 [765-778]	P51830_K773	[R].TSYQEEVIKNSPVK.[T]	1xdiGlyTMT [K9];2xTMT6plex [N-Term;K14]	0.002	0.972409		-0.0139768	0.78158		0.0159768	0.752085		#N/A	#N/A		#N/A	#N/A		activation of adenylate cyclase activity;biological regulation;cellular process;cellular response to stimulus;intracellular signal transduction;positive regulation of adenylate cyclase activity;positive regulation of catalytic activity;positive regulation of cyclase activity;positive regulation of lyase activity;positive regulation of molecular function;regulation of adenylate cyclase activity;re…	adenyl nucleotide binding;adenyl ribonucleotide binding;adenylate cyclase activity;ATP binding;binding;catalytic activity;cation binding;cyclase activity;ion binding;lyase activity;metal ion binding;nucleotide binding;phosphorus-oxygen lyase activity;purine nucleotide binding;purine ribonucleoside triphosphate binding;purine ribonucleotide binding;ribonucleotide binding	cell part;integral to membrane;intrinsic to membrane;membrane;membrane part;plasma membrane	Bile secretion;Calcium signaling pathway;Chemokine signaling pathway;Dilated cardiomyopathy;Endocrine and other factor-regulated calcium reabsorption;Gap junction;Gastric acid secretion;GnRH signaling pathway;Melanogenesis;Oocyte meiosis;Pancreatic secretion;Progesterone-mediated oocyte maturation;Purine metabolism;Salivary secretion;Vascular smooth muscle contraction;Vasopressin-regulated water …
Adh1	P00329	P00329 [103-114]	P00329_K105	[R].ICKHPESNFCSR.[S]	1xdiGlyTMT [K3];1xTMT6plex [N-Term];2xCarbamidomethyl [C2;C10]	-0.176	0.510124		-0.0489798	0.0144598	-	-0.12702	0.63929		#N/A	#N/A		#N/A	#N/A		adult behavior;alcohol catabolic process;alcohol metabolic process;behavior;behavioral response to ethanol;biological regulation;carboxylic acid metabolic process;catabolic process;cellular hormone metabolic process;cellular ketone metabolic process;cellular lipid metabolic process;cellular metabolic process;cellular process;diterpenoid metabolic process;ethanol catabolic process;ethanol metaboli…	alcohol dehydrogenase (NAD) activity;binding;catalytic activity;cation binding;ion binding;metal ion binding;oxidoreductase activity;oxidoreductase activity, acting on CH-OH group of donors;oxidoreductase activity, acting on the CH-OH group of donors, NAD or NADP as acceptor;transition metal ion binding;zinc ion binding	cell part;cytoplasmic part;intracellular membrane-bounded organelle;intracellular organelle;intracellular part;membrane-bounded organelle;mitochondrion;organelle	Drug metabolism - cytochrome P450;Fatty acid metabolism;Glycolysis / Gluconeogenesis;Metabolism of xenobiotics by cytochrome P450;Retinol metabolism;Tyrosine metabolism
Adk	P55264;P55264-2	P55264 [249-258]	P55264_K255	[R].EQGFETKDIK.[E]	1xdiGlyTMT [K7];2xTMT6plex [N-Term;K10]	-0.164	0.370522		-0.0041877	0.932229		-0.159812	0.40268		-1.87867	0.00158568		-0.417693	0.0864449		2'-deoxyribonucleotide biosynthetic process;2'-deoxyribonucleotide metabolic process;adenosine metabolic process;AMP biosynthetic process;AMP metabolic process;AMP salvage;biological regulation;biosynthetic process;cell proliferation;cellular biosynthetic process;cellular metabolic compound salvage;cellular metabolic process;cellular nitrogen compound biosynthetic process;cellular nitrogen compou…	adenosine kinase activity;adenyl nucleotide binding;adenyl ribonucleotide binding;ATP binding;binding;catalytic activity;cation binding;ion binding;kinase activity;metal ion binding;nucleobase-containing compound kinase activity;nucleoside kinase activity;nucleotide binding;phosphotransferase activity, alcohol group as acceptor;purine nucleotide binding;purine ribonucleoside triphosphate binding;…	cell part;cytoplasmic part;cytosol;intracellular membrane-bounded organelle;intracellular organelle;intracellular part;membrane-bounded organelle;nucleus;organelle	Purine metabolism
Ado	Q6PDY2	Q6PDY2 [211-229]	Q6PDY2_K218	[R].VVEPIRPKEASGSACDLPR.[E]	1xCarbamidomethyl [C15];1xdiGlyTMT [K8];1xTMT6plex [N-Term]	0.552	0.003667	+	-0.162591	0.284119		0.714591	0.016383	+	-1.65213	0.000303		-0.438787	0.0658853			binding;catalytic activity;cation binding;cysteamine dioxygenase activity;dioxygenase activity;ion binding;metal ion binding;oxidoreductase activity;oxidoreductase activity, acting on single donors with incorporation of molecular oxygen;oxidoreductase activity, acting on single donors with incorporation of molecular oxygen, incorporation of two atoms of oxygen	cell part;cytoplasmic part;intracellular membrane-bounded organelle;intracellular organelle;intracellular part;membrane-bounded organelle;mitochondrion;organelle	Taurine and hypotaurine metabolism
Adrm1;Gm9774	Q9JKV1;D3YUD8;A0A0A6YVU8	A0A0A6YVU8 [372-386]	A0A0A6YVU8_K379	[K].GDVEAFAKAMQNNAK.[S]	1xdiGlyTMT [K8];2xTMT6plex [N-Term;K15]	0.19	0.1537		#N/A	#N/A		0.19	0.1537		0.444252	0.0197636		-0.117825	0.619182
Adrm1;Gm9774	Q9JKV1;D3YUD8;A0A0A6YVU8	A0A0A6YVU8 [31-42]	A0A0A6YVU8_K34	[K].MSLKGTTVTPDK.[R]	1xdiGlyTMT [K4];1xOxidation [M1];2xTMT6plex [N-Term;K12]	0.154	0.315318		#N/A	#N/A		0.154	0.315318		0.444252	0.0197636		-0.117825	0.619182
Adrm1;Gm9774	Q9JKV1;D3YUD8;A0A0A6YVU8	A0A0A6YVU8 [31-42]	A0A0A6YVU8_K34	[K].MSLKGTTVTPDK.[R]	1xdiGlyTMT [K4];2xTMT6plex [N-Term;K12]	0.132	0.108701		#N/A	#N/A		0.132	0.108701		0.444252	0.0197636		-0.117825	0.619182
Adrm1;Gm9774	Q9JKV1;D3YUD8;A0A0A6YVU8	A0A0A6YVU8 [17-27]	A0A0A6YVU8_K21	[R].GSSTKYLVEFR.[A]	1xdiGlyTMT [K5];1xTMT6plex [N-Term]	0.214	0.020743	+	#N/A	#N/A		0.214	0.0207426	+	0.444252	0.0197636		-0.117825	0.619182
Adssl1	P28650-2;P28650;J3QN31	P28650 [166-177]	P28650_K174	[K].GIGPTYSSKAAR.[T]	1xdiGlyTMT [K9];1xTMT6plex [N-Term]	0.236	0.09864		-0.0216311	0.741949		0.257631	0.0807159		-2.30268	0.000135601		-1.04276	0.00055417		AMP biosynthetic process;AMP metabolic process;biosynthetic process;cellular biosynthetic process;cellular metabolic process;cellular nitrogen compound biosynthetic process;cellular nitrogen compound metabolic process;cellular process;'de novo' AMP biosynthetic process;heterocycle biosynthetic process;heterocycle metabolic process;metabolic process;nitrogen compound metabolic process;nucleobase-c…	adenylosuccinate synthase activity;binding;catalytic activity;cation binding;GTP binding;guanyl nucleotide binding;guanyl ribonucleotide binding;ion binding;ligase activity;ligase activity, forming carbon-nitrogen bonds;magnesium ion binding;metal ion binding;nucleotide binding;purine nucleotide binding;purine ribonucleoside triphosphate binding;purine ribonucleotide binding;ribonucleotide binding	cell part;cytoplasm;intracellular part;membrane	Alanine, aspartate and glutamate metabolism;Purine metabolism
Adssl1	P28650-2;P28650;J3QN31	P28650 [47-62]	P28650_K48	[K].GKVVDLLATDADIVSR.[C]	1xdiGlyTMT [K2];1xTMT6plex [N-Term]	-0.39	0.01077	-	-0.0216311	0.741949		-0.368369	0.0563283		-2.30268	0.000135601		-1.04276	0.00055417		AMP biosynthetic process;AMP metabolic process;biosynthetic process;cellular biosynthetic process;cellular metabolic process;cellular nitrogen compound biosynthetic process;cellular nitrogen compound metabolic process;cellular process;'de novo' AMP biosynthetic process;heterocycle biosynthetic process;heterocycle metabolic process;metabolic process;nitrogen compound metabolic process;nucleobase-c…	adenylosuccinate synthase activity;binding;catalytic activity;cation binding;GTP binding;guanyl nucleotide binding;guanyl ribonucleotide binding;ion binding;ligase activity;ligase activity, forming carbon-nitrogen bonds;magnesium ion binding;metal ion binding;nucleotide binding;purine nucleotide binding;purine ribonucleoside triphosphate binding;purine ribonucleotide binding;ribonucleotide binding	cell part;cytoplasm;intracellular part;membrane	Alanine, aspartate and glutamate metabolism;Purine metabolism
Adssl1	P28650-2;P28650;J3QN31	P28650 [6-19]	P28650_K18	[R].ASNDRPPGTGGVKR.[G]	1xdiGlyTMT [K13];1xTMT6plex [N-Term]	-0.104	0.73059		-0.0216311	0.741949		-0.0823689	0.752111		-2.30268	0.000135601		-1.04276	0.00055417		AMP biosynthetic process;AMP metabolic process;biosynthetic process;cellular biosynthetic process;cellular metabolic process;cellular nitrogen compound biosynthetic process;cellular nitrogen compound metabolic process;cellular process;'de novo' AMP biosynthetic process;heterocycle biosynthetic process;heterocycle metabolic process;metabolic process;nitrogen compound metabolic process;nucleobase-c…	adenylosuccinate synthase activity;binding;catalytic activity;cation binding;GTP binding;guanyl nucleotide binding;guanyl ribonucleotide binding;ion binding;ligase activity;ligase activity, forming carbon-nitrogen bonds;magnesium ion binding;metal ion binding;nucleotide binding;purine nucleotide binding;purine ribonucleoside triphosphate binding;purine ribonucleotide binding;ribonucleotide binding	cell part;cytoplasm;intracellular part;membrane	Alanine, aspartate and glutamate metabolism;Purine metabolism
Adssl1	P28650-2;P28650;J3QN31	P28650 [432-448]	P28650_K442	[R].FVENHMGVAVKWVGVGK.[S]	1xdiGlyTMT [K11];2xTMT6plex [N-Term;K17]	-0.216	0.128268		-0.0216311	0.741949		-0.194369	0.271033		-2.30268	0.000135601		-1.04276	0.00055417		AMP biosynthetic process;AMP metabolic process;biosynthetic process;cellular biosynthetic process;cellular metabolic process;cellular nitrogen compound biosynthetic process;cellular nitrogen compound metabolic process;cellular process;'de novo' AMP biosynthetic process;heterocycle biosynthetic process;heterocycle metabolic process;metabolic process;nitrogen compound metabolic process;nucleobase-c…	adenylosuccinate synthase activity;binding;catalytic activity;cation binding;GTP binding;guanyl nucleotide binding;guanyl ribonucleotide binding;ion binding;ligase activity;ligase activity, forming carbon-nitrogen bonds;magnesium ion binding;metal ion binding;nucleotide binding;purine nucleotide binding;purine ribonucleoside triphosphate binding;purine ribonucleotide binding;ribonucleotide binding	cell part;cytoplasm;intracellular part;membrane	Alanine, aspartate and glutamate metabolism;Purine metabolism
Adssl1	P28650-2;P28650;J3QN31	P28650 [418-431]	P28650_K418	[R].KWEDLPPQAQSYVR.[F]	1xdiGlyTMT [K1];1xTMT6plex [N-Term]	-0.116	0.424485		-0.0216311	0.741949		-0.0943689	0.430698		-2.30268	0.000135601		-1.04276	0.00055417		AMP biosynthetic process;AMP metabolic process;biosynthetic process;cellular biosynthetic process;cellular metabolic process;cellular nitrogen compound biosynthetic process;cellular nitrogen compound metabolic process;cellular process;'de novo' AMP biosynthetic process;heterocycle biosynthetic process;heterocycle metabolic process;metabolic process;nitrogen compound metabolic process;nucleobase-c…	adenylosuccinate synthase activity;binding;catalytic activity;cation binding;GTP binding;guanyl nucleotide binding;guanyl ribonucleotide binding;ion binding;ligase activity;ligase activity, forming carbon-nitrogen bonds;magnesium ion binding;metal ion binding;nucleotide binding;purine nucleotide binding;purine ribonucleoside triphosphate binding;purine ribonucleotide binding;ribonucleotide binding	cell part;cytoplasm;intracellular part;membrane	Alanine, aspartate and glutamate metabolism;Purine metabolism
Adssl1	P28650-2;P28650;J3QN31	P28650 [153-164]	P28650_K158	[R].QAQEGKNIGTTK.[K]	1xdiGlyTMT [K6];2xTMT6plex [N-Term;K12]	-0.23	0.211266		-0.0216311	0.741949		-0.208369	0.184085		-2.30268	0.000135601		-1.04276	0.00055417		AMP biosynthetic process;AMP metabolic process;biosynthetic process;cellular biosynthetic process;cellular metabolic process;cellular nitrogen compound biosynthetic process;cellular nitrogen compound metabolic process;cellular process;'de novo' AMP biosynthetic process;heterocycle biosynthetic process;heterocycle metabolic process;metabolic process;nitrogen compound metabolic process;nucleobase-c…	adenylosuccinate synthase activity;binding;catalytic activity;cation binding;GTP binding;guanyl nucleotide binding;guanyl ribonucleotide binding;ion binding;ligase activity;ligase activity, forming carbon-nitrogen bonds;magnesium ion binding;metal ion binding;nucleotide binding;purine nucleotide binding;purine ribonucleoside triphosphate binding;purine ribonucleotide binding;ribonucleotide binding	cell part;cytoplasm;intracellular part;membrane	Alanine, aspartate and glutamate metabolism;Purine metabolism
Agl	A0A0G2JGI9;F8VPN4	F8VPN4 [511-524]	F8VPN4_K511	[K].KYTEITATHFQGVR.[L]	1xdiGlyTMT [K1];1xTMT6plex [N-Term]	-0.014	0.90489		0.0782053	0.242519		-0.0922053	0.498284		-0.573427	0.00216497		-0.343036	0.0194407		biosynthetic process;carbohydrate biosynthetic process;carbohydrate catabolic process;carbohydrate metabolic process;catabolic process;cellular biosynthetic process;cellular carbohydrate biosynthetic process;cellular carbohydrate catabolic process;cellular carbohydrate metabolic process;cellular glucan metabolic process;cellular macromolecule biosynthetic process;cellular macromolecule metabolic …	4-alpha-glucanotransferase activity;alpha-glucosidase activity;amylo-alpha-1,6-glucosidase activity;binding;carbohydrate binding;catalytic activity;glucosidase activity;glycogen debranching enzyme activity;hydrolase activity;hydrolase activity, acting on glycosyl bonds;hydrolase activity, hydrolyzing O-glycosyl compounds;pattern binding;polysaccharide binding;polyubiquitin binding;protein binding…	cell part;cytoplasm;cytoplasmic part;endoplasmic reticulum;inclusion body;intracellular membrane-bounded organelle;intracellular organelle;intracellular part;membrane-bounded organelle;nucleus;organelle;sarcoplasmic reticulum	Starch and sucrose metabolism
Agl	F6XXE6;F8VPN4	F8VPN4 [1338-1358]	F8VPN4_K1351	[K].LFHVSEDPSDPNEKHPNLVHK.[R]	1xdiGlyTMT [K14];2xTMT6plex [N-Term;K21]	0.144	0.262564		0.0782053	0.242519		0.0657947	0.581962		-0.573427	0.00216497		-0.343036	0.0194407		biosynthetic process;carbohydrate biosynthetic process;carbohydrate catabolic process;carbohydrate metabolic process;catabolic process;cellular biosynthetic process;cellular carbohydrate biosynthetic process;cellular carbohydrate catabolic process;cellular carbohydrate metabolic process;cellular glucan metabolic process;cellular macromolecule biosynthetic process;cellular macromolecule metabolic …	4-alpha-glucanotransferase activity;alpha-glucosidase activity;amylo-alpha-1,6-glucosidase activity;binding;carbohydrate binding;catalytic activity;glucosidase activity;glycogen debranching enzyme activity;hydrolase activity;hydrolase activity, acting on glycosyl bonds;hydrolase activity, hydrolyzing O-glycosyl compounds;pattern binding;polysaccharide binding;polyubiquitin binding;protein binding…	cell part;cytoplasm;cytoplasmic part;endoplasmic reticulum;inclusion body;intracellular membrane-bounded organelle;intracellular organelle;intracellular part;membrane-bounded organelle;nucleus;organelle;sarcoplasmic reticulum	Starch and sucrose metabolism
Agl	A0A0G2JGI9;F8VPN4	F8VPN4 [266-285]	F8VPN4_K269	[K].YREKGVPALIENDQHMNCIR.[K]	1xCarbamidomethyl [C18];1xdiGlyTMT [K4];1xTMT6plex [N-Term]	0.642	0.011452	+	0.0782053	0.242519		0.563795	0.0434172	+	-0.573427	0.00216497		-0.343036	0.0194407		biosynthetic process;carbohydrate biosynthetic process;carbohydrate catabolic process;carbohydrate metabolic process;catabolic process;cellular biosynthetic process;cellular carbohydrate biosynthetic process;cellular carbohydrate catabolic process;cellular carbohydrate metabolic process;cellular glucan metabolic process;cellular macromolecule biosynthetic process;cellular macromolecule metabolic …	4-alpha-glucanotransferase activity;alpha-glucosidase activity;amylo-alpha-1,6-glucosidase activity;binding;carbohydrate binding;catalytic activity;glucosidase activity;glycogen debranching enzyme activity;hydrolase activity;hydrolase activity, acting on glycosyl bonds;hydrolase activity, hydrolyzing O-glycosyl compounds;pattern binding;polysaccharide binding;polyubiquitin binding;protein binding…	cell part;cytoplasm;cytoplasmic part;endoplasmic reticulum;inclusion body;intracellular membrane-bounded organelle;intracellular organelle;intracellular part;membrane-bounded organelle;nucleus;organelle;sarcoplasmic reticulum	Starch and sucrose metabolism
Agl	F6XXE6;F8VPN4	F8VPN4 [1461-1467]	F8VPN4_K1462	[R].AKLYFSK.[M]	1xdiGlyTMT [K2];2xTMT6plex [N-Term;K7]	0.066	0.164217		0.0782053	0.242519		-0.0122053	0.859713		-0.573427	0.00216497		-0.343036	0.0194407		biosynthetic process;carbohydrate biosynthetic process;carbohydrate catabolic process;carbohydrate metabolic process;catabolic process;cellular biosynthetic process;cellular carbohydrate biosynthetic process;cellular carbohydrate catabolic process;cellular carbohydrate metabolic process;cellular glucan metabolic process;cellular macromolecule biosynthetic process;cellular macromolecule metabolic …	4-alpha-glucanotransferase activity;alpha-glucosidase activity;amylo-alpha-1,6-glucosidase activity;binding;carbohydrate binding;catalytic activity;glucosidase activity;glycogen debranching enzyme activity;hydrolase activity;hydrolase activity, acting on glycosyl bonds;hydrolase activity, hydrolyzing O-glycosyl compounds;pattern binding;polysaccharide binding;polyubiquitin binding;protein binding…	cell part;cytoplasm;cytoplasmic part;endoplasmic reticulum;inclusion body;intracellular membrane-bounded organelle;intracellular organelle;intracellular part;membrane-bounded organelle;nucleus;organelle;sarcoplasmic reticulum	Starch and sucrose metabolism
Agl	A0A0G2JGI9;F6XXE6;F8VPN4	F8VPN4 [808-819]	F8VPN4_K816	[R].EHIQLHESKIVR.[Q]	1xdiGlyTMT [K9];1xTMT6plex [N-Term]	0.122	0.859175		0.0782053	0.242519		0.0437948	0.946692		-0.573427	0.00216497		-0.343036	0.0194407		biosynthetic process;carbohydrate biosynthetic process;carbohydrate catabolic process;carbohydrate metabolic process;catabolic process;cellular biosynthetic process;cellular carbohydrate biosynthetic process;cellular carbohydrate catabolic process;cellular carbohydrate metabolic process;cellular glucan metabolic process;cellular macromolecule biosynthetic process;cellular macromolecule metabolic …	4-alpha-glucanotransferase activity;alpha-glucosidase activity;amylo-alpha-1,6-glucosidase activity;binding;carbohydrate binding;catalytic activity;glucosidase activity;glycogen debranching enzyme activity;hydrolase activity;hydrolase activity, acting on glycosyl bonds;hydrolase activity, hydrolyzing O-glycosyl compounds;pattern binding;polysaccharide binding;polyubiquitin binding;protein binding…	cell part;cytoplasm;cytoplasmic part;endoplasmic reticulum;inclusion body;intracellular membrane-bounded organelle;intracellular organelle;intracellular part;membrane-bounded organelle;nucleus;organelle;sarcoplasmic reticulum	Starch and sucrose metabolism
Agl	A0A0G2JGI9;F6XXE6;F8VPN4	F8VPN4 [1254-1268]	F8VPN4_K1262	[R].FNCGTWMDKMGESDR.[A]	1xCarbamidomethyl [C3];1xdiGlyTMT [K9];1xTMT6plex [N-Term]	0.08	0.519135		0.0782053	0.242519		0.00179474	0.977406		-0.573427	0.00216497		-0.343036	0.0194407		biosynthetic process;carbohydrate biosynthetic process;carbohydrate catabolic process;carbohydrate metabolic process;catabolic process;cellular biosynthetic process;cellular carbohydrate biosynthetic process;cellular carbohydrate catabolic process;cellular carbohydrate metabolic process;cellular glucan metabolic process;cellular macromolecule biosynthetic process;cellular macromolecule metabolic …	4-alpha-glucanotransferase activity;alpha-glucosidase activity;amylo-alpha-1,6-glucosidase activity;binding;carbohydrate binding;catalytic activity;glucosidase activity;glycogen debranching enzyme activity;hydrolase activity;hydrolase activity, acting on glycosyl bonds;hydrolase activity, hydrolyzing O-glycosyl compounds;pattern binding;polysaccharide binding;polyubiquitin binding;protein binding…	cell part;cytoplasm;cytoplasmic part;endoplasmic reticulum;inclusion body;intracellular membrane-bounded organelle;intracellular organelle;intracellular part;membrane-bounded organelle;nucleus;organelle;sarcoplasmic reticulum	Starch and sucrose metabolism
Agl	A0A0G2JGI9;F8VPN4	F8VPN4 [409-421]	F8VPN4_K415	[R].LAGHGPKLGPVTR.[K]	1xdiGlyTMT [K7];1xTMT6plex [N-Term]	0.14	0.313931		0.0782053	0.242519		0.0617947	0.653097		-0.573427	0.00216497		-0.343036	0.0194407		biosynthetic process;carbohydrate biosynthetic process;carbohydrate catabolic process;carbohydrate metabolic process;catabolic process;cellular biosynthetic process;cellular carbohydrate biosynthetic process;cellular carbohydrate catabolic process;cellular carbohydrate metabolic process;cellular glucan metabolic process;cellular macromolecule biosynthetic process;cellular macromolecule metabolic …	4-alpha-glucanotransferase activity;alpha-glucosidase activity;amylo-alpha-1,6-glucosidase activity;binding;carbohydrate binding;catalytic activity;glucosidase activity;glycogen debranching enzyme activity;hydrolase activity;hydrolase activity, acting on glycosyl bonds;hydrolase activity, hydrolyzing O-glycosyl compounds;pattern binding;polysaccharide binding;polyubiquitin binding;protein binding…	cell part;cytoplasm;cytoplasmic part;endoplasmic reticulum;inclusion body;intracellular membrane-bounded organelle;intracellular organelle;intracellular part;membrane-bounded organelle;nucleus;organelle;sarcoplasmic reticulum	Starch and sucrose metabolism
Agl	A0A0G2JGI9;F6XXE6;F8VPN4;F7CSZ6	F8VPN4 [753-761]	F8VPN4_K755	[R].NPKTSFYSK.[E]	1xdiGlyTMT [K3];2xTMT6plex [N-Term;K9]	0.056	0.573026		0.0782053	0.242519		-0.0222053	0.867868		-0.573427	0.00216497		-0.343036	0.0194407		biosynthetic process;carbohydrate biosynthetic process;carbohydrate catabolic process;carbohydrate metabolic process;catabolic process;cellular biosynthetic process;cellular carbohydrate biosynthetic process;cellular carbohydrate catabolic process;cellular carbohydrate metabolic process;cellular glucan metabolic process;cellular macromolecule biosynthetic process;cellular macromolecule metabolic …	4-alpha-glucanotransferase activity;alpha-glucosidase activity;amylo-alpha-1,6-glucosidase activity;binding;carbohydrate binding;catalytic activity;glucosidase activity;glycogen debranching enzyme activity;hydrolase activity;hydrolase activity, acting on glycosyl bonds;hydrolase activity, hydrolyzing O-glycosyl compounds;pattern binding;polysaccharide binding;polyubiquitin binding;protein binding…	cell part;cytoplasm;cytoplasmic part;endoplasmic reticulum;inclusion body;intracellular membrane-bounded organelle;intracellular organelle;intracellular part;membrane-bounded organelle;nucleus;organelle;sarcoplasmic reticulum	Starch and sucrose metabolism
Agl	A0A0G2JGI9;F6XXE6;F8VPN4	F8VPN4 [1167-1181]	F8VPN4_K1176	[R].TVPNGLDILKCPVSR.[M]	1xCarbamidomethyl [C11];1xdiGlyTMT [K10];1xTMT6plex [N-Term]	-0.102	0.55538		0.0782053	0.242519		-0.180205	0.160011		-0.573427	0.00216497		-0.343036	0.0194407		biosynthetic process;carbohydrate biosynthetic process;carbohydrate catabolic process;carbohydrate metabolic process;catabolic process;cellular biosynthetic process;cellular carbohydrate biosynthetic process;cellular carbohydrate catabolic process;cellular carbohydrate metabolic process;cellular glucan metabolic process;cellular macromolecule biosynthetic process;cellular macromolecule metabolic …	4-alpha-glucanotransferase activity;alpha-glucosidase activity;amylo-alpha-1,6-glucosidase activity;binding;carbohydrate binding;catalytic activity;glucosidase activity;glycogen debranching enzyme activity;hydrolase activity;hydrolase activity, acting on glycosyl bonds;hydrolase activity, hydrolyzing O-glycosyl compounds;pattern binding;polysaccharide binding;polyubiquitin binding;protein binding…	cell part;cytoplasm;cytoplasmic part;endoplasmic reticulum;inclusion body;intracellular membrane-bounded organelle;intracellular organelle;intracellular part;membrane-bounded organelle;nucleus;organelle;sarcoplasmic reticulum	Starch and sucrose metabolism
Ahcy	P50247	P50247 [152-174]	P50247_K166	[R].GISEETTTGVHNLYKMMSNGILK.[V]	1xdiGlyTMT [K15];1xOxidation [M];2xTMT6plex [N-Term;K23]	-0.096	0.246355		#N/A	#N/A		NaN	1		-1.3787	0.00249405		-0.260328	0.196506		cellular metabolic process;cellular process;metabolic process;one-carbon metabolic process;small molecule metabolic process	adenosylhomocysteinase activity;catalytic activity;hydrolase activity;hydrolase activity, acting on ether bonds;trialkylsulfonium hydrolase activity	cell part;cytoplasmic membrane-bounded vesicle;cytoplasmic part;cytoplasmic vesicle;intracellular membrane-bounded organelle;intracellular organelle;intracellular part;melanosome;membrane-bounded organelle;membrane-bounded vesicle;organelle;pigment granule;vesicle	Cysteine and methionine metabolism
Ahnak	E9Q616	E9Q616 [1603-1612]	E9Q616_K1609	[K].APAVDIKGPK.[V]	1xdiGlyTMT [K7];2xTMT6plex [N-Term;K10]	-0.296	0.035797	-	0.00396877	0.942936		-0.299969	0.057032		0.269968	0.200146		-0.0896942	0.722719				cell junction;cell-cell junction
Ahnak	E9Q616	E9Q616 [2434-2447];[4160-4173]	E9Q616_K2436;_4162	[K].APKISMPDFDLHLK.[G]	1xdiGlyTMT [K3];2xTMT6plex [N-Term;K14]	-0.046	0.589753		0.00396877	0.942936		-0.0499688	0.600435		0.269968	0.200146		-0.0896942	0.722719				cell junction;cell-cell junction
Ahnak	E9Q616	E9Q616 [1308-1316];[1560-1568];[2425-2433];[2553-2561];[2681-2689];[2807-2815];[3259-3267];[3387-3395];[3515-3523];[3643-3651];[3769-3777];[3897-3905];[4151-4159];[4487-4495]	E9Q616_K1309;_1561;_2426;_2554;_2682;_2808;_3260;_3388;_3516;_3644;_3770;_3898;_4152;_4488	[K].FKMPEMNIK.[AP]	1xdiGlyTMT [K2];2xTMT6plex [N-Term;K9]	-0.284	0.085889		0.00396877	0.942936		-0.287969	0.0541584		0.269968	0.200146		-0.0896942	0.722719				cell junction;cell-cell junction
Ahnak	E9Q616	E9Q616 [3085-3100]	E9Q616_K3091	[K].FNFSGSKVQTPEVDVK.[L]	1xdiGlyTMT [K7];2xTMT6plex [N-Term;K16]	-0.146	0.104477		0.00396877	0.942936		-0.149969	0.206361		0.269968	0.200146		-0.0896942	0.722719				cell junction;cell-cell junction
Ahnak	E9Q616	E9Q616 [5497-5513]	E9Q616_K5498	[K].GKGGVTGSPEASISGSK.[G]	1xdiGlyTMT [K2];2xTMT6plex [N-Term;K17]	-0.106	0.596148		0.00396877	0.942936		-0.109969	0.649115		0.269968	0.200146		-0.0896942	0.722719				cell junction;cell-cell junction
Ahnak	E9Q616	E9Q616 [2978-2987]	E9Q616_K2984	[K].GPSLDIKSPK.[L]	1xdiGlyTMT [K7];2xTMT6plex [N-Term;K10]	-0.136	0.250243		0.00396877	0.942936		-0.139969	0.273735		0.269968	0.200146		-0.0896942	0.722719				cell junction;cell-cell junction
Ahnak	E9Q616	E9Q616 [2437-2450];[4163-4176]	E9Q616_K2447;_4173	[K].ISMPDFDLHLKGPK.[V]	1xdiGlyTMT [K11];2xTMT6plex [N-Term;K14]	-0.41	0.097346		0.00396877	0.942936		-0.413969	0.113629		0.269968	0.200146		-0.0896942	0.722719				cell junction;cell-cell junction
Ahnak	E9Q616	E9Q616 [2370-2383]	E9Q616_K2380	[K].ISMPDIDLHLKSPK.[I]	1xdiGlyTMT [K11];2xTMT6plex [N-Term;K14]	-0.274	0.085332		0.00396877	0.942936		-0.277969	0.0432424	-	0.269968	0.200146		-0.0896942	0.722719				cell junction;cell-cell junction
Ahnak	E9Q616	E9Q616 [1320-1331];[2693-2704];[3655-3666];[3909-3920]	E9Q616_K1328;_2701;_3663;_3917	[K].ISMPDLHLKGPK.[V]	1xdiGlyTMT [K9];1xOxidation [M3];2xTMT6plex [N-Term;K12]	-0.036	0.90264		0.00396877	0.942936		-0.0399688	0.896168		0.269968	0.200146		-0.0896942	0.722719				cell junction;cell-cell junction
Ahnak	E9Q616	E9Q616 [563-574]	E9Q616_K569	[K].ISSPSGKIGACR.[I]	1xCarbamidomethyl [C11];1xdiGlyTMT [K7];1xTMT6plex [N-Term]	-0.368	0.016162	-	0.00396877	0.942936		-0.371969	0.0365268	-	0.269968	0.200146		-0.0896942	0.722719				cell junction;cell-cell junction
Ahnak	E9Q616	E9Q616 [1184-1193];[1436-1445];[1957-1966];[2024-2033];[2091-2100];[2158-2167];[2286-2295]	E9Q616_K1190;_1442;_1963;_2030;_2097;_2164;_2292	[K].MPDMHFKAPK.[I]	1xdiGlyTMT [K7];2xTMT6plex [N-Term;K10]	-0.134	0.444924		0.00396877	0.942936		-0.137969	0.442868		0.269968	0.200146		-0.0896942	0.722719				cell junction;cell-cell junction
Ahnak	E9Q616	E9Q616 [1755-1764];[2360-2369]	E9Q616_K1761;_2366	[K].MPDMHFKTPK.[I]	1xdiGlyTMT [K7];2xTMT6plex [N-Term;K10]	-0.18	0.197984		0.00396877	0.942936		-0.183969	0.143101		0.269968	0.200146		-0.0896942	0.722719				cell junction;cell-cell junction
Ahnak	E9Q616	E9Q616 [4227-4236]	E9Q616_K4233	[K].MPDMHIKAPK.[I]	1xdiGlyTMT [K7];2xTMT6plex [N-Term;K10]	-0.236	0.076923		0.00396877	0.942936		-0.239969	0.0216124	-	0.269968	0.200146		-0.0896942	0.722719				cell junction;cell-cell junction
Ahnak	E9Q616	E9Q616 [935-944];[1310-1319];[2427-2436];[2555-2564];[2683-2692];[2809-2818];[3261-3270];[3389-3398];[3517-3526];[3645-3654];[3771-3780];[3899-3908];[4153-4162];[4489-4498]	E9Q616_K941;_1316;_2433;_2561;_2689;_2815;_3267;_3395;_3523;_3651;_3777;_3905;_4159;_4495	[K].MPEMNIKAPK.[I]	1xdiGlyTMT [K7];1xOxidation [M4];2xTMT6plex [N-Term;K10]	0.182	0.504991		0.00396877	0.942936		0.178031	0.555287		0.269968	0.200146		-0.0896942	0.722719				cell junction;cell-cell junction
Ahnak	E9Q616	E9Q616 [935-944];[1310-1319];[2427-2436];[2555-2564];[2683-2692];[2809-2818];[3261-3270];[3389-3398];[3517-3526];[3645-3654];[3771-3780];[3899-3908];[4153-4162];[4489-4498]	E9Q616_K941;_1316;_2433;_2561;_2689;_2815;_3267;_3395;_3523;_3651;_3777;_3905;_4159;_4495	[K].MPEMNIKAPK.[I]	1xdiGlyTMT [K7];2xTMT6plex [N-Term;K10]	-0.184	0.079262		0.00396877	0.942936		-0.187969	0.0614134		0.269968	0.200146		-0.0896942	0.722719				cell junction;cell-cell junction
Ahnak	E9Q616	E9Q616 [1287-1304];[2532-2549];[2660-2677];[2786-2803];[2914-2931];[3366-3383];[3494-3511];[3622-3639];[3748-3765];[3876-3893];[4130-4147];[4466-4483]	E9Q616_K1302;_2547;_2675;_2801;_2929;_3381;_3509;_3637;_3763;_3891;_4145;_4481	[K].VDIDVPDVNIEGPDAKLK.[G]	1xdiGlyTMT [K16];2xTMT6plex [N-Term;K18]	-0.376	0.076176		0.00396877	0.942936		-0.379969	0.110388		0.269968	0.200146		-0.0896942	0.722719				cell junction;cell-cell junction
Ahnak	E9Q616	E9Q616 [2462-2474];[3932-3944];[4060-4072];[4396-4408]	E9Q616_K2467;_3937;_4065;_4401	[K].VEGDLKGPEVDIK.[G]	1xdiGlyTMT [K6];2xTMT6plex [N-Term;K13]	-0.3	0.091582		0.00396877	0.942936		-0.303969	0.0681283		0.269968	0.200146		-0.0896942	0.722719				cell junction;cell-cell junction
Ahnak	E9Q616	E9Q616 [2590-2602];[2844-2856];[3296-3308];[3424-3436];[3552-3564];[3806-3818];[4524-4536]	E9Q616_K2595;_2849;_3301;_3429;_3557;_3811;_4529	[K].VEGEIKVPEVDIK.[GD]	1xdiGlyTMT [K6];2xTMT6plex [N-Term;K13]	-0.156	0.125017		0.00396877	0.942936		-0.159969	0.08708		0.269968	0.200146		-0.0896942	0.722719				cell junction;cell-cell junction
Ahnak	E9Q616	E9Q616 [1208-1218];[1981-1991];[2048-2058];[2182-2192]	E9Q616_K1209;_1982;_2049;_2183	[K].VKGDMDVTVPK.[IL]	1xdiGlyTMT [K2];2xTMT6plex [N-Term;K11]	-0.166	0.021562	-	0.00396877	0.942936		-0.169969	0.0701745		0.269968	0.200146		-0.0896942	0.722719				cell junction;cell-cell junction
Ahnak	E9Q616	E9Q616 [2833-2843];[3795-3805]	E9Q616_K2834;_3796	[K].VKGDVDMSLPK.[V]	1xdiGlyTMT [K2];2xTMT6plex [N-Term;K11]	-0.064	0.676747		0.00396877	0.942936		-0.0679688	0.550527		0.269968	0.200146		-0.0896942	0.722719				cell junction;cell-cell junction
Ahnak	E9Q616	E9Q616 [1332-1342];[2579-2589];[2705-2715];[3285-3295];[3413-3423];[3541-3551];[3667-3677];[3921-3931];[4385-4395];[4513-4523]	E9Q616_K1333;_2580;_2706;_3286;_3414;_3542;_3668;_3922;_4386;_4514	[K].VKGDVDVSLPK.[V]	1xdiGlyTMT [K2];2xTMT6plex [N-Term;K11]	-0.156	0.085801		0.00396877	0.942936		-0.159969	0.0477435	-	0.269968	0.200146		-0.0896942	0.722719				cell junction;cell-cell junction
Ahnak	E9Q616	E9Q616 [2115-2125]	E9Q616_K2116	[K].VKGDVDVTVPK.[L]	1xdiGlyTMT [K2];2xTMT6plex [N-Term;K11]	0.164	0.07076		0.00396877	0.942936		0.160031	0.212782		0.269968	0.200146		-0.0896942	0.722719				cell junction;cell-cell junction
Ahnak	E9Q616	E9Q616 [814-827];[1964-1977];[2031-2044];[2098-2111];[2165-2178]	E9Q616_K816;_1966;_2033;_2100;_2167	[RK].APKISMPDVDLHLK.[G]	1xdiGlyTMT [K3];2xTMT6plex [N-Term;K14]	-0.258	0.166067		0.00396877	0.942936		-0.261969	0.0951964		0.269968	0.200146		-0.0896942	0.722719				cell junction;cell-cell junction
AI837181	Q8VD62;E9QNR6	E9QNR6 [202-210]	E9QNR6_K206	[R].LQVAKVSPR.[A]	1xdiGlyTMT [K5];1xTMT6plex [N-Term]	-0.158	0.312624		0.133899	0.0480671	+	-0.291899	0.11361		-2.41651	0.00532313		-0.319257	0.441359
Aimp1	Q3UZG4;P31230	Q3UZG4 [310-319]	Q3UZG4_K319	[R].AQTMANSGIK.[-]	1xdiGlyTMT [K10];1xTMT6plex [N-Term]	-0.172	0.038453	-	0.0481173	0.462599		-0.220117	0.0151199	-	0.115808	0.58381		-0.0104897	0.975189		biological regulation;cell communication;cell migration;cell motility;cell-cell signaling;cellular component movement;cellular process;immune system process;leukocyte migration;locomotion;negative regulation of biological process;negative regulation of cell proliferation;negative regulation of cellular process;negative regulation of endothelial cell proliferation;negative regulation of epithelial…	binding;cell surface binding;nucleic acid binding;RNA binding;tRNA binding	aminoacyl-tRNA synthetase multienzyme complex;cell part;intracellular part;macromolecular complex;protein complex
Ak1	Q9R0Y5-2;Q9R0Y5;Z4YN97	Q9R0Y5-2 [24-37]	Q9R0Y5-2_K25	[K].AKIIFVVGGPGSGK.[G]	1xdiGlyTMT [K2];2xTMT6plex [N-Term;K14]	0.048	0.108701		-0.0679468	0.350443		0.115947	0.169764		-1.8044	0.000180897		-0.845913	0.0036761		ATP metabolic process;biological regulation;cell cycle arrest;cell cycle process;cellular metabolic process;cellular nitrogen compound metabolic process;cellular process;heterocycle metabolic process;metabolic process;negative regulation of biological process;negative regulation of cell cycle;negative regulation of cellular process;nitrogen compound metabolic process;nucleobase-containing compoun…	adenyl nucleotide binding;adenyl ribonucleotide binding;adenylate kinase activity;ATP binding;binding;catalytic activity;kinase activity;nucleobase-containing compound kinase activity;nucleotide binding;nucleotide kinase activity;phosphotransferase activity, phosphate group as acceptor;purine nucleotide binding;purine ribonucleoside triphosphate binding;purine ribonucleotide binding;ribonucleotid…	axoneme part;cell part;cell projection part;cytoplasm;intracellular part;membrane;organelle part;outer dense fiber;plasma membrane	Purine metabolism
Ak1	A0A0A6YXW8;Q9R0Y5-2;Q9R0Y5;Z4YN97	Q9R0Y5-2 [38-47]	Q9R0Y5-2_K43	[K].GTQCEKIVQK.[Y]	1xCarbamidomethyl [C4];1xdiGlyTMT [K6];2xTMT6plex [N-Term;K10]	-0.084	0.692232		-0.0679468	0.350443		-0.0160532	0.919122		-1.8044	0.000180897		-0.845913	0.0036761		ATP metabolic process;biological regulation;cell cycle arrest;cell cycle process;cellular metabolic process;cellular nitrogen compound metabolic process;cellular process;heterocycle metabolic process;metabolic process;negative regulation of biological process;negative regulation of cell cycle;negative regulation of cellular process;nitrogen compound metabolic process;nucleobase-containing compoun…	adenyl nucleotide binding;adenyl ribonucleotide binding;adenylate kinase activity;ATP binding;binding;catalytic activity;kinase activity;nucleobase-containing compound kinase activity;nucleotide binding;nucleotide kinase activity;phosphotransferase activity, phosphate group as acceptor;purine nucleotide binding;purine ribonucleoside triphosphate binding;purine ribonucleotide binding;ribonucleotid…	axoneme part;cell part;cell projection part;cytoplasm;intracellular part;membrane;organelle part;outer dense fiber;plasma membrane	Purine metabolism
Ak1	Q9R0Y5-2;Q9R0Y5;Z4YN97	Q9R0Y5-2 [26-43]	Q9R0Y5-2_K37	[K].IIFVVGGPGSGKGTQCEK.[I]	1xCarbamidomethyl [C16];1xdiGlyTMT [K12];2xTMT6plex [N-Term;K18]	-0.072	0.613348		-0.0679468	0.350443		-0.00405315	0.983036		-1.8044	0.000180897		-0.845913	0.0036761		ATP metabolic process;biological regulation;cell cycle arrest;cell cycle process;cellular metabolic process;cellular nitrogen compound metabolic process;cellular process;heterocycle metabolic process;metabolic process;negative regulation of biological process;negative regulation of cell cycle;negative regulation of cellular process;nitrogen compound metabolic process;nucleobase-containing compoun…	adenyl nucleotide binding;adenyl ribonucleotide binding;adenylate kinase activity;ATP binding;binding;catalytic activity;kinase activity;nucleobase-containing compound kinase activity;nucleotide binding;nucleotide kinase activity;phosphotransferase activity, phosphate group as acceptor;purine nucleotide binding;purine ribonucleoside triphosphate binding;purine ribonucleotide binding;ribonucleotid…	axoneme part;cell part;cell projection part;cytoplasm;intracellular part;membrane;organelle part;outer dense fiber;plasma membrane	Purine metabolism
Ak1	A0A0A6YXW8;Q9R0Y5-2;Q9R0Y5;Z4YN97	Q9R0Y5-2 [44-60]	Q9R0Y5-2_K47	[K].IVQKYGYTHLSTGDLLR.[A]	1xdiGlyTMT [K4];1xTMT6plex [N-Term]	0.138	0.815544		-0.0679468	0.350443		0.205947	0.705956		-1.8044	0.000180897		-0.845913	0.0036761		ATP metabolic process;biological regulation;cell cycle arrest;cell cycle process;cellular metabolic process;cellular nitrogen compound metabolic process;cellular process;heterocycle metabolic process;metabolic process;negative regulation of biological process;negative regulation of cell cycle;negative regulation of cellular process;nitrogen compound metabolic process;nucleobase-containing compoun…	adenyl nucleotide binding;adenyl ribonucleotide binding;adenylate kinase activity;ATP binding;binding;catalytic activity;kinase activity;nucleobase-containing compound kinase activity;nucleotide binding;nucleotide kinase activity;phosphotransferase activity, phosphate group as acceptor;purine nucleotide binding;purine ribonucleoside triphosphate binding;purine ribonucleotide binding;ribonucleotid…	axoneme part;cell part;cell projection part;cytoplasm;intracellular part;membrane;organelle part;outer dense fiber;plasma membrane	Purine metabolism
Ak1	Q9R0Y5-2;Q9R0Y5	Q9R0Y5-2 [164-182]	Q9R0Y5-2_K164	[K].KRLETYYNATEPVISFYDK.[R]	1xdiGlyTMT [K1];2xTMT6plex [N-Term;K19]	0.084	0.033407	+	-0.0679468	0.350443		0.151947	0.0670188		-1.8044	0.000180897		-0.845913	0.0036761		ATP metabolic process;biological regulation;cell cycle arrest;cell cycle process;cellular metabolic process;cellular nitrogen compound metabolic process;cellular process;heterocycle metabolic process;metabolic process;negative regulation of biological process;negative regulation of cell cycle;negative regulation of cellular process;nitrogen compound metabolic process;nucleobase-containing compoun…	adenyl nucleotide binding;adenyl ribonucleotide binding;adenylate kinase activity;ATP binding;binding;catalytic activity;kinase activity;nucleobase-containing compound kinase activity;nucleotide binding;nucleotide kinase activity;phosphotransferase activity, phosphate group as acceptor;purine nucleotide binding;purine ribonucleoside triphosphate binding;purine ribonucleotide binding;ribonucleotid…	axoneme part;cell part;cell projection part;cytoplasm;intracellular part;membrane;organelle part;outer dense fiber;plasma membrane	Purine metabolism
Ak1	Q9R0Y5-2;Q9R0Y5	Q9R0Y5-2 [165-183]	Q9R0Y5-2_K182	[K].RLETYYNATEPVISFYDKR.[G]	1xdiGlyTMT [K18];1xTMT6plex [N-Term]	-0.062	0.23732		-0.0679468	0.350443		0.00594685	0.949027		-1.8044	0.000180897		-0.845913	0.0036761		ATP metabolic process;biological regulation;cell cycle arrest;cell cycle process;cellular metabolic process;cellular nitrogen compound metabolic process;cellular process;heterocycle metabolic process;metabolic process;negative regulation of biological process;negative regulation of cell cycle;negative regulation of cellular process;nitrogen compound metabolic process;nucleobase-containing compoun…	adenyl nucleotide binding;adenyl ribonucleotide binding;adenylate kinase activity;ATP binding;binding;catalytic activity;kinase activity;nucleobase-containing compound kinase activity;nucleotide binding;nucleotide kinase activity;phosphotransferase activity, phosphate group as acceptor;purine nucleotide binding;purine ribonucleoside triphosphate binding;purine ribonucleotide binding;ribonucleotid…	axoneme part;cell part;cell projection part;cytoplasm;intracellular part;membrane;organelle part;outer dense fiber;plasma membrane	Purine metabolism
Ak1	A0A0A6YXW8;Q9R0Y5-2;Q9R0Y5	Q9R0Y5-2 [94-113]	Q9R0Y5-2_K99	[R].DAMLAKVDSSNGFLIDGYPR.[E]	1xdiGlyTMT [K6];1xOxidation [M3];1xTMT6plex [N-Term]	-0.044	0.749231		-0.0679468	0.350443		0.0239468	0.822484		-1.8044	0.000180897		-0.845913	0.0036761		ATP metabolic process;biological regulation;cell cycle arrest;cell cycle process;cellular metabolic process;cellular nitrogen compound metabolic process;cellular process;heterocycle metabolic process;metabolic process;negative regulation of biological process;negative regulation of cell cycle;negative regulation of cellular process;nitrogen compound metabolic process;nucleobase-containing compoun…	adenyl nucleotide binding;adenyl ribonucleotide binding;adenylate kinase activity;ATP binding;binding;catalytic activity;kinase activity;nucleobase-containing compound kinase activity;nucleotide binding;nucleotide kinase activity;phosphotransferase activity, phosphate group as acceptor;purine nucleotide binding;purine ribonucleoside triphosphate binding;purine ribonucleotide binding;ribonucleotid…	axoneme part;cell part;cell projection part;cytoplasm;intracellular part;membrane;organelle part;outer dense fiber;plasma membrane	Purine metabolism
Ak1	Q9R0Y5-2;Q9R0Y5	Q9R0Y5-2 [114-124]	Q9R0Y5-2_K116	[R].EVKQGEEFEQK.[I]	1xdiGlyTMT [K3];2xTMT6plex [N-Term;K11]	-0.178	0.32839		-0.0679468	0.350443		-0.110053	0.571839		-1.8044	0.000180897		-0.845913	0.0036761		ATP metabolic process;biological regulation;cell cycle arrest;cell cycle process;cellular metabolic process;cellular nitrogen compound metabolic process;cellular process;heterocycle metabolic process;metabolic process;negative regulation of biological process;negative regulation of cell cycle;negative regulation of cellular process;nitrogen compound metabolic process;nucleobase-containing compoun…	adenyl nucleotide binding;adenyl ribonucleotide binding;adenylate kinase activity;ATP binding;binding;catalytic activity;kinase activity;nucleobase-containing compound kinase activity;nucleotide binding;nucleotide kinase activity;phosphotransferase activity, phosphate group as acceptor;purine nucleotide binding;purine ribonucleoside triphosphate binding;purine ribonucleotide binding;ribonucleotid…	axoneme part;cell part;cell projection part;cytoplasm;intracellular part;membrane;organelle part;outer dense fiber;plasma membrane	Purine metabolism
Ak1	Q9R0Y5-2;Q9R0Y5	Q9R0Y5-2 [155-164]	Q9R0Y5-2_K163	[R].VDDNEETIKK.[R]	1xdiGlyTMT [K9];2xTMT6plex [N-Term;K10]	-0.068	0.761094		-0.0679468	0.350443		-5.3151e-05	0.999756		-1.8044	0.000180897		-0.845913	0.0036761		ATP metabolic process;biological regulation;cell cycle arrest;cell cycle process;cellular metabolic process;cellular nitrogen compound metabolic process;cellular process;heterocycle metabolic process;metabolic process;negative regulation of biological process;negative regulation of cell cycle;negative regulation of cellular process;nitrogen compound metabolic process;nucleobase-containing compoun…	adenyl nucleotide binding;adenyl ribonucleotide binding;adenylate kinase activity;ATP binding;binding;catalytic activity;kinase activity;nucleobase-containing compound kinase activity;nucleotide binding;nucleotide kinase activity;phosphotransferase activity, phosphate group as acceptor;purine nucleotide binding;purine ribonucleoside triphosphate binding;purine ribonucleotide binding;ribonucleotid…	axoneme part;cell part;cell projection part;cytoplasm;intracellular part;membrane;organelle part;outer dense fiber;plasma membrane	Purine metabolism
Akap1	O08715;O08715-6;O08715-4	O08715-4 [616-627]	O08715-4_K621	[R].YVSFLKQTSGAK.[I]	1xdiGlyTMT [K6];2xTMT6plex [N-Term;K12]	0.074	0.5561		-0.0683925	0.22682		0.142392	0.288714		#N/A	#N/A		#N/A	#N/A			binding;nucleic acid binding;RNA binding	cell part;cytoplasmic part;endoplasmic reticulum;integral to membrane;intracellular membrane-bounded organelle;intracellular organelle;intracellular organelle part;intracellular part;intrinsic to membrane;membrane;membrane part;membrane-bounded organelle;mitochondrial membrane;mitochondrial outer membrane;mitochondrial part;mitochondrion;organelle;organelle membrane;organelle outer membrane;organ…
Akr1a1	Q9JII6;B1AXW3	Q9JII6 [81-97]	Q9JII6_K85	[K].LWNTKHHPEDVEPALRK.[T]	1xdiGlyTMT [K5];2xTMT6plex [N-Term;K17]	0.128	0.56363		0.0254185	0.800713		0.102581	0.724472		-1.66821	0.000923832		-0.211488	0.311984		alcohol metabolic process;aldehyde catabolic process;biosynthetic process;carbohydrate catabolic process;carbohydrate metabolic process;carboxylic acid biosynthetic process;carboxylic acid catabolic process;carboxylic acid metabolic process;catabolic process;cellular aldehyde metabolic process;cellular biosynthetic process;cellular carbohydrate metabolic process;cellular catabolic process;cellula…	alcohol dehydrogenase (NADP+) activity;alditol:NADP+ 1-oxidoreductase activity;aldo-keto reductase (NADP) activity;catalytic activity;L-glucuronate reductase activity;oxidoreductase activity;oxidoreductase activity, acting on CH-OH group of donors;oxidoreductase activity, acting on the CH-OH group of donors, NAD or NADP as acceptor	apical plasma membrane;cell part;cytoplasmic part;cytosol;intracellular part;membrane part;plasma membrane part	Caprolactam degradation;Glycerolipid metabolism;Glycolysis / Gluconeogenesis
Alad	P10518	P10518 [180-190]	P10518_K184	[K].AALLKHGLGNR.[V]	1xdiGlyTMT [K5];1xTMT6plex [N-Term]	-0.162	0.437803		-0.117126	0.0389668	-	-0.0448737	0.842152		-2.09959	0.000719752		0.510006	0.356637		biosynthetic process;cellular aromatic compound metabolic process;cellular biosynthetic process;cellular component assembly;cellular component organization;cellular component organization or biogenesis;cellular metabolic process;cellular nitrogen compound biosynthetic process;cellular nitrogen compound metabolic process;cellular process;cellular response to chemical stimulus;cellular response to …	binding;carbon-oxygen lyase activity;catalytic activity;cation binding;hydro-lyase activity;ion binding;lead ion binding;lyase activity;metal ion binding;porphobilinogen synthase activity;transition metal ion binding;zinc ion binding		Porphyrin and chlorophyll metabolism
Alb	P07724	P07724 [585-602]	P07724_K588	[K].AADKDTCFSTEGPNLVTR.[C]	1xCarbamidomethyl [C7];1xdiGlyTMT [K4];1xTMT6plex [N-Term]	-0.262	0.008621	-	-0.0373442	0.576796		-0.224656	0.011962	-	1.13401	6.01258e-05	+	0.339057	0.041507		behavior;biological regulation;cell communication;cell killing;cellular process;cellular response to external stimulus;cellular response to extracellular stimulus;cellular response to nutrient levels;cellular response to starvation;cellular response to stimulus;cellular response to stress;circadian behavior;circadian rhythm;circadian sleep/wake cycle process;cytolysis by symbiont of host cells;cy…	binding;carboxylic acid binding;cation binding;cell surface binding;cofactor binding;DNA binding;drug binding;fatty acid binding;ion binding;lipid binding;metal ion binding;monocarboxylic acid binding;nucleic acid binding;oxygen binding;pyridoxal phosphate binding;toxin binding;transition metal ion binding;vitamin B6 binding;vitamin binding;zinc ion binding	basement membrane;cell part;cytoplasm;extracellular matrix part;extracellular region part;extracellular space;intracellular part;macromolecular complex;protein complex
Alb	P07724	P07724 [224-233]	P07724_K229	[K].CSSMQKFGER.[A]	1xCarbamidomethyl [C1];1xdiGlyTMT [K6];1xTMT6plex [N-Term]	-0.124	0.528625		-0.0373442	0.576796		-0.0866558	0.692138		1.13401	6.01258e-05	+	0.339057	0.041507		behavior;biological regulation;cell communication;cell killing;cellular process;cellular response to external stimulus;cellular response to extracellular stimulus;cellular response to nutrient levels;cellular response to starvation;cellular response to stimulus;cellular response to stress;circadian behavior;circadian rhythm;circadian sleep/wake cycle process;cytolysis by symbiont of host cells;cy…	binding;carboxylic acid binding;cation binding;cell surface binding;cofactor binding;DNA binding;drug binding;fatty acid binding;ion binding;lipid binding;metal ion binding;monocarboxylic acid binding;nucleic acid binding;oxygen binding;pyridoxal phosphate binding;toxin binding;transition metal ion binding;vitamin B6 binding;vitamin binding;zinc ion binding	basement membrane;cell part;cytoplasm;extracellular matrix part;extracellular region part;extracellular space;intracellular part;macromolecular complex;protein complex
Alb	P07724	P07724 [211-219]	P07724_K212	[K].EKALVSSVR.[Q]	1xdiGlyTMT [K2];1xTMT6plex [N-Term]	-0.472	0.064212		-0.0373442	0.576796		-0.434656	0.0641268		1.13401	6.01258e-05	+	0.339057	0.041507		behavior;biological regulation;cell communication;cell killing;cellular process;cellular response to external stimulus;cellular response to extracellular stimulus;cellular response to nutrient levels;cellular response to starvation;cellular response to stimulus;cellular response to stress;circadian behavior;circadian rhythm;circadian sleep/wake cycle process;cytolysis by symbiont of host cells;cy…	binding;carboxylic acid binding;cation binding;cell surface binding;cofactor binding;DNA binding;drug binding;fatty acid binding;ion binding;lipid binding;metal ion binding;monocarboxylic acid binding;nucleic acid binding;oxygen binding;pyridoxal phosphate binding;toxin binding;transition metal ion binding;vitamin B6 binding;vitamin binding;zinc ion binding	basement membrane;cell part;cytoplasm;extracellular matrix part;extracellular region part;extracellular space;intracellular part;macromolecular complex;protein complex
Alb	P07724	P07724 [199-210]	P07724_K205	[K].ESCLTPKLDGVK.[E]	1xCarbamidomethyl [C3];1xdiGlyTMT [K7];2xTMT6plex [N-Term;K12]	-0.086	0.567922		-0.0373442	0.576796		-0.0486558	0.785635		1.13401	6.01258e-05	+	0.339057	0.041507		behavior;biological regulation;cell communication;cell killing;cellular process;cellular response to external stimulus;cellular response to extracellular stimulus;cellular response to nutrient levels;cellular response to starvation;cellular response to stimulus;cellular response to stress;circadian behavior;circadian rhythm;circadian sleep/wake cycle process;cytolysis by symbiont of host cells;cy…	binding;carboxylic acid binding;cation binding;cell surface binding;cofactor binding;DNA binding;drug binding;fatty acid binding;ion binding;lipid binding;metal ion binding;monocarboxylic acid binding;nucleic acid binding;oxygen binding;pyridoxal phosphate binding;toxin binding;transition metal ion binding;vitamin B6 binding;vitamin binding;zinc ion binding	basement membrane;cell part;cytoplasm;extracellular matrix part;extracellular region part;extracellular space;intracellular part;macromolecular complex;protein complex
Alb	P07724	P07724 [376-383]	P07724_K376	[K].KYEATLEK.[C]	1xdiGlyTMT [K1];2xTMT6plex [N-Term;K8]	-0.092	0.548469		-0.0373442	0.576796		-0.0546558	0.588016		1.13401	6.01258e-05	+	0.339057	0.041507		behavior;biological regulation;cell communication;cell killing;cellular process;cellular response to external stimulus;cellular response to extracellular stimulus;cellular response to nutrient levels;cellular response to starvation;cellular response to stimulus;cellular response to stress;circadian behavior;circadian rhythm;circadian sleep/wake cycle process;cytolysis by symbiont of host cells;cy…	binding;carboxylic acid binding;cation binding;cell surface binding;cofactor binding;DNA binding;drug binding;fatty acid binding;ion binding;lipid binding;metal ion binding;monocarboxylic acid binding;nucleic acid binding;oxygen binding;pyridoxal phosphate binding;toxin binding;transition metal ion binding;vitamin B6 binding;vitamin binding;zinc ion binding	basement membrane;cell part;cytoplasm;extracellular matrix part;extracellular region part;extracellular space;intracellular part;macromolecular complex;protein complex
Alb	P07724	P07724 [258-267]	P07724_K264	[K].LATDLTKVNK.[E]	1xdiGlyTMT [K7];2xTMT6plex [N-Term;K10]	-0.252	0.238574		-0.0373442	0.576796		-0.214656	0.310799		1.13401	6.01258e-05	+	0.339057	0.041507		behavior;biological regulation;cell communication;cell killing;cellular process;cellular response to external stimulus;cellular response to extracellular stimulus;cellular response to nutrient levels;cellular response to starvation;cellular response to stimulus;cellular response to stress;circadian behavior;circadian rhythm;circadian sleep/wake cycle process;cytolysis by symbiont of host cells;cy…	binding;carboxylic acid binding;cation binding;cell surface binding;cofactor binding;DNA binding;drug binding;fatty acid binding;ion binding;lipid binding;metal ion binding;monocarboxylic acid binding;nucleic acid binding;oxygen binding;pyridoxal phosphate binding;toxin binding;transition metal ion binding;vitamin B6 binding;vitamin binding;zinc ion binding	basement membrane;cell part;cytoplasm;extracellular matrix part;extracellular region part;extracellular space;intracellular part;macromolecular complex;protein complex
Alb	P07724	P07724 [299-309]	P07724_K305	[K].LQTCCDKPLLK.[K]	1xdiGlyTMT [K7];2xCarbamidomethyl [C4;2xTMT6plex [N-Term;C5];K11]	-0.052	0.737466		-0.0373442	0.576796		-0.0146558	0.932491		1.13401	6.01258e-05	+	0.339057	0.041507		behavior;biological regulation;cell communication;cell killing;cellular process;cellular response to external stimulus;cellular response to extracellular stimulus;cellular response to nutrient levels;cellular response to starvation;cellular response to stimulus;cellular response to stress;circadian behavior;circadian rhythm;circadian sleep/wake cycle process;cytolysis by symbiont of host cells;cy…	binding;carboxylic acid binding;cation binding;cell surface binding;cofactor binding;DNA binding;drug binding;fatty acid binding;ion binding;lipid binding;metal ion binding;monocarboxylic acid binding;nucleic acid binding;oxygen binding;pyridoxal phosphate binding;toxin binding;transition metal ion binding;vitamin B6 binding;vitamin binding;zinc ion binding	basement membrane;cell part;cytoplasm;extracellular matrix part;extracellular region part;extracellular space;intracellular part;macromolecular complex;protein complex
Alb	P07724	P07724 [299-310]	|P07724_K305|P07724_K310	[K].LQTCCDKPLLKK.[A]	1xdiGlyTMT [K12];2xCarbamidomethyl [C4;3xTMT6plex [N-Term;C5];K11];K7	-0.334	0.018342	-	-0.0373442	0.576796		-0.296656	0.00441302	-	1.13401	6.01258e-05	+	0.339057	0.041507		behavior;biological regulation;cell communication;cell killing;cellular process;cellular response to external stimulus;cellular response to extracellular stimulus;cellular response to nutrient levels;cellular response to starvation;cellular response to stimulus;cellular response to stress;circadian behavior;circadian rhythm;circadian sleep/wake cycle process;cytolysis by symbiont of host cells;cy…	binding;carboxylic acid binding;cation binding;cell surface binding;cofactor binding;DNA binding;drug binding;fatty acid binding;ion binding;lipid binding;metal ion binding;monocarboxylic acid binding;nucleic acid binding;oxygen binding;pyridoxal phosphate binding;toxin binding;transition metal ion binding;vitamin B6 binding;vitamin binding;zinc ion binding	basement membrane;cell part;cytoplasm;extracellular matrix part;extracellular region part;extracellular space;intracellular part;macromolecular complex;protein complex
Alb	P07724	P07724 [410-421]	P07724_K413	[K].NLVKTNCDLYEK.[L]	1xCarbamidomethyl [C7];1xdiGlyTMT [K4];2xTMT6plex [N-Term;K12]	-0.034	0.64058		-0.0373442	0.576796		0.0033442	0.964353		1.13401	6.01258e-05	+	0.339057	0.041507		behavior;biological regulation;cell communication;cell killing;cellular process;cellular response to external stimulus;cellular response to extracellular stimulus;cellular response to nutrient levels;cellular response to starvation;cellular response to stimulus;cellular response to stress;circadian behavior;circadian rhythm;circadian sleep/wake cycle process;cytolysis by symbiont of host cells;cy…	binding;carboxylic acid binding;cation binding;cell surface binding;cofactor binding;DNA binding;drug binding;fatty acid binding;ion binding;lipid binding;metal ion binding;monocarboxylic acid binding;nucleic acid binding;oxygen binding;pyridoxal phosphate binding;toxin binding;transition metal ion binding;vitamin B6 binding;vitamin binding;zinc ion binding	basement membrane;cell part;cytoplasm;extracellular matrix part;extracellular region part;extracellular space;intracellular part;macromolecular complex;protein complex
Alb	P07724	P07724 [89-105]	P07724_K97	[K].SLHTLFGDKLCAIPNLR.[E]	1xCarbamidomethyl [C11];1xdiGlyTMT [K9];1xTMT6plex [N-Term]	-0.216	0.111803		-0.0373442	0.576796		-0.178656	0.157031		1.13401	6.01258e-05	+	0.339057	0.041507		behavior;biological regulation;cell communication;cell killing;cellular process;cellular response to external stimulus;cellular response to extracellular stimulus;cellular response to nutrient levels;cellular response to starvation;cellular response to stimulus;cellular response to stress;circadian behavior;circadian rhythm;circadian sleep/wake cycle process;cytolysis by symbiont of host cells;cy…	binding;carboxylic acid binding;cation binding;cell surface binding;cofactor binding;DNA binding;drug binding;fatty acid binding;ion binding;lipid binding;metal ion binding;monocarboxylic acid binding;nucleic acid binding;oxygen binding;pyridoxal phosphate binding;toxin binding;transition metal ion binding;vitamin B6 binding;vitamin binding;zinc ion binding	basement membrane;cell part;cytoplasm;extracellular matrix part;extracellular region part;extracellular space;intracellular part;macromolecular complex;protein complex
Alb	P07724	P07724 [491-508]	P07724_K499	[K].TPVSEHVTKCCSGSLVER.[R]	1xdiGlyTMT [K9];1xTMT6plex [N-Term];2xCarbamidomethyl [C10;C11]	-0.262	0.027104	-	-0.0373442	0.576796		-0.224656	0.0926231		1.13401	6.01258e-05	+	0.339057	0.041507		behavior;biological regulation;cell communication;cell killing;cellular process;cellular response to external stimulus;cellular response to extracellular stimulus;cellular response to nutrient levels;cellular response to starvation;cellular response to stimulus;cellular response to stress;circadian behavior;circadian rhythm;circadian sleep/wake cycle process;cytolysis by symbiont of host cells;cy…	binding;carboxylic acid binding;cation binding;cell surface binding;cofactor binding;DNA binding;drug binding;fatty acid binding;ion binding;lipid binding;metal ion binding;monocarboxylic acid binding;nucleic acid binding;oxygen binding;pyridoxal phosphate binding;toxin binding;transition metal ion binding;vitamin B6 binding;vitamin binding;zinc ion binding	basement membrane;cell part;cytoplasm;extracellular matrix part;extracellular region part;extracellular space;intracellular part;macromolecular complex;protein complex
Alb	P07724	P07724 [265-286]	P07724_K267	[K].VNKECCHGDLLECADDRAELAK.[Y]	1xdiGlyTMT [K3];2xTMT6plex [N-Term;3xCarbamidomethyl [C5;C13];C6;K22]	-0.276	0.215475		-0.0373442	0.576796		-0.238656	0.191394		1.13401	6.01258e-05	+	0.339057	0.041507		behavior;biological regulation;cell communication;cell killing;cellular process;cellular response to external stimulus;cellular response to extracellular stimulus;cellular response to nutrient levels;cellular response to starvation;cellular response to stimulus;cellular response to stress;circadian behavior;circadian rhythm;circadian sleep/wake cycle process;cytolysis by symbiont of host cells;cy…	binding;carboxylic acid binding;cation binding;cell surface binding;cofactor binding;DNA binding;drug binding;fatty acid binding;ion binding;lipid binding;metal ion binding;monocarboxylic acid binding;nucleic acid binding;oxygen binding;pyridoxal phosphate binding;toxin binding;transition metal ion binding;vitamin B6 binding;vitamin binding;zinc ion binding	basement membrane;cell part;cytoplasm;extracellular matrix part;extracellular region part;extracellular space;intracellular part;macromolecular complex;protein complex
Alb	P07724	P07724 [282-298]	P07724_K286	[R].AELAKYMCENQATISSK.[L]	1xCarbamidomethyl [C8];1xdiGlyTMT [K5];2xTMT6plex [N-Term;K17]	0.166	0.280024		-0.0373442	0.576796		0.203344	0.327024		1.13401	6.01258e-05	+	0.339057	0.041507		behavior;biological regulation;cell communication;cell killing;cellular process;cellular response to external stimulus;cellular response to extracellular stimulus;cellular response to nutrient levels;cellular response to starvation;cellular response to stimulus;cellular response to stress;circadian behavior;circadian rhythm;circadian sleep/wake cycle process;cytolysis by symbiont of host cells;cy…	binding;carboxylic acid binding;cation binding;cell surface binding;cofactor binding;DNA binding;drug binding;fatty acid binding;ion binding;lipid binding;metal ion binding;monocarboxylic acid binding;nucleic acid binding;oxygen binding;pyridoxal phosphate binding;toxin binding;transition metal ion binding;vitamin B6 binding;vitamin binding;zinc ion binding	basement membrane;cell part;cytoplasm;extracellular matrix part;extracellular region part;extracellular space;intracellular part;macromolecular complex;protein complex
Alb	P07724	P07724 [234-242]	P07724_K236	[R].AFKAWAVAR.[L]	1xdiGlyTMT [K3];1xTMT6plex [N-Term]	-0.198	0.327924		-0.0373442	0.576796		-0.160656	0.432867		1.13401	6.01258e-05	+	0.339057	0.041507		behavior;biological regulation;cell communication;cell killing;cellular process;cellular response to external stimulus;cellular response to extracellular stimulus;cellular response to nutrient levels;cellular response to starvation;cellular response to stimulus;cellular response to stress;circadian behavior;circadian rhythm;circadian sleep/wake cycle process;cytolysis by symbiont of host cells;cy…	binding;carboxylic acid binding;cation binding;cell surface binding;cofactor binding;DNA binding;drug binding;fatty acid binding;ion binding;lipid binding;metal ion binding;monocarboxylic acid binding;nucleic acid binding;oxygen binding;pyridoxal phosphate binding;toxin binding;transition metal ion binding;vitamin B6 binding;vitamin binding;zinc ion binding	basement membrane;cell part;cytoplasm;extracellular matrix part;extracellular region part;extracellular space;intracellular part;macromolecular complex;protein complex
Alb	P07724	P07724 [509-527]	P07724_K524	[R].RPCFSALTVDETYVPKEFK.[A]	1xCarbamidomethyl [C3];1xdiGlyTMT [K16];2xTMT6plex [N-Term;K19]	-0.178	0.183544		-0.0373442	0.576796		-0.140656	0.306604		1.13401	6.01258e-05	+	0.339057	0.041507		behavior;biological regulation;cell communication;cell killing;cellular process;cellular response to external stimulus;cellular response to extracellular stimulus;cellular response to nutrient levels;cellular response to starvation;cellular response to stimulus;cellular response to stress;circadian behavior;circadian rhythm;circadian sleep/wake cycle process;cytolysis by symbiont of host cells;cy…	binding;carboxylic acid binding;cation binding;cell surface binding;cofactor binding;DNA binding;drug binding;fatty acid binding;ion binding;lipid binding;metal ion binding;monocarboxylic acid binding;nucleic acid binding;oxygen binding;pyridoxal phosphate binding;toxin binding;transition metal ion binding;vitamin B6 binding;vitamin binding;zinc ion binding	basement membrane;cell part;cytoplasm;extracellular matrix part;extracellular region part;extracellular space;intracellular part;macromolecular complex;protein complex
Alb	P07724	P07724 [484-499]	P07724_K490	[R].VCLLHEKTPVSEHVTK.[C]	1xCarbamidomethyl [C2];1xdiGlyTMT [K7];2xTMT6plex [N-Term;K16]	-0.032	0.773248		-0.0373442	0.576796		0.00534419	0.923975		1.13401	6.01258e-05	+	0.339057	0.041507		behavior;biological regulation;cell communication;cell killing;cellular process;cellular response to external stimulus;cellular response to extracellular stimulus;cellular response to nutrient levels;cellular response to starvation;cellular response to stimulus;cellular response to stress;circadian behavior;circadian rhythm;circadian sleep/wake cycle process;cytolysis by symbiont of host cells;cy…	binding;carboxylic acid binding;cation binding;cell surface binding;cofactor binding;DNA binding;drug binding;fatty acid binding;ion binding;lipid binding;metal ion binding;monocarboxylic acid binding;nucleic acid binding;oxygen binding;pyridoxal phosphate binding;toxin binding;transition metal ion binding;vitamin B6 binding;vitamin binding;zinc ion binding	basement membrane;cell part;cytoplasm;extracellular matrix part;extracellular region part;extracellular space;intracellular part;macromolecular complex;protein complex
Alb	P07724	P07724 [457-469]	P07724_K460	[R].VGTKCCTLPEDQR.[L]	1xdiGlyTMT [K4];1xTMT6plex [N-Term];2xCarbamidomethyl [C5;C6]	-0.384	0.05814		-0.0373442	0.576796		-0.346656	0.131455		1.13401	6.01258e-05	+	0.339057	0.041507		behavior;biological regulation;cell communication;cell killing;cellular process;cellular response to external stimulus;cellular response to extracellular stimulus;cellular response to nutrient levels;cellular response to starvation;cellular response to stimulus;cellular response to stress;circadian behavior;circadian rhythm;circadian sleep/wake cycle process;cytolysis by symbiont of host cells;cy…	binding;carboxylic acid binding;cation binding;cell surface binding;cofactor binding;DNA binding;drug binding;fatty acid binding;ion binding;lipid binding;metal ion binding;monocarboxylic acid binding;nucleic acid binding;oxygen binding;pyridoxal phosphate binding;toxin binding;transition metal ion binding;vitamin B6 binding;vitamin binding;zinc ion binding	basement membrane;cell part;cytoplasm;extracellular matrix part;extracellular region part;extracellular space;intracellular part;macromolecular complex;protein complex
Alb	P07724	P07724 [435-452]	P07724_K438	[R].YTQKAPQVSTPTLVEAAR.[N]	1xdiGlyTMT [K4];1xTMT6plex [N-Term]	0.302	0.01448	+	-0.0373442	0.576796		0.339344	0.0123796	+	1.13401	6.01258e-05	+	0.339057	0.041507		behavior;biological regulation;cell communication;cell killing;cellular process;cellular response to external stimulus;cellular response to extracellular stimulus;cellular response to nutrient levels;cellular response to starvation;cellular response to stimulus;cellular response to stress;circadian behavior;circadian rhythm;circadian sleep/wake cycle process;cytolysis by symbiont of host cells;cy…	binding;carboxylic acid binding;cation binding;cell surface binding;cofactor binding;DNA binding;drug binding;fatty acid binding;ion binding;lipid binding;metal ion binding;monocarboxylic acid binding;nucleic acid binding;oxygen binding;pyridoxal phosphate binding;toxin binding;transition metal ion binding;vitamin B6 binding;vitamin binding;zinc ion binding	basement membrane;cell part;cytoplasm;extracellular matrix part;extracellular region part;extracellular space;intracellular part;macromolecular complex;protein complex
Aldh1a1	P24549	P24549 [413-420]	P24549_K419	[K].SVDDVIKR.[A]	1xdiGlyTMT [K7];1xTMT6plex [N-Term]	-0.058	0.656009		-0.0133067	0.687098		-0.0446933	0.765404		#N/A	#N/A		#N/A	#N/A		9-cis-retinoic acid biosynthetic process;9-cis-retinoic acid metabolic process;anatomical structure development;anatomical structure morphogenesis;biological regulation;biosynthetic process;carboxylic acid metabolic process;cellular biosynthetic process;cellular component assembly;cellular component organization;cellular component organization or biogenesis;cellular hormone metabolic process;cell…	3-chloroallyl aldehyde dehydrogenase activity;benzaldehyde dehydrogenase (NAD+) activity;catalytic activity;oxidoreductase activity;oxidoreductase activity, acting on the aldehyde or oxo group of donors;oxidoreductase activity, acting on the aldehyde or oxo group of donors, NAD or NADP as acceptor;retinal dehydrogenase activity	cell part;cytoplasm;intracellular membrane-bounded organelle;intracellular organelle;intracellular part;membrane-bounded organelle;nucleus;organelle	Arginine and proline metabolism;Ascorbate and aldarate metabolism;beta-Alanine metabolism;Chloroalkane and chloroalkene degradation;Fatty acid metabolism;Glycerolipid metabolism;Glycolysis / Gluconeogenesis;Histidine metabolism;Limonene and pinene degradation;Lysine degradation;Pentose and glucuronate interconversions;Propanoate metabolism;Pyruvate metabolism;Tryptophan metabolism;Valine, leucine…
Aldh2	Q544B1;A0A0G2JF60;A0A0G2JEU1	Q544B1 [378-396]	Q544B1_K385	[K].SGQQEGAKLLCGGGAAADR.[G]	1xCarbamidomethyl [C11];1xdiGlyTMT [K8];1xTMT6plex [N-Term]	-0.088	0.586403		-0.173161	0.107085		0.0851608	0.613201		-1.95703	0.000102702		-0.784281	0.00311911			catalytic activity;oxidoreductase activity;oxidoreductase activity, acting on the aldehyde or oxo group of donors;oxidoreductase activity, acting on the aldehyde or oxo group of donors, NAD or NADP as acceptor	cell part;cytoplasmic part;intracellular membrane-bounded organelle;intracellular organelle;intracellular part;membrane-bounded organelle;mitochondrion;organelle	Arginine and proline metabolism;Ascorbate and aldarate metabolism;beta-Alanine metabolism;Chloroalkane and chloroalkene degradation;Fatty acid metabolism;Glycerolipid metabolism;Glycolysis / Gluconeogenesis;Histidine metabolism;Limonene and pinene degradation;Lysine degradation;Pentose and glucuronate interconversions;Propanoate metabolism;Pyruvate metabolism;Tryptophan metabolism;Valine, leucine…
Aldh7a1	G3UYR8;Q9DBF1;Q9DBF1-2	Q9DBF1 [453-466]	Q9DBF1_K462	[K].QGLSSSIFTKDLGR.[I]	1xdiGlyTMT [K10];1xTMT6plex [N-Term]	-0.032	0.642064		-0.0636194	0.0790713		0.0316194	0.704489		#N/A	#N/A		#N/A	#N/A		alcohol metabolic process;amine biosynthetic process;amine metabolic process;betaine biosynthetic process;betaine metabolic process;biosynthetic process;carboxylic acid biosynthetic process;carboxylic acid metabolic process;cellular amine metabolic process;cellular amino acid biosynthetic process;cellular amino acid metabolic process;cellular biogenic amine metabolic process;cellular biosynthetic…	betaine-aldehyde dehydrogenase activity;catalytic activity;L-aminoadipate-semialdehyde dehydrogenase activity;oxidoreductase activity;oxidoreductase activity, acting on the aldehyde or oxo group of donors;oxidoreductase activity, acting on the aldehyde or oxo group of donors, NAD or NADP as acceptor	cell part;cytoplasmic part;cytosol;intracellular membrane-bounded organelle;intracellular organelle;intracellular part;membrane-bounded organelle;mitochondrion;nucleus;organelle	Arginine and proline metabolism;Ascorbate and aldarate metabolism;beta-Alanine metabolism;Fatty acid metabolism;Glycerolipid metabolism;Glycine, serine and threonine metabolism;Glycolysis / Gluconeogenesis;Histidine metabolism;Lysine biosynthesis;Lysine degradation;Propanoate metabolism;Pyruvate metabolism;Tryptophan metabolism;Valine, leucine and isoleucine degradation
Aldoa	A6ZI44;Q5FWB7	A6ZI44 [373-384]	A6ZI44_K376	[K].ENLKAAQEEYIK.[R]	1xdiGlyTMT [K4];1xTMT6plex [N-Term]	0.564	0.487584		0.0254383	0.769974		0.538562	0.464653		-1.22966	0.0013408		-0.179546	0.323588		alcohol catabolic process;alcohol metabolic process;carbohydrate catabolic process;carbohydrate metabolic process;catabolic process;cellular carbohydrate catabolic process;cellular carbohydrate metabolic process;cellular metabolic process;cellular process;generation of precursor metabolites and energy;glucose catabolic process;glucose metabolic process;glycolysis;hexose catabolic process;hexose m…	aldehyde-lyase activity;carbon-carbon lyase activity;catalytic activity;fructose-bisphosphate aldolase activity;lyase activity		Carbon fixation in photosynthetic organisms;Fructose and mannose metabolism;Glycolysis / Gluconeogenesis;Pentose phosphate pathway
Aldoa	A6ZI44;Q5FWB7	A6ZI44 [373-384]	A6ZI44_K376	[K].ENLKAAQEEYIK.[R]	1xdiGlyTMT [K4];2xTMT6plex [N-Term;K12]	-0.422	0.032765	-	0.0254383	0.769974		-0.447438	0.0841462		-1.22966	0.0013408		-0.179546	0.323588		alcohol catabolic process;alcohol metabolic process;carbohydrate catabolic process;carbohydrate metabolic process;catabolic process;cellular carbohydrate catabolic process;cellular carbohydrate metabolic process;cellular metabolic process;cellular process;generation of precursor metabolites and energy;glucose catabolic process;glucose metabolic process;glycolysis;hexose catabolic process;hexose m…	aldehyde-lyase activity;carbon-carbon lyase activity;catalytic activity;fructose-bisphosphate aldolase activity;lyase activity		Carbon fixation in photosynthetic organisms;Fructose and mannose metabolism;Glycolysis / Gluconeogenesis;Pentose phosphate pathway
Aldoa	A6ZI44;Q5FWB7	A6ZI44 [373-385]	A6ZI44_K376	[K].ENLKAAQEEYIKR.[A]	1xdiGlyTMT [K4];2xTMT6plex [N-Term;K12]	-0.616	0.011494	-	0.0254383	0.769974		-0.641438	0.0369416	-	-1.22966	0.0013408		-0.179546	0.323588		alcohol catabolic process;alcohol metabolic process;carbohydrate catabolic process;carbohydrate metabolic process;catabolic process;cellular carbohydrate catabolic process;cellular carbohydrate metabolic process;cellular metabolic process;cellular process;generation of precursor metabolites and energy;glucose catabolic process;glucose metabolic process;glycolysis;hexose catabolic process;hexose m…	aldehyde-lyase activity;carbon-carbon lyase activity;catalytic activity;fructose-bisphosphate aldolase activity;lyase activity		Carbon fixation in photosynthetic organisms;Fructose and mannose metabolism;Glycolysis / Gluconeogenesis;Pentose phosphate pathway
Aldoa	A6ZI44;Q5FWB7	A6ZI44 [373-385]	|A6ZI44_K376|A6ZI44_K384	[K].ENLKAAQEEYIKR.[A]	1xTMT6plex [N-Term];2xdiGlyTMT [K4;K12]	-1.318	0.010367	-	0.0254383	0.769974		-1.34344	0.021726	-	-1.22966	0.0013408		-0.179546	0.323588		alcohol catabolic process;alcohol metabolic process;carbohydrate catabolic process;carbohydrate metabolic process;catabolic process;cellular carbohydrate catabolic process;cellular carbohydrate metabolic process;cellular metabolic process;cellular process;generation of precursor metabolites and energy;glucose catabolic process;glucose metabolic process;glycolysis;hexose catabolic process;hexose m…	aldehyde-lyase activity;carbon-carbon lyase activity;catalytic activity;fructose-bisphosphate aldolase activity;lyase activity		Carbon fixation in photosynthetic organisms;Fructose and mannose metabolism;Glycolysis / Gluconeogenesis;Pentose phosphate pathway
Aldoa	D3YWI1;A6ZI47;D3YV98;D3Z510;A6ZI44;Q5FWB7	A6ZI44 [83-97]	A6ZI44_K96	[K].GILAADESTGSIAKR.[L]	1xdiGlyTMT [K14];1xTMT6plex [N-Term]	-0.266	0.070826		0.0254383	0.769974		-0.291438	0.165354		-1.22966	0.0013408		-0.179546	0.323588		alcohol catabolic process;alcohol metabolic process;carbohydrate catabolic process;carbohydrate metabolic process;catabolic process;cellular carbohydrate catabolic process;cellular carbohydrate metabolic process;cellular metabolic process;cellular process;generation of precursor metabolites and energy;glucose catabolic process;glucose metabolic process;glycolysis;hexose catabolic process;hexose m…	aldehyde-lyase activity;carbon-carbon lyase activity;catalytic activity;fructose-bisphosphate aldolase activity;lyase activity		Carbon fixation in photosynthetic organisms;Fructose and mannose metabolism;Glycolysis / Gluconeogenesis;Pentose phosphate pathway
Aldoa	A6ZI44;Q5FWB7	A6ZI44 [372-384]	A6ZI44_K372	[K].KENLKAAQEEYIK.[R]	1xdiGlyTMT [K1];2xTMT6plex [N-Term;K13]	-0.012	0.975117		0.0254383	0.769974		-0.0374383	0.915623		-1.22966	0.0013408		-0.179546	0.323588		alcohol catabolic process;alcohol metabolic process;carbohydrate catabolic process;carbohydrate metabolic process;catabolic process;cellular carbohydrate catabolic process;cellular carbohydrate metabolic process;cellular metabolic process;cellular process;generation of precursor metabolites and energy;glucose catabolic process;glucose metabolic process;glycolysis;hexose catabolic process;hexose m…	aldehyde-lyase activity;carbon-carbon lyase activity;catalytic activity;fructose-bisphosphate aldolase activity;lyase activity		Carbon fixation in photosynthetic organisms;Fructose and mannose metabolism;Glycolysis / Gluconeogenesis;Pentose phosphate pathway
Aldoa	A6ZI44;Q5FWB7	A6ZI44 [372-384]	A6ZI44_K372	[K].KENLKAAQEEYIK.[R]	1xdiGlyTMT [K1];3xTMT6plex [N-Term;K13];K5	-0.684	0.005328	-	0.0254383	0.769974		-0.709438	0.0154301	-	-1.22966	0.0013408		-0.179546	0.323588		alcohol catabolic process;alcohol metabolic process;carbohydrate catabolic process;carbohydrate metabolic process;catabolic process;cellular carbohydrate catabolic process;cellular carbohydrate metabolic process;cellular metabolic process;cellular process;generation of precursor metabolites and energy;glucose catabolic process;glucose metabolic process;glycolysis;hexose catabolic process;hexose m…	aldehyde-lyase activity;carbon-carbon lyase activity;catalytic activity;fructose-bisphosphate aldolase activity;lyase activity		Carbon fixation in photosynthetic organisms;Fructose and mannose metabolism;Glycolysis / Gluconeogenesis;Pentose phosphate pathway
Aldoa	A6ZI44;Q5FWB7	A6ZI44 [372-384]	|A6ZI44_K372|A6ZI44_K376	[K].KENLKAAQEEYIK.[R]	2xdiGlyTMT [K1;2xTMT6plex [N-Term;K13];K5]	-0.726	0.037985	-	0.0254383	0.769974		-0.751438	0.0750407		-1.22966	0.0013408		-0.179546	0.323588		alcohol catabolic process;alcohol metabolic process;carbohydrate catabolic process;carbohydrate metabolic process;catabolic process;cellular carbohydrate catabolic process;cellular carbohydrate metabolic process;cellular metabolic process;cellular process;generation of precursor metabolites and energy;glucose catabolic process;glucose metabolic process;glycolysis;hexose catabolic process;hexose m…	aldehyde-lyase activity;carbon-carbon lyase activity;catalytic activity;fructose-bisphosphate aldolase activity;lyase activity		Carbon fixation in photosynthetic organisms;Fructose and mannose metabolism;Glycolysis / Gluconeogenesis;Pentose phosphate pathway
Aldoa	D3YWI1;P05063;A6ZI44;Q5FWB7	A6ZI44 [255-269]	A6ZI44_K262	[K].RCQYVTEKVLAAVYK.[A]	1xCarbamidomethyl [C2];1xdiGlyTMT [K8];2xTMT6plex [N-Term;K15]	-0.054	0.39155		0.0254383	0.769974		-0.0794383	0.48467		-1.22966	0.0013408		-0.179546	0.323588		alcohol catabolic process;alcohol metabolic process;carbohydrate catabolic process;carbohydrate metabolic process;catabolic process;cellular carbohydrate catabolic process;cellular carbohydrate metabolic process;cellular metabolic process;cellular process;generation of precursor metabolites and energy;glucose catabolic process;glucose metabolic process;glycolysis;hexose catabolic process;hexose m…	aldehyde-lyase activity;carbon-carbon lyase activity;catalytic activity;fructose-bisphosphate aldolase activity;lyase activity		Carbon fixation in photosynthetic organisms;Fructose and mannose metabolism;Glycolysis / Gluconeogenesis;Pentose phosphate pathway
Aldoa	A6ZI47;A6ZI44;Q5FWB7	A6ZI44 [359-372]	A6ZI44_K371	[R].ALQASALKAWGGKK.[E]	1xdiGlyTMT [K13];2xTMT6plex [N-Term;K14]	0.216	0.544101		0.0254383	0.769974		0.190562	0.527231		-1.22966	0.0013408		-0.179546	0.323588		alcohol catabolic process;alcohol metabolic process;carbohydrate catabolic process;carbohydrate metabolic process;catabolic process;cellular carbohydrate catabolic process;cellular carbohydrate metabolic process;cellular metabolic process;cellular process;generation of precursor metabolites and energy;glucose catabolic process;glucose metabolic process;glycolysis;hexose catabolic process;hexose m…	aldehyde-lyase activity;carbon-carbon lyase activity;catalytic activity;fructose-bisphosphate aldolase activity;lyase activity		Carbon fixation in photosynthetic organisms;Fructose and mannose metabolism;Glycolysis / Gluconeogenesis;Pentose phosphate pathway
Aldoa	A6ZI47;A6ZI44;Q5FWB7	A6ZI44 [359-372]	A6ZI44_K366	[R].ALQASALKAWGGKK.[E]	1xdiGlyTMT [K8];3xTMT6plex [N-Term;K13;K14]	-0.218	0.190062		0.0254383	0.769974		-0.243438	0.289459		-1.22966	0.0013408		-0.179546	0.323588		alcohol catabolic process;alcohol metabolic process;carbohydrate catabolic process;carbohydrate metabolic process;catabolic process;cellular carbohydrate catabolic process;cellular carbohydrate metabolic process;cellular metabolic process;cellular process;generation of precursor metabolites and energy;glucose catabolic process;glucose metabolic process;glycolysis;hexose catabolic process;hexose m…	aldehyde-lyase activity;carbon-carbon lyase activity;catalytic activity;fructose-bisphosphate aldolase activity;lyase activity		Carbon fixation in photosynthetic organisms;Fructose and mannose metabolism;Glycolysis / Gluconeogenesis;Pentose phosphate pathway
Aldoa	D3YWI1;A6ZI44;Q5FWB7	A6ZI44 [204-227]	A6ZI44_K207	[R].CVLKIGEHTPSALAIMENANVLAR.[Y]	1xCarbamidomethyl [C1];1xdiGlyTMT [K4];1xOxidation [M16];1xTMT6plex [N-Term]	-0.094	0.46732		0.0254383	0.769974		-0.119438	0.501811		-1.22966	0.0013408		-0.179546	0.323588		alcohol catabolic process;alcohol metabolic process;carbohydrate catabolic process;carbohydrate metabolic process;catabolic process;cellular carbohydrate catabolic process;cellular carbohydrate metabolic process;cellular metabolic process;cellular process;generation of precursor metabolites and energy;glucose catabolic process;glucose metabolic process;glycolysis;hexose catabolic process;hexose m…	aldehyde-lyase activity;carbon-carbon lyase activity;catalytic activity;fructose-bisphosphate aldolase activity;lyase activity		Carbon fixation in photosynthetic organisms;Fructose and mannose metabolism;Glycolysis / Gluconeogenesis;Pentose phosphate pathway
Aldoa	D3YWI1;A6ZI44;Q5FWB7	A6ZI44 [204-227]	A6ZI44_K207	[R].CVLKIGEHTPSALAIMENANVLAR.[Y]	1xCarbamidomethyl [C1];1xdiGlyTMT [K4];1xTMT6plex [N-Term]	-0.33	0.198997		0.0254383	0.769974		-0.355438	0.225351		-1.22966	0.0013408		-0.179546	0.323588		alcohol catabolic process;alcohol metabolic process;carbohydrate catabolic process;carbohydrate metabolic process;catabolic process;cellular carbohydrate catabolic process;cellular carbohydrate metabolic process;cellular metabolic process;cellular process;generation of precursor metabolites and energy;glucose catabolic process;glucose metabolic process;glycolysis;hexose catabolic process;hexose m…	aldehyde-lyase activity;carbon-carbon lyase activity;catalytic activity;fructose-bisphosphate aldolase activity;lyase activity		Carbon fixation in photosynthetic organisms;Fructose and mannose metabolism;Glycolysis / Gluconeogenesis;Pentose phosphate pathway
Aldoa	D3YWI1;A6ZI47;D3YV98;D3Z510;A6ZI44;Q5FWB7	A6ZI44 [77-96]	A6ZI44_K82	[R].IVAPGKGILAADESTGSIAK.[R]	1xdiGlyTMT [K6];2xTMT6plex [N-Term;K20]	-0.124	0.177808		0.0254383	0.769974		-0.149438	0.377228		-1.22966	0.0013408		-0.179546	0.323588		alcohol catabolic process;alcohol metabolic process;carbohydrate catabolic process;carbohydrate metabolic process;catabolic process;cellular carbohydrate catabolic process;cellular carbohydrate metabolic process;cellular metabolic process;cellular process;generation of precursor metabolites and energy;glucose catabolic process;glucose metabolic process;glycolysis;hexose catabolic process;hexose m…	aldehyde-lyase activity;carbon-carbon lyase activity;catalytic activity;fructose-bisphosphate aldolase activity;lyase activity		Carbon fixation in photosynthetic organisms;Fructose and mannose metabolism;Glycolysis / Gluconeogenesis;Pentose phosphate pathway
Aldoa	D3YWI1;A6ZI47;D3YV98;D3Z510;A6ZI44;Q5FWB7	A6ZI44 [77-97]	|A6ZI44_K82|A6ZI44_K96	[R].IVAPGKGILAADESTGSIAKR.[L]	1xTMT6plex [N-Term];2xdiGlyTMT [K6;K20]	-0.08	0.628266		0.0254383	0.769974		-0.105438	0.663812		-1.22966	0.0013408		-0.179546	0.323588		alcohol catabolic process;alcohol metabolic process;carbohydrate catabolic process;carbohydrate metabolic process;catabolic process;cellular carbohydrate catabolic process;cellular carbohydrate metabolic process;cellular metabolic process;cellular process;generation of precursor metabolites and energy;glucose catabolic process;glucose metabolic process;glycolysis;hexose catabolic process;hexose m…	aldehyde-lyase activity;carbon-carbon lyase activity;catalytic activity;fructose-bisphosphate aldolase activity;lyase activity		Carbon fixation in photosynthetic organisms;Fructose and mannose metabolism;Glycolysis / Gluconeogenesis;Pentose phosphate pathway
Aldoa	D3YWI1;P05063;A6ZI44;Q5FWB7	A6ZI44 [228-255]	A6ZI44_K254	[R].YASICQQNGIVPIVEPEILPDGDHDLKR.[C]	1xCarbamidomethyl [C5];1xdiGlyTMT [K27];1xTMT6plex [N-Term]	-0.258	0.228762		0.0254383	0.769974		-0.283438	0.262153		-1.22966	0.0013408		-0.179546	0.323588		alcohol catabolic process;alcohol metabolic process;carbohydrate catabolic process;carbohydrate metabolic process;catabolic process;cellular carbohydrate catabolic process;cellular carbohydrate metabolic process;cellular metabolic process;cellular process;generation of precursor metabolites and energy;glucose catabolic process;glucose metabolic process;glycolysis;hexose catabolic process;hexose m…	aldehyde-lyase activity;carbon-carbon lyase activity;catalytic activity;fructose-bisphosphate aldolase activity;lyase activity		Carbon fixation in photosynthetic organisms;Fructose and mannose metabolism;Glycolysis / Gluconeogenesis;Pentose phosphate pathway
Aldoa;Aldoart1	Q9CPQ9;A6ZI46;A6ZI44;Q5FWB7	A6ZI46 [378-386];A6ZI44 [377-385]	A6ZI46_K385;A6ZI44_K384	[K].AAQEEYIKR.[A]	1xdiGlyTMT [K8];1xTMT6plex [N-Term]	-0.81	0.004509	-	0.0254383	0.769974		-0.835438	0.00297274	-	-1.22966	0.0013408		-0.179546	0.323588		alcohol catabolic process;alcohol metabolic process;carbohydrate catabolic process;carbohydrate metabolic process;catabolic process;cellular carbohydrate catabolic process;cellular carbohydrate metabolic process;cellular metabolic process;cellular process;generation of precursor metabolites and energy;glucose catabolic process;glucose metabolic process;glycolysis;hexose catabolic process;hexose m…	aldehyde-lyase activity;carbon-carbon lyase activity;catalytic activity;fructose-bisphosphate aldolase activity;lyase activity		Carbon fixation in photosynthetic organisms;Fructose and mannose metabolism;Glycolysis / Gluconeogenesis;Pentose phosphate pathway
Aldoa;Aldoart1	Q9CPQ9;D3YWI1;D3YV98;A6ZI46;D3Z510;A6ZI44;Q5FWB7	A6ZI46 [143-156];A6ZI44 [142-155]	|A6ZI46_K154;A6ZI44_K153|A6ZI46_K156;A6ZI44_K155	[K].ADDGRPFPQVIKSK.[G]	1xdiGlyTMT [K];1xTMT6plex [N-Term]	0.396	0.056754		0.0254383	0.769974		0.370562	0.0142333	+	-1.22966	0.0013408		-0.179546	0.323588		alcohol catabolic process;alcohol metabolic process;carbohydrate catabolic process;carbohydrate metabolic process;catabolic process;cellular carbohydrate catabolic process;cellular carbohydrate metabolic process;cellular metabolic process;cellular process;generation of precursor metabolites and energy;glucose catabolic process;glucose metabolic process;glycolysis;hexose catabolic process;hexose m…	aldehyde-lyase activity;carbon-carbon lyase activity;catalytic activity;fructose-bisphosphate aldolase activity;lyase activity		Carbon fixation in photosynthetic organisms;Fructose and mannose metabolism;Glycolysis / Gluconeogenesis;Pentose phosphate pathway
Aldoa;Aldoart1	Q9CPQ9;D3YWI1;D3YV98;A6ZI46;D3Z510;A6ZI44;Q5FWB7	A6ZI46 [143-156];A6ZI44 [142-155]	A6ZI46_K154;A6ZI44_K153	[K].ADDGRPFPQVIKSK.[G]	1xdiGlyTMT [K12];2xTMT6plex [N-Term;K14]	0.056	0.529885		0.0254383	0.769974		0.0305617	0.85929		-1.22966	0.0013408		-0.179546	0.323588		alcohol catabolic process;alcohol metabolic process;carbohydrate catabolic process;carbohydrate metabolic process;catabolic process;cellular carbohydrate catabolic process;cellular carbohydrate metabolic process;cellular metabolic process;cellular process;generation of precursor metabolites and energy;glucose catabolic process;glucose metabolic process;glycolysis;hexose catabolic process;hexose m…	aldehyde-lyase activity;carbon-carbon lyase activity;catalytic activity;fructose-bisphosphate aldolase activity;lyase activity		Carbon fixation in photosynthetic organisms;Fructose and mannose metabolism;Glycolysis / Gluconeogenesis;Pentose phosphate pathway
Aldoa;Aldoart1	Q9CPQ9;A6ZI46;A6ZI44;Q5FWB7	A6ZI46 [271-298];A6ZI44 [270-297]	A6ZI46_K285;A6ZI44_K284	[K].ALSDHHVYLEGTLLKPNMVTPGHACTQK.[F]	1xCarbamidomethyl [C25];1xdiGlyTMT [K15];1xOxidation [M18];2xTMT6plex [N-Term;K28]	-0.102	0.68114		0.0254383	0.769974		-0.127438	0.548369		-1.22966	0.0013408		-0.179546	0.323588		alcohol catabolic process;alcohol metabolic process;carbohydrate catabolic process;carbohydrate metabolic process;catabolic process;cellular carbohydrate catabolic process;cellular carbohydrate metabolic process;cellular metabolic process;cellular process;generation of precursor metabolites and energy;glucose catabolic process;glucose metabolic process;glycolysis;hexose catabolic process;hexose m…	aldehyde-lyase activity;carbon-carbon lyase activity;catalytic activity;fructose-bisphosphate aldolase activity;lyase activity		Carbon fixation in photosynthetic organisms;Fructose and mannose metabolism;Glycolysis / Gluconeogenesis;Pentose phosphate pathway
Aldoa;Aldoart1	Q9CPQ9;A6ZI46;A6ZI44;Q5FWB7	A6ZI46 [271-298];A6ZI44 [270-297]	A6ZI46_K285;A6ZI44_K284	[K].ALSDHHVYLEGTLLKPNMVTPGHACTQK.[F]	1xCarbamidomethyl [C25];1xdiGlyTMT [K15];2xTMT6plex [N-Term;K28]	-0.252	0.605523		0.0254383	0.769974		-0.277438	0.512469		-1.22966	0.0013408		-0.179546	0.323588		alcohol catabolic process;alcohol metabolic process;carbohydrate catabolic process;carbohydrate metabolic process;catabolic process;cellular carbohydrate catabolic process;cellular carbohydrate metabolic process;cellular metabolic process;cellular process;generation of precursor metabolites and energy;glucose catabolic process;glucose metabolic process;glycolysis;hexose catabolic process;hexose m…	aldehyde-lyase activity;carbon-carbon lyase activity;catalytic activity;fructose-bisphosphate aldolase activity;lyase activity		Carbon fixation in photosynthetic organisms;Fructose and mannose metabolism;Glycolysis / Gluconeogenesis;Pentose phosphate pathway
Aldoa;Aldoart1	Q9CPQ9;D3YWI1;P05063;A6ZI46;A6ZI44;Q5FWB7	A6ZI46 [196-204];A6ZI44 [195-203]	A6ZI46_K202;A6ZI44_K201	[K].DGADFAKWR.[C]	1xdiGlyTMT [K7];1xTMT6plex [N-Term]	0.08	0.548254		0.0254383	0.769974		0.0545617	0.750143		-1.22966	0.0013408		-0.179546	0.323588		alcohol catabolic process;alcohol metabolic process;carbohydrate catabolic process;carbohydrate metabolic process;catabolic process;cellular carbohydrate catabolic process;cellular carbohydrate metabolic process;cellular metabolic process;cellular process;generation of precursor metabolites and energy;glucose catabolic process;glucose metabolic process;glycolysis;hexose catabolic process;hexose m…	aldehyde-lyase activity;carbon-carbon lyase activity;catalytic activity;fructose-bisphosphate aldolase activity;lyase activity		Carbon fixation in photosynthetic organisms;Fructose and mannose metabolism;Glycolysis / Gluconeogenesis;Pentose phosphate pathway
Aldoa;Aldoart1	Q9CPQ9;D3YWI1;A6ZI47;D3YV98;A6ZI46;D3Z510;A6ZI44;Q5FWB7	A6ZI46 [157-166];A6ZI44 [156-165]	|A6ZI46_K163;A6ZI44_K162|A6ZI46_K166;A6ZI44_K165	[K].GGVVGIKVDK.[G]	1xdiGlyTMT [K7];1xTMT6plex [N-Term]	0.36	0.540047		0.0254383	0.769974		0.334562	0.512096		-1.22966	0.0013408		-0.179546	0.323588		alcohol catabolic process;alcohol metabolic process;carbohydrate catabolic process;carbohydrate metabolic process;catabolic process;cellular carbohydrate catabolic process;cellular carbohydrate metabolic process;cellular metabolic process;cellular process;generation of precursor metabolites and energy;glucose catabolic process;glucose metabolic process;glycolysis;hexose catabolic process;hexose m…	aldehyde-lyase activity;carbon-carbon lyase activity;catalytic activity;fructose-bisphosphate aldolase activity;lyase activity		Carbon fixation in photosynthetic organisms;Fructose and mannose metabolism;Glycolysis / Gluconeogenesis;Pentose phosphate pathway
Aldoa;Aldoart1	Q9CPQ9;D3YWI1;A6ZI47;D3YV98;A6ZI46;D3Z510;A6ZI44;Q5FWB7	A6ZI46 [157-166];A6ZI44 [156-165]	A6ZI46_K163;A6ZI44_K162	[K].GGVVGIKVDK.[G]	1xdiGlyTMT [K7];2xTMT6plex [N-Term;K10]	-0.15	0.204291		0.0254383	0.769974		-0.175438	0.151524		-1.22966	0.0013408		-0.179546	0.323588		alcohol catabolic process;alcohol metabolic process;carbohydrate catabolic process;carbohydrate metabolic process;catabolic process;cellular carbohydrate catabolic process;cellular carbohydrate metabolic process;cellular metabolic process;cellular process;generation of precursor metabolites and energy;glucose catabolic process;glucose metabolic process;glycolysis;hexose catabolic process;hexose m…	aldehyde-lyase activity;carbon-carbon lyase activity;catalytic activity;fructose-bisphosphate aldolase activity;lyase activity		Carbon fixation in photosynthetic organisms;Fructose and mannose metabolism;Glycolysis / Gluconeogenesis;Pentose phosphate pathway
Aldoa;Aldoart1	Q9CPQ9;D3YWI1;P05063;A6ZI46;A6ZI44;Q5FWB7	A6ZI46 [195-202];A6ZI44 [194-201]	A6ZI46_K195;A6ZI44_K194	[K].KDGADFAK.[W]	1xdiGlyTMT [K1];2xTMT6plex [N-Term;K8]	-0.342	0.043042	-	0.0254383	0.769974		-0.367438	0.0224702	-	-1.22966	0.0013408		-0.179546	0.323588		alcohol catabolic process;alcohol metabolic process;carbohydrate catabolic process;carbohydrate metabolic process;catabolic process;cellular carbohydrate catabolic process;cellular carbohydrate metabolic process;cellular metabolic process;cellular process;generation of precursor metabolites and energy;glucose catabolic process;glucose metabolic process;glycolysis;hexose catabolic process;hexose m…	aldehyde-lyase activity;carbon-carbon lyase activity;catalytic activity;fructose-bisphosphate aldolase activity;lyase activity		Carbon fixation in photosynthetic organisms;Fructose and mannose metabolism;Glycolysis / Gluconeogenesis;Pentose phosphate pathway
Aldoa;Aldoart1	Q9CPQ9;D3YWI1;P05063;A6ZI46;A6ZI44;Q5FWB7	A6ZI46 [195-204];A6ZI44 [194-203]	A6ZI46_K202;A6ZI44_K201	[K].KDGADFAKWR.[C]	1xdiGlyTMT [K8];2xTMT6plex [N-Term;K1]	0.03	0.757756		0.0254383	0.769974		0.00456167	0.97537		-1.22966	0.0013408		-0.179546	0.323588		alcohol catabolic process;alcohol metabolic process;carbohydrate catabolic process;carbohydrate metabolic process;catabolic process;cellular carbohydrate catabolic process;cellular carbohydrate metabolic process;cellular metabolic process;cellular process;generation of precursor metabolites and energy;glucose catabolic process;glucose metabolic process;glycolysis;hexose catabolic process;hexose m…	aldehyde-lyase activity;carbon-carbon lyase activity;catalytic activity;fructose-bisphosphate aldolase activity;lyase activity		Carbon fixation in photosynthetic organisms;Fructose and mannose metabolism;Glycolysis / Gluconeogenesis;Pentose phosphate pathway
Aldoa;Aldoart1	Q9CPQ9;D3YWI1;D3YV98;A6ZI46;D3Z510;A6ZI44;Q5FWB7	A6ZI46 [69-77];A6ZI44 [68-76]	A6ZI46_K69;A6ZI44_K68	[K].KELSDIAHR.[I]	1xdiGlyTMT [K1];1xTMT6plex [N-Term]	-0.164	0.428643		0.0254383	0.769974		-0.189438	0.256757		-1.22966	0.0013408		-0.179546	0.323588		alcohol catabolic process;alcohol metabolic process;carbohydrate catabolic process;carbohydrate metabolic process;catabolic process;cellular carbohydrate catabolic process;cellular carbohydrate metabolic process;cellular metabolic process;cellular process;generation of precursor metabolites and energy;glucose catabolic process;glucose metabolic process;glycolysis;hexose catabolic process;hexose m…	aldehyde-lyase activity;carbon-carbon lyase activity;catalytic activity;fructose-bisphosphate aldolase activity;lyase activity		Carbon fixation in photosynthetic organisms;Fructose and mannose metabolism;Glycolysis / Gluconeogenesis;Pentose phosphate pathway
Aldoa;Aldoart1	Q9CPQ9;D3YWI1;A6ZI47;D3YV98;A6ZI46;D3Z510;A6ZI44;Q5FWB7	A6ZI46 [155-163];A6ZI44 [154-162]	A6ZI46_K156;A6ZI44_K155	[K].SKGGVVGIK.[V]	1xdiGlyTMT [K2];2xTMT6plex [N-Term;K9]	-0.582	0.038967	-	0.0254383	0.769974		-0.607438	0.0201322	-	-1.22966	0.0013408		-0.179546	0.323588		alcohol catabolic process;alcohol metabolic process;carbohydrate catabolic process;carbohydrate metabolic process;catabolic process;cellular carbohydrate catabolic process;cellular carbohydrate metabolic process;cellular metabolic process;cellular process;generation of precursor metabolites and energy;glucose catabolic process;glucose metabolic process;glycolysis;hexose catabolic process;hexose m…	aldehyde-lyase activity;carbon-carbon lyase activity;catalytic activity;fructose-bisphosphate aldolase activity;lyase activity		Carbon fixation in photosynthetic organisms;Fructose and mannose metabolism;Glycolysis / Gluconeogenesis;Pentose phosphate pathway
Aldoa;Aldoart1	Q9CPQ9;A6ZI47;A6ZI46;A6ZI44;Q5FWB7	A6ZI46 [360-372];A6ZI44 [359-371]	A6ZI46_K372;A6ZI44_K371	[R].ALQASALKAWGGK.[EK]	1xdiGlyTMT [K13];1xTMT6plex [N-Term]	0.632	0.070279		0.0254383	0.769974		0.606562	0.0333575	+	-1.22966	0.0013408		-0.179546	0.323588		alcohol catabolic process;alcohol metabolic process;carbohydrate catabolic process;carbohydrate metabolic process;catabolic process;cellular carbohydrate catabolic process;cellular carbohydrate metabolic process;cellular metabolic process;cellular process;generation of precursor metabolites and energy;glucose catabolic process;glucose metabolic process;glycolysis;hexose catabolic process;hexose m…	aldehyde-lyase activity;carbon-carbon lyase activity;catalytic activity;fructose-bisphosphate aldolase activity;lyase activity		Carbon fixation in photosynthetic organisms;Fructose and mannose metabolism;Glycolysis / Gluconeogenesis;Pentose phosphate pathway
Aldoa;Aldoart1	Q9CPQ9;A6ZI47;A6ZI46;A6ZI44;Q5FWB7	A6ZI46 [360-372];A6ZI44 [359-371]	A6ZI46_K367;A6ZI44_K366	[R].ALQASALKAWGGK.[EK]	1xdiGlyTMT [K8];2xTMT6plex [N-Term;K13]	-0.43	0.007877	-	0.0254383	0.769974		-0.455438	0.0126339	-	-1.22966	0.0013408		-0.179546	0.323588		alcohol catabolic process;alcohol metabolic process;carbohydrate catabolic process;carbohydrate metabolic process;catabolic process;cellular carbohydrate catabolic process;cellular carbohydrate metabolic process;cellular metabolic process;cellular process;generation of precursor metabolites and energy;glucose catabolic process;glucose metabolic process;glycolysis;hexose catabolic process;hexose m…	aldehyde-lyase activity;carbon-carbon lyase activity;catalytic activity;fructose-bisphosphate aldolase activity;lyase activity		Carbon fixation in photosynthetic organisms;Fructose and mannose metabolism;Glycolysis / Gluconeogenesis;Pentose phosphate pathway
Aldoart1	Q9CPQ9;A6ZI46	A6ZI46 [386-403]	A6ZI46_K397	[K].RALANSLACQGKYTPSGK.[T]	1xCarbamidomethyl [C9];1xdiGlyTMT [K12];1xTMT6plex [N-Term]	-0.302	0.057994		0.168882	0.485402		-0.470882	0.0451721	-	-1.24695	0.0225077		0.0922417	0.944321		alcohol catabolic process;alcohol metabolic process;carbohydrate catabolic process;carbohydrate metabolic process;catabolic process;cellular carbohydrate catabolic process;cellular carbohydrate metabolic process;cellular metabolic process;cellular process;generation of precursor metabolites and energy;glucose catabolic process;glucose metabolic process;glycolysis;hexose catabolic process;hexose m…	aldehyde-lyase activity;carbon-carbon lyase activity;catalytic activity;fructose-bisphosphate aldolase activity;lyase activity
Alpk3	D3YUT2	D3YUT2 [202-215]	D3YUT2_K204	[K].HGKEASGEADTLLR.[K]	1xdiGlyTMT [K3];1xTMT6plex [N-Term]	0.038	0.821236		0.052199	0.00550362	+	-0.014199	0.930991		-0.353633	0.038564		-0.459403	0.0474045		anatomical structure development;developmental process;heart development;organ development	adenyl nucleotide binding;adenyl ribonucleotide binding;ATP binding;binding;catalytic activity;kinase activity;nucleotide binding;phosphotransferase activity, alcohol group as acceptor;protein kinase activity;protein serine/threonine kinase activity;purine nucleotide binding;purine ribonucleoside triphosphate binding;purine ribonucleotide binding;ribonucleotide binding;transferase activity;transf…	cell part;intracellular membrane-bounded organelle;intracellular organelle;intracellular part;membrane-bounded organelle;nucleus;organelle
Alpk3	D3YUT2;Q924C5	D3YUT2 [195-204]	D3YUT2_K201	[R].EIEQSWKHGK.[E]	1xdiGlyTMT [K7];2xTMT6plex [N-Term;K10]	-0.092	0.631791		0.052199	0.00550362	+	-0.144199	0.449794		-0.353633	0.038564		-0.459403	0.0474045		anatomical structure development;developmental process;heart development;organ development	adenyl nucleotide binding;adenyl ribonucleotide binding;ATP binding;binding;catalytic activity;kinase activity;nucleotide binding;phosphotransferase activity, alcohol group as acceptor;protein kinase activity;protein serine/threonine kinase activity;purine nucleotide binding;purine ribonucleoside triphosphate binding;purine ribonucleotide binding;ribonucleotide binding;transferase activity;transf…	cell part;intracellular membrane-bounded organelle;intracellular organelle;intracellular part;membrane-bounded organelle;nucleus;organelle
Alyref	O08583	O08583 [71-85]	O08583_K80	[R].NRPAPYSRPKQLPDK.[W]	1xdiGlyTMT [K10];2xTMT6plex [N-Term;K15]	0.388	0.054216		0.0621659	0.343381		0.325834	0.0601597		1.59269	0.00438622	+	1.14245	0.0368596	+	cellular macromolecule metabolic process;cellular metabolic process;cellular nitrogen compound metabolic process;cellular process;establishment of localization;establishment of RNA localization;macromolecule metabolic process;metabolic process;mRNA metabolic process;mRNA processing;mRNA transport;nitrogen compound metabolic process;nucleic acid metabolic process;nucleic acid transport;nucleobase-…	binding;DNA binding;nucleic acid binding;nucleotide binding;RNA binding;single-stranded DNA binding;structure-specific DNA binding	cell part;cytoplasm;intracellular membrane-bounded organelle;intracellular organelle;intracellular organelle part;intracellular part;macromolecular complex;membrane-bounded organelle;nuclear body;nuclear part;nuclear speck;nucleoplasm part;nucleus;organelle;organelle part;ribonucleoprotein complex;spliceosomal complex	mRNA surveillance pathway;RNA transport;Spliceosome
Amd2	P0DMN7;D3Z6H8	D3Z6H8 [196-205]	D3Z6H8_K201	[K].DGVTAKDVTR.[E]	1xdiGlyTMT [K6];1xTMT6plex [N-Term]	-0.434	0.188122		#N/A	#N/A		NaN	1		#N/A	#N/A		#N/A	#N/A		amine biosynthetic process;amine metabolic process;aromatic compound biosynthetic process;biosynthetic process;cellular amine metabolic process;cellular aromatic compound metabolic process;cellular biogenic amine biosynthetic process;cellular biogenic amine metabolic process;cellular biosynthetic process;cellular ketone metabolic process;cellular metabolic process;cellular nitrogen compound biosy…	adenosylmethionine decarboxylase activity;carbon-carbon lyase activity;carboxy-lyase activity;catalytic activity;lyase activity
Amd2	P0DMN7;D3Z6H8	D3Z6H8 [280-293]	D3Z6H8_K291	[K].FVTTLFVNQSSKCR.[T]	1xCarbamidomethyl [C13];1xdiGlyTMT [K12];1xTMT6plex [N-Term]	-0.2	0.231544		#N/A	#N/A		NaN	1		#N/A	#N/A		#N/A	#N/A		amine biosynthetic process;amine metabolic process;aromatic compound biosynthetic process;biosynthetic process;cellular amine metabolic process;cellular aromatic compound metabolic process;cellular biogenic amine biosynthetic process;cellular biogenic amine metabolic process;cellular biosynthetic process;cellular ketone metabolic process;cellular metabolic process;cellular nitrogen compound biosy…	adenosylmethionine decarboxylase activity;carbon-carbon lyase activity;carboxy-lyase activity;catalytic activity;lyase activity
Amd2	P0DMN7;D3Z6H8	D3Z6H8 [294-306]	D3Z6H8_K301	[R].TVLSSPQKIDGFK.[R]	1xdiGlyTMT [K8];2xTMT6plex [N-Term;K13]	-0.144	0.220729		#N/A	#N/A		NaN	1		#N/A	#N/A		#N/A	#N/A		amine biosynthetic process;amine metabolic process;aromatic compound biosynthetic process;biosynthetic process;cellular amine metabolic process;cellular aromatic compound metabolic process;cellular biogenic amine biosynthetic process;cellular biogenic amine metabolic process;cellular biosynthetic process;cellular ketone metabolic process;cellular metabolic process;cellular nitrogen compound biosy…	adenosylmethionine decarboxylase activity;carbon-carbon lyase activity;carboxy-lyase activity;catalytic activity;lyase activity
Amd2	P0DMN7;D3Z6H8	D3Z6H8 [294-307]	D3Z6H8_K301	[R].TVLSSPQKIDGFKR.[L]	1xdiGlyTMT [K8];2xTMT6plex [N-Term;K13]	0.162	0.480426		#N/A	#N/A		NaN	1		#N/A	#N/A		#N/A	#N/A		amine biosynthetic process;amine metabolic process;aromatic compound biosynthetic process;biosynthetic process;cellular amine metabolic process;cellular aromatic compound metabolic process;cellular biogenic amine biosynthetic process;cellular biogenic amine metabolic process;cellular biosynthetic process;cellular ketone metabolic process;cellular metabolic process;cellular nitrogen compound biosy…	adenosylmethionine decarboxylase activity;carbon-carbon lyase activity;carboxy-lyase activity;catalytic activity;lyase activity
Amotl1	Q9D4H4-2;Q9D4H4	Q9D4H4 [552-566]	Q9D4H4_K562	[K].AAESHYVSQNKEFLK.[E]	1xdiGlyTMT [K11];2xTMT6plex [N-Term;K15]	0.956	0.002641	+	0.246756	0.342119		0.709244	0.0174659	+	#N/A	#N/A		#N/A	#N/A		biological regulation;cell surface receptor linked signaling pathway;cellular process;cellular response to stimulus;establishment of cell polarity;establishment of cell polarity involved in ameboidal cell migration;establishment or maintenance of cell polarity;hippo signaling cascade;intracellular signal transduction;positive regulation of biological process;positive regulation of blood vessel en…		apical plasma membrane;cell junction;cell part;cell projection;cell-cell junction;cytoplasmic part;cytoplasmic vesicle;intracellular organelle;intracellular organelle part;intracellular part;lamellipodium;macromolecular complex;membrane part;nuclear part;occluding junction;organelle;organelle part;plasma membrane part;protein complex;signalosome;tight junction;vesicle	Tight junction
Amotl1	Q9D4H4-2;Q9D4H4	Q9D4H4 [299-314]	Q9D4H4_K301	[K].SFKAGGEPSPAQPVCK.[A]	1xCarbamidomethyl [C15];1xdiGlyTMT [K3];2xTMT6plex [N-Term;K16]	0.696	0.0024	+	0.246756	0.342119		0.449244	0.104797		#N/A	#N/A		#N/A	#N/A		biological regulation;cell surface receptor linked signaling pathway;cellular process;cellular response to stimulus;establishment of cell polarity;establishment of cell polarity involved in ameboidal cell migration;establishment or maintenance of cell polarity;hippo signaling cascade;intracellular signal transduction;positive regulation of biological process;positive regulation of blood vessel en…		apical plasma membrane;cell junction;cell part;cell projection;cell-cell junction;cytoplasmic part;cytoplasmic vesicle;intracellular organelle;intracellular organelle part;intracellular part;lamellipodium;macromolecular complex;membrane part;nuclear part;occluding junction;organelle;organelle part;plasma membrane part;protein complex;signalosome;tight junction;vesicle	Tight junction
Amotl1	Q9D4H4-2;Q9D4H4	Q9D4H4 [612-619]	Q9D4H4_K613	[R].EKQAYVEK.[V]	1xdiGlyTMT [K2];2xTMT6plex [N-Term;K8]	1.376	0.032995	+	0.246756	0.342119		1.12924	0.116845		#N/A	#N/A		#N/A	#N/A		biological regulation;cell surface receptor linked signaling pathway;cellular process;cellular response to stimulus;establishment of cell polarity;establishment of cell polarity involved in ameboidal cell migration;establishment or maintenance of cell polarity;hippo signaling cascade;intracellular signal transduction;positive regulation of biological process;positive regulation of blood vessel en…		apical plasma membrane;cell junction;cell part;cell projection;cell-cell junction;cytoplasmic part;cytoplasmic vesicle;intracellular organelle;intracellular organelle part;intracellular part;lamellipodium;macromolecular complex;membrane part;nuclear part;occluding junction;organelle;organelle part;plasma membrane part;protein complex;signalosome;tight junction;vesicle	Tight junction
Amotl1	Q9D4H4-2;Q9D4H4	Q9D4H4 [158-177]	Q9D4H4_K174	[R].QEPQGQEHQGDNTVMEKQVR.[S]	1xdiGlyTMT [K17];1xTMT6plex [N-Term]	1.28	0.006118	+	0.246756	0.342119		1.03324	0.0150117	+	#N/A	#N/A		#N/A	#N/A		biological regulation;cell surface receptor linked signaling pathway;cellular process;cellular response to stimulus;establishment of cell polarity;establishment of cell polarity involved in ameboidal cell migration;establishment or maintenance of cell polarity;hippo signaling cascade;intracellular signal transduction;positive regulation of biological process;positive regulation of blood vessel en…		apical plasma membrane;cell junction;cell part;cell projection;cell-cell junction;cytoplasmic part;cytoplasmic vesicle;intracellular organelle;intracellular organelle part;intracellular part;lamellipodium;macromolecular complex;membrane part;nuclear part;occluding junction;organelle;organelle part;plasma membrane part;protein complex;signalosome;tight junction;vesicle	Tight junction
Ampd1	H3BIY4;Q3V1D3	Q3V1D3 [696-714]	Q3V1D3_K697	[K].AKFLGNNYLEEGPVGNDIR.[R]	1xdiGlyTMT [K2];1xTMT6plex [N-Term]	0.546	0.023352	+	0.122948	0.199999		0.423052	0.0261155	+	#N/A	#N/A		#N/A	#N/A		biosynthetic process;cellular biosynthetic process;cellular metabolic compound salvage;cellular metabolic process;cellular nitrogen compound biosynthetic process;cellular nitrogen compound metabolic process;cellular process;heterocycle biosynthetic process;heterocycle metabolic process;IMP biosynthetic process;IMP metabolic process;IMP salvage;metabolic process;nitrogen compound metabolic process…	AMP deaminase activity;binding;catalytic activity;cation binding;deaminase activity;hydrolase activity;hydrolase activity, acting on carbon-nitrogen (but not peptide) bonds;hydrolase activity, acting on carbon-nitrogen (but not peptide) bonds, in cyclic amidines;ion binding;metal ion binding
Ampd1	A0A0G2JFD4;Q3V1D3	Q3V1D3 [334-340]	Q3V1D3_K335	[K].EKSLTLK.[E]	1xdiGlyTMT [K2];2xTMT6plex [N-Term;K7]	0.008	0.946989		0.122948	0.199999		-0.114948	0.466213		#N/A	#N/A		#N/A	#N/A		biosynthetic process;cellular biosynthetic process;cellular metabolic compound salvage;cellular metabolic process;cellular nitrogen compound biosynthetic process;cellular nitrogen compound metabolic process;cellular process;heterocycle biosynthetic process;heterocycle metabolic process;IMP biosynthetic process;IMP metabolic process;IMP salvage;metabolic process;nitrogen compound metabolic process…	AMP deaminase activity;binding;catalytic activity;cation binding;deaminase activity;hydrolase activity;hydrolase activity, acting on carbon-nitrogen (but not peptide) bonds;hydrolase activity, acting on carbon-nitrogen (but not peptide) bonds, in cyclic amidines;ion binding;metal ion binding
Ampd1	A0A0G2JFD4;Q3V1D3	Q3V1D3 [283-290]	Q3V1D3_K285	[K].ELKNNPHR.[D]	1xdiGlyTMT [K3];1xTMT6plex [N-Term]	-0.154	0.432874		0.122948	0.199999		-0.276948	0.237961		#N/A	#N/A		#N/A	#N/A		biosynthetic process;cellular biosynthetic process;cellular metabolic compound salvage;cellular metabolic process;cellular nitrogen compound biosynthetic process;cellular nitrogen compound metabolic process;cellular process;heterocycle biosynthetic process;heterocycle metabolic process;IMP biosynthetic process;IMP metabolic process;IMP salvage;metabolic process;nitrogen compound metabolic process…	AMP deaminase activity;binding;catalytic activity;cation binding;deaminase activity;hydrolase activity;hydrolase activity, acting on carbon-nitrogen (but not peptide) bonds;hydrolase activity, acting on carbon-nitrogen (but not peptide) bonds, in cyclic amidines;ion binding;metal ion binding
Ampd1	A0A0G2JFD4;Q3V1D3	Q3V1D3 [283-296]	Q3V1D3_K285	[K].ELKNNPHRDFYNCR.[K]	1xCarbamidomethyl [C13];1xdiGlyTMT [K3];1xTMT6plex [N-Term]	0.102	0.645585		0.122948	0.199999		-0.0209479	0.92721		#N/A	#N/A		#N/A	#N/A		biosynthetic process;cellular biosynthetic process;cellular metabolic compound salvage;cellular metabolic process;cellular nitrogen compound biosynthetic process;cellular nitrogen compound metabolic process;cellular process;heterocycle biosynthetic process;heterocycle metabolic process;IMP biosynthetic process;IMP metabolic process;IMP salvage;metabolic process;nitrogen compound metabolic process…	AMP deaminase activity;binding;catalytic activity;cation binding;deaminase activity;hydrolase activity;hydrolase activity, acting on carbon-nitrogen (but not peptide) bonds;hydrolase activity, acting on carbon-nitrogen (but not peptide) bonds, in cyclic amidines;ion binding;metal ion binding
Ampd1	A0A0G2JFD4;Q3V1D3	Q3V1D3 [503-524]	Q3V1D3_K515	[K].HITGFDSVDDESKHSGHMFSSK.[S]	1xdiGlyTMT [K13];2xTMT6plex [N-Term;K22]	0.534	0.028703	+	0.122948	0.199999		0.411052	0.0371715	+	#N/A	#N/A		#N/A	#N/A		biosynthetic process;cellular biosynthetic process;cellular metabolic compound salvage;cellular metabolic process;cellular nitrogen compound biosynthetic process;cellular nitrogen compound metabolic process;cellular process;heterocycle biosynthetic process;heterocycle metabolic process;IMP biosynthetic process;IMP metabolic process;IMP salvage;metabolic process;nitrogen compound metabolic process…	AMP deaminase activity;binding;catalytic activity;cation binding;deaminase activity;hydrolase activity;hydrolase activity, acting on carbon-nitrogen (but not peptide) bonds;hydrolase activity, acting on carbon-nitrogen (but not peptide) bonds, in cyclic amidines;ion binding;metal ion binding
Ampd1	A0A0G2JFD4;Q3V1D3	Q3V1D3 [188-207]	Q3V1D3_K188	[K].KGEDPFRTEDLPANLGYHLK.[M]	1xdiGlyTMT [K1];2xTMT6plex [N-Term;K20]	0.31	0.297237		0.122948	0.199999		0.187052	0.411555		#N/A	#N/A		#N/A	#N/A		biosynthetic process;cellular biosynthetic process;cellular metabolic compound salvage;cellular metabolic process;cellular nitrogen compound biosynthetic process;cellular nitrogen compound metabolic process;cellular process;heterocycle biosynthetic process;heterocycle metabolic process;IMP biosynthetic process;IMP metabolic process;IMP salvage;metabolic process;nitrogen compound metabolic process…	AMP deaminase activity;binding;catalytic activity;cation binding;deaminase activity;hydrolase activity;hydrolase activity, acting on carbon-nitrogen (but not peptide) bonds;hydrolase activity, acting on carbon-nitrogen (but not peptide) bonds, in cyclic amidines;ion binding;metal ion binding
Ampd1	A0A0G2JFD4;Q3V1D3	Q3V1D3 [319-327]	Q3V1D3_K319	[K].KSYHIDADR.[V]	1xdiGlyTMT [K1];1xTMT6plex [N-Term]	0.346	0.623993		0.122948	0.199999		0.223052	0.722968		#N/A	#N/A		#N/A	#N/A		biosynthetic process;cellular biosynthetic process;cellular metabolic compound salvage;cellular metabolic process;cellular nitrogen compound biosynthetic process;cellular nitrogen compound metabolic process;cellular process;heterocycle biosynthetic process;heterocycle metabolic process;IMP biosynthetic process;IMP metabolic process;IMP salvage;metabolic process;nitrogen compound metabolic process…	AMP deaminase activity;binding;catalytic activity;cation binding;deaminase activity;hydrolase activity;hydrolase activity, acting on carbon-nitrogen (but not peptide) bonds;hydrolase activity, acting on carbon-nitrogen (but not peptide) bonds, in cyclic amidines;ion binding;metal ion binding
Ampd1	A0A0G2JFD4;Q3V1D3	Q3V1D3 [6-18]	Q3V1D3_K11	[K].LTGQGKQIDDAMR.[S]	1xdiGlyTMT [K6];1xOxidation [M12];1xTMT6plex [N-Term]	0.254	0.156364		0.122948	0.199999		0.131052	0.455641		#N/A	#N/A		#N/A	#N/A		biosynthetic process;cellular biosynthetic process;cellular metabolic compound salvage;cellular metabolic process;cellular nitrogen compound biosynthetic process;cellular nitrogen compound metabolic process;cellular process;heterocycle biosynthetic process;heterocycle metabolic process;IMP biosynthetic process;IMP metabolic process;IMP salvage;metabolic process;nitrogen compound metabolic process…	AMP deaminase activity;binding;catalytic activity;cation binding;deaminase activity;hydrolase activity;hydrolase activity, acting on carbon-nitrogen (but not peptide) bonds;hydrolase activity, acting on carbon-nitrogen (but not peptide) bonds, in cyclic amidines;ion binding;metal ion binding
Ampd1	A0A0G2JFD4;Q3V1D3	Q3V1D3 [6-18]	Q3V1D3_K11	[K].LTGQGKQIDDAMR.[S]	1xdiGlyTMT [K6];1xTMT6plex [N-Term]	0.174	0.080788		0.122948	0.199999		0.0510521	0.579818		#N/A	#N/A		#N/A	#N/A		biosynthetic process;cellular biosynthetic process;cellular metabolic compound salvage;cellular metabolic process;cellular nitrogen compound biosynthetic process;cellular nitrogen compound metabolic process;cellular process;heterocycle biosynthetic process;heterocycle metabolic process;IMP biosynthetic process;IMP metabolic process;IMP salvage;metabolic process;nitrogen compound metabolic process…	AMP deaminase activity;binding;catalytic activity;cation binding;deaminase activity;hydrolase activity;hydrolase activity, acting on carbon-nitrogen (but not peptide) bonds;hydrolase activity, acting on carbon-nitrogen (but not peptide) bonds, in cyclic amidines;ion binding;metal ion binding
Ampd1	H3BLC7;A0A0G2JFD4;Q3V1D3	Q3V1D3 [148-155]	Q3V1D3_K151	[K].YMQKSFQR.[F]	1xdiGlyTMT [K4];1xTMT6plex [N-Term]	0.324	0.003157	+	0.122948	0.199999		0.201052	0.166461		#N/A	#N/A		#N/A	#N/A		biosynthetic process;cellular biosynthetic process;cellular metabolic compound salvage;cellular metabolic process;cellular nitrogen compound biosynthetic process;cellular nitrogen compound metabolic process;cellular process;heterocycle biosynthetic process;heterocycle metabolic process;IMP biosynthetic process;IMP metabolic process;IMP salvage;metabolic process;nitrogen compound metabolic process…	AMP deaminase activity;binding;catalytic activity;cation binding;deaminase activity;hydrolase activity;hydrolase activity, acting on carbon-nitrogen (but not peptide) bonds;hydrolase activity, acting on carbon-nitrogen (but not peptide) bonds, in cyclic amidines;ion binding;metal ion binding
Ampd1	H3BLC7;A0A0G2JFD4;Q3V1D3	Q3V1D3 [78-93]	Q3V1D3_K78	[R].KTVNLSIPQSETSSTK.[L]	1xdiGlyTMT [K1];2xTMT6plex [N-Term;K16]	0.3	0.162289		0.122948	0.199999		0.177052	0.351063		#N/A	#N/A		#N/A	#N/A		biosynthetic process;cellular biosynthetic process;cellular metabolic compound salvage;cellular metabolic process;cellular nitrogen compound biosynthetic process;cellular nitrogen compound metabolic process;cellular process;heterocycle biosynthetic process;heterocycle metabolic process;IMP biosynthetic process;IMP metabolic process;IMP salvage;metabolic process;nitrogen compound metabolic process…	AMP deaminase activity;binding;catalytic activity;cation binding;deaminase activity;hydrolase activity;hydrolase activity, acting on carbon-nitrogen (but not peptide) bonds;hydrolase activity, acting on carbon-nitrogen (but not peptide) bonds, in cyclic amidines;ion binding;metal ion binding
Ampd1	O08739;A0A0G2JFD4;Q3V1D3	Q3V1D3 [297-311]	Q3V1D3_K297	[R].KVDTHIHAAACMNQK.[H]	1xCarbamidomethyl [C11];1xdiGlyTMT [K1];2xTMT6plex [N-Term;K15]	0.068	0.81748		0.122948	0.199999		-0.0549479	0.828414		#N/A	#N/A		#N/A	#N/A		biosynthetic process;cellular biosynthetic process;cellular metabolic compound salvage;cellular metabolic process;cellular nitrogen compound biosynthetic process;cellular nitrogen compound metabolic process;cellular process;heterocycle biosynthetic process;heterocycle metabolic process;IMP biosynthetic process;IMP metabolic process;IMP salvage;metabolic process;nitrogen compound metabolic process…	AMP deaminase activity;binding;catalytic activity;cation binding;deaminase activity;hydrolase activity;hydrolase activity, acting on carbon-nitrogen (but not peptide) bonds;hydrolase activity, acting on carbon-nitrogen (but not peptide) bonds, in cyclic amidines;ion binding;metal ion binding
Ampd1	O08739;A0A0G2JFD4;Q3V1D3	Q3V1D3 [297-315]	Q3V1D3_K311	[R].KVDTHIHAAACMNQKHLLR.[F]	1xCarbamidomethyl [C11];1xdiGlyTMT [K15];2xTMT6plex [N-Term;K1]	0.544	0.022076	+	0.122948	0.199999		0.421052	0.112568		#N/A	#N/A		#N/A	#N/A		biosynthetic process;cellular biosynthetic process;cellular metabolic compound salvage;cellular metabolic process;cellular nitrogen compound biosynthetic process;cellular nitrogen compound metabolic process;cellular process;heterocycle biosynthetic process;heterocycle metabolic process;IMP biosynthetic process;IMP metabolic process;IMP salvage;metabolic process;nitrogen compound metabolic process…	AMP deaminase activity;binding;catalytic activity;cation binding;deaminase activity;hydrolase activity;hydrolase activity, acting on carbon-nitrogen (but not peptide) bonds;hydrolase activity, acting on carbon-nitrogen (but not peptide) bonds, in cyclic amidines;ion binding;metal ion binding
Ampd1	A0A0G2JFD4;Q3V1D3	Q3V1D3 [262-268]	Q3V1D3_K263	[R].LKFLSSK.[F]	1xdiGlyTMT [K2];2xTMT6plex [N-Term;K7]	0.798	0.001751	+	0.122948	0.199999		0.675052	0.0133059	+	#N/A	#N/A		#N/A	#N/A		biosynthetic process;cellular biosynthetic process;cellular metabolic compound salvage;cellular metabolic process;cellular nitrogen compound biosynthetic process;cellular nitrogen compound metabolic process;cellular process;heterocycle biosynthetic process;heterocycle metabolic process;IMP biosynthetic process;IMP metabolic process;IMP salvage;metabolic process;nitrogen compound metabolic process…	AMP deaminase activity;binding;catalytic activity;cation binding;deaminase activity;hydrolase activity;hydrolase activity, acting on carbon-nitrogen (but not peptide) bonds;hydrolase activity, acting on carbon-nitrogen (but not peptide) bonds, in cyclic amidines;ion binding;metal ion binding
Ampd1	H3BIY4;Q3V1D3	Q3V1D3 [683-697]	Q3V1D3_K695	[R].NSVLQCGISHEEKAK.[F]	1xCarbamidomethyl [C6];1xdiGlyTMT [K13];2xTMT6plex [N-Term;K15]	0.476	0.013789	+	0.122948	0.199999		0.353052	0.0150271	+	#N/A	#N/A		#N/A	#N/A		biosynthetic process;cellular biosynthetic process;cellular metabolic compound salvage;cellular metabolic process;cellular nitrogen compound biosynthetic process;cellular nitrogen compound metabolic process;cellular process;heterocycle biosynthetic process;heterocycle metabolic process;IMP biosynthetic process;IMP metabolic process;IMP salvage;metabolic process;nitrogen compound metabolic process…	AMP deaminase activity;binding;catalytic activity;cation binding;deaminase activity;hydrolase activity;hydrolase activity, acting on carbon-nitrogen (but not peptide) bonds;hydrolase activity, acting on carbon-nitrogen (but not peptide) bonds, in cyclic amidines;ion binding;metal ion binding
Ampd1	H3BLC7;A0A0G2JFD4;Q3V1D3	Q3V1D3 [19-30]	Q3V1D3_K23	[R].SFAEKVFASEVK.[D]	1xdiGlyTMT [K5];2xTMT6plex [N-Term;K12]	0.166	0.03906	+	0.122948	0.199999		0.0430521	0.510748		#N/A	#N/A		#N/A	#N/A		biosynthetic process;cellular biosynthetic process;cellular metabolic compound salvage;cellular metabolic process;cellular nitrogen compound biosynthetic process;cellular nitrogen compound metabolic process;cellular process;heterocycle biosynthetic process;heterocycle metabolic process;IMP biosynthetic process;IMP metabolic process;IMP salvage;metabolic process;nitrogen compound metabolic process…	AMP deaminase activity;binding;catalytic activity;cation binding;deaminase activity;hydrolase activity;hydrolase activity, acting on carbon-nitrogen (but not peptide) bonds;hydrolase activity, acting on carbon-nitrogen (but not peptide) bonds, in cyclic amidines;ion binding;metal ion binding
Ampd1	A0A0G2JFD4;Q3V1D3	Q3V1D3 [328-335]	Q3V1D3_K333	[R].VVYSTKEK.[S]	1xdiGlyTMT [K6];2xTMT6plex [N-Term;K8]	0.17	0.052677		0.122948	0.199999		0.0470521	0.646631		#N/A	#N/A		#N/A	#N/A		biosynthetic process;cellular biosynthetic process;cellular metabolic compound salvage;cellular metabolic process;cellular nitrogen compound biosynthetic process;cellular nitrogen compound metabolic process;cellular process;heterocycle biosynthetic process;heterocycle metabolic process;IMP biosynthetic process;IMP metabolic process;IMP salvage;metabolic process;nitrogen compound metabolic process…	AMP deaminase activity;binding;catalytic activity;cation binding;deaminase activity;hydrolase activity;hydrolase activity, acting on carbon-nitrogen (but not peptide) bonds;hydrolase activity, acting on carbon-nitrogen (but not peptide) bonds, in cyclic amidines;ion binding;metal ion binding
Anapc4	Q91W96	Q91W96 [467-474]	Q91W96_K468	[K].GKYFNVER.[V]	1xdiGlyTMT [K2];1xTMT6plex [N-Term]	0.084	0.354834		#N/A	#N/A		NaN	1		0.784729	0.0113249	+	0.274791	0.270062		anaphase-promoting complex-dependent proteasomal ubiquitin-dependent protein catabolic process;biological regulation;catabolic process;cell cycle phase;cell cycle process;cell division;cellular catabolic process;cellular component organization;cellular component organization at cellular level;cellular component organization or biogenesis;cellular component organization or biogenesis at cellular l…		anaphase-promoting complex;cell part;cullin-RING ubiquitin ligase complex;intracellular organelle part;intracellular part;macromolecular complex;nuclear part;nuclear ubiquitin ligase complex;organelle part;protein complex;ubiquitin ligase complex	Cell cycle;Cell cycle - yeast;Meiosis - yeast;Oocyte meiosis;Progesterone-mediated oocyte maturation;Ubiquitin mediated proteolysis
Ank1	G5E8J2;G3UY11;Q02357-5;D6RJ51;E9QNT8;B7ZW98;Q02357-4;Q02357-2;Q02357-6;D3YTV8;Q0VGY9;Q02357;D3Z5M4;G8JL84;Q02357-3	Q02357-6 [88-100]	Q02357-6_K92	[K].EGHVKMVVELLHK.[E]	1xdiGlyTMT [K5];2xTMT6plex [N-Term;K13]	-0.554	0.045177	-	-0.0133622	0.52085		-0.540638	0.0510699		#N/A	#N/A		#N/A	#N/A		anatomical structure development;biological regulation;biosynthetic process;cation transport;cell development;cellular biosynthetic process;cellular developmental process;cellular metabolic process;cellular nitrogen compound biosynthetic process;cellular nitrogen compound metabolic process;cellular process;cellular response to stimulus;cofactor biosynthetic process;cofactor metabolic process;deve…		cell cortex part;cell part;cortical cytoskeleton;cytoplasmic part;cytoskeleton;endoplasmic reticulum;intracellular membrane-bounded organelle;intracellular non-membrane-bounded organelle;intracellular organelle;intracellular part;membrane;membrane-bounded organelle;non-membrane-bounded organelle;organelle;plasma membrane;sarcoplasmic reticulum;spectrin-associated cytoskeleton
Ank2	Q8C8R3;G5E8K5;Q8C8R3-5;S4R1J9;S4R1F9;S4R2H6;S4R2F3;S4R249;S4R2S8;Q8C8R3-4;G5E8K3;G5E8K5-2;S4R245;G5E8K5-3;S4R2D0;S4R1S2;G5E8K2;S4R2K9;S4R285;Q8C8R3-2;S4R291;S4R2T7	Q8C8R3-4 [628-639];S4R2K9 [638-649]	Q8C8R3-4_K638;S4R2K9_K648	[K].NGYTPLHIAAKK.[N]	1xdiGlyTMT [K11];2xTMT6plex [N-Term;K12]	-0.032	0.805604		0.0228241	0.581127		-0.0548241	0.670695		#N/A	#N/A		#N/A	#N/A		anatomical structure development;atrial septum development;biological regulation;calcium ion homeostasis;calcium-mediated signaling;cardiac muscle contraction;cardiac septum development;cation homeostasis;cellular calcium ion homeostasis;cellular cation homeostasis;cellular chemical homeostasis;cellular component organization;cellular component organization or biogenesis;cellular divalent inorgan…	binding;binding, bridging;channel regulator activity;potassium channel regulator activity;protein binding;protein binding, bridging	apical plasma membrane;basolateral plasma membrane;cell junction;cell part;cell-cell contact zone;cell-cell junction;contractile fiber part;costamere;cytoplasmic part;cytoskeleton;integral to membrane;integral to plasma membrane;intercalated disc;intracellular non-membrane-bounded organelle;intracellular organelle;intracellular part;intrinsic to membrane;intrinsic to plasma membrane;M band;membra…
Ank2	Q8C8R3;Q8C8R3-5;S4R1J9;S4R1F9;S4R2H6;Q8C8R3-8;S4R2F3;S4R249;Q8C8R3-4;S4R1I1;S4R245;S4R2D0;Q8C8R3-6;S4R285;Q8C8R3-2;Q8C8R3-7;S4R291;S4R2D6;S4R2T7	Q8C8R3-4 [265-276]	Q8C8R3-4_K275	[R].NGITPLHVASKR.[G]	1xdiGlyTMT [K11];1xTMT6plex [N-Term]	0.146	0.376304		0.0228241	0.581127		0.123176	0.463649		#N/A	#N/A		#N/A	#N/A		anatomical structure development;atrial septum development;biological regulation;calcium ion homeostasis;calcium-mediated signaling;cardiac muscle contraction;cardiac septum development;cation homeostasis;cellular calcium ion homeostasis;cellular cation homeostasis;cellular chemical homeostasis;cellular component organization;cellular component organization or biogenesis;cellular divalent inorgan…	binding;binding, bridging;channel regulator activity;potassium channel regulator activity;protein binding;protein binding, bridging	apical plasma membrane;basolateral plasma membrane;cell junction;cell part;cell-cell contact zone;cell-cell junction;contractile fiber part;costamere;cytoplasmic part;cytoskeleton;integral to membrane;integral to plasma membrane;intercalated disc;intracellular non-membrane-bounded organelle;intracellular organelle;intracellular part;intrinsic to membrane;intrinsic to plasma membrane;M band;membra…
Ankfy1	Q810B6	Q810B6 [849-858]	Q810B6_K851	[K].NNKAAEAILK.[R]	1xdiGlyTMT [K3];2xTMT6plex [N-Term;K10]	0.184	0.087782		-0.00423424	0.918909		0.188234	0.114095		0.167797	0.355173		0.282042	0.127302		cellular component organization;cellular component organization or biogenesis;cellular membrane organization;cellular process;endocytosis;establishment of localization;membrane invagination;membrane organization;transport;vesicle-mediated transport	binding;cation binding;ion binding;metal ion binding	cell part;cytoplasmic part;endosomal part;endosome membrane;intracellular organelle part;intracellular part;membrane;organelle membrane;organelle part
Ankrd1	Q9CR42	Q9CR42 [14-29]	Q9CR42_K14	[K].KNSNGAAGEFLPGEFR.[N]	1xdiGlyTMT [K1];1xTMT6plex [N-Term]	0.996	0.008761	+	1.04862	0.000712253	+	-0.0526221	0.773773		-0.319393	0.0223182		-0.560471	0.00579222		anatomical structure morphogenesis;biological regulation;cardiac muscle tissue morphogenesis;cell differentiation;cellular developmental process;cellular process;cellular response to abiotic stimulus;cellular response to biotic stimulus;cellular response to chemical stimulus;cellular response to cytokine stimulus;cellular response to drug;cellular response to endogenous stimulus;cellular response…	binding;DNA binding;nucleic acid binding;protein binding transcription factor activity;RNA polymerase II transcription coactivator activity;RNA polymerase II transcription cofactor activity;RNA polymerase II transcription factor binding transcription factor activity;RNA polymerase II transcription factor binding transcription factor activity involved in positive regulation of transcription;transc…	cell part;contractile fiber part;cytoplasmic part;cytosol;I band;intracellular organelle part;intracellular part;macromolecular complex;nuclear part;nucleoplasm part;organelle part;protein complex;transcription factor complex
Ankrd1	Q9CR42	Q9CR42 [42-54]	Q9CR42_K46	[K].QEDLKTLPANSVK.[Q]	1xdiGlyTMT [K5];2xTMT6plex [N-Term;K13]	1.236	0.004386	+	1.04862	0.000712253	+	0.187378	0.19017		-0.319393	0.0223182		-0.560471	0.00579222		anatomical structure morphogenesis;biological regulation;cardiac muscle tissue morphogenesis;cell differentiation;cellular developmental process;cellular process;cellular response to abiotic stimulus;cellular response to biotic stimulus;cellular response to chemical stimulus;cellular response to cytokine stimulus;cellular response to drug;cellular response to endogenous stimulus;cellular response…	binding;DNA binding;nucleic acid binding;protein binding transcription factor activity;RNA polymerase II transcription coactivator activity;RNA polymerase II transcription cofactor activity;RNA polymerase II transcription factor binding transcription factor activity;RNA polymerase II transcription factor binding transcription factor activity involved in positive regulation of transcription;transc…	cell part;contractile fiber part;cytoplasmic part;cytosol;I band;intracellular organelle part;intracellular part;macromolecular complex;nuclear part;nucleoplasm part;organelle part;protein complex;transcription factor complex
Ankrd13a	Q80UP5;F7B209	Q80UP5 [255-267]	Q80UP5_K257	[R].TDKAEVVNGYEAK.[V]	1xdiGlyTMT [K3];2xTMT6plex [N-Term;K13]	0.038	0.692157		0.0604498	0.00124668	+	-0.0224498	0.812553		-0.0167627	0.948374		-0.347775	0.242473
Ankrd2	Q9WV06	Q9WV06 [47-59]	Q9WV06_K57	[K].RLGVQSPALQKVK.[G]	1xdiGlyTMT [K11];2xTMT6plex [N-Term;K13]	0.496	0.005051	+	0.447472	0.0261981	+	0.0485278	0.733778		-0.959356	7.33592e-05		-0.678966	0.0016183		cell differentiation;cellular developmental process;cellular process;developmental process;muscle cell differentiation;skeletal muscle cell differentiation;striated muscle cell differentiation		cell part;contractile fiber part;cytoplasmic part;I band;intracellular membrane-bounded organelle;intracellular organelle;intracellular part;membrane-bounded organelle;nucleus;organelle;organelle part
Ankrd23	B7ZNT7;A2RT50	A2RT50 [18-24]	A2RT50_K18	[R].KALEFGR.[G]	1xdiGlyTMT [K1];1xTMT6plex [N-Term]	0.678	0.000571	+	0.800118	0.00802266	+	-0.122118	0.339106		#N/A	#N/A		#N/A	#N/A		carboxylic acid metabolic process;cellular ketone metabolic process;cellular lipid metabolic process;cellular metabolic process;cellular process;fatty acid metabolic process;lipid metabolic process;metabolic process;monocarboxylic acid metabolic process;organic acid metabolic process;oxoacid metabolic process;primary metabolic process;small molecule metabolic process		actin cytoskeleton;cell part;contractile fiber part;cytoplasmic part;cytoskeleton;I band;intracellular membrane-bounded organelle;intracellular non-membrane-bounded organelle;intracellular organelle;intracellular part;membrane-bounded organelle;non-membrane-bounded organelle;nucleus;organelle;organelle part
Ano6	Q6P9J9	Q6P9J9 [49-69]	Q6P9J9_K58	[R].TPEFEEFNGKPDSLFFTDGQR.[R]	1xdiGlyTMT [K10];1xTMT6plex [N-Term]	-0.064	0.671187		0.28552	0.0454137	+	-0.34952	0.130983		0.229018	0.599417		0.459658	0.272041		activation of blood coagulation via clotting cascade;biological regulation;blood coagulation;cellular component organization;cellular component organization or biogenesis;cellular membrane organization;cellular process;coagulation;hemostasis;membrane organization;multicellular organismal process;phosphatidylserine exposure on blood platelet;phospholipid scrambling;plasma membrane organization;pos…	anion channel activity;anion transmembrane transporter activity;calcium activated cation channel activity;cation channel activity;cation transmembrane transporter activity;channel activity;chloride channel activity;gated channel activity;ion channel activity;ion transmembrane transporter activity;passive transmembrane transporter activity;substrate-specific channel activity;substrate-specific tra…	cell part;chloride channel complex;ion channel complex;macromolecular complex;membrane;membrane part;plasma membrane;protein complex
Anp32a	F6UFG6;D3YYE1;D3Z7M9;O35381	O35381 [21-33]	O35381_K28	[K].ELVLDNCKSIEGK.[I]	1xCarbamidomethyl [C7];1xdiGlyTMT [K8];2xTMT6plex [N-Term;K13]	0.024	0.742264		0.0386606	0.165163		-0.0146606	0.85392		-1.60251	0.000744991		-0.380107	0.161391		biological regulation;biosynthetic process;cellular biosynthetic process;cellular macromolecule biosynthetic process;cellular macromolecule metabolic process;cellular metabolic process;cellular nitrogen compound metabolic process;cellular process;macromolecule biosynthetic process;macromolecule metabolic process;metabolic process;nitrogen compound metabolic process;nucleic acid metabolic process;…		cell part;cytoplasmic part;endoplasmic reticulum;intracellular membrane-bounded organelle;intracellular organelle;intracellular organelle part;intracellular part;membrane-bounded organelle;nuclear matrix;nuclear part;organelle;organelle part;perinuclear region of cytoplasm
Anxa1	Q4FJV4	Q4FJV4 [163-178]	Q4FJV4_K166	[R].DLAKDITSDTSGDFRK.[A]	1xdiGlyTMT [K4];2xTMT6plex [N-Term;K16]	-0.188	0.193905		0.0102969	0.914301		-0.198297	0.0340131	-	-0.505979	0.0150751		0.236082	0.142595		acid secretion;anatomical structure development;arachidonic acid secretion;biological regulation;carboxylic acid transport;cell cycle;cell differentiation;cell surface receptor linked signaling pathway;cellular developmental process;cellular macromolecule metabolic process;cellular metabolic process;cellular process;cellular protein metabolic process;cellular response to chemical stimulus;cellula…	binding;calcium ion binding;calcium-dependent phospholipid binding;cation binding;enzyme inhibitor activity;enzyme regulator activity;ion binding;lipase inhibitor activity;lipid binding;metal ion binding;phospholipase A2 inhibitor activity;phospholipase inhibitor activity;phospholipid binding;structural molecule activity	cell part;cornified envelope;cytoplasmic part;cytoskeleton;extracellular region part;extracellular space;intracellular membrane-bounded organelle;intracellular non-membrane-bounded organelle;intracellular organelle;intracellular organelle part;intracellular part;macromolecular complex;membrane;membrane-bounded organelle;mitochondrial membrane;mitochondrial part;non-membrane-bounded organelle;nucl…
Anxa1	Q4FJV4	Q4FJV4 [13-29]	Q4FJV4_K26	[R].FLENQEQEYVQAVKSYK.[G]	1xdiGlyTMT [K14];2xTMT6plex [N-Term;K17]	-0.346	0.00833	-	0.0102969	0.914301		-0.356297	0.00013406	-	-0.505979	0.0150751		0.236082	0.142595		acid secretion;anatomical structure development;arachidonic acid secretion;biological regulation;carboxylic acid transport;cell cycle;cell differentiation;cell surface receptor linked signaling pathway;cellular developmental process;cellular macromolecule metabolic process;cellular metabolic process;cellular process;cellular protein metabolic process;cellular response to chemical stimulus;cellula…	binding;calcium ion binding;calcium-dependent phospholipid binding;cation binding;enzyme inhibitor activity;enzyme regulator activity;ion binding;lipase inhibitor activity;lipid binding;metal ion binding;phospholipase A2 inhibitor activity;phospholipase inhibitor activity;phospholipid binding;structural molecule activity	cell part;cornified envelope;cytoplasmic part;cytoskeleton;extracellular region part;extracellular space;intracellular membrane-bounded organelle;intracellular non-membrane-bounded organelle;intracellular organelle;intracellular organelle part;intracellular part;macromolecular complex;membrane;membrane-bounded organelle;mitochondrial membrane;mitochondrial part;non-membrane-bounded organelle;nucl…
Anxa11	P97384;D3Z7U0	P97384 [210-228]	P97384_K212	[K].AMKGFGTDEQAIIDCLGSR.[S]	1xCarbamidomethyl [C15];1xdiGlyTMT [K3];1xOxidation [M2];1xTMT6plex [N-Term]	0.15	0.000364	+	0.0619257	0.335421		0.0880743	0.134043		-0.805699	0.00023224		-0.250588	0.0478708		cell cycle;cellular component organization;cellular component organization or biogenesis;cellular membrane organization;cellular process;cytokinesis, completion of separation;cytokinetic process;endocytosis;establishment of localization;membrane invagination;membrane organization;phagocytosis;response to calcium ion;response to chemical stimulus;response to inorganic substance;response to metal i…	binding;calcium ion binding;calcium-dependent phospholipid binding;cation binding;ion binding;lipid binding;metal ion binding;phosphatidylethanolamine binding;phospholipid binding	azurophil granule;cell part;cytoplasm;cytoplasmic membrane-bounded vesicle;cytoplasmic part;cytoplasmic vesicle;cytoskeletal part;endocytic vesicle;envelope;intracellular membrane-bounded organelle;intracellular non-membrane-bounded organelle;intracellular organelle;intracellular organelle part;intracellular part;lysosome;lytic vacuole;melanosome;membrane-bounded organelle;membrane-bounded vesicl…
Anxa11	P97384;D3Z7U0	P97384 [210-228]	P97384_K212	[K].AMKGFGTDEQAIIDCLGSR.[S]	1xCarbamidomethyl [C15];1xdiGlyTMT [K3];1xTMT6plex [N-Term]	0.008	0.918954		0.0619257	0.335421		-0.0539257	0.62951		-0.805699	0.00023224		-0.250588	0.0478708		cell cycle;cellular component organization;cellular component organization or biogenesis;cellular membrane organization;cellular process;cytokinesis, completion of separation;cytokinetic process;endocytosis;establishment of localization;membrane invagination;membrane organization;phagocytosis;response to calcium ion;response to chemical stimulus;response to inorganic substance;response to metal i…	binding;calcium ion binding;calcium-dependent phospholipid binding;cation binding;ion binding;lipid binding;metal ion binding;phosphatidylethanolamine binding;phospholipid binding	azurophil granule;cell part;cytoplasm;cytoplasmic membrane-bounded vesicle;cytoplasmic part;cytoplasmic vesicle;cytoskeletal part;endocytic vesicle;envelope;intracellular membrane-bounded organelle;intracellular non-membrane-bounded organelle;intracellular organelle;intracellular organelle part;intracellular part;lysosome;lytic vacuole;melanosome;membrane-bounded organelle;membrane-bounded vesicl…
Anxa11	P97384	P97384 [426-437]	P97384_K428	[K].CLKNTPAFFAER.[L]	1xCarbamidomethyl [C1];1xdiGlyTMT [K3];1xTMT6plex [N-Term]	-0.142	0.195242		0.0619257	0.335421		-0.203926	0.19886		-0.805699	0.00023224		-0.250588	0.0478708		cell cycle;cellular component organization;cellular component organization or biogenesis;cellular membrane organization;cellular process;cytokinesis, completion of separation;cytokinetic process;endocytosis;establishment of localization;membrane invagination;membrane organization;phagocytosis;response to calcium ion;response to chemical stimulus;response to inorganic substance;response to metal i…	binding;calcium ion binding;calcium-dependent phospholipid binding;cation binding;ion binding;lipid binding;metal ion binding;phosphatidylethanolamine binding;phospholipid binding	azurophil granule;cell part;cytoplasm;cytoplasmic membrane-bounded vesicle;cytoplasmic part;cytoplasmic vesicle;cytoskeletal part;endocytic vesicle;envelope;intracellular membrane-bounded organelle;intracellular non-membrane-bounded organelle;intracellular organelle;intracellular organelle part;intracellular part;lysosome;lytic vacuole;melanosome;membrane-bounded organelle;membrane-bounded vesicl…
Anxa11	P97384;D3Z7U0	P97384 [242-250]	P97384_K246	[K].TAYGKDLIK.[D]	1xdiGlyTMT [K5];2xTMT6plex [N-Term;K9]	-0.06	0.243771		0.0619257	0.335421		-0.121926	0.263696		-0.805699	0.00023224		-0.250588	0.0478708		cell cycle;cellular component organization;cellular component organization or biogenesis;cellular membrane organization;cellular process;cytokinesis, completion of separation;cytokinetic process;endocytosis;establishment of localization;membrane invagination;membrane organization;phagocytosis;response to calcium ion;response to chemical stimulus;response to inorganic substance;response to metal i…	binding;calcium ion binding;calcium-dependent phospholipid binding;cation binding;ion binding;lipid binding;metal ion binding;phosphatidylethanolamine binding;phospholipid binding	azurophil granule;cell part;cytoplasm;cytoplasmic membrane-bounded vesicle;cytoplasmic part;cytoplasmic vesicle;cytoskeletal part;endocytic vesicle;envelope;intracellular membrane-bounded organelle;intracellular non-membrane-bounded organelle;intracellular organelle;intracellular organelle part;intracellular part;lysosome;lytic vacuole;melanosome;membrane-bounded organelle;membrane-bounded vesicl…
Anxa11	P97384;D3Z7U0	P97384 [311-318]	P97384_K313	[R].AYKTEFQK.[T]	1xdiGlyTMT [K3];2xTMT6plex [N-Term;K8]	-0.028	0.722165		0.0619257	0.335421		-0.0899257	0.327103		-0.805699	0.00023224		-0.250588	0.0478708		cell cycle;cellular component organization;cellular component organization or biogenesis;cellular membrane organization;cellular process;cytokinesis, completion of separation;cytokinetic process;endocytosis;establishment of localization;membrane invagination;membrane organization;phagocytosis;response to calcium ion;response to chemical stimulus;response to inorganic substance;response to metal i…	binding;calcium ion binding;calcium-dependent phospholipid binding;cation binding;ion binding;lipid binding;metal ion binding;phosphatidylethanolamine binding;phospholipid binding	azurophil granule;cell part;cytoplasm;cytoplasmic membrane-bounded vesicle;cytoplasmic part;cytoplasmic vesicle;cytoskeletal part;endocytic vesicle;envelope;intracellular membrane-bounded organelle;intracellular non-membrane-bounded organelle;intracellular organelle;intracellular organelle part;intracellular part;lysosome;lytic vacuole;melanosome;membrane-bounded organelle;membrane-bounded vesicl…
Anxa11	P97384;D3Z7U0	P97384 [370-384]	P97384_K376	[R].LGTDESKFNAILCSR.[S]	1xCarbamidomethyl [C13];1xdiGlyTMT [K7];1xTMT6plex [N-Term]	0.088	0.402138		0.0619257	0.335421		0.0260743	0.851658		-0.805699	0.00023224		-0.250588	0.0478708		cell cycle;cellular component organization;cellular component organization or biogenesis;cellular membrane organization;cellular process;cytokinesis, completion of separation;cytokinetic process;endocytosis;establishment of localization;membrane invagination;membrane organization;phagocytosis;response to calcium ion;response to chemical stimulus;response to inorganic substance;response to metal i…	binding;calcium ion binding;calcium-dependent phospholipid binding;cation binding;ion binding;lipid binding;metal ion binding;phosphatidylethanolamine binding;phospholipid binding	azurophil granule;cell part;cytoplasm;cytoplasmic membrane-bounded vesicle;cytoplasmic part;cytoplasmic vesicle;cytoskeletal part;endocytic vesicle;envelope;intracellular membrane-bounded organelle;intracellular non-membrane-bounded organelle;intracellular organelle;intracellular organelle part;intracellular part;lysosome;lytic vacuole;melanosome;membrane-bounded organelle;membrane-bounded vesicl…
Anxa2	B0V2N8;B0V2N7;P07356	P07356 [81-88]	P07356_K81	[K].KELPSALK.[S]	1xdiGlyTMT [K1];2xTMT6plex [N-Term;K8]	-0.152	0.113309		-0.0724791	0.155269		-0.0795209	0.196711		-0.336398	0.0246468		-0.242815	0.0472428		anatomical structure formation involved in morphogenesis;angiogenesis;biological regulation;body fluid secretion;cellular component organization;cellular component organization at cellular level;cellular component organization or biogenesis;cellular component organization or biogenesis at cellular level;cellular process;cellular response to acid;cellular response to chemical stimulus;cellular res…	binding;calcium ion binding;calcium-dependent phospholipid binding;cation binding;enzyme inhibitor activity;enzyme regulator activity;ion binding;lipase inhibitor activity;lipid binding;metal ion binding;phosphatidylinositol binding;phosphatidylinositol-4,5-bisphosphate binding;phospholipase inhibitor activity;phospholipid binding	basement membrane;cell part;cytoplasmic membrane-bounded vesicle;cytoplasmic part;cytoplasmic vesicle;early endosome;endosome;extracellular matrix part;extracellular region part;extrinsic to membrane;extrinsic to plasma membrane;intracellular membrane-bounded organelle;intracellular organelle;intracellular part;lipid particle;macromolecular complex;melanosome;membrane;membrane part;membrane-bound…
Anxa2	B0V2N8;B0V2N7;P07356	P07356 [105-119]	P07356_K115	[K].TPAQYDASELKASMK.[G]	1xdiGlyTMT [K11];2xTMT6plex [N-Term;K15]	0.88	0.00153	+	-0.0724791	0.155269		0.952479	0.000376926	+	-0.336398	0.0246468		-0.242815	0.0472428		anatomical structure formation involved in morphogenesis;angiogenesis;biological regulation;body fluid secretion;cellular component organization;cellular component organization at cellular level;cellular component organization or biogenesis;cellular component organization or biogenesis at cellular level;cellular process;cellular response to acid;cellular response to chemical stimulus;cellular res…	binding;calcium ion binding;calcium-dependent phospholipid binding;cation binding;enzyme inhibitor activity;enzyme regulator activity;ion binding;lipase inhibitor activity;lipid binding;metal ion binding;phosphatidylinositol binding;phosphatidylinositol-4,5-bisphosphate binding;phospholipase inhibitor activity;phospholipid binding	basement membrane;cell part;cytoplasmic membrane-bounded vesicle;cytoplasmic part;cytoplasmic vesicle;early endosome;endosome;extracellular matrix part;extracellular region part;extrinsic to membrane;extrinsic to plasma membrane;intracellular membrane-bounded organelle;intracellular organelle;intracellular part;lipid particle;macromolecular complex;melanosome;membrane;membrane part;membrane-bound…
Anxa2	B0V2N5;P07356	P07356 [197-205]	P07356_K204	[R].ELYDAGVKR.[K]	1xdiGlyTMT [K8];1xTMT6plex [N-Term]	-0.218	0.022729	-	-0.0724791	0.155269		-0.145521	0.0582281		-0.336398	0.0246468		-0.242815	0.0472428		anatomical structure formation involved in morphogenesis;angiogenesis;biological regulation;body fluid secretion;cellular component organization;cellular component organization at cellular level;cellular component organization or biogenesis;cellular component organization or biogenesis at cellular level;cellular process;cellular response to acid;cellular response to chemical stimulus;cellular res…	binding;calcium ion binding;calcium-dependent phospholipid binding;cation binding;enzyme inhibitor activity;enzyme regulator activity;ion binding;lipase inhibitor activity;lipid binding;metal ion binding;phosphatidylinositol binding;phosphatidylinositol-4,5-bisphosphate binding;phospholipase inhibitor activity;phospholipid binding	basement membrane;cell part;cytoplasmic membrane-bounded vesicle;cytoplasmic part;cytoplasmic vesicle;early endosome;endosome;extracellular matrix part;extracellular region part;extrinsic to membrane;extrinsic to plasma membrane;intracellular membrane-bounded organelle;intracellular organelle;intracellular part;lipid particle;macromolecular complex;melanosome;membrane;membrane part;membrane-bound…
Anxa4	D3Z0S1;F7ANV6;P97429	P97429 [257-270]	P97429_K259	[K].SMKGLGTDDNTLIR.[V]	1xdiGlyTMT [K3];1xTMT6plex [N-Term]	0.082	0.241535		0.0351282	0.370435		0.0468718	0.324991		-0.965804	0.00979211		0.179856	0.408712		anatomical structure development;developmental process;kidney development;organ development	binding;calcium ion binding;calcium-dependent phospholipid binding;cation binding;ion binding;lipid binding;metal ion binding;phospholipid binding	apical plasma membrane;cell part;membrane part;plasma membrane part
Anxa5	P48036	P48036 [100-115]	P48036_K106	[K].GAGTDEKVLTEIIASR.[T]	1xdiGlyTMT [K7];1xTMT6plex [N-Term]	0.102	0.443122		-0.0238652	0.371834		0.125865	0.408374		-0.87287	0.0722113		0.219258	0.397427		biological regulation;blood coagulation;coagulation;hemostasis;multicellular organismal process;negative regulation of biological process;negative regulation of coagulation;negative regulation of multicellular organismal process;regulation of biological process;regulation of biological quality;regulation of body fluid levels;regulation of coagulation;regulation of multicellular organismal process…	binding;calcium ion binding;calcium-dependent phospholipid binding;cation binding;cell surface binding;eukaryotic cell surface binding;ion binding;lipid binding;metal ion binding;phospholipid binding	blood microparticle;cell part;endothelial microparticle;external side of plasma membrane;extracellular region part;intracellular;membrane part;plasma membrane part
Anxa5	P48036	P48036 [69-77]	P48036_K74	[K].SELTGKFEK.[L]	1xdiGlyTMT [K6];2xTMT6plex [N-Term;K9]	-0.358	0.0071	-	-0.0238652	0.371834		-0.334135	0.0121924	-	-0.87287	0.0722113		0.219258	0.397427		biological regulation;blood coagulation;coagulation;hemostasis;multicellular organismal process;negative regulation of biological process;negative regulation of coagulation;negative regulation of multicellular organismal process;regulation of biological process;regulation of biological quality;regulation of body fluid levels;regulation of coagulation;regulation of multicellular organismal process…	binding;calcium ion binding;calcium-dependent phospholipid binding;cation binding;cell surface binding;eukaryotic cell surface binding;ion binding;lipid binding;metal ion binding;phospholipid binding	blood microparticle;cell part;endothelial microparticle;external side of plasma membrane;extracellular region part;intracellular;membrane part;plasma membrane part
Anxa6	P14824;F8WIT2	F8WIT2 [375-393]	F8WIT2_K377	[K].AMKGIGTDEATIIDIVTHR.[S]	1xdiGlyTMT [K3];1xOxidation [M2];1xTMT6plex [N-Term]	-0.454	0.147416		-0.0102179	0.767968		-0.443782	0.135091		-1.33547	0.00140431		-0.143201	0.401818		biological regulation;calcium ion transport;cation transport;divalent inorganic cation transport;divalent metal ion transport;establishment of localization;ion transport;metal ion transport;regulation of biological process;regulation of multicellular organismal process;regulation of muscle contraction;regulation of muscle system process;regulation of system process;transport	binding;calcium ion binding;calcium-dependent phospholipid binding;cation binding;ion binding;lipid binding;metal ion binding;phospholipid binding	cell part;cytoplasmic part;intracellular part;perinuclear region of cytoplasm
Anxa6	P14824;F8WIT2	F8WIT2 [355-374]	F8WIT2_K370	[K].GTVCAANDFNPDADAKALRK.[A]	1xCarbamidomethyl [C4];1xdiGlyTMT [K16];2xTMT6plex [N-Term;K20]	0.008	0.943533		-0.0102179	0.767968		0.0182179	0.890476		-1.33547	0.00140431		-0.143201	0.401818		biological regulation;calcium ion transport;cation transport;divalent inorganic cation transport;divalent metal ion transport;establishment of localization;ion transport;metal ion transport;regulation of biological process;regulation of multicellular organismal process;regulation of muscle contraction;regulation of muscle system process;regulation of system process;transport	binding;calcium ion binding;calcium-dependent phospholipid binding;cation binding;ion binding;lipid binding;metal ion binding;phospholipid binding	cell part;cytoplasmic part;intracellular part;perinuclear region of cytoplasm
Anxa6	P14824;F8WIT2	F8WIT2 [593-601]	F8WIT2_K594	[K].NKPLFFADK.[L]	1xdiGlyTMT [K2];2xTMT6plex [N-Term;K9]	0.076	0.591098		-0.0102179	0.767968		0.0862179	0.613992		-1.33547	0.00140431		-0.143201	0.401818		biological regulation;calcium ion transport;cation transport;divalent inorganic cation transport;divalent metal ion transport;establishment of localization;ion transport;metal ion transport;regulation of biological process;regulation of multicellular organismal process;regulation of muscle contraction;regulation of muscle system process;regulation of system process;transport	binding;calcium ion binding;calcium-dependent phospholipid binding;cation binding;ion binding;lipid binding;metal ion binding;phospholipid binding	cell part;cytoplasmic part;intracellular part;perinuclear region of cytoplasm
Anxa6	P14824;F8WIT2	F8WIT2 [54-68]	F8WIT2_K63	[K].QRQEICQNYKSLYGK.[D]	1xCarbamidomethyl [C6];1xdiGlyTMT [K10];2xTMT6plex [N-Term;K15]	0.204	0.10234		-0.0102179	0.767968		0.214218	0.168439		-1.33547	0.00140431		-0.143201	0.401818		biological regulation;calcium ion transport;cation transport;divalent inorganic cation transport;divalent metal ion transport;establishment of localization;ion transport;metal ion transport;regulation of biological process;regulation of multicellular organismal process;regulation of muscle contraction;regulation of muscle system process;regulation of system process;transport	binding;calcium ion binding;calcium-dependent phospholipid binding;cation binding;ion binding;lipid binding;metal ion binding;phospholipid binding	cell part;cytoplasmic part;intracellular part;perinuclear region of cytoplasm
Anxa6	P14824;F8WIT2	F8WIT2 [54-68]	F8WIT2_K68	[K].QRQEICQNYKSLYGK.[D]	1xCarbamidomethyl [C6];1xdiGlyTMT [K15];1xTMT6plex [N-Term]	0.514	0.010722	+	-0.0102179	0.767968		0.524218	0.00352627	+	-1.33547	0.00140431		-0.143201	0.401818		biological regulation;calcium ion transport;cation transport;divalent inorganic cation transport;divalent metal ion transport;establishment of localization;ion transport;metal ion transport;regulation of biological process;regulation of multicellular organismal process;regulation of muscle contraction;regulation of muscle system process;regulation of system process;transport	binding;calcium ion binding;calcium-dependent phospholipid binding;cation binding;ion binding;lipid binding;metal ion binding;phospholipid binding	cell part;cytoplasmic part;intracellular part;perinuclear region of cytoplasm
Anxa6	P14824;F8WIT2	F8WIT2 [64-75]	F8WIT2_K68	[K].SLYGKDLIEDLK.[Y]	1xdiGlyTMT [K5];2xTMT6plex [N-Term;K12]	0.026	0.832779		-0.0102179	0.767968		0.0362179	0.714603		-1.33547	0.00140431		-0.143201	0.401818		biological regulation;calcium ion transport;cation transport;divalent inorganic cation transport;divalent metal ion transport;establishment of localization;ion transport;metal ion transport;regulation of biological process;regulation of multicellular organismal process;regulation of muscle contraction;regulation of muscle system process;regulation of system process;transport	binding;calcium ion binding;calcium-dependent phospholipid binding;cation binding;ion binding;lipid binding;metal ion binding;phospholipid binding	cell part;cytoplasmic part;intracellular part;perinuclear region of cytoplasm
Anxa6	P14824;F8WIT2	F8WIT2 [300-315]	F8WIT2_K306	[K].SLYSMIKNDTSGEYKK.[A]	1xdiGlyTMT [K7];3xTMT6plex [N-Term;K15;K16]	0.2	0.08028		-0.0102179	0.767968		0.210218	0.0325908	+	-1.33547	0.00140431		-0.143201	0.401818		biological regulation;calcium ion transport;cation transport;divalent inorganic cation transport;divalent metal ion transport;establishment of localization;ion transport;metal ion transport;regulation of biological process;regulation of multicellular organismal process;regulation of muscle contraction;regulation of muscle system process;regulation of system process;transport	binding;calcium ion binding;calcium-dependent phospholipid binding;cation binding;ion binding;lipid binding;metal ion binding;phospholipid binding	cell part;cytoplasmic part;intracellular part;perinuclear region of cytoplasm
Anxa6	P14824;F8WIT2	F8WIT2 [76-84]	F8WIT2_K81	[K].YELTGKFER.[L]	1xdiGlyTMT [K6];1xTMT6plex [N-Term]	0.668	0.000404	+	-0.0102179	0.767968		0.678218	0.000253267	+	-1.33547	0.00140431		-0.143201	0.401818		biological regulation;calcium ion transport;cation transport;divalent inorganic cation transport;divalent metal ion transport;establishment of localization;ion transport;metal ion transport;regulation of biological process;regulation of multicellular organismal process;regulation of muscle contraction;regulation of muscle system process;regulation of system process;transport	binding;calcium ion binding;calcium-dependent phospholipid binding;cation binding;ion binding;lipid binding;metal ion binding;phospholipid binding	cell part;cytoplasmic part;intracellular part;perinuclear region of cytoplasm
Anxa6	P14824;F8WIT2	F8WIT2 [472-483]	F8WIT2_K478	[R].AINEAYKEDYHK.[S]	1xdiGlyTMT [K7];2xTMT6plex [N-Term;K12]	0.24	0.243069		-0.0102179	0.767968		0.250218	0.170517		-1.33547	0.00140431		-0.143201	0.401818		biological regulation;calcium ion transport;cation transport;divalent inorganic cation transport;divalent metal ion transport;establishment of localization;ion transport;metal ion transport;regulation of biological process;regulation of multicellular organismal process;regulation of muscle contraction;regulation of muscle system process;regulation of system process;transport	binding;calcium ion binding;calcium-dependent phospholipid binding;cation binding;ion binding;lipid binding;metal ion binding;phospholipid binding	cell part;cytoplasmic part;intracellular part;perinuclear region of cytoplasm
Anxa6	P14824;F8WIT2	F8WIT2 [403-411]	F8WIT2_K406	[R].QTFKSHFGR.[D]	1xdiGlyTMT [K4];1xTMT6plex [N-Term]	-0.078	0.240879		-0.0102179	0.767968		-0.0677821	0.299881		-1.33547	0.00140431		-0.143201	0.401818		biological regulation;calcium ion transport;cation transport;divalent inorganic cation transport;divalent metal ion transport;establishment of localization;ion transport;metal ion transport;regulation of biological process;regulation of multicellular organismal process;regulation of muscle contraction;regulation of muscle system process;regulation of system process;transport	binding;calcium ion binding;calcium-dependent phospholipid binding;cation binding;ion binding;lipid binding;metal ion binding;phospholipid binding	cell part;cytoplasmic part;intracellular part;perinuclear region of cytoplasm
Anxa6	P14824;F8WIT2	F8WIT2 [123-140]	F8WIT2_K135	[R].TNEQMHQLVAAYKDAYER.[D]	1xdiGlyTMT [K13];1xOxidation [M5];1xTMT6plex [N-Term]	-0.172	0.419765		-0.0102179	0.767968		-0.161782	0.371213		-1.33547	0.00140431		-0.143201	0.401818		biological regulation;calcium ion transport;cation transport;divalent inorganic cation transport;divalent metal ion transport;establishment of localization;ion transport;metal ion transport;regulation of biological process;regulation of multicellular organismal process;regulation of muscle contraction;regulation of muscle system process;regulation of system process;transport	binding;calcium ion binding;calcium-dependent phospholipid binding;cation binding;ion binding;lipid binding;metal ion binding;phospholipid binding	cell part;cytoplasmic part;intracellular part;perinuclear region of cytoplasm
Anxa6	P14824;F8WIT2	F8WIT2 [123-140]	F8WIT2_K135	[R].TNEQMHQLVAAYKDAYER.[D]	1xdiGlyTMT [K13];1xTMT6plex [N-Term]	-0.198	0.185984		-0.0102179	0.767968		-0.187782	0.211032		-1.33547	0.00140431		-0.143201	0.401818		biological regulation;calcium ion transport;cation transport;divalent inorganic cation transport;divalent metal ion transport;establishment of localization;ion transport;metal ion transport;regulation of biological process;regulation of multicellular organismal process;regulation of muscle contraction;regulation of muscle system process;regulation of system process;transport	binding;calcium ion binding;calcium-dependent phospholipid binding;cation binding;ion binding;lipid binding;metal ion binding;phospholipid binding	cell part;cytoplasmic part;intracellular part;perinuclear region of cytoplasm
Anxa7	Q07076	Q07076 [400-416]	Q07076_K405	[R].LYYSMKGAGTDDSTLVR.[I]	1xdiGlyTMT [K6];1xTMT6plex [N-Term]	0.11	0.724305		0.163579	0.0188194	+	-0.053579	0.845205		-1.0038	6.20968e-05		-0.2822	0.0141415		behavior;behavioral interaction between organisms;biological regulation;calcium ion homeostasis;cation homeostasis;cell proliferation;cell volume homeostasis;cellular calcium ion homeostasis;cellular cation homeostasis;cellular chemical homeostasis;cellular divalent inorganic cation homeostasis;cellular homeostasis;cellular ion homeostasis;cellular metal ion homeostasis;cellular process;cellular …	binding;calcium ion binding;calcium-dependent phospholipid binding;cation binding;ion binding;lipid binding;metal ion binding;phospholipid binding	cell part;cytoplasmic part;cytosol;envelope;intracellular organelle part;intracellular part;membrane;nuclear envelope;nuclear part;organelle;organelle envelope;organelle part;plasma membrane;vesicle
Ap1b1	Q5SVG5;O35643;Q5SVG4	O35643 [726-737]	O35643_K727	[K].AKGLEISGTFTR.[Q]	1xdiGlyTMT [K2];1xTMT6plex [N-Term]	-0.13	0.154489		0.0107811	0.811244		-0.140781	0.109739		0.263717	0.0110718		0.0368038	0.743231		cellular component organization;cellular component organization or biogenesis;cellular membrane organization;cellular process;endocytosis;establishment of localization;establishment of localization in cell;establishment of protein localization;intracellular protein transport;intracellular transport;membrane invagination;membrane organization;protein transport;transport;vesicle-mediated transport	protein transporter activity;substrate-specific transporter activity;transporter activity	AP-type membrane coat adaptor complex;cell part;clathrin adaptor complex;clathrin coated vesicle membrane;coated vesicle membrane;cytoplasmic part;cytoplasmic vesicle membrane;cytoplasmic vesicle part;Golgi apparatus;Golgi apparatus part;intracellular membrane-bounded organelle;intracellular organelle;intracellular organelle part;intracellular part;macromolecular complex;membrane;membrane part;me…	Lysosome
Ap1b1	Q9DBG3-2;Q5SVG5;O35643;H3BIY9;Q5SVG4;Q9DBG3;H3BJ06	O35643 [129-138]	O35643_K131	[K].CLKDEDPYVR.[K]	1xCarbamidomethyl [C1];1xdiGlyTMT [K3];1xTMT6plex [N-Term]	-0.048	0.630774		0.0107811	0.811244		-0.0587811	0.554662		0.263717	0.0110718		0.0368038	0.743231		cellular component organization;cellular component organization or biogenesis;cellular membrane organization;cellular process;endocytosis;establishment of localization;establishment of localization in cell;establishment of protein localization;intracellular protein transport;intracellular transport;membrane invagination;membrane organization;protein transport;transport;vesicle-mediated transport	protein transporter activity;substrate-specific transporter activity;transporter activity	AP-type membrane coat adaptor complex;cell part;clathrin adaptor complex;clathrin coated vesicle membrane;coated vesicle membrane;cytoplasmic part;cytoplasmic vesicle membrane;cytoplasmic vesicle part;Golgi apparatus;Golgi apparatus part;intracellular membrane-bounded organelle;intracellular organelle;intracellular organelle part;intracellular part;macromolecular complex;membrane;membrane part;me…	Lysosome
Ap2a1	P17426-2;P17426	P17426 [620-632]	P17426_K620	[K].KGPGAASALDDSR.[R]	1xdiGlyTMT [K1];1xTMT6plex [N-Term]	-0.22	0.148607		0.016468	0.537044		-0.236468	0.170027		-0.0893581	0.270423		-0.138971	0.400664		cellular component organization;cellular component organization or biogenesis;cellular membrane organization;cellular process;endocytosis;establishment of localization;establishment of localization in cell;establishment of protein localization;intracellular protein transport;intracellular transport;membrane invagination;membrane organization;protein transport;transport;vesicle-mediated transport	protein transporter activity;substrate-specific transporter activity;transporter activity	apical plasma membrane;AP-type membrane coat adaptor complex;basolateral plasma membrane;cell part;clathrin adaptor complex;coated pit;cytoplasmic membrane-bounded vesicle;cytoplasmic part;cytoplasmic vesicle;intracellular membrane-bounded organelle;intracellular organelle;intracellular part;macromolecular complex;membrane coat;membrane part;membrane-bounded organelle;membrane-bounded vesicle;org…	Endocrine and other factor-regulated calcium reabsorption;Endocytosis;Huntington's disease
Ap2a1	P17426-2;P17426	P17426 [620-633]	P17426_K620	[K].KGPGAASALDDSRR.[D]	1xdiGlyTMT [K1];1xTMT6plex [N-Term]	-0.34	0.299071		0.016468	0.537044		-0.356468	0.300707		-0.0893581	0.270423		-0.138971	0.400664		cellular component organization;cellular component organization or biogenesis;cellular membrane organization;cellular process;endocytosis;establishment of localization;establishment of localization in cell;establishment of protein localization;intracellular protein transport;intracellular transport;membrane invagination;membrane organization;protein transport;transport;vesicle-mediated transport	protein transporter activity;substrate-specific transporter activity;transporter activity	apical plasma membrane;AP-type membrane coat adaptor complex;basolateral plasma membrane;cell part;clathrin adaptor complex;coated pit;cytoplasmic membrane-bounded vesicle;cytoplasmic part;cytoplasmic vesicle;intracellular membrane-bounded organelle;intracellular organelle;intracellular part;macromolecular complex;membrane coat;membrane part;membrane-bounded organelle;membrane-bounded vesicle;org…	Endocrine and other factor-regulated calcium reabsorption;Endocytosis;Huntington's disease
Ap2a1;Ap2a2	A0A0J9YUA7;P17426-2;P17427;P17426	P17427 [44-55];P17426 [44-55]	P17427_K45;P17426_K45	[K].FKGDKALDGYSK.[K]	1xdiGlyTMT [K2];3xTMT6plex [N-Term;K12];K5	0.164	0.351386		0.016468	0.537044		0.147532	0.452515		-0.0893581	0.270423		-0.138971	0.400664		cellular component organization;cellular component organization or biogenesis;cellular membrane organization;cellular process;endocytosis;establishment of localization;establishment of localization in cell;establishment of protein localization;intracellular protein transport;intracellular transport;membrane invagination;membrane organization;protein transport;transport;vesicle-mediated transport	binding;lipid binding;protein transporter activity;substrate-specific transporter activity;transporter activity	apical plasma membrane;AP-type membrane coat adaptor complex;basolateral plasma membrane;cell part;clathrin adaptor complex;coated pit;cytoplasmic membrane-bounded vesicle;cytoplasmic part;cytoplasmic vesicle;intracellular membrane-bounded organelle;intracellular organelle;intracellular part;macromolecular complex;membrane;membrane coat;membrane part;membrane-bounded organelle;membrane-bounded ve…	Endocrine and other factor-regulated calcium reabsorption;Endocytosis;Huntington's disease
Ap2a1;Ap2a2	A0A0J9YUA7;P17426-2;P17427;P17426	P17427 [32-41];P17426 [32-41]	P17427_K35;P17426_K35	[K].RINKELANIR.[S]	1xdiGlyTMT [K4];1xTMT6plex [N-Term]	-0.072	0.399235		0.016468	0.537044		-0.088468	0.326162		-0.0893581	0.270423		-0.138971	0.400664		cellular component organization;cellular component organization or biogenesis;cellular membrane organization;cellular process;endocytosis;establishment of localization;establishment of localization in cell;establishment of protein localization;intracellular protein transport;intracellular transport;membrane invagination;membrane organization;protein transport;transport;vesicle-mediated transport	binding;lipid binding;protein transporter activity;substrate-specific transporter activity;transporter activity	apical plasma membrane;AP-type membrane coat adaptor complex;basolateral plasma membrane;cell part;clathrin adaptor complex;coated pit;cytoplasmic membrane-bounded vesicle;cytoplasmic part;cytoplasmic vesicle;intracellular membrane-bounded organelle;intracellular organelle;intracellular part;macromolecular complex;membrane;membrane coat;membrane part;membrane-bounded organelle;membrane-bounded ve…	Endocrine and other factor-regulated calcium reabsorption;Endocytosis;Huntington's disease
Ap2a2	P17427	P17427 [620-632]	P17427_K631	[K].GPSTVTDLEETKR.[E]	1xdiGlyTMT [K12];1xTMT6plex [N-Term]	0.052	0.475211		-0.054985	0.127388		0.106985	0.278528		0.00746606	0.939644		0.0391792	0.792895		cellular component organization;cellular component organization or biogenesis;cellular membrane organization;cellular process;endocytosis;establishment of localization;establishment of localization in cell;establishment of protein localization;intracellular protein transport;intracellular transport;membrane invagination;membrane organization;protein transport;transport;vesicle-mediated transport	binding;lipid binding;protein transporter activity;substrate-specific transporter activity;transporter activity	AP-type membrane coat adaptor complex;cell part;clathrin adaptor complex;coated pit;cytoplasmic membrane-bounded vesicle;cytoplasmic part;cytoplasmic vesicle;intracellular membrane-bounded organelle;intracellular organelle;intracellular part;macromolecular complex;membrane;membrane coat;membrane part;membrane-bounded organelle;membrane-bounded vesicle;organelle;plasma membrane;protein complex;sto…	Endocrine and other factor-regulated calcium reabsorption;Endocytosis;Huntington's disease
Ap2a2	P17427	P17427 [840-855]	P17427_K841	[R].WKQLSNPQQEVQNIFK.[A]	1xdiGlyTMT [K2];2xTMT6plex [N-Term;K16]	0.024	0.901117		-0.054985	0.127388		0.078985	0.690944		0.00746606	0.939644		0.0391792	0.792895		cellular component organization;cellular component organization or biogenesis;cellular membrane organization;cellular process;endocytosis;establishment of localization;establishment of localization in cell;establishment of protein localization;intracellular protein transport;intracellular transport;membrane invagination;membrane organization;protein transport;transport;vesicle-mediated transport	binding;lipid binding;protein transporter activity;substrate-specific transporter activity;transporter activity	AP-type membrane coat adaptor complex;cell part;clathrin adaptor complex;coated pit;cytoplasmic membrane-bounded vesicle;cytoplasmic part;cytoplasmic vesicle;intracellular membrane-bounded organelle;intracellular organelle;intracellular part;macromolecular complex;membrane;membrane coat;membrane part;membrane-bounded organelle;membrane-bounded vesicle;organelle;plasma membrane;protein complex;sto…	Endocrine and other factor-regulated calcium reabsorption;Endocytosis;Huntington's disease
Ap2m1	P84091;Q3TWV4	P84091 [236-253]	P84091_K238	[K].SGKQSIAIDDCTFHQCVR.[L]	1xdiGlyTMT [K3];1xTMT6plex [N-Term];2xCarbamidomethyl [C11;C16]	0.058	0.530561		0.0506356	0.416032		0.00736438	0.872464		-0.126049	0.251727		-0.0433205	0.78862		cellular process;establishment of localization;establishment of localization in cell;establishment of protein localization;intracellular protein transport;intracellular transport;protein transport;transport;vesicle-mediated transport	binding;lipid binding	AP-type membrane coat adaptor complex;cell part;clathrin adaptor complex;clathrin coat;clathrin coat of coated pit;cytoplasmic membrane-bounded vesicle;cytoplasmic part;cytoplasmic vesicle;intracellular membrane-bounded organelle;intracellular organelle;intracellular part;macromolecular complex;membrane coat;membrane part;membrane-bounded organelle;membrane-bounded vesicle;mitochondrion;organelle…	Endocrine and other factor-regulated calcium reabsorption;Endocytosis;Huntington's disease
Ap2m1	P84091;Q3TWV4	P84091 [309-319]	P84091_K312	[K].SNFKPSLLAQK.[I]	1xdiGlyTMT [K4];2xTMT6plex [N-Term;K11]	-0.104	0.27049		0.0506356	0.416032		-0.154636	0.126908		-0.126049	0.251727		-0.0433205	0.78862		cellular process;establishment of localization;establishment of localization in cell;establishment of protein localization;intracellular protein transport;intracellular transport;protein transport;transport;vesicle-mediated transport	binding;lipid binding	AP-type membrane coat adaptor complex;cell part;clathrin adaptor complex;clathrin coat;clathrin coat of coated pit;cytoplasmic membrane-bounded vesicle;cytoplasmic part;cytoplasmic vesicle;intracellular membrane-bounded organelle;intracellular organelle;intracellular part;macromolecular complex;membrane coat;membrane part;membrane-bounded organelle;membrane-bounded vesicle;mitochondrion;organelle…	Endocrine and other factor-regulated calcium reabsorption;Endocytosis;Huntington's disease
Ap2m1	P84091;Q3TWV4	P84091 [254-261]	P84091_K256	[R].LSKFDSER.[S]	1xdiGlyTMT [K3];1xTMT6plex [N-Term]	-0.224	0.431549		0.0506356	0.416032		-0.274636	0.418256		-0.126049	0.251727		-0.0433205	0.78862		cellular process;establishment of localization;establishment of localization in cell;establishment of protein localization;intracellular protein transport;intracellular transport;protein transport;transport;vesicle-mediated transport	binding;lipid binding	AP-type membrane coat adaptor complex;cell part;clathrin adaptor complex;clathrin coat;clathrin coat of coated pit;cytoplasmic membrane-bounded vesicle;cytoplasmic part;cytoplasmic vesicle;intracellular membrane-bounded organelle;intracellular organelle;intracellular part;macromolecular complex;membrane coat;membrane part;membrane-bounded organelle;membrane-bounded vesicle;mitochondrion;organelle…	Endocrine and other factor-regulated calcium reabsorption;Endocytosis;Huntington's disease
Apoa2	P09813	P09813 [54-67]	P09813_K62	[K].TSEIQSQAKAYFEK.[T]	1xdiGlyTMT [K9];2xTMT6plex [N-Term;K14]	0.036	0.744751		-0.0518377	0.693712		0.0878377	0.534857		#N/A	#N/A		#N/A	#N/A		acute inflammatory response;acylglycerol catabolic process;acylglycerol metabolic process;alcohol metabolic process;amine metabolic process;anatomical structure morphogenesis;beta-glucoside transport;biological regulation;biosynthetic process;carbohydrate transport;carboxylic acid metabolic process;catabolic process;cellular amine metabolic process;cellular biogenic amine metabolic process;cellul…	alcohol binding;amine binding;binding;cation binding;cholesterol binding;cholesterol transporter activity;enzyme activator activity;enzyme inhibitor activity;enzyme regulator activity;high-density lipoprotein particle binding;ion binding;lipase inhibitor activity;lipid binding;lipid transporter activity;lipoprotein particle binding;phosphatidylcholine binding;phosphatidylcholine-sterol O-acyltran…	cell part;chylomicron;cytoplasmic part;cytosol;extracellular region part;extracellular space;high-density lipoprotein particle;intracellular part;macromolecular complex;plasma lipoprotein particle;protein-lipid complex;spherical high-density lipoprotein particle;triglyceride-rich lipoprotein particle;very-low-density lipoprotein particle	PPAR signaling pathway
Apoa4	P06728	P06728 [280-294]	P06728_K287	[K].GNTEGLQKSLEDLNR.[Q]	1xdiGlyTMT [K8];1xTMT6plex [N-Term]	0.098	0.266672		-0.0912199	0.224311		0.18922	0.0447952	+	1.2008	0.0364468	+	-0.0559459	0.969154		alcohol metabolic process;amine metabolic process;biological adhesion;biological regulation;catabolic process;cell adhesion;cell-cell adhesion;cellular amine metabolic process;cellular biogenic amine metabolic process;cellular catabolic process;cellular component assembly;cellular component organization;cellular component organization or biogenesis;cellular lipid metabolic process;cellular macrom…	alcohol binding;amine binding;antioxidant activity;binding;cation binding;cell surface binding;cholesterol transporter activity;copper ion binding;enzyme activator activity;enzyme regulator activity;eukaryotic cell surface binding;ion binding;lipid binding;lipid transporter activity;metal ion binding;phosphatidylcholine binding;phosphatidylcholine-sterol O-acyltransferase activator activity;phosp…	cell part;cell surface;chylomicron;cytoplasmic part;cytosol;extracellular region part;extracellular space;high-density lipoprotein particle;intracellular part;macromolecular complex;plasma lipoprotein particle;protein-lipid complex;triglyceride-rich lipoprotein particle;very-low-density lipoprotein particle	Fat digestion and absorption;Vitamin digestion and absorption
[truncated: 5,194 more rows]
